# Supplementary material for: Effects of thymidylate synthase inhibitors differ in genomic uracilation and mutagenic potential
Source: Life Sci Alliance. 2026 Feb 6;9(4):e202503352. doi: 10.26508/lsa.202503352 (PMC12881662; doi:10.26508/lsa.202503352)
Supplement: Supplementary file 1 [file LSA-2025-03352_SdataF1_F5.1_FS1.1_FS7.xlsx]

## Sheet: Sheet1
segment	length	number_of_intervals	mean U in RTX	SD U in RTX			mean U in RTX_MMR	SD U in RTX_MMR			mean U in 5FdUR	SD U in 5FdUR			mean U in 5FdUR_MMR	SD U in 5FdUR_MMR			mean U in NT_MMR	SD U in NT_MMR			mean U in NT	SD U in NT			mean U in WT	SD U in WT			AT cont	SD of AT content	RT-score	SD of RT-scores	CtoT_NT	CtoT_RTX	CtoT_5FdUR	SBS_NT	SBS_RTX	SBS_5FdUR	CtoT_ratio_NT	CtoT_ratio_RTX	CtoT_ratio_5FdUR	RTX difference	5FdUR difference	Segments	regulatory_CpG_distribution	promoter_flanking_region_distribution
segway12_merged_blacklisted.bed	2826996605	937910																													60.0589	6.06716			2637.55	2546.9	4434.86	7071.94	6706.89	9614.2	0.37296	0.379744	0.461282
segway_merged12.seg9.bed	133012700	19648	1.30065	0.150729			1.18902	0.141206			1.15452	0.203793			0.919843	0.125402			0.61901	0.0593842			0.615781	0.0623367			0.649712	0.0573435			47.2773	4.84409	3.99713	0.636578	186.013	173.988	269.024	394.455	397.334	555.715	0.47157	0.437889	0.484104	0.0462157	-0.0336811	M9	30.23	25.14
segway_merged12.seg1.bed	205266200	53135	1.34935	0.140161			1.29921	0.123376			1.16637	0.184316			0.968968	0.122627			0.772615	0.0619724			0.777067	0.0632746			0.792462	0.0598878			53.8744	4.85192	3.42788	1.01688	224.846	247.858	452.653	547.165	595.513	925.193	0.410929	0.416209	0.489253	0.0730433	0.00528016	M1	8.76	12.49
segway_merged12.seg6.bed	173368304	46047	1.32692	0.138052			1.31501	0.11638			1.10517	0.168317			0.970418	0.110378			0.948131	0.0710292			0.961615	0.0734546			0.953479	0.0689924			59.2213	3.73371	2.99973	1.14697	145.819	169.704	390.454	357.954	422.976	708.701	0.407368	0.401214	0.550943	0.149729	-0.00615373	M6	1.49	4.04
segway_merged12.seg2.bed	118834400	27861	1.01093	0.133769			1.03527	0.139172			1.28859	0.189556			1.19034	0.115499			0.680116	0.068165			0.672568	0.0694319			0.704675	0.0640103			49.2122	5.57616	1.73965	1.67198	178.992	168.023	267.924	427.727	391.934	547.35	0.418473	0.428702	0.489493	0.0607907	0.0102298	M2	18.69	12.3
segway_merged12.seg5.bed	140923292	45624	1.17745	0.147842			1.21297	0.124836			0.983811	0.152156			0.981746	0.103238			1.14045	0.0848282			1.16881	0.0895175			1.12906	0.0818958			63.3292	3.67069	1.44966	1.58236	86.229	90.973	282.212	260.198	251.104	482.547	0.331398	0.362292	0.584838	0.222546	0.0308945	M5	0.17	1.58
segway_merged12.seg11.bed	214171000	70209	1.02942	0.101828			1.08782	0.106285			1.11826	0.162931			1.10854	0.111723			0.855056	0.0613101			0.856219	0.0619446			0.862678	0.0588614			56.1153	4.52789	1.12045	1.55556	219.395	231.126	434.233	577.883	569.722	855.581	0.379653	0.405682	0.50753	0.101848	0.0260291	M11	7.7	10.21
segway_merged12.seg8.bed	295729039	118462	0.99858	0.0847008			1.05062	0.0883973			0.981132	0.128736			1.03488	0.0986438			0.99599	0.062711			1.00708	0.0641185			0.993982	0.0608271			60.3631	4.50466	0.353285	1.80067	191.178	195.801	428.09	511.733	493.1	829.966	0.373589	0.397082	0.515792	0.11871	0.0234924	M8	1.99	4.55
segway_merged12.seg7.bed	187123338	50032	0.799608	0.0882332			0.813099	0.100706			0.919472	0.116375			1.05894	0.109952			0.771213	0.067217			0.767466	0.0682159			0.786519	0.0627916			54.2145	4.92988	-0.939481	2.04018	305.228	271.4	330.42	776.938	693.077	816.037	0.39286	0.391587	0.404908	0.013321	-0.00127309	M7	12.37	9.96
segway_merged12.seg0.bed	353840531	125025	0.811267	0.0714254			0.822295	0.083615			0.875595	0.0967264			1.00294	0.0925967			0.920352	0.0607421			0.923251	0.0614561			0.920049	0.0592215			58.6973	4.03955	-1.62233	1.70905	384.02	339.286	481.406	1082.04	954.422	1261.55	0.354904	0.355488	0.381598	0.0261095	0.000584096	M0	3.55	5.86
segway_merged12.seg10.bed	188309515	57060	0.907084	0.0919669			0.911142	0.107744			0.876761	0.0859749			0.925037	0.0815936			1.35953	0.10635			1.42045	0.117027			1.33492	0.103324			66.8432	3.19878	-1.83034	1.60386	111.065	122.728	199.319	367.533	367.68	476.602	0.302191	0.33379	0.418208	0.0844182	0.0315997	M10	0.01	0.55
segway_merged12.seg3.bed	429374142	174047	0.834814	0.0680184			0.840749	0.0812771			0.86857	0.0895225			0.967067	0.0843058			1.05503	0.0651983			1.07192	0.0663049			1.04521	0.0639682			62.1965	3.70769	-1.90908	1.48902	340.437	308.956	470.593	996.251	872.632	1162.09	0.341718	0.354051	0.404953	0.0509022	0.0123326	M3	0.57	2.36
segway_merged12.seg4.bed	387044144	150759	0.867915	0.0729592			0.87739	0.0926967			0.875969	0.0892276			0.948659	0.0840619			1.18484	0.0731042			1.22144	0.0759672			1.16948	0.07157			64.8041	3.3652	-1.90111	1.47447	264.325	227.057	428.528	772.062	697.393	992.863	0.342362	0.32558	0.431608	0.106029	-0.0167827	M4	0.08	1.25
	Supplementary Fig S1C		Fig 1																																						Supplementary Fig S7			Fig 5B
segment	length	number_of_intervals	mean U in RTX rep2	SD U in RTX rep2	mean U in RTX rep1	SD U in RTX rep1	mean U in RTX_MMR rep2	SD U in RTX_MMR rep2	mean U in RTX_MMR rep1	SD U in RTX_MMR rep1	mean U in 5FdUR rep2	SD U in 5FdUR rep2	mean U in 5FdUR rep1	SD U in 5FdUR rep1	mean U in 5FdUR_MMR rep2	SD U in 5FdUR_MMR rep2	mean U in 5FdUR_MMR rep1	SD U in 5FdUR_MMR rep1	mean U in NT_MMR rep2	SD U in NT_MMR rep2	mean U in NT_MMR rep1	SD U in NT_MMR rep1	mean U in NT rep2	SD U in NT rep2	mean U in NT rep1	SD U in NT rep1	mean U in WT rep2	SD U in WT rep2	mean U in WT rep1	SD U in WT rep1	AT cont	SD of AT content	RT-score	SD of RT-scores	CtoT_NT	CtoT_RTX	CtoT_5FdUR	SBS_NT	SBS_RTX	SBS_5FdUR	CtoT_ratio_NT	CtoT_ratio_RTX	CtoT_ratio_5FdUR	Segments
segway12_reps_blacklisted.bed	2826996605	812574																													59.9255	6.01001			2637.55	2546.9	4434.86	7071.94	6706.89	9614.2	0.37296	0.379744	0.461282
segway_reps12.seg4.bed	136199500	19258	1.34064	0.177302	1.27921	0.160439	1.21827	0.146879	1.14588	0.160569	1.01969	0.166019	1.16434	0.175205	0.830996	0.09784	0.940451	0.128741	0.607441	0.0788489	0.664324	0.0772183	0.70327	0.0950859	0.62592	0.0729027	0.687095	0.0748045	0.653275	0.080993	48.4453	5.17113	4.06403	0.590071	186.917	182.679	279.678	406.035	427.517	575.937	0.460347	0.427302	0.485605	R4
segway_reps12.seg9.bed	195948000	42095	1.41161	0.167226	1.35298	0.152889	1.34123	0.129163	1.33433	0.150188	1.10895	0.165421	1.36836	0.174903	0.963694	0.117683	1.06341	0.145019	0.784988	0.0947149	0.808878	0.0854661	0.866477	0.0965831	0.774411	0.0844161	0.820695	0.0833027	0.814258	0.094131	54.4549	4.56056	3.33664	1.10044	210.385	222.272	441.087	494.548	523.585	880.589	0.425409	0.424519	0.5009	R9
segway_reps12.seg6.bed	176035604	46474	1.3219	0.170237	1.2932	0.158449	1.28676	0.130371	1.33569	0.152835	1.02098	0.146747	1.19645	0.177868	0.970785	0.117189	1.01661	0.130916	1.01201	0.110008	1.00471	0.0993346	1.04976	0.106644	0.986424	0.100184	0.997396	0.096259	1.02854	0.10999	60.2325	3.91289	2.54405	1.29811	133.932	153.269	408.449	362.22	392.444	704.015	0.369753	0.39055	0.580171	R6
segway_reps12.seg11.bed	123552800	33623	1.1457	0.146915	1.12803	0.136452	1.12958	0.126266	1.11741	0.137219	0.832505	0.108768	0.921234	0.138219	0.866256	0.094154	0.922798	0.112466	0.845389	0.101963	0.865475	0.0907754	0.922713	0.0997727	0.834122	0.0914991	0.871251	0.088086	0.875695	0.100147	56.7392	4.87549	2.79477	1.18586	116.702	138.622	223.499	306.62	355.539	469.968	0.380608	0.389893	0.475562	R11
segway_reps12.seg5.bed	117954600	25192	1.08887	0.16352	1.04766	0.149243	1.08807	0.146761	1.07137	0.158402	1.31475	0.19299	1.3209	0.198122	1.10793	0.118722	1.27958	0.146464	0.656908	0.0878026	0.690546	0.0781433	0.730962	0.0947772	0.654423	0.0753872	0.71496	0.0766916	0.690178	0.0847757	49.0027	5.54559	1.99228	1.60103	175.829	156.704	258.893	408.711	369.908	534.514	0.430204	0.42363	0.484352	R5
segway_reps12.seg3.bed	166786792	57586	1.06052	0.144642	1.08242	0.13854	1.08844	0.123796	1.16005	0.142642	0.939379	0.133649	0.946024	0.144784	0.998758	0.115204	0.996388	0.117972	1.18535	0.118692	1.15944	0.109123	1.18058	0.115991	1.15434	0.110023	1.1321	0.105205	1.19118	0.11964	64.0652	3.73913	0.347099	1.87417	99.377	105.375	282.857	288.986	289.662	520.827	0.343882	0.363786	0.543092	R3
segway_reps12.seg1.bed	184471402	60242	1.02456	0.118496	1.01013	0.112254	1.0714	0.118008	1.09627	0.133233	1.09672	0.13665	1.17019	0.159276	1.10123	0.10672	1.18284	0.125582	0.860784	0.0903353	0.862498	0.0807639	0.914321	0.0913593	0.832339	0.0786886	0.86776	0.0796179	0.875476	0.0893763	56.2411	4.72633	0.839941	1.46492	189.803	196.103	391.164	496.59	481.796	751.255	0.382213	0.407025	0.520681	R1
segway_reps12.seg2.bed	320028158	122163	0.951011	0.100285	0.959123	0.0965326	0.991207	0.0968653	1.02846	0.109858	0.97202	0.114258	0.969015	0.121969	1.04302	0.100591	1.06037	0.110486	1.01705	0.0910786	1.00089	0.0817189	1.0349	0.092016	0.985084	0.0807213	0.993631	0.0808358	1.02187	0.092036	60.7731	4.32577	-0.329344	1.80469	209.082	194.933	416.286	551.4	488.524	825.057	0.379184	0.399024	0.504554	R2
segway_reps12.seg8.bed	221229538	52678	0.797361	0.0936185	0.794268	0.0906282	0.806758	0.102567	0.811219	0.110421	0.974056	0.141241	0.862396	0.123653	1.04095	0.113775	1.10731	0.13667	0.771984	0.0974486	0.784542	0.0846926	0.837121	0.0977048	0.750825	0.0830712	0.799361	0.0822602	0.795047	0.0936844	54.7985	5.04052	-1.21638	1.90723	350.395	311.203	399.474	915.265	805.024	984.114	0.382834	0.386576	0.405922	R8
segway_reps12.seg7.bed	430054042	129305	0.802828	0.0827833	0.817966	0.0820561	0.800129	0.0858001	0.829459	0.0958806	0.88617	0.106727	0.820514	0.0964725	0.980973	0.0996993	0.989642	0.11013	0.964933	0.0946963	0.947112	0.0850232	0.994587	0.0957613	0.92413	0.0842328	0.942993	0.0848758	0.969951	0.095244	59.6059	3.96737	-1.82445	1.59821	454.885	413.64	561.735	1301	1134.48	1465.61	0.349643	0.364606	0.383276	R7
segway_reps12.seg0.bed	267611607	69565	0.862751	0.0942762	0.920934	0.0972853	0.864472	0.0974843	0.923044	0.116545	0.910179	0.100737	0.824332	0.0939727	0.951743	0.0972002	0.8965	0.0994475	1.33646	0.137298	1.31818	0.134546	1.31697	0.138591	1.33264	0.136995	1.2674	0.124278	1.35256	0.142801	66.2667	3.20441	-2.02355	1.44646	161.989	168.32	277.865	520.969	506.333	657.862	0.310938	0.332429	0.422376	R0
segway_reps12.seg10.bed	487124562	154392	0.829313	0.0844114	0.862917	0.084988	0.825238	0.0870929	0.867266	0.100295	0.890148	0.102748	0.820988	0.0942046	0.956348	0.0965671	0.929961	0.0995534	1.14225	0.106454	1.1149	0.0971805	1.14618	0.107781	1.10916	0.097078	1.09117	0.0948061	1.14662	0.108657	63.616	3.41743	-2.02002	1.46336	348.251	303.78	493.869	1019.6	932.07	1244.45	0.341558	0.32592	0.396857	R10
	Supplementary Fig S1C		Supplementary Fig S1A																																						Supplementary Fig S7
