# Supplementary material for: Effects of thymidylate synthase inhibitors differ in genomic uracilation and mutagenic potential
Source: Life Sci Alliance. 2026 Feb 6;9(4):e202503352. doi: 10.26508/lsa.202503352 (PMC12881662; doi:10.26508/lsa.202503352)
Supplement: Supplementary file 2 [file LSA-2025-03352_SdataFS1.2.xlsx]

## Sheet: Sheet1
	R4	R9	R6	R11	R5	R3	R1	R2	R8	R7	R0	R10
M9	0.704486	0.0198236	0	0.00226365	0.0613707	0	0	0	0.000734885	0	0	0
M1	0.0713671	0.586857	0.000101263	0.0984084	0.00833178	0	0.0050933	0	0	0	0	0
M6	0	0.0931453	0.505681	0.0846888	0	1.52879e-05	0.0038097	1.46751e-05	0	0	0	0
M2	0.00797897	0.000950129	0	0.00328113	0.716653	0	0.0150239	0	0.0377926	0	0	0
M5	0	0	0.14472	0.000895021	0	0.483853	0	0.000316885	0	0	2.30096e-05	0.000204489
M11	8.56237e-07	0.0234384	0.00335947	0.107414	0.00569426	0	0.681459	0.00845534	0.00631859	0.000293015	0	0
M8	0	3.62039e-05	0.0380042	0.0556534	0	0.0189716	0.0216991	0.614282	0	0.00378731	0	0.000603801
M7	0.000511825	0	0	0.025914	0.000130803	0	0.00654262	0	0.759978	0.000525087	0	0
M0	0	0	0	0.0139687	0	0	0.00461745	0.0289591	0.0541152	0.60768	0	9.51289e-07
M10	0	0	0	0	0	0.0262937	0	0	0	0	0.647628	6.95872e-06
M3	0	0	0	2.91186e-05	0	0.00205736	0	0.0882248	0	0.179033	0	0.348541
M4	0	0	0	0	0	0.0938385	0	0.00211897	0	0	0.156103	0.399732
