# Supplementary material for: Effects of thymidylate synthase inhibitors differ in genomic uracilation and mutagenic potential
Source: Life Sci Alliance. 2026 Feb 6;9(4):e202503352. doi: 10.26508/lsa.202503352 (PMC12881662; doi:10.26508/lsa.202503352)
Supplement: Supplementary file 3 [file LSA-2025-03352_SdataFS2.1.xlsx]

## Sheet: Sheet1
component	offset	M9	M1	M6	M2	M5	M11	M8	M7	M0	M10	M3	M4		R4	R9	R6	R11	R5	R3	R1	R2	R8	R7	R0	R10
5' flanking: 500 bp	-500	0.14	0.08	0.01	0.07	-0.02	0.05	-0.03	0.04	-0.04	-0.07	-0.1	-0.12		0.14	0.06	0	0.03	0.07	-0.04	0.04	-0.04	0.04	-0.07	-0.09	-0.13
5' flanking: 500 bp	-499	0.14	0.08	0.01	0.07	-0.02	0.05	-0.03	0.04	-0.04	-0.07	-0.1	-0.12		0.14	0.06	0	0.03	0.07	-0.04	0.04	-0.04	0.04	-0.07	-0.09	-0.13
5' flanking: 500 bp	-498	0.14	0.08	0.01	0.07	-0.02	0.05	-0.03	0.04	-0.04	-0.07	-0.1	-0.12		0.14	0.06	0	0.03	0.07	-0.04	0.04	-0.04	0.04	-0.07	-0.09	-0.13
5' flanking: 500 bp	-497	0.14	0.08	0.01	0.07	-0.02	0.05	-0.03	0.04	-0.04	-0.07	-0.1	-0.12		0.14	0.06	0	0.03	0.07	-0.04	0.04	-0.04	0.04	-0.07	-0.09	-0.13
5' flanking: 500 bp	-496	0.14	0.08	0.01	0.07	-0.02	0.05	-0.03	0.04	-0.04	-0.07	-0.1	-0.12		0.14	0.06	0	0.03	0.07	-0.04	0.04	-0.04	0.04	-0.07	-0.09	-0.13
5' flanking: 500 bp	-495	0.14	0.08	0.01	0.07	-0.02	0.05	-0.03	0.04	-0.04	-0.07	-0.1	-0.12		0.14	0.06	0	0.03	0.07	-0.04	0.04	-0.04	0.04	-0.07	-0.09	-0.13
5' flanking: 500 bp	-494	0.14	0.08	0.01	0.07	-0.02	0.05	-0.03	0.04	-0.04	-0.07	-0.1	-0.12		0.14	0.06	0	0.03	0.07	-0.04	0.04	-0.04	0.04	-0.07	-0.09	-0.13
5' flanking: 500 bp	-493	0.14	0.08	0.01	0.07	-0.02	0.05	-0.03	0.04	-0.04	-0.07	-0.1	-0.12		0.14	0.06	0	0.03	0.07	-0.04	0.04	-0.04	0.04	-0.07	-0.09	-0.13
5' flanking: 500 bp	-492	0.14	0.08	0.01	0.07	-0.02	0.05	-0.03	0.04	-0.04	-0.07	-0.1	-0.12		0.14	0.06	0	0.03	0.07	-0.04	0.04	-0.04	0.04	-0.07	-0.09	-0.13
5' flanking: 500 bp	-491	0.14	0.08	0.01	0.07	-0.02	0.05	-0.03	0.04	-0.04	-0.07	-0.1	-0.12		0.14	0.06	0	0.03	0.07	-0.04	0.04	-0.04	0.04	-0.07	-0.09	-0.13
5' flanking: 500 bp	-490	0.14	0.08	0.01	0.07	-0.02	0.05	-0.03	0.04	-0.04	-0.07	-0.1	-0.12		0.14	0.06	0	0.03	0.07	-0.04	0.04	-0.04	0.04	-0.07	-0.09	-0.13
5' flanking: 500 bp	-489	0.14	0.08	0.01	0.07	-0.02	0.05	-0.03	0.04	-0.04	-0.07	-0.1	-0.12		0.14	0.06	0	0.03	0.07	-0.04	0.04	-0.04	0.04	-0.07	-0.09	-0.13
5' flanking: 500 bp	-488	0.14	0.08	0.01	0.07	-0.02	0.05	-0.03	0.04	-0.04	-0.07	-0.1	-0.12		0.14	0.06	0	0.03	0.07	-0.04	0.04	-0.04	0.04	-0.07	-0.09	-0.13
5' flanking: 500 bp	-487	0.14	0.08	0.01	0.07	-0.02	0.05	-0.03	0.04	-0.04	-0.07	-0.1	-0.12		0.14	0.06	0	0.03	0.07	-0.04	0.04	-0.04	0.04	-0.07	-0.09	-0.13
5' flanking: 500 bp	-486	0.14	0.08	0.01	0.07	-0.02	0.05	-0.03	0.04	-0.04	-0.07	-0.1	-0.12		0.14	0.06	0	0.03	0.07	-0.04	0.04	-0.04	0.04	-0.07	-0.09	-0.13
5' flanking: 500 bp	-485	0.14	0.08	0.01	0.07	-0.02	0.05	-0.03	0.04	-0.04	-0.07	-0.1	-0.12		0.14	0.06	0	0.03	0.07	-0.04	0.04	-0.04	0.04	-0.07	-0.09	-0.13
5' flanking: 500 bp	-484	0.14	0.08	0.01	0.07	-0.02	0.05	-0.03	0.04	-0.04	-0.07	-0.1	-0.12		0.14	0.06	0	0.03	0.07	-0.04	0.04	-0.04	0.04	-0.07	-0.09	-0.13
5' flanking: 500 bp	-483	0.14	0.08	0.01	0.07	-0.02	0.05	-0.03	0.04	-0.04	-0.07	-0.1	-0.12		0.14	0.06	0	0.03	0.07	-0.04	0.04	-0.04	0.04	-0.07	-0.09	-0.13
5' flanking: 500 bp	-482	0.14	0.08	0.01	0.07	-0.02	0.05	-0.03	0.04	-0.04	-0.07	-0.1	-0.12		0.14	0.06	0	0.03	0.07	-0.04	0.04	-0.04	0.04	-0.07	-0.09	-0.13
5' flanking: 500 bp	-481	0.14	0.08	0.01	0.07	-0.02	0.05	-0.03	0.04	-0.04	-0.07	-0.1	-0.12		0.14	0.06	0	0.03	0.07	-0.04	0.04	-0.04	0.04	-0.07	-0.09	-0.13
5' flanking: 500 bp	-480	0.14	0.08	0.01	0.07	-0.02	0.05	-0.03	0.04	-0.04	-0.07	-0.1	-0.12		0.14	0.06	0	0.03	0.07	-0.04	0.04	-0.04	0.04	-0.07	-0.09	-0.13
5' flanking: 500 bp	-479	0.14	0.08	0.01	0.07	-0.02	0.05	-0.03	0.04	-0.04	-0.07	-0.1	-0.12		0.14	0.06	0	0.03	0.07	-0.04	0.04	-0.04	0.04	-0.07	-0.09	-0.13
5' flanking: 500 bp	-478	0.14	0.08	0.01	0.07	-0.02	0.05	-0.03	0.04	-0.04	-0.07	-0.1	-0.12		0.14	0.06	0	0.03	0.07	-0.04	0.04	-0.04	0.04	-0.07	-0.09	-0.13
5' flanking: 500 bp	-477	0.14	0.08	0.01	0.07	-0.02	0.05	-0.03	0.04	-0.04	-0.07	-0.1	-0.12		0.14	0.06	0	0.03	0.07	-0.04	0.04	-0.04	0.04	-0.07	-0.09	-0.13
5' flanking: 500 bp	-476	0.14	0.08	0.01	0.07	-0.02	0.05	-0.03	0.04	-0.04	-0.07	-0.1	-0.12		0.14	0.06	0	0.03	0.07	-0.04	0.04	-0.04	0.04	-0.07	-0.09	-0.13
5' flanking: 500 bp	-475	0.14	0.08	0.01	0.07	-0.02	0.05	-0.03	0.04	-0.04	-0.07	-0.1	-0.12		0.14	0.06	0	0.03	0.07	-0.04	0.04	-0.04	0.04	-0.07	-0.09	-0.13
5' flanking: 500 bp	-474	0.14	0.08	0.01	0.07	-0.02	0.05	-0.03	0.04	-0.04	-0.07	-0.1	-0.12		0.14	0.06	0	0.03	0.07	-0.04	0.04	-0.04	0.04	-0.07	-0.09	-0.13
5' flanking: 500 bp	-473	0.14	0.08	0.01	0.07	-0.02	0.05	-0.03	0.04	-0.04	-0.07	-0.1	-0.12		0.14	0.06	0	0.03	0.07	-0.04	0.04	-0.04	0.04	-0.07	-0.09	-0.13
5' flanking: 500 bp	-472	0.14	0.08	0.01	0.07	-0.02	0.05	-0.03	0.04	-0.04	-0.07	-0.1	-0.12		0.14	0.06	0	0.03	0.07	-0.04	0.04	-0.04	0.04	-0.07	-0.09	-0.13
5' flanking: 500 bp	-471	0.14	0.08	0.01	0.07	-0.02	0.05	-0.03	0.04	-0.04	-0.07	-0.1	-0.12		0.14	0.06	0	0.03	0.07	-0.04	0.04	-0.04	0.04	-0.07	-0.09	-0.13
5' flanking: 500 bp	-470	0.14	0.08	0.01	0.07	-0.02	0.05	-0.03	0.04	-0.04	-0.07	-0.1	-0.12		0.14	0.06	0	0.03	0.07	-0.04	0.04	-0.04	0.04	-0.07	-0.09	-0.13
5' flanking: 500 bp	-469	0.14	0.08	0.01	0.07	-0.02	0.05	-0.03	0.04	-0.04	-0.07	-0.1	-0.12		0.14	0.06	0	0.03	0.07	-0.04	0.04	-0.04	0.04	-0.07	-0.09	-0.13
5' flanking: 500 bp	-468	0.14	0.08	0.01	0.07	-0.02	0.05	-0.03	0.04	-0.04	-0.07	-0.1	-0.12		0.14	0.06	0	0.03	0.07	-0.04	0.04	-0.04	0.04	-0.07	-0.09	-0.13
5' flanking: 500 bp	-467	0.14	0.08	0.01	0.07	-0.02	0.05	-0.03	0.04	-0.04	-0.07	-0.1	-0.12		0.14	0.06	0	0.03	0.07	-0.04	0.04	-0.04	0.04	-0.07	-0.09	-0.13
5' flanking: 500 bp	-466	0.14	0.08	0.01	0.07	-0.02	0.05	-0.03	0.04	-0.04	-0.07	-0.1	-0.12		0.14	0.06	0	0.03	0.07	-0.04	0.04	-0.04	0.04	-0.07	-0.09	-0.13
5' flanking: 500 bp	-465	0.14	0.08	0.01	0.07	-0.02	0.05	-0.03	0.04	-0.04	-0.07	-0.1	-0.12		0.14	0.06	0	0.03	0.07	-0.04	0.04	-0.04	0.04	-0.07	-0.09	-0.13
5' flanking: 500 bp	-464	0.14	0.08	0.01	0.07	-0.02	0.05	-0.03	0.04	-0.04	-0.07	-0.1	-0.12		0.14	0.06	0	0.03	0.07	-0.04	0.04	-0.04	0.04	-0.07	-0.09	-0.13
5' flanking: 500 bp	-463	0.14	0.08	0.01	0.07	-0.02	0.05	-0.03	0.04	-0.04	-0.07	-0.1	-0.12		0.14	0.06	0	0.03	0.07	-0.04	0.04	-0.04	0.04	-0.07	-0.09	-0.13
5' flanking: 500 bp	-462	0.14	0.08	0.01	0.07	-0.02	0.05	-0.03	0.04	-0.04	-0.07	-0.1	-0.12		0.14	0.06	0	0.03	0.07	-0.04	0.04	-0.04	0.04	-0.07	-0.09	-0.13
5' flanking: 500 bp	-461	0.14	0.08	0.01	0.07	-0.02	0.05	-0.03	0.04	-0.04	-0.07	-0.1	-0.12		0.14	0.06	0	0.03	0.07	-0.04	0.04	-0.04	0.04	-0.07	-0.09	-0.13
5' flanking: 500 bp	-460	0.14	0.08	0.01	0.07	-0.02	0.05	-0.03	0.04	-0.04	-0.07	-0.1	-0.12		0.14	0.06	0	0.03	0.07	-0.04	0.04	-0.04	0.04	-0.07	-0.09	-0.13
5' flanking: 500 bp	-459	0.14	0.08	0.01	0.07	-0.02	0.05	-0.03	0.04	-0.04	-0.07	-0.1	-0.12		0.14	0.06	0	0.03	0.07	-0.04	0.04	-0.04	0.04	-0.07	-0.09	-0.13
5' flanking: 500 bp	-458	0.14	0.08	0.01	0.07	-0.02	0.05	-0.03	0.04	-0.04	-0.07	-0.1	-0.12		0.14	0.06	0	0.03	0.07	-0.04	0.04	-0.04	0.04	-0.07	-0.09	-0.13
5' flanking: 500 bp	-457	0.14	0.08	0.01	0.07	-0.02	0.05	-0.03	0.04	-0.04	-0.07	-0.1	-0.12		0.14	0.06	0	0.03	0.07	-0.04	0.04	-0.04	0.04	-0.07	-0.09	-0.13
5' flanking: 500 bp	-456	0.14	0.08	0.01	0.07	-0.02	0.05	-0.03	0.04	-0.04	-0.07	-0.1	-0.12		0.14	0.06	0	0.03	0.07	-0.04	0.04	-0.04	0.04	-0.07	-0.09	-0.13
5' flanking: 500 bp	-455	0.14	0.08	0.01	0.07	-0.02	0.05	-0.03	0.04	-0.04	-0.07	-0.1	-0.12		0.14	0.06	0	0.03	0.07	-0.04	0.04	-0.04	0.04	-0.07	-0.09	-0.13
5' flanking: 500 bp	-454	0.14	0.08	0.01	0.07	-0.02	0.05	-0.03	0.04	-0.04	-0.07	-0.1	-0.12		0.14	0.06	0	0.03	0.07	-0.04	0.04	-0.04	0.04	-0.07	-0.09	-0.13
5' flanking: 500 bp	-453	0.14	0.08	0.01	0.07	-0.02	0.05	-0.03	0.04	-0.04	-0.07	-0.1	-0.12		0.14	0.06	0	0.03	0.07	-0.04	0.04	-0.04	0.04	-0.07	-0.09	-0.13
5' flanking: 500 bp	-452	0.14	0.08	0.01	0.07	-0.02	0.05	-0.03	0.04	-0.04	-0.07	-0.1	-0.12		0.14	0.06	0	0.03	0.07	-0.04	0.04	-0.04	0.04	-0.07	-0.09	-0.13
5' flanking: 500 bp	-451	0.14	0.08	0.01	0.07	-0.02	0.05	-0.03	0.04	-0.04	-0.07	-0.1	-0.12		0.14	0.06	0	0.03	0.07	-0.04	0.04	-0.04	0.04	-0.07	-0.09	-0.13
5' flanking: 500 bp	-450	0.14	0.08	0.01	0.07	-0.02	0.05	-0.03	0.04	-0.04	-0.07	-0.1	-0.12		0.14	0.06	0	0.03	0.07	-0.04	0.04	-0.04	0.04	-0.07	-0.09	-0.13
5' flanking: 500 bp	-449	0.14	0.08	0.01	0.07	-0.02	0.05	-0.03	0.04	-0.04	-0.07	-0.1	-0.12		0.14	0.06	0	0.03	0.07	-0.04	0.04	-0.04	0.04	-0.07	-0.09	-0.13
5' flanking: 500 bp	-448	0.14	0.08	0.01	0.07	-0.02	0.05	-0.03	0.04	-0.04	-0.07	-0.1	-0.12		0.14	0.06	0	0.03	0.07	-0.04	0.04	-0.04	0.04	-0.07	-0.09	-0.13
5' flanking: 500 bp	-447	0.14	0.08	0.01	0.07	-0.02	0.05	-0.03	0.04	-0.04	-0.07	-0.1	-0.12		0.14	0.06	0	0.03	0.07	-0.04	0.04	-0.04	0.04	-0.07	-0.09	-0.13
5' flanking: 500 bp	-446	0.14	0.08	0.01	0.07	-0.02	0.05	-0.03	0.04	-0.04	-0.07	-0.1	-0.12		0.14	0.06	0	0.03	0.07	-0.04	0.04	-0.04	0.04	-0.07	-0.09	-0.13
5' flanking: 500 bp	-445	0.14	0.08	0.01	0.07	-0.02	0.05	-0.03	0.04	-0.04	-0.07	-0.1	-0.12		0.14	0.06	0	0.03	0.07	-0.04	0.04	-0.04	0.04	-0.07	-0.09	-0.13
5' flanking: 500 bp	-444	0.14	0.08	0.01	0.07	-0.02	0.05	-0.03	0.04	-0.04	-0.07	-0.1	-0.12		0.14	0.06	0	0.03	0.07	-0.04	0.04	-0.04	0.04	-0.07	-0.09	-0.13
5' flanking: 500 bp	-443	0.14	0.08	0.01	0.07	-0.02	0.05	-0.03	0.04	-0.04	-0.07	-0.1	-0.12		0.14	0.06	0	0.03	0.07	-0.04	0.04	-0.04	0.04	-0.07	-0.09	-0.13
5' flanking: 500 bp	-442	0.14	0.08	0.01	0.07	-0.02	0.05	-0.03	0.04	-0.04	-0.07	-0.1	-0.12		0.14	0.06	0	0.03	0.07	-0.04	0.04	-0.04	0.04	-0.07	-0.09	-0.13
5' flanking: 500 bp	-441	0.14	0.08	0.01	0.07	-0.02	0.05	-0.03	0.04	-0.04	-0.07	-0.1	-0.12		0.14	0.06	0	0.03	0.07	-0.04	0.04	-0.04	0.04	-0.07	-0.09	-0.13
5' flanking: 500 bp	-440	0.14	0.08	0.01	0.07	-0.02	0.05	-0.03	0.04	-0.04	-0.07	-0.1	-0.12		0.14	0.06	0	0.03	0.07	-0.04	0.04	-0.04	0.04	-0.07	-0.09	-0.13
5' flanking: 500 bp	-439	0.14	0.08	0.01	0.07	-0.02	0.05	-0.03	0.04	-0.04	-0.07	-0.1	-0.12		0.14	0.06	0	0.03	0.07	-0.04	0.04	-0.04	0.04	-0.07	-0.09	-0.13
5' flanking: 500 bp	-438	0.14	0.08	0.01	0.07	-0.02	0.05	-0.03	0.04	-0.04	-0.07	-0.1	-0.12		0.14	0.06	0	0.03	0.07	-0.04	0.04	-0.04	0.04	-0.07	-0.09	-0.13
5' flanking: 500 bp	-437	0.14	0.08	0.01	0.07	-0.02	0.05	-0.03	0.04	-0.04	-0.07	-0.1	-0.12		0.14	0.06	0	0.03	0.07	-0.04	0.04	-0.04	0.04	-0.07	-0.09	-0.13
5' flanking: 500 bp	-436	0.14	0.08	0.01	0.07	-0.02	0.05	-0.03	0.04	-0.04	-0.07	-0.1	-0.12		0.14	0.06	0	0.03	0.07	-0.04	0.04	-0.04	0.04	-0.07	-0.09	-0.13
5' flanking: 500 bp	-435	0.14	0.08	0.01	0.07	-0.02	0.05	-0.03	0.04	-0.04	-0.07	-0.1	-0.12		0.14	0.06	0	0.03	0.07	-0.04	0.04	-0.04	0.04	-0.07	-0.09	-0.13
5' flanking: 500 bp	-434	0.14	0.08	0.01	0.07	-0.02	0.05	-0.03	0.04	-0.04	-0.07	-0.1	-0.12		0.14	0.06	0	0.03	0.07	-0.04	0.04	-0.04	0.04	-0.07	-0.09	-0.13
5' flanking: 500 bp	-433	0.14	0.08	0.01	0.07	-0.02	0.05	-0.03	0.04	-0.04	-0.07	-0.1	-0.12		0.14	0.06	0	0.03	0.07	-0.04	0.04	-0.04	0.04	-0.07	-0.09	-0.13
5' flanking: 500 bp	-432	0.14	0.08	0.01	0.07	-0.02	0.05	-0.03	0.04	-0.04	-0.07	-0.1	-0.12		0.14	0.06	0	0.03	0.07	-0.04	0.04	-0.04	0.04	-0.07	-0.09	-0.13
5' flanking: 500 bp	-431	0.14	0.08	0.01	0.07	-0.02	0.05	-0.03	0.04	-0.04	-0.07	-0.1	-0.12		0.14	0.06	0	0.03	0.07	-0.04	0.04	-0.04	0.04	-0.07	-0.09	-0.13
5' flanking: 500 bp	-430	0.14	0.08	0.01	0.07	-0.02	0.05	-0.03	0.04	-0.04	-0.07	-0.1	-0.12		0.14	0.06	0	0.03	0.07	-0.04	0.04	-0.04	0.04	-0.07	-0.09	-0.13
5' flanking: 500 bp	-429	0.14	0.08	0.01	0.07	-0.02	0.05	-0.03	0.04	-0.04	-0.07	-0.1	-0.12		0.14	0.06	0	0.03	0.07	-0.04	0.04	-0.04	0.04	-0.07	-0.09	-0.13
5' flanking: 500 bp	-428	0.14	0.08	0.01	0.07	-0.02	0.05	-0.03	0.04	-0.04	-0.07	-0.1	-0.12		0.14	0.06	0	0.03	0.07	-0.04	0.04	-0.04	0.04	-0.07	-0.09	-0.13
5' flanking: 500 bp	-427	0.14	0.08	0.01	0.07	-0.02	0.05	-0.03	0.04	-0.04	-0.07	-0.1	-0.12		0.14	0.06	0	0.03	0.07	-0.04	0.04	-0.04	0.04	-0.07	-0.09	-0.13
5' flanking: 500 bp	-426	0.14	0.08	0.01	0.07	-0.02	0.05	-0.03	0.04	-0.04	-0.07	-0.1	-0.12		0.14	0.06	0	0.03	0.07	-0.04	0.04	-0.04	0.04	-0.07	-0.09	-0.13
5' flanking: 500 bp	-425	0.14	0.08	0.01	0.07	-0.02	0.05	-0.03	0.04	-0.04	-0.07	-0.1	-0.12		0.14	0.06	0	0.03	0.07	-0.04	0.04	-0.04	0.04	-0.07	-0.09	-0.13
5' flanking: 500 bp	-424	0.14	0.08	0.01	0.07	-0.02	0.05	-0.03	0.04	-0.04	-0.07	-0.1	-0.12		0.14	0.06	0	0.03	0.07	-0.04	0.04	-0.04	0.04	-0.07	-0.09	-0.13
5' flanking: 500 bp	-423	0.14	0.08	0.01	0.07	-0.02	0.05	-0.03	0.04	-0.04	-0.07	-0.1	-0.12		0.14	0.06	0	0.03	0.07	-0.04	0.04	-0.04	0.04	-0.07	-0.09	-0.13
5' flanking: 500 bp	-422	0.14	0.08	0.01	0.07	-0.02	0.05	-0.03	0.04	-0.04	-0.07	-0.1	-0.12		0.14	0.06	0	0.03	0.07	-0.04	0.04	-0.04	0.04	-0.07	-0.09	-0.13
5' flanking: 500 bp	-421	0.14	0.08	0.01	0.07	-0.02	0.05	-0.03	0.04	-0.04	-0.07	-0.1	-0.12		0.14	0.06	0	0.03	0.07	-0.04	0.04	-0.04	0.04	-0.07	-0.09	-0.13
5' flanking: 500 bp	-420	0.14	0.08	0.01	0.07	-0.02	0.05	-0.03	0.04	-0.04	-0.07	-0.1	-0.12		0.14	0.05	0	0.03	0.07	-0.04	0.04	-0.04	0.04	-0.07	-0.09	-0.13
5' flanking: 500 bp	-419	0.14	0.08	0.01	0.07	-0.02	0.05	-0.03	0.04	-0.04	-0.07	-0.1	-0.12		0.14	0.06	0	0.03	0.07	-0.04	0.04	-0.04	0.04	-0.07	-0.09	-0.13
5' flanking: 500 bp	-418	0.14	0.08	0.01	0.07	-0.02	0.05	-0.03	0.04	-0.04	-0.07	-0.1	-0.12		0.14	0.06	0	0.03	0.07	-0.04	0.04	-0.04	0.04	-0.07	-0.09	-0.13
5' flanking: 500 bp	-417	0.14	0.08	0.01	0.07	-0.02	0.05	-0.03	0.04	-0.04	-0.07	-0.1	-0.12		0.14	0.06	0	0.03	0.07	-0.04	0.04	-0.04	0.04	-0.07	-0.09	-0.13
5' flanking: 500 bp	-416	0.14	0.08	0.01	0.07	-0.02	0.05	-0.03	0.04	-0.04	-0.07	-0.1	-0.12		0.14	0.06	0	0.03	0.07	-0.04	0.04	-0.04	0.04	-0.07	-0.09	-0.13
5' flanking: 500 bp	-415	0.14	0.08	0.01	0.07	-0.02	0.05	-0.03	0.04	-0.04	-0.07	-0.1	-0.12		0.14	0.06	0	0.03	0.07	-0.04	0.04	-0.04	0.04	-0.07	-0.09	-0.13
5' flanking: 500 bp	-414	0.14	0.08	0.01	0.07	-0.02	0.05	-0.03	0.04	-0.04	-0.07	-0.1	-0.12		0.14	0.06	0	0.03	0.07	-0.04	0.04	-0.04	0.04	-0.07	-0.09	-0.13
5' flanking: 500 bp	-413	0.14	0.08	0.01	0.07	-0.02	0.05	-0.03	0.04	-0.04	-0.07	-0.1	-0.12		0.14	0.06	0	0.03	0.07	-0.04	0.04	-0.04	0.04	-0.07	-0.09	-0.13
5' flanking: 500 bp	-412	0.14	0.08	0.01	0.07	-0.02	0.05	-0.03	0.04	-0.04	-0.07	-0.1	-0.12		0.14	0.06	0	0.03	0.07	-0.04	0.04	-0.04	0.04	-0.07	-0.09	-0.13
5' flanking: 500 bp	-411	0.14	0.08	0.01	0.07	-0.02	0.05	-0.03	0.04	-0.04	-0.07	-0.1	-0.12		0.14	0.06	0	0.03	0.07	-0.04	0.04	-0.04	0.04	-0.07	-0.09	-0.13
5' flanking: 500 bp	-410	0.14	0.08	0.01	0.07	-0.02	0.05	-0.03	0.04	-0.04	-0.07	-0.1	-0.12		0.14	0.06	0	0.03	0.07	-0.04	0.04	-0.04	0.04	-0.07	-0.09	-0.13
5' flanking: 500 bp	-409	0.14	0.08	0.01	0.07	-0.02	0.05	-0.03	0.04	-0.04	-0.07	-0.1	-0.12		0.14	0.06	0	0.03	0.07	-0.04	0.04	-0.04	0.04	-0.07	-0.09	-0.13
5' flanking: 500 bp	-408	0.14	0.08	0.01	0.07	-0.02	0.05	-0.03	0.04	-0.04	-0.07	-0.1	-0.12		0.14	0.06	0	0.03	0.07	-0.04	0.04	-0.04	0.04	-0.07	-0.09	-0.13
5' flanking: 500 bp	-407	0.14	0.08	0.01	0.07	-0.02	0.05	-0.03	0.04	-0.04	-0.07	-0.1	-0.12		0.14	0.06	0	0.03	0.07	-0.04	0.04	-0.04	0.04	-0.07	-0.09	-0.13
5' flanking: 500 bp	-406	0.14	0.08	0.01	0.07	-0.02	0.05	-0.03	0.04	-0.04	-0.07	-0.1	-0.12		0.14	0.06	0	0.03	0.07	-0.04	0.04	-0.04	0.04	-0.07	-0.09	-0.13
5' flanking: 500 bp	-405	0.14	0.08	0.01	0.07	-0.02	0.05	-0.03	0.04	-0.04	-0.07	-0.1	-0.12		0.14	0.06	0	0.03	0.07	-0.04	0.04	-0.04	0.04	-0.07	-0.09	-0.13
5' flanking: 500 bp	-404	0.14	0.08	0.01	0.07	-0.02	0.05	-0.03	0.04	-0.04	-0.07	-0.1	-0.12		0.14	0.06	0	0.03	0.07	-0.04	0.04	-0.04	0.04	-0.07	-0.09	-0.13
5' flanking: 500 bp	-403	0.14	0.08	0.01	0.07	-0.02	0.05	-0.03	0.04	-0.04	-0.07	-0.1	-0.12		0.14	0.06	0	0.03	0.07	-0.04	0.04	-0.04	0.04	-0.07	-0.09	-0.13
5' flanking: 500 bp	-402	0.14	0.08	0.01	0.07	-0.02	0.05	-0.03	0.04	-0.04	-0.07	-0.1	-0.12		0.14	0.06	0	0.03	0.07	-0.04	0.04	-0.04	0.04	-0.07	-0.09	-0.13
5' flanking: 500 bp	-401	0.14	0.08	0.01	0.07	-0.02	0.05	-0.03	0.04	-0.04	-0.07	-0.1	-0.12		0.14	0.06	0	0.03	0.07	-0.04	0.04	-0.04	0.04	-0.07	-0.09	-0.13
5' flanking: 500 bp	-400	0.14	0.08	0.01	0.07	-0.02	0.05	-0.03	0.04	-0.04	-0.07	-0.1	-0.12		0.14	0.06	0	0.03	0.07	-0.04	0.04	-0.04	0.04	-0.07	-0.09	-0.13
5' flanking: 500 bp	-399	0.14	0.08	0.01	0.07	-0.02	0.05	-0.03	0.04	-0.04	-0.07	-0.1	-0.12		0.14	0.06	0	0.03	0.07	-0.04	0.04	-0.04	0.04	-0.07	-0.09	-0.13
5' flanking: 500 bp	-398	0.14	0.08	0.01	0.07	-0.02	0.05	-0.03	0.04	-0.04	-0.07	-0.1	-0.12		0.14	0.06	0	0.03	0.07	-0.04	0.04	-0.04	0.04	-0.07	-0.09	-0.13
5' flanking: 500 bp	-397	0.14	0.08	0.01	0.07	-0.02	0.05	-0.03	0.04	-0.04	-0.07	-0.1	-0.12		0.14	0.06	0	0.03	0.07	-0.04	0.04	-0.04	0.04	-0.07	-0.09	-0.13
5' flanking: 500 bp	-396	0.14	0.08	0.01	0.07	-0.02	0.05	-0.03	0.04	-0.04	-0.07	-0.1	-0.12		0.14	0.06	0	0.03	0.07	-0.04	0.04	-0.04	0.04	-0.07	-0.09	-0.13
5' flanking: 500 bp	-395	0.14	0.08	0.01	0.07	-0.02	0.05	-0.03	0.04	-0.04	-0.07	-0.1	-0.12		0.14	0.06	0	0.03	0.07	-0.04	0.04	-0.04	0.04	-0.07	-0.09	-0.13
5' flanking: 500 bp	-394	0.14	0.08	0.01	0.07	-0.02	0.05	-0.03	0.04	-0.04	-0.07	-0.1	-0.12		0.14	0.06	0	0.03	0.07	-0.04	0.04	-0.04	0.04	-0.07	-0.09	-0.13
5' flanking: 500 bp	-393	0.14	0.08	0.01	0.07	-0.02	0.05	-0.03	0.04	-0.04	-0.07	-0.1	-0.12		0.14	0.06	0	0.03	0.07	-0.04	0.04	-0.04	0.04	-0.07	-0.09	-0.13
5' flanking: 500 bp	-392	0.14	0.08	0.01	0.07	-0.02	0.05	-0.03	0.04	-0.04	-0.07	-0.1	-0.12		0.14	0.06	0	0.03	0.07	-0.04	0.04	-0.04	0.04	-0.07	-0.09	-0.13
5' flanking: 500 bp	-391	0.14	0.08	0.01	0.07	-0.02	0.05	-0.03	0.04	-0.04	-0.07	-0.1	-0.12		0.14	0.06	0	0.03	0.07	-0.04	0.04	-0.04	0.04	-0.07	-0.09	-0.13
5' flanking: 500 bp	-390	0.14	0.08	0.01	0.07	-0.02	0.05	-0.03	0.04	-0.04	-0.07	-0.1	-0.12		0.14	0.06	0	0.03	0.07	-0.04	0.04	-0.04	0.04	-0.07	-0.09	-0.13
5' flanking: 500 bp	-389	0.14	0.08	0.01	0.07	-0.02	0.05	-0.03	0.04	-0.04	-0.07	-0.1	-0.12		0.14	0.06	0	0.03	0.07	-0.04	0.04	-0.04	0.04	-0.07	-0.09	-0.13
5' flanking: 500 bp	-388	0.14	0.08	0.01	0.07	-0.02	0.05	-0.03	0.04	-0.04	-0.07	-0.1	-0.12		0.14	0.06	0	0.03	0.07	-0.04	0.04	-0.04	0.04	-0.07	-0.09	-0.13
5' flanking: 500 bp	-387	0.14	0.08	0.01	0.07	-0.02	0.05	-0.03	0.04	-0.04	-0.07	-0.1	-0.12		0.14	0.06	0	0.03	0.07	-0.04	0.04	-0.04	0.04	-0.07	-0.09	-0.13
5' flanking: 500 bp	-386	0.14	0.07	0.01	0.07	-0.02	0.05	-0.03	0.04	-0.04	-0.07	-0.1	-0.12		0.14	0.06	0	0.03	0.07	-0.04	0.04	-0.04	0.04	-0.07	-0.09	-0.13
5' flanking: 500 bp	-385	0.14	0.08	0.01	0.07	-0.02	0.05	-0.03	0.04	-0.04	-0.07	-0.1	-0.12		0.14	0.06	0	0.03	0.07	-0.04	0.04	-0.04	0.04	-0.07	-0.09	-0.13
5' flanking: 500 bp	-384	0.14	0.07	0.01	0.07	-0.02	0.05	-0.03	0.04	-0.04	-0.07	-0.1	-0.12		0.14	0.06	0	0.03	0.07	-0.04	0.04	-0.04	0.04	-0.07	-0.09	-0.13
5' flanking: 500 bp	-383	0.14	0.08	0.01	0.07	-0.02	0.05	-0.03	0.04	-0.04	-0.07	-0.1	-0.12		0.14	0.06	0	0.03	0.07	-0.04	0.04	-0.04	0.04	-0.07	-0.09	-0.13
5' flanking: 500 bp	-382	0.14	0.08	0.01	0.07	-0.02	0.05	-0.03	0.04	-0.04	-0.07	-0.1	-0.12		0.14	0.06	0	0.03	0.07	-0.04	0.04	-0.04	0.04	-0.07	-0.09	-0.13
5' flanking: 500 bp	-381	0.14	0.08	0.01	0.07	-0.02	0.05	-0.03	0.04	-0.04	-0.07	-0.1	-0.12		0.14	0.06	0	0.03	0.07	-0.04	0.04	-0.04	0.04	-0.07	-0.09	-0.13
5' flanking: 500 bp	-380	0.14	0.08	0.01	0.07	-0.02	0.05	-0.03	0.04	-0.04	-0.07	-0.1	-0.12		0.14	0.06	0	0.03	0.07	-0.04	0.04	-0.04	0.04	-0.07	-0.09	-0.13
5' flanking: 500 bp	-379	0.14	0.08	0.01	0.07	-0.02	0.05	-0.03	0.04	-0.04	-0.07	-0.1	-0.12		0.14	0.06	0	0.03	0.07	-0.04	0.04	-0.04	0.04	-0.07	-0.09	-0.13
5' flanking: 500 bp	-378	0.14	0.08	0.01	0.07	-0.02	0.05	-0.03	0.04	-0.04	-0.07	-0.1	-0.12		0.14	0.06	0	0.03	0.07	-0.04	0.04	-0.04	0.04	-0.07	-0.09	-0.13
5' flanking: 500 bp	-377	0.14	0.08	0.01	0.07	-0.02	0.05	-0.03	0.04	-0.04	-0.07	-0.1	-0.12		0.14	0.06	0	0.03	0.07	-0.04	0.04	-0.04	0.04	-0.07	-0.09	-0.13
5' flanking: 500 bp	-376	0.14	0.08	0.01	0.07	-0.02	0.05	-0.03	0.04	-0.04	-0.07	-0.1	-0.12		0.14	0.06	0	0.03	0.07	-0.04	0.04	-0.04	0.04	-0.07	-0.09	-0.13
5' flanking: 500 bp	-375	0.14	0.08	0.01	0.07	-0.02	0.05	-0.03	0.04	-0.04	-0.07	-0.1	-0.12		0.14	0.06	0	0.03	0.07	-0.04	0.04	-0.04	0.04	-0.07	-0.09	-0.13
5' flanking: 500 bp	-374	0.14	0.07	0.01	0.07	-0.02	0.05	-0.03	0.04	-0.04	-0.07	-0.1	-0.12		0.14	0.06	0	0.03	0.07	-0.04	0.04	-0.04	0.04	-0.07	-0.09	-0.13
5' flanking: 500 bp	-373	0.14	0.07	0.01	0.07	-0.02	0.05	-0.03	0.04	-0.04	-0.07	-0.1	-0.12		0.14	0.06	0	0.03	0.07	-0.04	0.04	-0.04	0.04	-0.07	-0.09	-0.13
5' flanking: 500 bp	-372	0.14	0.07	0.01	0.07	-0.02	0.05	-0.03	0.04	-0.04	-0.07	-0.1	-0.12		0.14	0.06	0	0.03	0.07	-0.04	0.04	-0.04	0.04	-0.07	-0.09	-0.13
5' flanking: 500 bp	-371	0.14	0.07	0.01	0.07	-0.02	0.05	-0.03	0.04	-0.04	-0.07	-0.1	-0.12		0.14	0.06	0	0.03	0.07	-0.04	0.04	-0.04	0.04	-0.07	-0.09	-0.13
5' flanking: 500 bp	-370	0.14	0.07	0.01	0.07	-0.02	0.05	-0.03	0.04	-0.04	-0.07	-0.1	-0.12		0.14	0.06	0	0.03	0.07	-0.04	0.04	-0.04	0.04	-0.07	-0.09	-0.13
5' flanking: 500 bp	-369	0.14	0.07	0.01	0.07	-0.02	0.05	-0.03	0.04	-0.04	-0.07	-0.1	-0.12		0.14	0.06	0	0.03	0.07	-0.04	0.04	-0.04	0.04	-0.07	-0.09	-0.13
5' flanking: 500 bp	-368	0.14	0.07	0.01	0.07	-0.02	0.05	-0.03	0.04	-0.04	-0.07	-0.1	-0.12		0.14	0.06	0	0.03	0.07	-0.04	0.04	-0.04	0.04	-0.07	-0.09	-0.13
5' flanking: 500 bp	-367	0.14	0.07	0.01	0.07	-0.02	0.05	-0.03	0.04	-0.04	-0.07	-0.1	-0.12		0.14	0.06	0	0.03	0.07	-0.04	0.04	-0.04	0.04	-0.07	-0.09	-0.13
5' flanking: 500 bp	-366	0.14	0.07	0.01	0.07	-0.02	0.05	-0.03	0.04	-0.04	-0.07	-0.1	-0.12		0.14	0.06	0	0.03	0.07	-0.04	0.04	-0.04	0.04	-0.07	-0.09	-0.13
5' flanking: 500 bp	-365	0.14	0.07	0.01	0.07	-0.02	0.05	-0.03	0.04	-0.04	-0.07	-0.1	-0.12		0.14	0.06	0	0.03	0.07	-0.04	0.04	-0.04	0.04	-0.07	-0.09	-0.13
5' flanking: 500 bp	-364	0.14	0.07	0.01	0.07	-0.02	0.05	-0.03	0.04	-0.04	-0.07	-0.1	-0.12		0.14	0.06	0	0.03	0.07	-0.04	0.04	-0.04	0.04	-0.07	-0.09	-0.13
5' flanking: 500 bp	-363	0.14	0.07	0.01	0.07	-0.02	0.05	-0.03	0.04	-0.04	-0.07	-0.1	-0.12		0.14	0.06	0	0.03	0.07	-0.04	0.04	-0.04	0.04	-0.07	-0.09	-0.13
5' flanking: 500 bp	-362	0.14	0.07	0.01	0.07	-0.02	0.05	-0.03	0.04	-0.04	-0.07	-0.1	-0.12		0.14	0.06	0	0.03	0.07	-0.04	0.04	-0.04	0.04	-0.07	-0.09	-0.13
5' flanking: 500 bp	-361	0.14	0.07	0.01	0.07	-0.02	0.05	-0.03	0.04	-0.04	-0.07	-0.1	-0.12		0.14	0.06	0	0.03	0.07	-0.04	0.04	-0.04	0.04	-0.07	-0.09	-0.13
5' flanking: 500 bp	-360	0.14	0.07	0.01	0.07	-0.02	0.05	-0.03	0.04	-0.04	-0.06	-0.1	-0.12		0.14	0.06	0	0.03	0.07	-0.04	0.04	-0.04	0.04	-0.07	-0.09	-0.13
5' flanking: 500 bp	-359	0.14	0.07	0.01	0.07	-0.02	0.05	-0.03	0.04	-0.04	-0.06	-0.1	-0.12		0.14	0.06	0	0.03	0.07	-0.04	0.04	-0.04	0.04	-0.07	-0.09	-0.13
5' flanking: 500 bp	-358	0.14	0.07	0.01	0.07	-0.02	0.05	-0.03	0.04	-0.04	-0.06	-0.1	-0.12		0.14	0.06	0	0.03	0.07	-0.04	0.04	-0.04	0.04	-0.07	-0.09	-0.13
5' flanking: 500 bp	-357	0.14	0.07	0.01	0.07	-0.02	0.05	-0.03	0.04	-0.04	-0.06	-0.1	-0.12		0.14	0.06	0	0.03	0.07	-0.04	0.04	-0.04	0.04	-0.07	-0.09	-0.13
5' flanking: 500 bp	-356	0.14	0.07	0.01	0.07	-0.02	0.05	-0.03	0.04	-0.04	-0.06	-0.1	-0.12		0.14	0.06	0	0.03	0.07	-0.04	0.04	-0.04	0.04	-0.07	-0.09	-0.13
5' flanking: 500 bp	-355	0.14	0.07	0.01	0.07	-0.02	0.05	-0.03	0.04	-0.04	-0.06	-0.1	-0.12		0.14	0.06	0	0.03	0.07	-0.04	0.04	-0.04	0.04	-0.07	-0.09	-0.13
5' flanking: 500 bp	-354	0.14	0.07	0.01	0.07	-0.02	0.05	-0.03	0.04	-0.04	-0.06	-0.1	-0.12		0.14	0.06	0	0.03	0.07	-0.04	0.04	-0.04	0.04	-0.07	-0.09	-0.13
5' flanking: 500 bp	-353	0.14	0.07	0.01	0.07	-0.02	0.05	-0.03	0.04	-0.04	-0.06	-0.1	-0.12		0.14	0.06	0	0.03	0.07	-0.04	0.04	-0.04	0.04	-0.07	-0.09	-0.13
5' flanking: 500 bp	-352	0.14	0.07	0.01	0.07	-0.02	0.05	-0.03	0.04	-0.04	-0.06	-0.1	-0.12		0.14	0.06	0	0.03	0.07	-0.04	0.04	-0.04	0.04	-0.07	-0.09	-0.13
5' flanking: 500 bp	-351	0.14	0.07	0.01	0.07	-0.02	0.05	-0.03	0.04	-0.04	-0.06	-0.1	-0.12		0.14	0.06	0	0.03	0.07	-0.04	0.04	-0.04	0.04	-0.07	-0.09	-0.13
5' flanking: 500 bp	-350	0.14	0.07	0.01	0.07	-0.02	0.05	-0.03	0.04	-0.04	-0.06	-0.1	-0.12		0.14	0.06	0	0.03	0.07	-0.04	0.04	-0.04	0.04	-0.07	-0.09	-0.13
5' flanking: 500 bp	-349	0.14	0.07	0.01	0.07	-0.02	0.05	-0.03	0.04	-0.04	-0.06	-0.1	-0.12		0.14	0.06	0	0.03	0.07	-0.04	0.04	-0.04	0.04	-0.07	-0.09	-0.13
5' flanking: 500 bp	-348	0.14	0.07	0.01	0.07	-0.02	0.05	-0.03	0.04	-0.04	-0.06	-0.1	-0.12		0.14	0.06	0	0.03	0.07	-0.04	0.04	-0.04	0.04	-0.07	-0.09	-0.13
5' flanking: 500 bp	-347	0.14	0.07	0.01	0.07	-0.02	0.05	-0.03	0.04	-0.04	-0.06	-0.1	-0.12		0.14	0.06	0	0.03	0.07	-0.04	0.04	-0.04	0.04	-0.07	-0.09	-0.13
5' flanking: 500 bp	-346	0.14	0.07	0.01	0.07	-0.02	0.05	-0.03	0.04	-0.04	-0.06	-0.1	-0.12		0.14	0.06	0	0.03	0.07	-0.04	0.04	-0.04	0.04	-0.07	-0.09	-0.13
5' flanking: 500 bp	-345	0.14	0.07	0.01	0.07	-0.02	0.05	-0.03	0.04	-0.04	-0.06	-0.1	-0.12		0.14	0.06	0	0.03	0.07	-0.04	0.04	-0.04	0.04	-0.07	-0.09	-0.13
5' flanking: 500 bp	-344	0.14	0.07	0.01	0.07	-0.02	0.05	-0.03	0.04	-0.04	-0.06	-0.1	-0.12		0.14	0.06	0	0.03	0.07	-0.04	0.04	-0.04	0.04	-0.07	-0.09	-0.13
5' flanking: 500 bp	-343	0.14	0.07	0.01	0.07	-0.02	0.05	-0.03	0.04	-0.04	-0.06	-0.1	-0.12		0.14	0.06	0	0.03	0.07	-0.04	0.04	-0.04	0.04	-0.07	-0.09	-0.13
5' flanking: 500 bp	-342	0.14	0.07	0.01	0.07	-0.02	0.05	-0.03	0.04	-0.04	-0.06	-0.1	-0.12		0.14	0.06	0	0.03	0.07	-0.04	0.04	-0.04	0.04	-0.07	-0.09	-0.13
5' flanking: 500 bp	-341	0.14	0.07	0.01	0.07	-0.02	0.05	-0.03	0.04	-0.04	-0.06	-0.1	-0.12		0.14	0.06	0	0.03	0.07	-0.04	0.04	-0.04	0.04	-0.07	-0.09	-0.13
5' flanking: 500 bp	-340	0.14	0.07	0.01	0.07	-0.02	0.05	-0.03	0.04	-0.04	-0.06	-0.1	-0.12		0.14	0.06	0	0.03	0.07	-0.04	0.04	-0.04	0.04	-0.07	-0.09	-0.13
5' flanking: 500 bp	-339	0.14	0.07	0.01	0.07	-0.02	0.05	-0.03	0.04	-0.04	-0.06	-0.1	-0.12		0.14	0.06	0	0.03	0.07	-0.04	0.04	-0.04	0.04	-0.07	-0.09	-0.13
5' flanking: 500 bp	-338	0.14	0.07	0.01	0.07	-0.02	0.05	-0.03	0.04	-0.04	-0.06	-0.1	-0.12		0.14	0.06	0	0.03	0.07	-0.04	0.04	-0.04	0.04	-0.07	-0.09	-0.13
5' flanking: 500 bp	-337	0.14	0.07	0.01	0.07	-0.02	0.05	-0.03	0.04	-0.04	-0.06	-0.1	-0.12		0.14	0.06	0	0.03	0.07	-0.04	0.04	-0.04	0.04	-0.07	-0.09	-0.13
5' flanking: 500 bp	-336	0.14	0.07	0.01	0.07	-0.02	0.05	-0.03	0.04	-0.04	-0.06	-0.1	-0.12		0.14	0.06	0	0.03	0.07	-0.04	0.04	-0.04	0.04	-0.07	-0.09	-0.13
5' flanking: 500 bp	-335	0.14	0.07	0.01	0.07	-0.02	0.05	-0.03	0.04	-0.04	-0.06	-0.1	-0.12		0.14	0.06	0	0.03	0.07	-0.04	0.04	-0.04	0.04	-0.07	-0.09	-0.13
5' flanking: 500 bp	-334	0.14	0.07	0.01	0.07	-0.02	0.05	-0.03	0.04	-0.04	-0.06	-0.1	-0.12		0.14	0.06	0	0.03	0.07	-0.04	0.04	-0.04	0.04	-0.07	-0.09	-0.13
5' flanking: 500 bp	-333	0.14	0.07	0.01	0.07	-0.02	0.05	-0.03	0.04	-0.04	-0.06	-0.1	-0.12		0.14	0.06	0	0.03	0.07	-0.04	0.04	-0.04	0.04	-0.07	-0.09	-0.13
5' flanking: 500 bp	-332	0.14	0.07	0.01	0.07	-0.02	0.05	-0.03	0.04	-0.04	-0.06	-0.1	-0.12		0.14	0.06	0	0.03	0.07	-0.04	0.04	-0.04	0.04	-0.07	-0.09	-0.13
5' flanking: 500 bp	-331	0.14	0.07	0.01	0.07	-0.02	0.05	-0.03	0.04	-0.04	-0.06	-0.1	-0.12		0.14	0.06	0	0.03	0.07	-0.04	0.04	-0.04	0.04	-0.07	-0.09	-0.13
5' flanking: 500 bp	-330	0.14	0.07	0.01	0.07	-0.02	0.05	-0.03	0.04	-0.04	-0.06	-0.1	-0.12		0.14	0.06	0	0.03	0.07	-0.04	0.04	-0.04	0.04	-0.07	-0.09	-0.13
5' flanking: 500 bp	-329	0.14	0.07	0.01	0.07	-0.02	0.05	-0.03	0.04	-0.04	-0.06	-0.1	-0.12		0.14	0.06	0	0.03	0.07	-0.04	0.04	-0.04	0.04	-0.07	-0.09	-0.13
5' flanking: 500 bp	-328	0.14	0.07	0.01	0.07	-0.02	0.05	-0.03	0.04	-0.04	-0.06	-0.1	-0.12		0.14	0.06	0	0.03	0.07	-0.04	0.04	-0.04	0.04	-0.07	-0.09	-0.13
5' flanking: 500 bp	-327	0.14	0.07	0.01	0.07	-0.02	0.05	-0.03	0.04	-0.04	-0.06	-0.1	-0.12		0.14	0.06	0	0.03	0.07	-0.04	0.04	-0.04	0.04	-0.07	-0.09	-0.13
5' flanking: 500 bp	-326	0.14	0.07	0.01	0.07	-0.02	0.05	-0.03	0.04	-0.04	-0.06	-0.1	-0.12		0.14	0.06	0	0.03	0.07	-0.04	0.04	-0.04	0.04	-0.07	-0.09	-0.13
5' flanking: 500 bp	-325	0.14	0.07	0.01	0.07	-0.02	0.05	-0.03	0.04	-0.04	-0.06	-0.1	-0.12		0.14	0.06	0	0.03	0.07	-0.04	0.04	-0.04	0.04	-0.07	-0.09	-0.13
5' flanking: 500 bp	-324	0.14	0.07	0.01	0.07	-0.02	0.05	-0.03	0.04	-0.04	-0.06	-0.1	-0.12		0.14	0.06	0	0.03	0.07	-0.04	0.04	-0.04	0.04	-0.07	-0.09	-0.13
5' flanking: 500 bp	-323	0.14	0.07	0.01	0.07	-0.02	0.05	-0.03	0.04	-0.04	-0.06	-0.1	-0.12		0.14	0.06	0	0.03	0.07	-0.04	0.04	-0.04	0.04	-0.07	-0.09	-0.13
5' flanking: 500 bp	-322	0.14	0.07	0.01	0.07	-0.02	0.05	-0.03	0.04	-0.04	-0.06	-0.1	-0.12		0.14	0.06	0	0.03	0.07	-0.04	0.04	-0.04	0.04	-0.07	-0.09	-0.13
5' flanking: 500 bp	-321	0.14	0.07	0.01	0.07	-0.02	0.05	-0.03	0.04	-0.04	-0.06	-0.1	-0.12		0.14	0.06	0	0.03	0.07	-0.04	0.04	-0.04	0.04	-0.07	-0.09	-0.13
5' flanking: 500 bp	-320	0.14	0.07	0.01	0.07	-0.02	0.05	-0.03	0.04	-0.04	-0.06	-0.1	-0.12		0.14	0.06	0	0.03	0.07	-0.04	0.04	-0.04	0.04	-0.07	-0.09	-0.13
5' flanking: 500 bp	-319	0.14	0.07	0.01	0.07	-0.02	0.05	-0.03	0.04	-0.04	-0.06	-0.1	-0.12		0.14	0.06	0	0.03	0.07	-0.04	0.04	-0.04	0.04	-0.07	-0.09	-0.13
5' flanking: 500 bp	-318	0.14	0.07	0.01	0.07	-0.02	0.05	-0.03	0.04	-0.04	-0.06	-0.1	-0.12		0.14	0.06	0	0.03	0.07	-0.04	0.04	-0.04	0.04	-0.07	-0.09	-0.13
5' flanking: 500 bp	-317	0.14	0.07	0.01	0.07	-0.02	0.05	-0.03	0.04	-0.04	-0.06	-0.1	-0.12		0.14	0.06	0	0.03	0.07	-0.04	0.04	-0.04	0.04	-0.07	-0.09	-0.13
5' flanking: 500 bp	-316	0.14	0.07	0.01	0.07	-0.02	0.05	-0.03	0.04	-0.04	-0.06	-0.1	-0.12		0.14	0.06	0	0.03	0.07	-0.04	0.04	-0.04	0.04	-0.07	-0.09	-0.13
5' flanking: 500 bp	-315	0.14	0.07	0.01	0.07	-0.02	0.05	-0.03	0.04	-0.04	-0.06	-0.1	-0.12		0.14	0.06	0	0.03	0.07	-0.04	0.04	-0.04	0.04	-0.07	-0.09	-0.13
5' flanking: 500 bp	-314	0.14	0.07	0.01	0.07	-0.02	0.05	-0.03	0.04	-0.04	-0.06	-0.1	-0.12		0.14	0.06	0	0.03	0.07	-0.04	0.04	-0.04	0.04	-0.07	-0.09	-0.13
5' flanking: 500 bp	-313	0.14	0.07	0.01	0.07	-0.02	0.05	-0.03	0.04	-0.04	-0.06	-0.1	-0.12		0.14	0.06	0	0.03	0.07	-0.04	0.04	-0.04	0.04	-0.07	-0.09	-0.13
5' flanking: 500 bp	-312	0.14	0.07	0.01	0.07	-0.02	0.05	-0.03	0.04	-0.04	-0.06	-0.1	-0.12		0.14	0.06	0	0.03	0.07	-0.04	0.04	-0.04	0.04	-0.07	-0.09	-0.13
5' flanking: 500 bp	-311	0.14	0.07	0.01	0.07	-0.02	0.05	-0.03	0.04	-0.04	-0.06	-0.1	-0.12		0.14	0.06	0	0.03	0.07	-0.04	0.04	-0.04	0.04	-0.07	-0.09	-0.13
5' flanking: 500 bp	-310	0.14	0.07	0.01	0.07	-0.02	0.05	-0.03	0.04	-0.04	-0.06	-0.1	-0.12		0.14	0.06	0	0.03	0.07	-0.04	0.04	-0.04	0.04	-0.07	-0.09	-0.13
5' flanking: 500 bp	-309	0.14	0.07	0.01	0.07	-0.02	0.05	-0.03	0.04	-0.04	-0.06	-0.1	-0.12		0.14	0.06	0	0.03	0.07	-0.04	0.04	-0.04	0.04	-0.07	-0.09	-0.13
5' flanking: 500 bp	-308	0.14	0.07	0.01	0.07	-0.02	0.05	-0.03	0.04	-0.04	-0.06	-0.1	-0.12		0.14	0.06	0	0.03	0.07	-0.04	0.04	-0.04	0.04	-0.07	-0.09	-0.13
5' flanking: 500 bp	-307	0.14	0.07	0.01	0.07	-0.02	0.05	-0.03	0.04	-0.04	-0.06	-0.1	-0.12		0.14	0.06	0	0.03	0.07	-0.04	0.04	-0.04	0.04	-0.07	-0.09	-0.13
5' flanking: 500 bp	-306	0.14	0.07	0.01	0.07	-0.02	0.05	-0.03	0.04	-0.04	-0.06	-0.1	-0.12		0.14	0.06	0	0.03	0.07	-0.04	0.04	-0.04	0.04	-0.07	-0.09	-0.13
5' flanking: 500 bp	-305	0.14	0.07	0.01	0.07	-0.02	0.05	-0.03	0.04	-0.04	-0.06	-0.1	-0.12		0.14	0.06	0	0.03	0.07	-0.04	0.04	-0.04	0.04	-0.07	-0.09	-0.13
5' flanking: 500 bp	-304	0.14	0.07	0.01	0.07	-0.02	0.05	-0.03	0.04	-0.04	-0.06	-0.1	-0.12		0.14	0.06	0	0.03	0.07	-0.04	0.04	-0.04	0.04	-0.07	-0.09	-0.13
5' flanking: 500 bp	-303	0.14	0.07	0.01	0.07	-0.02	0.05	-0.03	0.04	-0.04	-0.06	-0.1	-0.12		0.14	0.06	0	0.03	0.07	-0.04	0.04	-0.04	0.04	-0.07	-0.09	-0.13
5' flanking: 500 bp	-302	0.14	0.07	0.01	0.07	-0.02	0.05	-0.03	0.04	-0.04	-0.06	-0.1	-0.12		0.14	0.06	0	0.03	0.07	-0.04	0.04	-0.04	0.04	-0.07	-0.09	-0.13
5' flanking: 500 bp	-301	0.14	0.07	0.01	0.07	-0.02	0.05	-0.03	0.04	-0.04	-0.06	-0.1	-0.12		0.14	0.06	0	0.03	0.07	-0.04	0.04	-0.04	0.04	-0.07	-0.09	-0.13
5' flanking: 500 bp	-300	0.14	0.07	0.01	0.07	-0.02	0.05	-0.03	0.04	-0.04	-0.06	-0.1	-0.12		0.14	0.06	0	0.03	0.07	-0.04	0.04	-0.04	0.04	-0.07	-0.09	-0.13
5' flanking: 500 bp	-299	0.14	0.07	0.01	0.07	-0.02	0.05	-0.03	0.04	-0.04	-0.06	-0.1	-0.12		0.14	0.06	0	0.03	0.07	-0.04	0.04	-0.04	0.04	-0.07	-0.09	-0.13
5' flanking: 500 bp	-298	0.14	0.07	0.01	0.07	-0.02	0.05	-0.03	0.04	-0.04	-0.06	-0.1	-0.12		0.14	0.06	0	0.03	0.07	-0.04	0.04	-0.04	0.04	-0.07	-0.09	-0.13
5' flanking: 500 bp	-297	0.14	0.07	0.01	0.07	-0.02	0.05	-0.03	0.04	-0.04	-0.06	-0.1	-0.12		0.14	0.06	0	0.03	0.07	-0.04	0.04	-0.04	0.04	-0.07	-0.09	-0.13
5' flanking: 500 bp	-296	0.14	0.07	0.01	0.07	-0.02	0.05	-0.03	0.04	-0.04	-0.06	-0.1	-0.12		0.14	0.06	0	0.03	0.07	-0.04	0.04	-0.04	0.04	-0.07	-0.09	-0.13
5' flanking: 500 bp	-295	0.14	0.07	0.01	0.07	-0.02	0.05	-0.03	0.04	-0.04	-0.06	-0.1	-0.12		0.14	0.06	0	0.03	0.07	-0.04	0.04	-0.04	0.04	-0.07	-0.09	-0.13
5' flanking: 500 bp	-294	0.14	0.07	0.01	0.07	-0.02	0.05	-0.03	0.04	-0.04	-0.06	-0.1	-0.12		0.14	0.06	0	0.03	0.07	-0.04	0.04	-0.04	0.04	-0.07	-0.09	-0.13
5' flanking: 500 bp	-293	0.14	0.07	0.01	0.07	-0.02	0.05	-0.03	0.04	-0.04	-0.06	-0.1	-0.12		0.14	0.06	0	0.03	0.07	-0.04	0.04	-0.04	0.04	-0.07	-0.09	-0.13
5' flanking: 500 bp	-292	0.14	0.07	0.01	0.07	-0.02	0.05	-0.03	0.04	-0.04	-0.06	-0.1	-0.12		0.14	0.06	0	0.03	0.07	-0.04	0.04	-0.04	0.04	-0.07	-0.09	-0.13
5' flanking: 500 bp	-291	0.14	0.07	0.01	0.07	-0.02	0.05	-0.03	0.04	-0.04	-0.06	-0.1	-0.12		0.14	0.06	0	0.03	0.07	-0.04	0.04	-0.04	0.04	-0.08	-0.09	-0.13
5' flanking: 500 bp	-290	0.14	0.07	0.01	0.07	-0.02	0.05	-0.03	0.04	-0.04	-0.06	-0.1	-0.12		0.14	0.06	0	0.03	0.07	-0.04	0.04	-0.04	0.04	-0.08	-0.09	-0.13
5' flanking: 500 bp	-289	0.14	0.07	0.01	0.07	-0.02	0.05	-0.03	0.04	-0.04	-0.06	-0.1	-0.12		0.14	0.06	0	0.03	0.07	-0.04	0.04	-0.04	0.04	-0.08	-0.09	-0.13
5' flanking: 500 bp	-288	0.14	0.07	0.01	0.07	-0.02	0.05	-0.03	0.04	-0.04	-0.06	-0.1	-0.12		0.14	0.06	0	0.03	0.07	-0.04	0.04	-0.04	0.04	-0.08	-0.09	-0.13
5' flanking: 500 bp	-287	0.14	0.07	0.01	0.07	-0.02	0.05	-0.03	0.04	-0.04	-0.06	-0.1	-0.12		0.14	0.06	0	0.03	0.07	-0.04	0.04	-0.04	0.04	-0.08	-0.09	-0.13
5' flanking: 500 bp	-286	0.14	0.07	0.01	0.07	-0.02	0.05	-0.03	0.04	-0.04	-0.06	-0.1	-0.12		0.14	0.06	0	0.03	0.07	-0.04	0.04	-0.04	0.04	-0.08	-0.09	-0.13
5' flanking: 500 bp	-285	0.14	0.07	0.01	0.07	-0.02	0.05	-0.03	0.04	-0.04	-0.06	-0.1	-0.12		0.14	0.06	0	0.03	0.07	-0.04	0.04	-0.04	0.04	-0.08	-0.09	-0.13
5' flanking: 500 bp	-284	0.14	0.07	0.01	0.07	-0.02	0.05	-0.03	0.04	-0.04	-0.06	-0.1	-0.12		0.14	0.06	0	0.03	0.07	-0.04	0.04	-0.04	0.04	-0.08	-0.09	-0.13
5' flanking: 500 bp	-283	0.14	0.07	0.01	0.07	-0.02	0.05	-0.03	0.04	-0.04	-0.06	-0.1	-0.12		0.14	0.06	0	0.03	0.07	-0.04	0.04	-0.04	0.04	-0.08	-0.09	-0.13
5' flanking: 500 bp	-282	0.14	0.07	0.01	0.07	-0.02	0.05	-0.03	0.04	-0.04	-0.06	-0.1	-0.12		0.14	0.06	0	0.03	0.07	-0.04	0.04	-0.04	0.04	-0.08	-0.09	-0.13
5' flanking: 500 bp	-281	0.14	0.07	0.01	0.07	-0.02	0.05	-0.03	0.04	-0.04	-0.06	-0.1	-0.12		0.14	0.06	0	0.03	0.07	-0.04	0.04	-0.04	0.04	-0.08	-0.09	-0.13
5' flanking: 500 bp	-280	0.14	0.07	0.01	0.07	-0.02	0.05	-0.03	0.04	-0.04	-0.06	-0.1	-0.12		0.14	0.06	0	0.03	0.07	-0.04	0.04	-0.04	0.04	-0.08	-0.09	-0.13
5' flanking: 500 bp	-279	0.14	0.07	0.01	0.07	-0.02	0.05	-0.03	0.04	-0.04	-0.06	-0.1	-0.12		0.14	0.06	0	0.03	0.07	-0.04	0.04	-0.04	0.04	-0.08	-0.09	-0.13
5' flanking: 500 bp	-278	0.14	0.07	0.01	0.07	-0.02	0.05	-0.03	0.04	-0.04	-0.06	-0.1	-0.12		0.14	0.06	0	0.03	0.07	-0.04	0.04	-0.04	0.04	-0.08	-0.09	-0.13
5' flanking: 500 bp	-277	0.14	0.07	0.01	0.07	-0.02	0.05	-0.03	0.04	-0.04	-0.06	-0.1	-0.12		0.14	0.06	0	0.03	0.07	-0.04	0.04	-0.04	0.04	-0.08	-0.09	-0.13
5' flanking: 500 bp	-276	0.14	0.07	0.01	0.07	-0.02	0.05	-0.03	0.04	-0.04	-0.06	-0.1	-0.12		0.14	0.06	0	0.03	0.07	-0.04	0.04	-0.04	0.04	-0.08	-0.09	-0.13
5' flanking: 500 bp	-275	0.14	0.07	0.01	0.07	-0.02	0.05	-0.03	0.04	-0.04	-0.06	-0.1	-0.12		0.14	0.06	0	0.03	0.07	-0.04	0.04	-0.04	0.04	-0.08	-0.09	-0.13
5' flanking: 500 bp	-274	0.14	0.07	0.01	0.07	-0.02	0.05	-0.03	0.04	-0.04	-0.06	-0.1	-0.12		0.14	0.06	0	0.03	0.07	-0.04	0.04	-0.04	0.04	-0.08	-0.09	-0.13
5' flanking: 500 bp	-273	0.14	0.07	0.01	0.07	-0.02	0.05	-0.03	0.04	-0.04	-0.06	-0.1	-0.12		0.14	0.06	0	0.03	0.07	-0.04	0.04	-0.04	0.04	-0.08	-0.09	-0.13
5' flanking: 500 bp	-272	0.14	0.07	0.01	0.07	-0.02	0.05	-0.03	0.04	-0.04	-0.06	-0.1	-0.12		0.14	0.06	0	0.03	0.07	-0.04	0.04	-0.04	0.04	-0.08	-0.09	-0.13
5' flanking: 500 bp	-271	0.14	0.07	0.01	0.07	-0.02	0.05	-0.03	0.04	-0.04	-0.06	-0.1	-0.12		0.14	0.06	0	0.03	0.07	-0.04	0.04	-0.04	0.04	-0.08	-0.09	-0.13
5' flanking: 500 bp	-270	0.14	0.07	0.01	0.07	-0.02	0.05	-0.03	0.04	-0.04	-0.06	-0.1	-0.12		0.14	0.06	0	0.03	0.07	-0.04	0.04	-0.04	0.04	-0.08	-0.09	-0.13
5' flanking: 500 bp	-269	0.14	0.07	0.01	0.07	-0.02	0.05	-0.03	0.04	-0.04	-0.06	-0.1	-0.12		0.14	0.06	0	0.03	0.07	-0.04	0.04	-0.04	0.04	-0.08	-0.09	-0.13
5' flanking: 500 bp	-268	0.14	0.07	0.01	0.07	-0.02	0.05	-0.03	0.04	-0.04	-0.06	-0.1	-0.12		0.14	0.06	0	0.03	0.07	-0.04	0.04	-0.04	0.04	-0.08	-0.09	-0.13
5' flanking: 500 bp	-267	0.14	0.07	0.01	0.07	-0.02	0.05	-0.03	0.04	-0.04	-0.06	-0.1	-0.12		0.14	0.06	0	0.03	0.07	-0.04	0.04	-0.04	0.04	-0.08	-0.09	-0.13
5' flanking: 500 bp	-266	0.14	0.07	0.01	0.07	-0.02	0.05	-0.03	0.04	-0.04	-0.06	-0.1	-0.12		0.14	0.06	0	0.03	0.07	-0.04	0.04	-0.04	0.04	-0.08	-0.09	-0.13
5' flanking: 500 bp	-265	0.14	0.07	0.01	0.07	-0.02	0.05	-0.03	0.04	-0.04	-0.06	-0.1	-0.12		0.14	0.06	0	0.03	0.07	-0.04	0.04	-0.04	0.04	-0.08	-0.09	-0.13
5' flanking: 500 bp	-264	0.14	0.07	0.01	0.07	-0.02	0.05	-0.03	0.04	-0.04	-0.06	-0.1	-0.12		0.14	0.06	0	0.03	0.07	-0.04	0.04	-0.04	0.04	-0.08	-0.09	-0.13
5' flanking: 500 bp	-263	0.14	0.07	0.01	0.07	-0.02	0.05	-0.03	0.04	-0.04	-0.06	-0.1	-0.12		0.14	0.06	0	0.03	0.07	-0.04	0.04	-0.04	0.04	-0.08	-0.09	-0.13
5' flanking: 500 bp	-262	0.14	0.07	0.01	0.07	-0.02	0.05	-0.03	0.04	-0.04	-0.06	-0.1	-0.12		0.14	0.06	0	0.03	0.07	-0.04	0.04	-0.04	0.04	-0.08	-0.09	-0.13
5' flanking: 500 bp	-261	0.14	0.07	0.01	0.07	-0.02	0.05	-0.03	0.04	-0.04	-0.06	-0.1	-0.12		0.14	0.06	0	0.03	0.07	-0.04	0.04	-0.04	0.04	-0.08	-0.09	-0.13
5' flanking: 500 bp	-260	0.14	0.07	0.01	0.07	-0.02	0.05	-0.03	0.04	-0.04	-0.06	-0.1	-0.12		0.14	0.06	0	0.03	0.07	-0.04	0.04	-0.04	0.04	-0.08	-0.09	-0.13
5' flanking: 500 bp	-259	0.14	0.07	0.01	0.07	-0.02	0.05	-0.03	0.04	-0.04	-0.06	-0.1	-0.12		0.14	0.06	0	0.03	0.07	-0.04	0.04	-0.04	0.04	-0.08	-0.09	-0.13
5' flanking: 500 bp	-258	0.14	0.07	0.01	0.07	-0.02	0.05	-0.03	0.04	-0.04	-0.06	-0.1	-0.12		0.14	0.06	0	0.03	0.07	-0.04	0.04	-0.04	0.04	-0.08	-0.09	-0.13
5' flanking: 500 bp	-257	0.14	0.07	0.01	0.07	-0.02	0.05	-0.03	0.04	-0.04	-0.06	-0.1	-0.12		0.14	0.06	0	0.03	0.07	-0.04	0.04	-0.04	0.04	-0.08	-0.09	-0.13
5' flanking: 500 bp	-256	0.14	0.07	0.01	0.07	-0.02	0.05	-0.03	0.04	-0.04	-0.06	-0.1	-0.12		0.14	0.06	0	0.03	0.07	-0.04	0.04	-0.04	0.04	-0.08	-0.09	-0.13
5' flanking: 500 bp	-255	0.14	0.07	0.01	0.07	-0.02	0.05	-0.03	0.04	-0.04	-0.06	-0.1	-0.12		0.14	0.06	0	0.03	0.07	-0.04	0.04	-0.04	0.04	-0.07	-0.09	-0.13
5' flanking: 500 bp	-254	0.14	0.07	0.01	0.07	-0.02	0.05	-0.03	0.04	-0.04	-0.06	-0.1	-0.12		0.14	0.06	0	0.03	0.07	-0.04	0.04	-0.04	0.04	-0.07	-0.09	-0.13
5' flanking: 500 bp	-253	0.14	0.07	0.01	0.07	-0.02	0.05	-0.03	0.04	-0.04	-0.06	-0.1	-0.12		0.14	0.06	0	0.03	0.07	-0.04	0.04	-0.04	0.04	-0.07	-0.09	-0.13
5' flanking: 500 bp	-252	0.14	0.07	0.01	0.07	-0.02	0.05	-0.03	0.04	-0.04	-0.06	-0.1	-0.12		0.14	0.06	0	0.03	0.07	-0.04	0.04	-0.04	0.04	-0.07	-0.09	-0.13
5' flanking: 500 bp	-251	0.14	0.07	0.01	0.07	-0.02	0.05	-0.03	0.04	-0.04	-0.06	-0.1	-0.12		0.14	0.06	0	0.03	0.07	-0.04	0.04	-0.04	0.04	-0.07	-0.09	-0.13
5' flanking: 500 bp	-250	0.14	0.07	0.01	0.07	-0.02	0.05	-0.03	0.04	-0.04	-0.06	-0.1	-0.12		0.14	0.06	0	0.03	0.07	-0.04	0.04	-0.04	0.04	-0.07	-0.09	-0.13
5' flanking: 500 bp	-249	0.14	0.07	0.01	0.07	-0.02	0.05	-0.03	0.04	-0.04	-0.06	-0.1	-0.12		0.14	0.06	0	0.03	0.07	-0.04	0.04	-0.04	0.04	-0.07	-0.09	-0.13
5' flanking: 500 bp	-248	0.14	0.07	0.01	0.07	-0.02	0.05	-0.03	0.04	-0.04	-0.06	-0.1	-0.12		0.14	0.06	0	0.03	0.07	-0.04	0.04	-0.04	0.04	-0.07	-0.09	-0.13
5' flanking: 500 bp	-247	0.14	0.07	0.01	0.07	-0.02	0.05	-0.03	0.04	-0.04	-0.06	-0.1	-0.12		0.14	0.06	0	0.03	0.07	-0.04	0.04	-0.04	0.04	-0.07	-0.09	-0.13
5' flanking: 500 bp	-246	0.14	0.07	0.01	0.07	-0.02	0.05	-0.03	0.04	-0.04	-0.06	-0.1	-0.12		0.14	0.06	0	0.03	0.07	-0.04	0.04	-0.04	0.04	-0.07	-0.09	-0.13
5' flanking: 500 bp	-245	0.14	0.07	0.01	0.07	-0.02	0.05	-0.03	0.04	-0.04	-0.06	-0.1	-0.12		0.14	0.06	0	0.03	0.07	-0.04	0.04	-0.04	0.04	-0.07	-0.09	-0.13
5' flanking: 500 bp	-244	0.14	0.07	0.01	0.07	-0.02	0.05	-0.03	0.04	-0.04	-0.06	-0.1	-0.12		0.14	0.06	0	0.03	0.07	-0.04	0.04	-0.04	0.04	-0.07	-0.09	-0.13
5' flanking: 500 bp	-243	0.14	0.07	0.01	0.07	-0.02	0.05	-0.03	0.04	-0.04	-0.06	-0.1	-0.12		0.14	0.06	0	0.03	0.07	-0.04	0.04	-0.04	0.04	-0.07	-0.09	-0.13
5' flanking: 500 bp	-242	0.14	0.07	0.01	0.07	-0.02	0.05	-0.03	0.04	-0.04	-0.06	-0.1	-0.12		0.14	0.06	0	0.03	0.07	-0.04	0.04	-0.04	0.04	-0.08	-0.09	-0.13
5' flanking: 500 bp	-241	0.14	0.07	0.01	0.07	-0.02	0.05	-0.03	0.04	-0.04	-0.06	-0.1	-0.12		0.14	0.06	0	0.03	0.07	-0.04	0.04	-0.04	0.04	-0.08	-0.09	-0.13
5' flanking: 500 bp	-240	0.14	0.07	0.01	0.07	-0.02	0.05	-0.03	0.04	-0.04	-0.06	-0.1	-0.12		0.14	0.06	0	0.03	0.07	-0.04	0.04	-0.04	0.04	-0.08	-0.09	-0.13
5' flanking: 500 bp	-239	0.14	0.07	0.01	0.07	-0.02	0.05	-0.03	0.04	-0.04	-0.06	-0.1	-0.12		0.14	0.06	0	0.03	0.07	-0.04	0.04	-0.04	0.04	-0.08	-0.09	-0.13
5' flanking: 500 bp	-238	0.14	0.07	0.01	0.07	-0.02	0.05	-0.03	0.04	-0.04	-0.06	-0.1	-0.12		0.14	0.06	0	0.03	0.07	-0.04	0.04	-0.04	0.04	-0.08	-0.09	-0.13
5' flanking: 500 bp	-237	0.14	0.07	0.01	0.07	-0.02	0.05	-0.03	0.04	-0.04	-0.06	-0.1	-0.12		0.14	0.06	0	0.03	0.07	-0.04	0.04	-0.04	0.04	-0.08	-0.09	-0.13
5' flanking: 500 bp	-236	0.14	0.07	0.01	0.07	-0.02	0.05	-0.03	0.04	-0.04	-0.06	-0.1	-0.12		0.14	0.05	0	0.03	0.07	-0.04	0.04	-0.04	0.04	-0.07	-0.09	-0.13
5' flanking: 500 bp	-235	0.14	0.07	0.01	0.07	-0.02	0.05	-0.03	0.04	-0.04	-0.06	-0.1	-0.12		0.14	0.06	0	0.03	0.07	-0.04	0.04	-0.04	0.04	-0.07	-0.09	-0.13
5' flanking: 500 bp	-234	0.14	0.07	0.01	0.07	-0.02	0.05	-0.03	0.04	-0.04	-0.06	-0.1	-0.12		0.14	0.06	0	0.03	0.07	-0.04	0.04	-0.04	0.04	-0.07	-0.09	-0.13
5' flanking: 500 bp	-233	0.14	0.07	0.01	0.07	-0.02	0.05	-0.03	0.04	-0.04	-0.06	-0.1	-0.12		0.14	0.06	0	0.03	0.07	-0.04	0.04	-0.04	0.04	-0.08	-0.09	-0.13
5' flanking: 500 bp	-232	0.14	0.07	0.01	0.07	-0.02	0.05	-0.03	0.04	-0.04	-0.06	-0.1	-0.12		0.14	0.06	0	0.03	0.07	-0.04	0.04	-0.04	0.04	-0.07	-0.09	-0.13
5' flanking: 500 bp	-231	0.14	0.07	0.01	0.07	-0.02	0.05	-0.03	0.04	-0.04	-0.06	-0.1	-0.12		0.14	0.06	0	0.03	0.07	-0.04	0.04	-0.04	0.04	-0.07	-0.09	-0.13
5' flanking: 500 bp	-230	0.14	0.07	0.01	0.07	-0.02	0.05	-0.03	0.04	-0.04	-0.06	-0.1	-0.12		0.14	0.05	0	0.03	0.07	-0.04	0.04	-0.04	0.04	-0.07	-0.09	-0.13
5' flanking: 500 bp	-229	0.14	0.07	0.01	0.07	-0.02	0.05	-0.03	0.04	-0.04	-0.06	-0.1	-0.12		0.14	0.05	0	0.03	0.07	-0.04	0.04	-0.04	0.04	-0.07	-0.09	-0.13
5' flanking: 500 bp	-228	0.14	0.07	0.01	0.07	-0.02	0.05	-0.03	0.04	-0.04	-0.06	-0.1	-0.12		0.14	0.06	0	0.03	0.07	-0.04	0.04	-0.04	0.04	-0.07	-0.09	-0.13
5' flanking: 500 bp	-227	0.14	0.07	0.01	0.07	-0.02	0.05	-0.03	0.04	-0.04	-0.06	-0.1	-0.12		0.14	0.06	0	0.03	0.07	-0.04	0.04	-0.04	0.04	-0.07	-0.09	-0.13
5' flanking: 500 bp	-226	0.14	0.07	0.01	0.07	-0.02	0.05	-0.03	0.04	-0.04	-0.06	-0.1	-0.12		0.14	0.06	0	0.03	0.07	-0.04	0.04	-0.04	0.04	-0.07	-0.09	-0.13
5' flanking: 500 bp	-225	0.14	0.07	0.01	0.07	-0.02	0.05	-0.03	0.04	-0.05	-0.06	-0.1	-0.12		0.14	0.06	0	0.03	0.07	-0.04	0.04	-0.04	0.04	-0.07	-0.09	-0.13
5' flanking: 500 bp	-224	0.14	0.07	0.01	0.07	-0.02	0.05	-0.03	0.04	-0.05	-0.06	-0.1	-0.12		0.14	0.06	0	0.03	0.07	-0.04	0.04	-0.04	0.04	-0.08	-0.09	-0.13
5' flanking: 500 bp	-223	0.14	0.07	0.01	0.07	-0.02	0.05	-0.03	0.04	-0.04	-0.06	-0.1	-0.12		0.14	0.06	0	0.03	0.07	-0.04	0.04	-0.04	0.04	-0.08	-0.09	-0.13
5' flanking: 500 bp	-222	0.14	0.07	0.01	0.07	-0.02	0.05	-0.03	0.04	-0.04	-0.06	-0.1	-0.12		0.14	0.06	0	0.03	0.07	-0.04	0.04	-0.04	0.04	-0.08	-0.09	-0.13
5' flanking: 500 bp	-221	0.14	0.07	0.01	0.07	-0.02	0.05	-0.03	0.04	-0.05	-0.06	-0.1	-0.12		0.14	0.06	0	0.03	0.07	-0.04	0.04	-0.04	0.04	-0.08	-0.09	-0.13
5' flanking: 500 bp	-220	0.14	0.07	0.01	0.07	-0.02	0.05	-0.03	0.04	-0.04	-0.06	-0.1	-0.12		0.14	0.06	0	0.03	0.07	-0.04	0.04	-0.04	0.04	-0.08	-0.09	-0.13
5' flanking: 500 bp	-219	0.14	0.07	0.01	0.07	-0.02	0.05	-0.03	0.04	-0.04	-0.06	-0.1	-0.12		0.14	0.06	0	0.03	0.07	-0.04	0.04	-0.04	0.04	-0.08	-0.09	-0.13
5' flanking: 500 bp	-218	0.14	0.07	0.01	0.07	-0.02	0.05	-0.03	0.04	-0.04	-0.06	-0.1	-0.12		0.14	0.06	0	0.03	0.07	-0.04	0.04	-0.04	0.04	-0.08	-0.09	-0.13
5' flanking: 500 bp	-217	0.14	0.07	0.01	0.07	-0.02	0.05	-0.03	0.04	-0.04	-0.06	-0.1	-0.12		0.14	0.06	0	0.03	0.07	-0.04	0.04	-0.04	0.04	-0.08	-0.09	-0.13
5' flanking: 500 bp	-216	0.14	0.07	0.01	0.07	-0.02	0.05	-0.03	0.04	-0.04	-0.06	-0.1	-0.12		0.14	0.06	0	0.03	0.07	-0.04	0.04	-0.04	0.04	-0.08	-0.09	-0.13
5' flanking: 500 bp	-215	0.14	0.07	0.01	0.07	-0.02	0.05	-0.03	0.04	-0.04	-0.06	-0.1	-0.12		0.14	0.06	0	0.03	0.07	-0.04	0.04	-0.04	0.04	-0.08	-0.09	-0.13
5' flanking: 500 bp	-214	0.14	0.07	0.01	0.07	-0.02	0.05	-0.03	0.04	-0.04	-0.06	-0.1	-0.12		0.14	0.05	0	0.03	0.07	-0.04	0.04	-0.04	0.04	-0.08	-0.09	-0.13
5' flanking: 500 bp	-213	0.14	0.07	0.01	0.07	-0.02	0.05	-0.03	0.04	-0.05	-0.06	-0.1	-0.12		0.14	0.05	0	0.03	0.07	-0.04	0.04	-0.04	0.04	-0.08	-0.09	-0.13
5' flanking: 500 bp	-212	0.14	0.07	0.01	0.07	-0.02	0.05	-0.03	0.04	-0.04	-0.06	-0.1	-0.12		0.14	0.05	0	0.03	0.07	-0.04	0.04	-0.04	0.04	-0.08	-0.09	-0.13
5' flanking: 500 bp	-211	0.14	0.07	0.01	0.07	-0.02	0.05	-0.03	0.04	-0.05	-0.06	-0.1	-0.12		0.14	0.06	0	0.03	0.07	-0.04	0.04	-0.04	0.04	-0.08	-0.09	-0.13
5' flanking: 500 bp	-210	0.14	0.07	0.01	0.07	-0.02	0.05	-0.03	0.04	-0.05	-0.06	-0.1	-0.12		0.14	0.06	0	0.03	0.07	-0.04	0.04	-0.04	0.04	-0.08	-0.09	-0.13
5' flanking: 500 bp	-209	0.14	0.07	0.01	0.07	-0.02	0.05	-0.03	0.04	-0.05	-0.06	-0.1	-0.12		0.14	0.06	0	0.03	0.07	-0.04	0.04	-0.04	0.04	-0.08	-0.09	-0.13
5' flanking: 500 bp	-208	0.14	0.07	0.01	0.07	-0.02	0.05	-0.03	0.04	-0.05	-0.06	-0.1	-0.12		0.14	0.06	0	0.03	0.07	-0.04	0.04	-0.04	0.04	-0.08	-0.09	-0.13
5' flanking: 500 bp	-207	0.14	0.07	0.01	0.07	-0.02	0.05	-0.03	0.04	-0.05	-0.06	-0.1	-0.12		0.14	0.05	0	0.03	0.07	-0.04	0.04	-0.04	0.04	-0.08	-0.09	-0.13
5' flanking: 500 bp	-206	0.14	0.07	0.01	0.07	-0.02	0.05	-0.03	0.04	-0.05	-0.06	-0.1	-0.12		0.14	0.05	0	0.03	0.07	-0.04	0.04	-0.04	0.04	-0.08	-0.09	-0.13
5' flanking: 500 bp	-205	0.14	0.07	0.01	0.07	-0.02	0.05	-0.03	0.04	-0.05	-0.06	-0.1	-0.12		0.14	0.05	0	0.03	0.07	-0.04	0.04	-0.04	0.04	-0.08	-0.09	-0.13
5' flanking: 500 bp	-204	0.14	0.07	0.01	0.07	-0.02	0.05	-0.03	0.04	-0.05	-0.06	-0.1	-0.12		0.14	0.05	0	0.03	0.07	-0.04	0.04	-0.04	0.04	-0.08	-0.09	-0.13
5' flanking: 500 bp	-203	0.14	0.07	0.01	0.07	-0.02	0.05	-0.03	0.04	-0.05	-0.06	-0.1	-0.12		0.14	0.05	0	0.03	0.07	-0.04	0.04	-0.04	0.04	-0.08	-0.09	-0.13
5' flanking: 500 bp	-202	0.14	0.07	0.01	0.07	-0.02	0.05	-0.03	0.04	-0.05	-0.06	-0.1	-0.12		0.14	0.05	0	0.03	0.07	-0.04	0.04	-0.04	0.04	-0.08	-0.09	-0.13
5' flanking: 500 bp	-201	0.14	0.07	0.01	0.07	-0.02	0.05	-0.03	0.04	-0.05	-0.06	-0.1	-0.12		0.14	0.06	0	0.03	0.07	-0.04	0.04	-0.04	0.04	-0.08	-0.09	-0.13
5' flanking: 500 bp	-200	0.14	0.07	0.01	0.07	-0.02	0.05	-0.03	0.04	-0.05	-0.06	-0.1	-0.12		0.14	0.06	0	0.03	0.07	-0.04	0.04	-0.04	0.04	-0.08	-0.09	-0.13
5' flanking: 500 bp	-199	0.14	0.07	0.01	0.07	-0.02	0.05	-0.03	0.04	-0.05	-0.06	-0.1	-0.12		0.14	0.05	0	0.03	0.07	-0.04	0.04	-0.04	0.04	-0.08	-0.09	-0.13
5' flanking: 500 bp	-198	0.14	0.07	0.01	0.07	-0.02	0.05	-0.03	0.04	-0.05	-0.06	-0.1	-0.12		0.14	0.05	0	0.03	0.07	-0.04	0.04	-0.04	0.04	-0.08	-0.09	-0.13
5' flanking: 500 bp	-197	0.14	0.07	0.01	0.07	-0.02	0.05	-0.03	0.04	-0.05	-0.06	-0.1	-0.12		0.14	0.05	0	0.03	0.07	-0.04	0.04	-0.04	0.04	-0.08	-0.09	-0.13
5' flanking: 500 bp	-196	0.14	0.07	0.01	0.07	-0.02	0.05	-0.03	0.04	-0.05	-0.06	-0.1	-0.12		0.14	0.06	0	0.03	0.07	-0.04	0.04	-0.04	0.04	-0.08	-0.09	-0.13
5' flanking: 500 bp	-195	0.14	0.07	0.01	0.07	-0.02	0.05	-0.03	0.04	-0.05	-0.06	-0.1	-0.12		0.14	0.06	0	0.03	0.07	-0.04	0.04	-0.04	0.04	-0.08	-0.09	-0.13
5' flanking: 500 bp	-194	0.14	0.07	0.01	0.07	-0.02	0.05	-0.03	0.04	-0.05	-0.06	-0.1	-0.12		0.14	0.06	0	0.03	0.07	-0.04	0.04	-0.04	0.04	-0.08	-0.09	-0.13
5' flanking: 500 bp	-193	0.14	0.07	0.01	0.07	-0.02	0.05	-0.03	0.04	-0.05	-0.06	-0.1	-0.12		0.14	0.06	0	0.03	0.07	-0.04	0.04	-0.04	0.04	-0.08	-0.09	-0.13
5' flanking: 500 bp	-192	0.14	0.07	0.01	0.07	-0.02	0.05	-0.03	0.04	-0.05	-0.06	-0.1	-0.12		0.14	0.05	0	0.03	0.07	-0.04	0.04	-0.04	0.04	-0.08	-0.09	-0.13
5' flanking: 500 bp	-191	0.14	0.07	0.01	0.07	-0.02	0.05	-0.03	0.04	-0.05	-0.06	-0.1	-0.12		0.14	0.05	0	0.03	0.07	-0.04	0.04	-0.04	0.04	-0.08	-0.09	-0.13
5' flanking: 500 bp	-190	0.14	0.07	0.01	0.07	-0.02	0.05	-0.03	0.04	-0.05	-0.06	-0.1	-0.12		0.14	0.05	0	0.03	0.07	-0.04	0.04	-0.04	0.04	-0.08	-0.09	-0.13
5' flanking: 500 bp	-189	0.14	0.07	0.01	0.07	-0.02	0.05	-0.03	0.04	-0.05	-0.06	-0.1	-0.12		0.14	0.05	0	0.03	0.07	-0.04	0.04	-0.04	0.04	-0.07	-0.09	-0.13
5' flanking: 500 bp	-188	0.14	0.07	0.01	0.07	-0.02	0.05	-0.03	0.04	-0.05	-0.06	-0.1	-0.12		0.14	0.05	0	0.03	0.07	-0.04	0.04	-0.04	0.04	-0.07	-0.09	-0.13
5' flanking: 500 bp	-187	0.14	0.07	0.01	0.07	-0.02	0.05	-0.03	0.04	-0.05	-0.06	-0.1	-0.12		0.14	0.05	0	0.03	0.07	-0.04	0.04	-0.04	0.04	-0.07	-0.09	-0.13
5' flanking: 500 bp	-186	0.14	0.07	0.01	0.07	-0.02	0.05	-0.03	0.04	-0.05	-0.06	-0.1	-0.12		0.14	0.05	0	0.03	0.07	-0.04	0.04	-0.04	0.04	-0.07	-0.09	-0.13
5' flanking: 500 bp	-185	0.14	0.07	0.01	0.07	-0.02	0.05	-0.03	0.04	-0.05	-0.06	-0.1	-0.12		0.14	0.05	0	0.03	0.07	-0.04	0.04	-0.04	0.04	-0.07	-0.09	-0.13
5' flanking: 500 bp	-184	0.14	0.07	0.01	0.07	-0.02	0.05	-0.03	0.04	-0.05	-0.06	-0.1	-0.12		0.14	0.05	0	0.03	0.07	-0.04	0.04	-0.04	0.04	-0.07	-0.09	-0.13
5' flanking: 500 bp	-183	0.14	0.07	0.01	0.07	-0.02	0.05	-0.03	0.04	-0.05	-0.06	-0.1	-0.12		0.14	0.05	0	0.03	0.07	-0.04	0.04	-0.04	0.04	-0.07	-0.09	-0.13
5' flanking: 500 bp	-182	0.14	0.07	0.01	0.07	-0.02	0.05	-0.03	0.04	-0.05	-0.06	-0.1	-0.12		0.14	0.05	0	0.03	0.07	-0.04	0.04	-0.04	0.04	-0.07	-0.09	-0.13
5' flanking: 500 bp	-181	0.14	0.07	0.01	0.07	-0.02	0.05	-0.03	0.04	-0.05	-0.06	-0.1	-0.12		0.14	0.05	0	0.03	0.07	-0.04	0.04	-0.04	0.04	-0.08	-0.09	-0.13
5' flanking: 500 bp	-180	0.14	0.07	0.01	0.07	-0.02	0.05	-0.03	0.04	-0.05	-0.06	-0.1	-0.12		0.14	0.05	0	0.03	0.07	-0.04	0.04	-0.04	0.04	-0.07	-0.09	-0.13
5' flanking: 500 bp	-179	0.14	0.07	0.01	0.07	-0.02	0.05	-0.03	0.04	-0.05	-0.06	-0.1	-0.12		0.14	0.05	0	0.03	0.07	-0.04	0.04	-0.04	0.04	-0.07	-0.09	-0.13
5' flanking: 500 bp	-178	0.14	0.07	0.01	0.07	-0.02	0.05	-0.03	0.04	-0.05	-0.06	-0.1	-0.12		0.14	0.05	0	0.03	0.07	-0.04	0.04	-0.04	0.04	-0.07	-0.09	-0.13
5' flanking: 500 bp	-177	0.14	0.07	0.01	0.07	-0.02	0.05	-0.03	0.04	-0.05	-0.06	-0.1	-0.12		0.14	0.05	0	0.03	0.07	-0.04	0.04	-0.04	0.04	-0.07	-0.09	-0.13
5' flanking: 500 bp	-176	0.14	0.07	0.01	0.07	-0.02	0.05	-0.03	0.04	-0.05	-0.06	-0.1	-0.12		0.14	0.05	0	0.03	0.07	-0.04	0.04	-0.04	0.04	-0.07	-0.09	-0.13
5' flanking: 500 bp	-175	0.14	0.07	0.01	0.07	-0.02	0.05	-0.03	0.04	-0.05	-0.06	-0.1	-0.12		0.14	0.05	0	0.03	0.07	-0.04	0.04	-0.04	0.04	-0.07	-0.09	-0.13
5' flanking: 500 bp	-174	0.14	0.07	0.01	0.07	-0.02	0.05	-0.03	0.04	-0.05	-0.06	-0.1	-0.12		0.14	0.05	0	0.03	0.07	-0.04	0.04	-0.04	0.04	-0.07	-0.09	-0.13
5' flanking: 500 bp	-173	0.14	0.07	0.01	0.07	-0.02	0.05	-0.03	0.04	-0.05	-0.06	-0.1	-0.12		0.14	0.05	0	0.03	0.07	-0.04	0.04	-0.04	0.04	-0.07	-0.09	-0.13
5' flanking: 500 bp	-172	0.14	0.07	0.01	0.07	-0.02	0.05	-0.03	0.04	-0.05	-0.06	-0.1	-0.12		0.14	0.05	0	0.03	0.07	-0.04	0.04	-0.04	0.04	-0.07	-0.09	-0.13
5' flanking: 500 bp	-171	0.14	0.07	0.01	0.07	-0.02	0.05	-0.03	0.04	-0.05	-0.06	-0.1	-0.12		0.14	0.05	0	0.03	0.07	-0.04	0.04	-0.04	0.04	-0.07	-0.09	-0.13
5' flanking: 500 bp	-170	0.14	0.07	0.01	0.07	-0.02	0.05	-0.03	0.04	-0.05	-0.06	-0.1	-0.12		0.14	0.05	0	0.03	0.07	-0.04	0.04	-0.04	0.04	-0.07	-0.09	-0.13
5' flanking: 500 bp	-169	0.14	0.07	0.01	0.07	-0.02	0.05	-0.03	0.04	-0.05	-0.06	-0.1	-0.12		0.14	0.05	0	0.03	0.07	-0.04	0.04	-0.04	0.04	-0.07	-0.09	-0.13
5' flanking: 500 bp	-168	0.14	0.07	0.01	0.07	-0.02	0.05	-0.03	0.04	-0.05	-0.06	-0.1	-0.12		0.14	0.05	0	0.03	0.07	-0.04	0.04	-0.04	0.04	-0.07	-0.09	-0.13
5' flanking: 500 bp	-167	0.14	0.07	0.01	0.07	-0.02	0.05	-0.03	0.04	-0.05	-0.06	-0.1	-0.12		0.14	0.05	0	0.03	0.07	-0.04	0.04	-0.04	0.04	-0.07	-0.09	-0.13
5' flanking: 500 bp	-166	0.14	0.07	0.01	0.07	-0.02	0.05	-0.03	0.04	-0.05	-0.06	-0.1	-0.12		0.14	0.05	0	0.03	0.07	-0.04	0.04	-0.04	0.04	-0.07	-0.09	-0.13
5' flanking: 500 bp	-165	0.14	0.07	0.01	0.07	-0.02	0.05	-0.03	0.04	-0.05	-0.06	-0.1	-0.12		0.14	0.05	0	0.03	0.07	-0.04	0.04	-0.04	0.04	-0.07	-0.09	-0.13
5' flanking: 500 bp	-164	0.14	0.07	0.01	0.07	-0.02	0.05	-0.03	0.04	-0.05	-0.06	-0.1	-0.12		0.14	0.05	0	0.03	0.07	-0.04	0.04	-0.04	0.04	-0.07	-0.09	-0.13
5' flanking: 500 bp	-163	0.14	0.07	0.01	0.07	-0.02	0.05	-0.03	0.04	-0.05	-0.06	-0.1	-0.12		0.14	0.05	0	0.03	0.07	-0.04	0.04	-0.04	0.04	-0.07	-0.09	-0.13
5' flanking: 500 bp	-162	0.14	0.07	0.01	0.07	-0.02	0.05	-0.03	0.04	-0.05	-0.06	-0.1	-0.12		0.14	0.05	0	0.03	0.07	-0.04	0.04	-0.04	0.04	-0.07	-0.09	-0.13
5' flanking: 500 bp	-161	0.14	0.07	0.01	0.07	-0.02	0.05	-0.03	0.04	-0.05	-0.06	-0.1	-0.12		0.14	0.05	0	0.03	0.07	-0.04	0.04	-0.04	0.04	-0.07	-0.09	-0.13
5' flanking: 500 bp	-160	0.14	0.07	0.01	0.07	-0.02	0.05	-0.03	0.04	-0.05	-0.06	-0.1	-0.12		0.14	0.05	0	0.03	0.07	-0.04	0.04	-0.04	0.04	-0.07	-0.09	-0.13
5' flanking: 500 bp	-159	0.14	0.07	0.01	0.07	-0.02	0.05	-0.03	0.04	-0.05	-0.06	-0.1	-0.12		0.14	0.05	0	0.03	0.07	-0.04	0.04	-0.04	0.04	-0.07	-0.09	-0.13
5' flanking: 500 bp	-158	0.14	0.07	0.01	0.07	-0.02	0.05	-0.03	0.04	-0.05	-0.06	-0.1	-0.12		0.14	0.05	0	0.03	0.07	-0.04	0.04	-0.04	0.04	-0.07	-0.09	-0.13
5' flanking: 500 bp	-157	0.14	0.07	0.01	0.07	-0.02	0.05	-0.03	0.04	-0.05	-0.06	-0.1	-0.12		0.14	0.05	0	0.03	0.07	-0.04	0.04	-0.04	0.04	-0.07	-0.09	-0.13
5' flanking: 500 bp	-156	0.14	0.07	0.01	0.07	-0.02	0.05	-0.03	0.04	-0.05	-0.06	-0.1	-0.12		0.14	0.05	0	0.03	0.07	-0.04	0.04	-0.04	0.04	-0.07	-0.09	-0.13
5' flanking: 500 bp	-155	0.14	0.07	0.01	0.07	-0.02	0.05	-0.03	0.04	-0.05	-0.06	-0.1	-0.12		0.14	0.05	0	0.03	0.07	-0.04	0.04	-0.04	0.04	-0.07	-0.09	-0.13
5' flanking: 500 bp	-154	0.14	0.07	0.01	0.07	-0.02	0.05	-0.03	0.04	-0.05	-0.06	-0.1	-0.12		0.14	0.05	0	0.03	0.07	-0.04	0.04	-0.04	0.04	-0.07	-0.09	-0.13
5' flanking: 500 bp	-153	0.14	0.07	0.01	0.07	-0.02	0.05	-0.03	0.04	-0.05	-0.06	-0.1	-0.12		0.14	0.05	0	0.03	0.07	-0.04	0.04	-0.04	0.04	-0.07	-0.09	-0.13
5' flanking: 500 bp	-152	0.14	0.07	0.01	0.07	-0.02	0.05	-0.03	0.04	-0.05	-0.06	-0.1	-0.12		0.14	0.05	0	0.03	0.07	-0.04	0.04	-0.04	0.04	-0.07	-0.09	-0.13
5' flanking: 500 bp	-151	0.14	0.07	0.01	0.07	-0.02	0.05	-0.03	0.04	-0.05	-0.06	-0.1	-0.12		0.14	0.05	0	0.03	0.07	-0.04	0.04	-0.04	0.04	-0.07	-0.09	-0.13
5' flanking: 500 bp	-150	0.14	0.07	0.01	0.07	-0.02	0.05	-0.03	0.04	-0.05	-0.06	-0.1	-0.12		0.14	0.05	0	0.03	0.07	-0.04	0.04	-0.04	0.04	-0.07	-0.09	-0.13
5' flanking: 500 bp	-149	0.14	0.07	0.01	0.07	-0.02	0.05	-0.03	0.04	-0.05	-0.06	-0.1	-0.12		0.14	0.05	0	0.03	0.07	-0.04	0.04	-0.04	0.04	-0.07	-0.09	-0.13
5' flanking: 500 bp	-148	0.14	0.07	0.01	0.07	-0.02	0.05	-0.03	0.04	-0.05	-0.06	-0.1	-0.12		0.14	0.05	0	0.03	0.07	-0.04	0.04	-0.04	0.04	-0.07	-0.09	-0.13
5' flanking: 500 bp	-147	0.14	0.07	0.01	0.07	-0.02	0.05	-0.03	0.04	-0.05	-0.06	-0.1	-0.12		0.14	0.05	0	0.03	0.07	-0.04	0.04	-0.04	0.04	-0.07	-0.09	-0.13
5' flanking: 500 bp	-146	0.14	0.07	0.01	0.07	-0.02	0.05	-0.03	0.04	-0.05	-0.06	-0.1	-0.12		0.14	0.05	0	0.03	0.07	-0.04	0.04	-0.04	0.04	-0.07	-0.09	-0.13
5' flanking: 500 bp	-145	0.14	0.07	0.01	0.07	-0.02	0.05	-0.03	0.04	-0.05	-0.06	-0.1	-0.12		0.14	0.05	0	0.03	0.07	-0.04	0.04	-0.04	0.04	-0.07	-0.09	-0.13
5' flanking: 500 bp	-144	0.14	0.07	0.01	0.07	-0.02	0.05	-0.03	0.04	-0.05	-0.06	-0.1	-0.12		0.14	0.05	0	0.03	0.07	-0.04	0.04	-0.04	0.04	-0.07	-0.09	-0.13
5' flanking: 500 bp	-143	0.14	0.07	0.01	0.07	-0.02	0.05	-0.03	0.04	-0.05	-0.06	-0.1	-0.12		0.14	0.05	0	0.03	0.07	-0.04	0.04	-0.04	0.04	-0.07	-0.09	-0.13
5' flanking: 500 bp	-142	0.14	0.07	0.01	0.07	-0.02	0.05	-0.03	0.04	-0.04	-0.06	-0.1	-0.12		0.14	0.05	0	0.03	0.07	-0.04	0.04	-0.04	0.04	-0.07	-0.09	-0.13
5' flanking: 500 bp	-141	0.14	0.07	0.01	0.07	-0.02	0.05	-0.03	0.04	-0.04	-0.06	-0.1	-0.12		0.14	0.05	0	0.03	0.07	-0.04	0.04	-0.04	0.04	-0.07	-0.09	-0.13
5' flanking: 500 bp	-140	0.14	0.07	0.01	0.07	-0.02	0.05	-0.03	0.04	-0.05	-0.06	-0.1	-0.12		0.14	0.05	0	0.03	0.07	-0.04	0.04	-0.04	0.04	-0.07	-0.09	-0.13
5' flanking: 500 bp	-139	0.14	0.07	0.01	0.07	-0.02	0.05	-0.03	0.04	-0.04	-0.06	-0.1	-0.12		0.14	0.05	0	0.03	0.07	-0.04	0.04	-0.04	0.04	-0.07	-0.09	-0.13
5' flanking: 500 bp	-138	0.14	0.07	0.01	0.07	-0.02	0.05	-0.03	0.04	-0.05	-0.06	-0.1	-0.12		0.14	0.05	0	0.03	0.07	-0.04	0.04	-0.04	0.04	-0.07	-0.09	-0.13
5' flanking: 500 bp	-137	0.14	0.07	0.01	0.07	-0.02	0.05	-0.03	0.04	-0.04	-0.06	-0.1	-0.12		0.14	0.05	0	0.03	0.07	-0.04	0.04	-0.04	0.04	-0.07	-0.09	-0.13
5' flanking: 500 bp	-136	0.14	0.07	0.01	0.07	-0.02	0.05	-0.03	0.04	-0.04	-0.06	-0.1	-0.12		0.14	0.05	0	0.03	0.07	-0.04	0.04	-0.04	0.04	-0.07	-0.09	-0.13
5' flanking: 500 bp	-135	0.14	0.07	0.01	0.07	-0.02	0.05	-0.03	0.04	-0.04	-0.06	-0.1	-0.12		0.14	0.05	0	0.03	0.07	-0.04	0.04	-0.04	0.04	-0.07	-0.09	-0.13
5' flanking: 500 bp	-134	0.14	0.07	0.01	0.07	-0.02	0.05	-0.03	0.04	-0.04	-0.06	-0.1	-0.12		0.14	0.05	0	0.03	0.07	-0.04	0.04	-0.04	0.04	-0.07	-0.09	-0.13
5' flanking: 500 bp	-133	0.14	0.07	0.01	0.07	-0.02	0.05	-0.03	0.04	-0.04	-0.06	-0.1	-0.12		0.14	0.05	0	0.03	0.07	-0.04	0.04	-0.04	0.04	-0.07	-0.09	-0.13
5' flanking: 500 bp	-132	0.14	0.07	0.01	0.07	-0.02	0.05	-0.03	0.04	-0.04	-0.06	-0.1	-0.12		0.14	0.05	0	0.03	0.07	-0.04	0.04	-0.04	0.04	-0.07	-0.09	-0.13
5' flanking: 500 bp	-131	0.14	0.07	0.01	0.07	-0.02	0.05	-0.03	0.04	-0.04	-0.06	-0.1	-0.12		0.14	0.05	0	0.03	0.07	-0.04	0.04	-0.04	0.04	-0.07	-0.09	-0.13
5' flanking: 500 bp	-130	0.14	0.07	0.01	0.07	-0.02	0.05	-0.03	0.04	-0.04	-0.06	-0.1	-0.12		0.14	0.05	0	0.03	0.07	-0.04	0.04	-0.04	0.04	-0.07	-0.09	-0.13
5' flanking: 500 bp	-129	0.14	0.07	0.01	0.07	-0.02	0.05	-0.03	0.04	-0.04	-0.06	-0.1	-0.12		0.14	0.05	0	0.03	0.07	-0.04	0.04	-0.04	0.04	-0.07	-0.09	-0.13
5' flanking: 500 bp	-128	0.14	0.07	0.01	0.07	-0.02	0.05	-0.03	0.04	-0.04	-0.06	-0.1	-0.12		0.14	0.05	0	0.03	0.07	-0.04	0.04	-0.04	0.04	-0.07	-0.09	-0.13
5' flanking: 500 bp	-127	0.14	0.07	0.01	0.07	-0.02	0.05	-0.03	0.04	-0.04	-0.06	-0.1	-0.12		0.14	0.05	0	0.03	0.07	-0.04	0.04	-0.04	0.04	-0.07	-0.09	-0.13
5' flanking: 500 bp	-126	0.14	0.07	0.01	0.07	-0.02	0.05	-0.03	0.04	-0.04	-0.06	-0.1	-0.12		0.14	0.05	0	0.03	0.07	-0.04	0.04	-0.04	0.04	-0.07	-0.09	-0.13
5' flanking: 500 bp	-125	0.14	0.07	0.01	0.07	-0.02	0.05	-0.03	0.04	-0.04	-0.06	-0.1	-0.12		0.14	0.05	0	0.03	0.07	-0.04	0.04	-0.04	0.04	-0.07	-0.09	-0.13
5' flanking: 500 bp	-124	0.14	0.07	0.01	0.07	-0.02	0.05	-0.03	0.04	-0.04	-0.06	-0.1	-0.12		0.14	0.05	0	0.03	0.07	-0.04	0.04	-0.04	0.04	-0.07	-0.09	-0.13
5' flanking: 500 bp	-123	0.14	0.07	0.01	0.07	-0.02	0.05	-0.03	0.04	-0.04	-0.06	-0.1	-0.12		0.14	0.05	0	0.03	0.07	-0.04	0.04	-0.04	0.04	-0.07	-0.09	-0.13
5' flanking: 500 bp	-122	0.14	0.07	0.01	0.07	-0.02	0.05	-0.03	0.04	-0.04	-0.06	-0.1	-0.12		0.14	0.05	0	0.03	0.07	-0.04	0.04	-0.04	0.04	-0.07	-0.09	-0.13
5' flanking: 500 bp	-121	0.14	0.07	0.01	0.07	-0.02	0.05	-0.03	0.04	-0.04	-0.06	-0.1	-0.12		0.14	0.05	0	0.03	0.07	-0.04	0.04	-0.04	0.04	-0.07	-0.09	-0.13
5' flanking: 500 bp	-120	0.14	0.07	0.01	0.07	-0.02	0.05	-0.03	0.04	-0.04	-0.06	-0.1	-0.12		0.14	0.05	0	0.03	0.07	-0.04	0.04	-0.04	0.04	-0.07	-0.09	-0.13
5' flanking: 500 bp	-119	0.14	0.07	0.01	0.07	-0.02	0.05	-0.03	0.04	-0.04	-0.06	-0.1	-0.12		0.14	0.05	0	0.03	0.07	-0.04	0.04	-0.04	0.04	-0.07	-0.09	-0.13
5' flanking: 500 bp	-118	0.14	0.07	0.01	0.07	-0.02	0.05	-0.03	0.04	-0.04	-0.06	-0.1	-0.12		0.14	0.05	0	0.03	0.07	-0.04	0.04	-0.04	0.04	-0.07	-0.09	-0.13
5' flanking: 500 bp	-117	0.14	0.07	0.01	0.07	-0.02	0.05	-0.03	0.04	-0.04	-0.06	-0.1	-0.12		0.14	0.05	0	0.03	0.07	-0.04	0.04	-0.04	0.04	-0.07	-0.09	-0.13
5' flanking: 500 bp	-116	0.14	0.07	0.01	0.07	-0.02	0.05	-0.03	0.04	-0.04	-0.06	-0.1	-0.12		0.14	0.05	0	0.03	0.07	-0.04	0.04	-0.04	0.04	-0.07	-0.09	-0.13
5' flanking: 500 bp	-115	0.14	0.07	0.01	0.07	-0.02	0.05	-0.03	0.04	-0.04	-0.06	-0.1	-0.12		0.14	0.05	0	0.03	0.07	-0.04	0.04	-0.04	0.04	-0.07	-0.09	-0.13
5' flanking: 500 bp	-114	0.14	0.07	0.01	0.07	-0.02	0.05	-0.03	0.04	-0.04	-0.06	-0.1	-0.12		0.14	0.05	0	0.03	0.07	-0.04	0.04	-0.04	0.04	-0.07	-0.09	-0.13
5' flanking: 500 bp	-113	0.14	0.07	0.01	0.07	-0.02	0.05	-0.03	0.04	-0.04	-0.06	-0.1	-0.12		0.14	0.05	0	0.03	0.07	-0.04	0.04	-0.04	0.04	-0.07	-0.09	-0.13
5' flanking: 500 bp	-112	0.14	0.07	0.01	0.07	-0.02	0.05	-0.03	0.04	-0.04	-0.06	-0.1	-0.12		0.14	0.05	0	0.03	0.07	-0.04	0.04	-0.04	0.04	-0.07	-0.09	-0.13
5' flanking: 500 bp	-111	0.14	0.07	0.01	0.07	-0.02	0.05	-0.03	0.04	-0.04	-0.06	-0.1	-0.12		0.14	0.05	0	0.03	0.07	-0.04	0.04	-0.04	0.04	-0.07	-0.09	-0.13
5' flanking: 500 bp	-110	0.14	0.07	0.01	0.07	-0.02	0.05	-0.03	0.04	-0.04	-0.06	-0.1	-0.12		0.14	0.05	0	0.03	0.07	-0.04	0.04	-0.04	0.04	-0.07	-0.09	-0.13
5' flanking: 500 bp	-109	0.14	0.07	0.01	0.07	-0.02	0.05	-0.03	0.04	-0.04	-0.06	-0.1	-0.12		0.14	0.05	0	0.03	0.07	-0.04	0.04	-0.04	0.04	-0.07	-0.09	-0.13
5' flanking: 500 bp	-108	0.14	0.07	0.01	0.07	-0.02	0.05	-0.03	0.04	-0.04	-0.06	-0.1	-0.12		0.14	0.05	0	0.03	0.07	-0.04	0.04	-0.04	0.04	-0.07	-0.09	-0.13
5' flanking: 500 bp	-107	0.14	0.07	0.01	0.07	-0.02	0.05	-0.03	0.04	-0.04	-0.06	-0.1	-0.12		0.14	0.05	0	0.03	0.07	-0.04	0.04	-0.04	0.04	-0.07	-0.09	-0.13
5' flanking: 500 bp	-106	0.14	0.07	0.01	0.07	-0.02	0.05	-0.03	0.04	-0.04	-0.06	-0.1	-0.12		0.14	0.05	0	0.03	0.07	-0.04	0.04	-0.04	0.04	-0.07	-0.09	-0.13
5' flanking: 500 bp	-105	0.14	0.07	0.01	0.07	-0.02	0.05	-0.03	0.04	-0.04	-0.06	-0.1	-0.12		0.14	0.05	0	0.03	0.07	-0.04	0.04	-0.04	0.04	-0.07	-0.09	-0.13
5' flanking: 500 bp	-104	0.14	0.07	0.01	0.07	-0.02	0.05	-0.03	0.04	-0.04	-0.06	-0.1	-0.12		0.14	0.05	0	0.03	0.07	-0.04	0.04	-0.04	0.04	-0.07	-0.09	-0.13
5' flanking: 500 bp	-103	0.14	0.07	0.01	0.07	-0.02	0.05	-0.03	0.04	-0.04	-0.06	-0.1	-0.12		0.14	0.05	0	0.03	0.07	-0.04	0.04	-0.04	0.04	-0.07	-0.09	-0.13
5' flanking: 500 bp	-102	0.14	0.07	0.01	0.07	-0.02	0.05	-0.03	0.04	-0.04	-0.06	-0.1	-0.12		0.14	0.05	0	0.03	0.07	-0.04	0.04	-0.04	0.04	-0.07	-0.09	-0.13
5' flanking: 500 bp	-101	0.14	0.07	0.01	0.07	-0.02	0.05	-0.03	0.04	-0.04	-0.06	-0.1	-0.12		0.14	0.05	0	0.03	0.07	-0.04	0.04	-0.04	0.04	-0.07	-0.09	-0.13
5' flanking: 500 bp	-100	0.14	0.07	0.01	0.07	-0.02	0.05	-0.03	0.04	-0.04	-0.06	-0.1	-0.12		0.14	0.05	0	0.03	0.07	-0.04	0.04	-0.04	0.04	-0.07	-0.09	-0.13
5' flanking: 500 bp	-99	0.14	0.07	0.01	0.07	-0.02	0.05	-0.03	0.04	-0.04	-0.06	-0.1	-0.12		0.14	0.05	0	0.03	0.07	-0.04	0.04	-0.04	0.04	-0.07	-0.09	-0.13
5' flanking: 500 bp	-98	0.14	0.07	0.01	0.07	-0.02	0.05	-0.03	0.04	-0.04	-0.06	-0.1	-0.12		0.14	0.05	0	0.03	0.07	-0.04	0.04	-0.04	0.04	-0.07	-0.09	-0.13
5' flanking: 500 bp	-97	0.14	0.07	0.01	0.07	-0.02	0.05	-0.03	0.04	-0.04	-0.06	-0.1	-0.12		0.14	0.05	0	0.03	0.07	-0.04	0.04	-0.04	0.04	-0.07	-0.09	-0.13
5' flanking: 500 bp	-96	0.14	0.07	0.01	0.07	-0.02	0.05	-0.03	0.04	-0.04	-0.06	-0.1	-0.12		0.14	0.05	0	0.03	0.07	-0.04	0.04	-0.04	0.04	-0.07	-0.09	-0.13
5' flanking: 500 bp	-95	0.14	0.07	0.01	0.07	-0.02	0.05	-0.03	0.04	-0.04	-0.06	-0.1	-0.12		0.14	0.05	0	0.03	0.07	-0.04	0.04	-0.04	0.04	-0.07	-0.09	-0.13
5' flanking: 500 bp	-94	0.14	0.07	0.01	0.07	-0.02	0.05	-0.03	0.04	-0.04	-0.06	-0.1	-0.12		0.14	0.05	0	0.03	0.07	-0.04	0.04	-0.04	0.04	-0.07	-0.09	-0.13
5' flanking: 500 bp	-93	0.14	0.07	0.01	0.07	-0.02	0.05	-0.03	0.04	-0.04	-0.06	-0.1	-0.12		0.14	0.05	0	0.03	0.07	-0.04	0.04	-0.04	0.04	-0.07	-0.09	-0.13
5' flanking: 500 bp	-92	0.14	0.07	0.01	0.07	-0.02	0.05	-0.03	0.04	-0.04	-0.06	-0.1	-0.12		0.14	0.05	0	0.03	0.07	-0.04	0.04	-0.04	0.04	-0.07	-0.09	-0.13
5' flanking: 500 bp	-91	0.14	0.07	0.01	0.07	-0.02	0.05	-0.03	0.04	-0.04	-0.06	-0.1	-0.12		0.14	0.05	0	0.03	0.07	-0.04	0.04	-0.04	0.04	-0.07	-0.09	-0.13
5' flanking: 500 bp	-90	0.14	0.07	0.01	0.07	-0.02	0.05	-0.03	0.04	-0.04	-0.06	-0.1	-0.12		0.14	0.05	0	0.03	0.07	-0.04	0.04	-0.04	0.04	-0.07	-0.09	-0.13
5' flanking: 500 bp	-89	0.14	0.07	0.01	0.07	-0.02	0.05	-0.03	0.04	-0.04	-0.06	-0.1	-0.12		0.14	0.05	0	0.03	0.07	-0.04	0.04	-0.04	0.04	-0.07	-0.09	-0.13
5' flanking: 500 bp	-88	0.14	0.07	0.01	0.07	-0.02	0.05	-0.03	0.04	-0.04	-0.06	-0.1	-0.12		0.14	0.05	0	0.03	0.07	-0.04	0.04	-0.04	0.04	-0.07	-0.09	-0.13
5' flanking: 500 bp	-87	0.14	0.07	0.01	0.07	-0.02	0.05	-0.03	0.04	-0.04	-0.06	-0.1	-0.12		0.14	0.05	0	0.03	0.07	-0.04	0.04	-0.04	0.04	-0.07	-0.09	-0.13
5' flanking: 500 bp	-86	0.14	0.07	0.01	0.07	-0.02	0.05	-0.03	0.04	-0.04	-0.06	-0.1	-0.12		0.14	0.05	0	0.03	0.07	-0.04	0.04	-0.04	0.04	-0.07	-0.09	-0.13
5' flanking: 500 bp	-85	0.14	0.07	0.01	0.07	-0.02	0.05	-0.03	0.04	-0.04	-0.06	-0.1	-0.12		0.14	0.05	0	0.03	0.07	-0.04	0.04	-0.04	0.04	-0.07	-0.09	-0.13
5' flanking: 500 bp	-84	0.14	0.07	0.01	0.07	-0.02	0.05	-0.03	0.04	-0.04	-0.06	-0.1	-0.12		0.14	0.05	0	0.03	0.07	-0.04	0.04	-0.04	0.04	-0.07	-0.09	-0.13
5' flanking: 500 bp	-83	0.14	0.07	0.01	0.07	-0.02	0.05	-0.03	0.04	-0.04	-0.06	-0.1	-0.12		0.14	0.05	0	0.03	0.07	-0.04	0.04	-0.04	0.04	-0.07	-0.09	-0.13
5' flanking: 500 bp	-82	0.14	0.07	0.01	0.07	-0.02	0.05	-0.03	0.04	-0.04	-0.06	-0.1	-0.12		0.14	0.05	0	0.03	0.07	-0.04	0.04	-0.04	0.04	-0.07	-0.09	-0.13
5' flanking: 500 bp	-81	0.14	0.07	0.01	0.07	-0.02	0.05	-0.03	0.04	-0.04	-0.06	-0.1	-0.12		0.14	0.05	0	0.03	0.07	-0.04	0.04	-0.04	0.04	-0.07	-0.09	-0.13
5' flanking: 500 bp	-80	0.14	0.07	0.01	0.07	-0.02	0.05	-0.03	0.04	-0.04	-0.06	-0.1	-0.12		0.14	0.05	0	0.03	0.07	-0.04	0.04	-0.04	0.04	-0.07	-0.09	-0.13
5' flanking: 500 bp	-79	0.14	0.07	0.01	0.07	-0.02	0.05	-0.03	0.04	-0.04	-0.06	-0.1	-0.12		0.14	0.05	0	0.03	0.07	-0.04	0.04	-0.04	0.04	-0.07	-0.09	-0.13
5' flanking: 500 bp	-78	0.14	0.07	0.01	0.07	-0.02	0.05	-0.03	0.04	-0.04	-0.06	-0.1	-0.12		0.14	0.05	0	0.03	0.07	-0.04	0.04	-0.04	0.04	-0.07	-0.09	-0.13
5' flanking: 500 bp	-77	0.14	0.07	0.01	0.07	-0.02	0.05	-0.03	0.04	-0.04	-0.06	-0.1	-0.12		0.14	0.05	0	0.03	0.07	-0.04	0.04	-0.04	0.04	-0.07	-0.09	-0.13
5' flanking: 500 bp	-76	0.14	0.07	0.01	0.07	-0.02	0.05	-0.03	0.04	-0.04	-0.06	-0.1	-0.12		0.14	0.05	0	0.03	0.07	-0.04	0.04	-0.04	0.04	-0.07	-0.09	-0.13
5' flanking: 500 bp	-75	0.14	0.07	0.01	0.07	-0.02	0.05	-0.03	0.04	-0.04	-0.06	-0.1	-0.12		0.14	0.05	0	0.03	0.07	-0.04	0.04	-0.04	0.04	-0.07	-0.09	-0.13
5' flanking: 500 bp	-74	0.14	0.07	0.01	0.07	-0.02	0.05	-0.03	0.04	-0.04	-0.06	-0.1	-0.12		0.14	0.05	0	0.03	0.07	-0.04	0.04	-0.04	0.04	-0.07	-0.09	-0.13
5' flanking: 500 bp	-73	0.14	0.07	0.01	0.07	-0.02	0.05	-0.03	0.04	-0.04	-0.06	-0.1	-0.12		0.14	0.05	0	0.03	0.07	-0.04	0.04	-0.04	0.04	-0.07	-0.09	-0.13
5' flanking: 500 bp	-72	0.14	0.07	0.01	0.07	-0.02	0.05	-0.03	0.04	-0.04	-0.06	-0.1	-0.12		0.14	0.05	0	0.03	0.07	-0.04	0.04	-0.04	0.04	-0.07	-0.09	-0.13
5' flanking: 500 bp	-71	0.14	0.07	0.01	0.07	-0.02	0.05	-0.03	0.04	-0.04	-0.06	-0.1	-0.12		0.14	0.05	0	0.03	0.07	-0.04	0.04	-0.04	0.04	-0.07	-0.09	-0.13
5' flanking: 500 bp	-70	0.14	0.07	0.01	0.07	-0.02	0.05	-0.03	0.04	-0.04	-0.06	-0.1	-0.12		0.14	0.05	0	0.03	0.07	-0.04	0.04	-0.04	0.04	-0.07	-0.09	-0.13
5' flanking: 500 bp	-69	0.14	0.07	0.01	0.07	-0.02	0.05	-0.03	0.04	-0.04	-0.06	-0.1	-0.12		0.14	0.05	0	0.03	0.07	-0.04	0.04	-0.04	0.04	-0.07	-0.09	-0.13
5' flanking: 500 bp	-68	0.14	0.07	0.01	0.07	-0.02	0.05	-0.03	0.04	-0.04	-0.06	-0.1	-0.12		0.14	0.05	0	0.03	0.07	-0.04	0.04	-0.04	0.04	-0.07	-0.09	-0.13
5' flanking: 500 bp	-67	0.14	0.07	0.01	0.07	-0.02	0.05	-0.03	0.04	-0.04	-0.06	-0.1	-0.12		0.14	0.05	0	0.03	0.07	-0.04	0.04	-0.04	0.04	-0.07	-0.09	-0.13
5' flanking: 500 bp	-66	0.14	0.07	0.01	0.07	-0.02	0.05	-0.03	0.04	-0.04	-0.06	-0.1	-0.12		0.14	0.05	0	0.03	0.07	-0.04	0.04	-0.04	0.04	-0.07	-0.09	-0.13
5' flanking: 500 bp	-65	0.14	0.07	0.01	0.07	-0.02	0.05	-0.03	0.04	-0.04	-0.06	-0.1	-0.12		0.14	0.05	0	0.03	0.07	-0.04	0.04	-0.04	0.04	-0.07	-0.09	-0.13
5' flanking: 500 bp	-64	0.14	0.07	0.01	0.07	-0.02	0.05	-0.03	0.04	-0.04	-0.06	-0.1	-0.12		0.14	0.05	0	0.03	0.07	-0.04	0.04	-0.04	0.04	-0.07	-0.09	-0.13
5' flanking: 500 bp	-63	0.14	0.07	0.01	0.07	-0.02	0.05	-0.03	0.04	-0.04	-0.06	-0.1	-0.12		0.14	0.05	0	0.03	0.07	-0.04	0.04	-0.04	0.04	-0.07	-0.09	-0.13
5' flanking: 500 bp	-62	0.14	0.07	0.01	0.07	-0.02	0.05	-0.03	0.04	-0.04	-0.06	-0.1	-0.12		0.14	0.05	0	0.03	0.07	-0.04	0.04	-0.04	0.04	-0.07	-0.09	-0.13
5' flanking: 500 bp	-61	0.14	0.07	0.01	0.07	-0.02	0.05	-0.03	0.04	-0.04	-0.06	-0.1	-0.12		0.14	0.05	0	0.03	0.07	-0.04	0.04	-0.04	0.04	-0.07	-0.09	-0.13
5' flanking: 500 bp	-60	0.14	0.07	0.01	0.07	-0.02	0.05	-0.03	0.04	-0.04	-0.06	-0.1	-0.12		0.14	0.05	0	0.03	0.07	-0.04	0.04	-0.04	0.04	-0.07	-0.09	-0.13
5' flanking: 500 bp	-59	0.14	0.07	0.01	0.07	-0.02	0.05	-0.03	0.04	-0.04	-0.06	-0.1	-0.12		0.14	0.05	0	0.03	0.07	-0.04	0.04	-0.04	0.04	-0.07	-0.09	-0.13
5' flanking: 500 bp	-58	0.14	0.07	0.01	0.07	-0.02	0.05	-0.03	0.04	-0.04	-0.06	-0.1	-0.12		0.14	0.05	0	0.03	0.07	-0.04	0.04	-0.04	0.04	-0.07	-0.09	-0.13
5' flanking: 500 bp	-57	0.14	0.07	0.01	0.07	-0.02	0.05	-0.03	0.04	-0.04	-0.06	-0.1	-0.12		0.14	0.05	0	0.03	0.07	-0.04	0.04	-0.04	0.04	-0.07	-0.09	-0.13
5' flanking: 500 bp	-56	0.14	0.07	0.01	0.07	-0.02	0.05	-0.03	0.04	-0.04	-0.06	-0.1	-0.12		0.14	0.05	0	0.03	0.07	-0.04	0.04	-0.04	0.04	-0.07	-0.09	-0.13
5' flanking: 500 bp	-55	0.14	0.07	0.01	0.07	-0.02	0.05	-0.03	0.04	-0.04	-0.06	-0.1	-0.12		0.14	0.05	0	0.03	0.07	-0.04	0.04	-0.04	0.04	-0.07	-0.09	-0.13
5' flanking: 500 bp	-54	0.14	0.07	0.01	0.07	-0.02	0.05	-0.03	0.04	-0.04	-0.06	-0.1	-0.12		0.14	0.05	0	0.03	0.07	-0.04	0.04	-0.04	0.04	-0.07	-0.09	-0.13
5' flanking: 500 bp	-53	0.14	0.07	0.01	0.07	-0.02	0.05	-0.03	0.04	-0.04	-0.06	-0.1	-0.12		0.14	0.05	0	0.03	0.07	-0.04	0.04	-0.04	0.04	-0.07	-0.09	-0.13
5' flanking: 500 bp	-52	0.14	0.07	0.01	0.07	-0.02	0.05	-0.03	0.04	-0.04	-0.06	-0.1	-0.12		0.14	0.05	0	0.03	0.07	-0.04	0.04	-0.04	0.04	-0.07	-0.09	-0.13
5' flanking: 500 bp	-51	0.14	0.07	0.01	0.07	-0.02	0.05	-0.03	0.04	-0.04	-0.06	-0.1	-0.12		0.14	0.05	0	0.03	0.07	-0.04	0.04	-0.04	0.04	-0.07	-0.09	-0.13
5' flanking: 500 bp	-50	0.14	0.07	0.01	0.07	-0.02	0.05	-0.03	0.04	-0.04	-0.06	-0.1	-0.12		0.14	0.05	0	0.03	0.07	-0.04	0.04	-0.04	0.04	-0.07	-0.09	-0.13
5' flanking: 500 bp	-49	0.14	0.07	0.01	0.07	-0.02	0.05	-0.03	0.04	-0.04	-0.06	-0.1	-0.12		0.14	0.05	0	0.03	0.07	-0.04	0.04	-0.04	0.04	-0.07	-0.09	-0.13
5' flanking: 500 bp	-48	0.14	0.07	0.01	0.07	-0.02	0.05	-0.03	0.04	-0.04	-0.06	-0.1	-0.12		0.14	0.05	0	0.03	0.07	-0.04	0.04	-0.04	0.04	-0.07	-0.09	-0.13
5' flanking: 500 bp	-47	0.14	0.07	0.01	0.07	-0.02	0.05	-0.03	0.04	-0.04	-0.06	-0.1	-0.12		0.14	0.05	0	0.03	0.07	-0.04	0.04	-0.04	0.04	-0.07	-0.09	-0.13
5' flanking: 500 bp	-46	0.14	0.07	0.01	0.07	-0.02	0.05	-0.03	0.04	-0.04	-0.06	-0.1	-0.12		0.14	0.05	0	0.03	0.07	-0.04	0.04	-0.04	0.04	-0.07	-0.09	-0.13
5' flanking: 500 bp	-45	0.14	0.07	0.01	0.07	-0.02	0.05	-0.03	0.04	-0.04	-0.06	-0.1	-0.12		0.14	0.05	0	0.03	0.07	-0.04	0.04	-0.04	0.04	-0.07	-0.09	-0.13
5' flanking: 500 bp	-44	0.14	0.07	0.01	0.07	-0.02	0.05	-0.03	0.04	-0.04	-0.06	-0.1	-0.12		0.14	0.05	0	0.03	0.07	-0.04	0.04	-0.04	0.04	-0.07	-0.09	-0.13
5' flanking: 500 bp	-43	0.14	0.07	0.01	0.07	-0.02	0.05	-0.03	0.04	-0.04	-0.06	-0.1	-0.12		0.14	0.05	0	0.03	0.07	-0.04	0.04	-0.04	0.04	-0.07	-0.09	-0.13
5' flanking: 500 bp	-42	0.14	0.07	0.01	0.07	-0.02	0.05	-0.03	0.04	-0.04	-0.06	-0.1	-0.12		0.14	0.05	0	0.03	0.07	-0.04	0.04	-0.04	0.04	-0.07	-0.09	-0.13
5' flanking: 500 bp	-41	0.14	0.07	0.01	0.07	-0.02	0.05	-0.03	0.04	-0.04	-0.06	-0.1	-0.12		0.14	0.05	0	0.03	0.07	-0.04	0.04	-0.04	0.04	-0.07	-0.09	-0.13
5' flanking: 500 bp	-40	0.14	0.07	0.01	0.07	-0.02	0.05	-0.03	0.04	-0.04	-0.06	-0.1	-0.12		0.14	0.05	0	0.03	0.07	-0.04	0.04	-0.04	0.04	-0.07	-0.09	-0.13
5' flanking: 500 bp	-39	0.14	0.07	0.01	0.07	-0.02	0.05	-0.03	0.04	-0.04	-0.06	-0.1	-0.12		0.14	0.05	0	0.03	0.07	-0.04	0.04	-0.04	0.04	-0.07	-0.09	-0.13
5' flanking: 500 bp	-38	0.14	0.07	0.01	0.07	-0.02	0.05	-0.03	0.04	-0.04	-0.06	-0.1	-0.12		0.14	0.05	0	0.03	0.07	-0.04	0.04	-0.04	0.04	-0.07	-0.09	-0.13
5' flanking: 500 bp	-37	0.14	0.07	0.01	0.07	-0.02	0.05	-0.03	0.04	-0.04	-0.06	-0.1	-0.12		0.14	0.05	0	0.03	0.07	-0.04	0.04	-0.04	0.04	-0.07	-0.09	-0.13
5' flanking: 500 bp	-36	0.14	0.07	0.01	0.07	-0.02	0.05	-0.03	0.04	-0.04	-0.06	-0.1	-0.12		0.14	0.05	0	0.03	0.07	-0.04	0.04	-0.04	0.04	-0.07	-0.09	-0.13
5' flanking: 500 bp	-35	0.14	0.07	0.01	0.07	-0.02	0.05	-0.03	0.04	-0.04	-0.06	-0.1	-0.12		0.14	0.05	0	0.03	0.07	-0.04	0.04	-0.04	0.04	-0.07	-0.09	-0.13
5' flanking: 500 bp	-34	0.14	0.07	0.01	0.07	-0.02	0.05	-0.03	0.04	-0.04	-0.06	-0.1	-0.12		0.14	0.05	0	0.03	0.07	-0.04	0.04	-0.04	0.04	-0.07	-0.09	-0.13
5' flanking: 500 bp	-33	0.14	0.07	0.01	0.07	-0.02	0.05	-0.03	0.04	-0.04	-0.06	-0.1	-0.12		0.14	0.05	0	0.03	0.07	-0.04	0.04	-0.04	0.04	-0.07	-0.09	-0.13
5' flanking: 500 bp	-32	0.14	0.07	0.01	0.07	-0.02	0.05	-0.03	0.04	-0.04	-0.06	-0.1	-0.12		0.14	0.05	0	0.03	0.07	-0.04	0.04	-0.04	0.04	-0.07	-0.09	-0.13
5' flanking: 500 bp	-31	0.14	0.07	0.01	0.07	-0.02	0.05	-0.03	0.04	-0.04	-0.06	-0.1	-0.12		0.14	0.05	0	0.03	0.07	-0.04	0.04	-0.04	0.04	-0.07	-0.09	-0.13
5' flanking: 500 bp	-30	0.14	0.07	0.01	0.07	-0.02	0.05	-0.03	0.04	-0.04	-0.06	-0.1	-0.12		0.14	0.05	0	0.03	0.07	-0.04	0.04	-0.04	0.04	-0.07	-0.09	-0.13
5' flanking: 500 bp	-29	0.14	0.07	0.01	0.07	-0.02	0.05	-0.03	0.04	-0.04	-0.06	-0.1	-0.12		0.14	0.05	0	0.03	0.07	-0.04	0.04	-0.04	0.04	-0.07	-0.09	-0.13
5' flanking: 500 bp	-28	0.14	0.07	0.01	0.07	-0.02	0.05	-0.03	0.04	-0.04	-0.06	-0.1	-0.12		0.14	0.05	0	0.03	0.07	-0.04	0.04	-0.04	0.04	-0.07	-0.09	-0.13
5' flanking: 500 bp	-27	0.14	0.07	0.01	0.07	-0.02	0.05	-0.03	0.04	-0.04	-0.06	-0.1	-0.12		0.14	0.05	0	0.03	0.07	-0.04	0.04	-0.04	0.04	-0.07	-0.09	-0.13
5' flanking: 500 bp	-26	0.14	0.07	0.01	0.07	-0.02	0.05	-0.03	0.04	-0.04	-0.06	-0.1	-0.12		0.14	0.05	0	0.03	0.07	-0.04	0.04	-0.04	0.04	-0.07	-0.09	-0.13
5' flanking: 500 bp	-25	0.14	0.07	0.01	0.07	-0.02	0.05	-0.03	0.04	-0.04	-0.06	-0.1	-0.12		0.14	0.05	0	0.03	0.07	-0.04	0.04	-0.04	0.04	-0.07	-0.09	-0.13
5' flanking: 500 bp	-24	0.14	0.07	0.01	0.07	-0.02	0.05	-0.03	0.04	-0.04	-0.06	-0.1	-0.12		0.14	0.05	0	0.03	0.07	-0.04	0.04	-0.04	0.04	-0.07	-0.09	-0.13
5' flanking: 500 bp	-23	0.14	0.07	0.01	0.07	-0.02	0.05	-0.03	0.04	-0.04	-0.06	-0.1	-0.12		0.14	0.05	0	0.03	0.07	-0.04	0.04	-0.04	0.04	-0.07	-0.09	-0.13
5' flanking: 500 bp	-22	0.14	0.07	0.01	0.07	-0.02	0.05	-0.03	0.04	-0.04	-0.06	-0.1	-0.12		0.14	0.05	0	0.03	0.07	-0.04	0.04	-0.04	0.04	-0.07	-0.09	-0.13
5' flanking: 500 bp	-21	0.14	0.07	0.01	0.07	-0.02	0.05	-0.03	0.04	-0.04	-0.06	-0.1	-0.12		0.14	0.05	0	0.03	0.07	-0.04	0.04	-0.04	0.04	-0.07	-0.09	-0.13
5' flanking: 500 bp	-20	0.14	0.07	0.01	0.07	-0.02	0.05	-0.03	0.04	-0.04	-0.06	-0.1	-0.12		0.14	0.05	0	0.03	0.07	-0.04	0.04	-0.04	0.04	-0.07	-0.09	-0.13
5' flanking: 500 bp	-19	0.14	0.07	0.01	0.07	-0.02	0.05	-0.03	0.04	-0.04	-0.06	-0.1	-0.12		0.14	0.05	0	0.03	0.07	-0.04	0.04	-0.04	0.04	-0.07	-0.09	-0.13
5' flanking: 500 bp	-18	0.14	0.07	0.01	0.07	-0.02	0.05	-0.03	0.04	-0.04	-0.06	-0.1	-0.12		0.14	0.05	0	0.03	0.07	-0.04	0.04	-0.04	0.04	-0.07	-0.09	-0.13
5' flanking: 500 bp	-17	0.14	0.07	0.01	0.07	-0.02	0.05	-0.03	0.04	-0.04	-0.06	-0.1	-0.12		0.14	0.05	0	0.03	0.07	-0.04	0.04	-0.04	0.04	-0.07	-0.09	-0.13
5' flanking: 500 bp	-16	0.14	0.07	0.01	0.07	-0.02	0.05	-0.03	0.04	-0.04	-0.06	-0.1	-0.12		0.14	0.05	0	0.03	0.07	-0.04	0.04	-0.04	0.04	-0.07	-0.09	-0.13
5' flanking: 500 bp	-15	0.14	0.07	0.01	0.07	-0.02	0.05	-0.03	0.04	-0.04	-0.06	-0.1	-0.12		0.14	0.05	0	0.03	0.07	-0.04	0.04	-0.04	0.04	-0.07	-0.09	-0.13
5' flanking: 500 bp	-14	0.14	0.07	0.01	0.07	-0.02	0.05	-0.03	0.04	-0.04	-0.06	-0.1	-0.12		0.14	0.05	0	0.03	0.07	-0.04	0.04	-0.04	0.04	-0.07	-0.09	-0.13
5' flanking: 500 bp	-13	0.14	0.07	0.01	0.07	-0.02	0.05	-0.03	0.04	-0.04	-0.06	-0.1	-0.12		0.14	0.05	0	0.03	0.07	-0.04	0.04	-0.04	0.04	-0.07	-0.09	-0.13
5' flanking: 500 bp	-12	0.14	0.07	0.01	0.07	-0.02	0.05	-0.03	0.04	-0.04	-0.06	-0.1	-0.12		0.14	0.05	0	0.03	0.07	-0.04	0.04	-0.04	0.04	-0.07	-0.09	-0.13
5' flanking: 500 bp	-11	0.14	0.07	0.01	0.07	-0.02	0.05	-0.03	0.04	-0.04	-0.06	-0.1	-0.12		0.14	0.05	0	0.03	0.07	-0.04	0.04	-0.04	0.04	-0.07	-0.09	-0.13
5' flanking: 500 bp	-10	0.14	0.07	0.01	0.07	-0.02	0.05	-0.03	0.04	-0.04	-0.06	-0.1	-0.12		0.14	0.05	0	0.03	0.07	-0.04	0.04	-0.04	0.04	-0.07	-0.09	-0.13
5' flanking: 500 bp	-9	0.14	0.07	0.01	0.07	-0.02	0.05	-0.03	0.04	-0.04	-0.06	-0.1	-0.12		0.14	0.05	0	0.03	0.07	-0.04	0.04	-0.04	0.04	-0.07	-0.09	-0.13
5' flanking: 500 bp	-8	0.14	0.07	0.01	0.07	-0.02	0.05	-0.03	0.04	-0.04	-0.06	-0.1	-0.12		0.14	0.05	0	0.03	0.07	-0.04	0.04	-0.04	0.04	-0.07	-0.09	-0.13
5' flanking: 500 bp	-7	0.14	0.07	0.01	0.07	-0.02	0.05	-0.03	0.04	-0.04	-0.06	-0.1	-0.12		0.14	0.05	0	0.03	0.07	-0.04	0.04	-0.04	0.04	-0.07	-0.09	-0.13
5' flanking: 500 bp	-6	0.14	0.07	0.01	0.07	-0.02	0.05	-0.03	0.04	-0.04	-0.06	-0.1	-0.12		0.14	0.05	0	0.03	0.07	-0.04	0.04	-0.04	0.04	-0.07	-0.09	-0.13
5' flanking: 500 bp	-5	0.14	0.07	0.01	0.07	-0.02	0.05	-0.03	0.04	-0.04	-0.06	-0.1	-0.12		0.14	0.05	0	0.03	0.07	-0.04	0.04	-0.04	0.04	-0.07	-0.09	-0.13
5' flanking: 500 bp	-4	0.14	0.07	0.01	0.07	-0.02	0.05	-0.03	0.04	-0.04	-0.06	-0.1	-0.12		0.14	0.05	0	0.03	0.07	-0.04	0.04	-0.04	0.04	-0.07	-0.09	-0.13
5' flanking: 500 bp	-3	0.14	0.07	0.01	0.07	-0.02	0.05	-0.03	0.04	-0.04	-0.06	-0.1	-0.12		0.14	0.05	0	0.03	0.07	-0.04	0.04	-0.04	0.04	-0.07	-0.09	-0.13
5' flanking: 500 bp	-2	0.14	0.07	0.01	0.07	-0.02	0.05	-0.03	0.04	-0.04	-0.06	-0.1	-0.12		0.14	0.05	0	0.03	0.07	-0.04	0.04	-0.04	0.04	-0.07	-0.09	-0.13
5' flanking: 500 bp	-1	0.14	0.07	0.01	0.07	-0.02	0.05	-0.03	0.04	-0.04	-0.06	-0.1	-0.12		0.14	0.05	0	0.03	0.07	-0.04	0.04	-0.04	0.04	-0.07	-0.09	-0.13
initial exon (429 bp)	0	0.14	0.07	0.01	0.07	-0.02	0.05	-0.03	0.04	-0.04	-0.06	-0.1	-0.12		0.14	0.05	0	0.03	0.07	-0.04	0.04	-0.04	0.04	-0.07	-0.09	-0.13
initial exon (429 bp)	1	0.14	0.07	0.01	0.07	-0.02	0.05	-0.03	0.04	-0.04	-0.06	-0.1	-0.12		0.14	0.05	0	0.03	0.07	-0.04	0.04	-0.04	0.04	-0.07	-0.09	-0.13
initial exon (429 bp)	2	0.14	0.07	0.01	0.07	-0.02	0.05	-0.03	0.04	-0.05	-0.06	-0.1	-0.12		0.14	0.05	0	0.03	0.07	-0.04	0.04	-0.04	0.04	-0.07	-0.09	-0.13
initial exon (429 bp)	3	0.14	0.07	0.01	0.07	-0.02	0.05	-0.03	0.04	-0.05	-0.06	-0.1	-0.12		0.14	0.05	0	0.03	0.07	-0.04	0.04	-0.04	0.04	-0.07	-0.09	-0.13
initial exon (429 bp)	4	0.14	0.07	0.01	0.07	-0.02	0.05	-0.03	0.04	-0.04	-0.06	-0.1	-0.12		0.14	0.05	0	0.03	0.07	-0.04	0.04	-0.04	0.04	-0.07	-0.09	-0.13
initial exon (429 bp)	5	0.14	0.07	0.01	0.07	-0.02	0.05	-0.03	0.04	-0.04	-0.06	-0.1	-0.12		0.14	0.05	0	0.03	0.07	-0.04	0.04	-0.04	0.04	-0.07	-0.09	-0.13
initial exon (429 bp)	6	0.14	0.07	0.01	0.07	-0.02	0.05	-0.03	0.04	-0.04	-0.06	-0.1	-0.12		0.14	0.05	0	0.03	0.07	-0.04	0.04	-0.04	0.04	-0.07	-0.09	-0.13
initial exon (429 bp)	7	0.14	0.07	0.01	0.07	-0.02	0.05	-0.03	0.04	-0.04	-0.06	-0.1	-0.12		0.14	0.05	0	0.03	0.07	-0.04	0.04	-0.04	0.04	-0.07	-0.09	-0.13
initial exon (429 bp)	8	0.14	0.07	0.01	0.07	-0.02	0.05	-0.03	0.04	-0.04	-0.06	-0.1	-0.12		0.14	0.05	0	0.03	0.07	-0.04	0.04	-0.04	0.04	-0.07	-0.09	-0.13
initial exon (429 bp)	9	0.14	0.07	0.01	0.07	-0.02	0.05	-0.03	0.04	-0.04	-0.06	-0.1	-0.12		0.14	0.05	0	0.03	0.07	-0.04	0.04	-0.04	0.04	-0.07	-0.09	-0.13
initial exon (429 bp)	10	0.14	0.07	0.01	0.07	-0.02	0.05	-0.03	0.04	-0.04	-0.06	-0.1	-0.12		0.14	0.05	0	0.03	0.07	-0.04	0.04	-0.04	0.04	-0.07	-0.09	-0.13
initial exon (429 bp)	11	0.14	0.07	0.01	0.07	-0.02	0.05	-0.03	0.04	-0.04	-0.06	-0.1	-0.12		0.14	0.05	0	0.03	0.07	-0.04	0.04	-0.04	0.04	-0.07	-0.09	-0.13
initial exon (429 bp)	12	0.14	0.07	0.01	0.07	-0.02	0.05	-0.03	0.04	-0.04	-0.06	-0.1	-0.12		0.14	0.05	0	0.03	0.07	-0.04	0.04	-0.04	0.04	-0.07	-0.09	-0.13
initial exon (429 bp)	13	0.14	0.07	0.01	0.07	-0.02	0.05	-0.03	0.04	-0.04	-0.06	-0.1	-0.12		0.14	0.05	0	0.03	0.07	-0.04	0.04	-0.04	0.04	-0.07	-0.09	-0.13
initial exon (429 bp)	14	0.14	0.07	0.01	0.07	-0.02	0.05	-0.03	0.04	-0.04	-0.06	-0.1	-0.12		0.14	0.05	0	0.03	0.07	-0.04	0.04	-0.04	0.04	-0.07	-0.09	-0.13
initial exon (429 bp)	15	0.14	0.07	0.01	0.07	-0.02	0.05	-0.03	0.04	-0.04	-0.06	-0.1	-0.12		0.14	0.05	0	0.03	0.07	-0.04	0.04	-0.04	0.04	-0.07	-0.09	-0.13
initial exon (429 bp)	16	0.14	0.07	0.01	0.07	-0.02	0.05	-0.03	0.04	-0.04	-0.07	-0.1	-0.12		0.14	0.05	0	0.03	0.07	-0.04	0.04	-0.04	0.04	-0.07	-0.09	-0.13
initial exon (429 bp)	17	0.14	0.07	0.01	0.07	-0.02	0.05	-0.03	0.04	-0.04	-0.07	-0.1	-0.12		0.14	0.05	0	0.03	0.07	-0.04	0.04	-0.04	0.04	-0.07	-0.09	-0.13
initial exon (429 bp)	18	0.14	0.07	0.01	0.07	-0.02	0.05	-0.03	0.04	-0.04	-0.07	-0.1	-0.12		0.14	0.05	0	0.03	0.07	-0.04	0.04	-0.04	0.04	-0.07	-0.09	-0.13
initial exon (429 bp)	19	0.14	0.07	0.01	0.07	-0.02	0.05	-0.03	0.04	-0.05	-0.06	-0.1	-0.12		0.14	0.05	0	0.03	0.07	-0.04	0.04	-0.04	0.04	-0.07	-0.09	-0.13
initial exon (429 bp)	20	0.14	0.07	0.01	0.07	-0.02	0.05	-0.03	0.04	-0.04	-0.06	-0.1	-0.12		0.14	0.05	0	0.03	0.07	-0.04	0.04	-0.04	0.04	-0.07	-0.09	-0.13
initial exon (429 bp)	21	0.14	0.07	0.01	0.07	-0.02	0.05	-0.03	0.04	-0.04	-0.06	-0.1	-0.12		0.14	0.05	0	0.03	0.07	-0.04	0.04	-0.04	0.04	-0.07	-0.09	-0.13
initial exon (429 bp)	22	0.14	0.07	0.01	0.07	-0.02	0.05	-0.03	0.04	-0.04	-0.06	-0.1	-0.12		0.14	0.05	0	0.03	0.07	-0.04	0.04	-0.04	0.04	-0.07	-0.09	-0.13
initial exon (429 bp)	23	0.14	0.07	0.01	0.07	-0.02	0.05	-0.03	0.04	-0.05	-0.06	-0.1	-0.12		0.14	0.05	0	0.03	0.07	-0.04	0.04	-0.04	0.04	-0.07	-0.09	-0.13
initial exon (429 bp)	24	0.14	0.07	0.01	0.07	-0.02	0.05	-0.03	0.04	-0.05	-0.06	-0.1	-0.12		0.14	0.05	0	0.03	0.07	-0.04	0.04	-0.04	0.04	-0.07	-0.09	-0.13
initial intron (13282 bp)	0	0.19	0.08	-0.02	0.09	-0.04	0.05	-0.05	0.06	-0.05	-0.07	-0.13	-0.14		0.19	0.05	-0.03	0.03	0.1	-0.05	0.04	-0.05	0.06	-0.08	-0.1	-0.16
initial intron (13282 bp)	1	0.19	0.08	-0.02	0.09	-0.04	0.05	-0.04	0.05	-0.05	-0.07	-0.12	-0.13		0.19	0.05	-0.02	0.03	0.1	-0.05	0.04	-0.05	0.05	-0.08	-0.1	-0.16
initial intron (13282 bp)	2	0.19	0.08	-0.01	0.08	-0.04	0.05	-0.04	0.05	-0.05	-0.07	-0.12	-0.13		0.19	0.05	-0.02	0.03	0.09	-0.05	0.04	-0.05	0.05	-0.08	-0.1	-0.16
initial intron (13282 bp)	3	0.19	0.08	-0.01	0.08	-0.03	0.05	-0.04	0.04	-0.05	-0.07	-0.12	-0.13		0.18	0.06	-0.02	0.03	0.09	-0.04	0.04	-0.05	0.04	-0.08	-0.1	-0.15
initial intron (13282 bp)	4	0.18	0.08	0	0.08	-0.03	0.05	-0.04	0.04	-0.05	-0.07	-0.12	-0.13		0.18	0.06	-0.01	0.03	0.08	-0.04	0.04	-0.05	0.04	-0.08	-0.09	-0.15
initial intron (13282 bp)	5	0.18	0.08	0	0.08	-0.03	0.05	-0.03	0.04	-0.05	-0.07	-0.12	-0.13		0.18	0.06	-0.01	0.03	0.08	-0.04	0.04	-0.05	0.04	-0.08	-0.09	-0.15
initial intron (13282 bp)	6	0.18	0.08	0	0.08	-0.03	0.05	-0.03	0.04	-0.05	-0.07	-0.12	-0.13		0.18	0.06	-0.01	0.03	0.08	-0.04	0.04	-0.05	0.04	-0.08	-0.09	-0.15
initial intron (13282 bp)	7	0.18	0.08	0	0.07	-0.03	0.04	-0.03	0.03	-0.05	-0.07	-0.12	-0.13		0.18	0.06	-0.01	0.03	0.08	-0.04	0.04	-0.05	0.03	-0.08	-0.09	-0.15
initial intron (13282 bp)	8	0.18	0.08	0.01	0.07	-0.03	0.04	-0.03	0.03	-0.05	-0.07	-0.12	-0.12		0.18	0.06	0	0.03	0.08	-0.04	0.04	-0.04	0.03	-0.08	-0.09	-0.15
initial intron (13282 bp)	9	0.18	0.08	0.01	0.07	-0.02	0.04	-0.03	0.03	-0.05	-0.07	-0.11	-0.12		0.18	0.06	0	0.03	0.08	-0.04	0.04	-0.04	0.03	-0.08	-0.09	-0.15
initial intron (13282 bp)	10	0.17	0.08	0.01	0.07	-0.03	0.04	-0.03	0.03	-0.05	-0.07	-0.11	-0.12		0.17	0.06	0	0.03	0.08	-0.04	0.03	-0.04	0.03	-0.08	-0.09	-0.15
initial intron (13282 bp)	11	0.17	0.08	0.01	0.07	-0.03	0.04	-0.03	0.03	-0.05	-0.07	-0.11	-0.12		0.17	0.06	0	0.03	0.08	-0.04	0.03	-0.04	0.03	-0.08	-0.09	-0.15
initial intron (13282 bp)	12	0.17	0.08	0.01	0.07	-0.02	0.04	-0.03	0.03	-0.05	-0.07	-0.11	-0.12		0.17	0.06	0	0.03	0.08	-0.04	0.03	-0.04	0.03	-0.08	-0.09	-0.15
initial intron (13282 bp)	13	0.17	0.08	0.01	0.07	-0.02	0.04	-0.03	0.03	-0.05	-0.07	-0.11	-0.12		0.17	0.06	0	0.03	0.08	-0.04	0.03	-0.04	0.03	-0.08	-0.09	-0.15
initial intron (13282 bp)	14	0.17	0.08	0.01	0.07	-0.02	0.04	-0.03	0.03	-0.05	-0.07	-0.11	-0.12		0.17	0.06	0	0.03	0.07	-0.04	0.03	-0.04	0.03	-0.08	-0.09	-0.15
initial intron (13282 bp)	15	0.17	0.08	0.01	0.07	-0.02	0.04	-0.03	0.03	-0.05	-0.07	-0.11	-0.12		0.17	0.06	0.01	0.03	0.07	-0.04	0.03	-0.04	0.02	-0.08	-0.09	-0.14
initial intron (13282 bp)	16	0.17	0.08	0.02	0.07	-0.02	0.04	-0.03	0.02	-0.05	-0.07	-0.11	-0.12		0.17	0.06	0.01	0.03	0.07	-0.04	0.03	-0.04	0.02	-0.08	-0.09	-0.14
initial intron (13282 bp)	17	0.17	0.08	0.02	0.07	-0.02	0.04	-0.02	0.02	-0.05	-0.07	-0.11	-0.12		0.17	0.06	0.01	0.03	0.07	-0.04	0.03	-0.04	0.02	-0.08	-0.09	-0.14
initial intron (13282 bp)	18	0.17	0.08	0.02	0.07	-0.02	0.04	-0.02	0.02	-0.05	-0.07	-0.11	-0.12		0.17	0.06	0.01	0.03	0.07	-0.03	0.03	-0.04	0.02	-0.08	-0.09	-0.14
initial intron (13282 bp)	19	0.17	0.08	0.02	0.07	-0.02	0.04	-0.02	0.02	-0.05	-0.07	-0.11	-0.12		0.17	0.06	0.01	0.03	0.07	-0.03	0.03	-0.04	0.02	-0.08	-0.09	-0.14
initial intron (13282 bp)	20	0.17	0.08	0.02	0.07	-0.02	0.04	-0.02	0.02	-0.05	-0.07	-0.11	-0.12		0.17	0.06	0.01	0.03	0.07	-0.03	0.03	-0.03	0.02	-0.08	-0.09	-0.14
initial intron (13282 bp)	21	0.17	0.08	0.02	0.06	-0.02	0.04	-0.02	0.02	-0.05	-0.07	-0.11	-0.12		0.17	0.06	0.01	0.03	0.07	-0.03	0.03	-0.03	0.02	-0.08	-0.09	-0.14
initial intron (13282 bp)	22	0.16	0.08	0.02	0.06	-0.02	0.04	-0.02	0.02	-0.05	-0.07	-0.11	-0.12		0.17	0.06	0.01	0.03	0.07	-0.03	0.03	-0.03	0.02	-0.08	-0.09	-0.14
initial intron (13282 bp)	23	0.16	0.08	0.02	0.06	-0.02	0.04	-0.02	0.02	-0.05	-0.06	-0.11	-0.12		0.17	0.06	0.01	0.03	0.07	-0.03	0.03	-0.03	0.02	-0.09	-0.09	-0.14
initial intron (13282 bp)	24	0.16	0.08	0.02	0.06	-0.02	0.04	-0.02	0.02	-0.05	-0.06	-0.11	-0.12		0.17	0.06	0.01	0.03	0.07	-0.03	0.03	-0.03	0.02	-0.08	-0.09	-0.14
initial intron (13282 bp)	25	0.16	0.08	0.02	0.06	-0.02	0.04	-0.02	0.02	-0.05	-0.06	-0.11	-0.12		0.17	0.06	0.01	0.03	0.07	-0.03	0.03	-0.03	0.02	-0.08	-0.09	-0.14
initial intron (13282 bp)	26	0.16	0.08	0.02	0.06	-0.02	0.04	-0.02	0.02	-0.05	-0.06	-0.11	-0.12		0.16	0.06	0.01	0.03	0.07	-0.03	0.03	-0.03	0.02	-0.08	-0.09	-0.14
initial intron (13282 bp)	27	0.16	0.08	0.02	0.06	-0.02	0.03	-0.02	0.02	-0.05	-0.07	-0.11	-0.12		0.16	0.06	0.01	0.03	0.07	-0.03	0.03	-0.03	0.02	-0.09	-0.09	-0.14
initial intron (13282 bp)	28	0.16	0.08	0.02	0.06	-0.02	0.03	-0.02	0.02	-0.05	-0.06	-0.11	-0.12		0.16	0.06	0.01	0.03	0.07	-0.03	0.02	-0.03	0.02	-0.09	-0.09	-0.14
initial intron (13282 bp)	29	0.16	0.08	0.02	0.06	-0.02	0.03	-0.02	0.02	-0.05	-0.07	-0.11	-0.11		0.16	0.06	0.01	0.03	0.07	-0.03	0.03	-0.03	0.02	-0.08	-0.09	-0.14
initial intron (13282 bp)	30	0.16	0.08	0.02	0.06	-0.01	0.03	-0.02	0.02	-0.05	-0.07	-0.11	-0.11		0.16	0.06	0.01	0.03	0.07	-0.03	0.03	-0.03	0.02	-0.09	-0.09	-0.14
initial intron (13282 bp)	31	0.16	0.08	0.02	0.06	-0.01	0.03	-0.02	0.02	-0.05	-0.06	-0.11	-0.11		0.16	0.06	0.01	0.03	0.07	-0.03	0.03	-0.03	0.02	-0.09	-0.09	-0.14
initial intron (13282 bp)	32	0.16	0.08	0.02	0.06	-0.01	0.03	-0.02	0.02	-0.05	-0.06	-0.11	-0.11		0.16	0.06	0.01	0.03	0.07	-0.03	0.02	-0.03	0.02	-0.08	-0.09	-0.14
initial intron (13282 bp)	33	0.16	0.08	0.02	0.06	-0.01	0.03	-0.02	0.02	-0.06	-0.06	-0.11	-0.11		0.16	0.06	0.01	0.03	0.07	-0.03	0.02	-0.03	0.02	-0.08	-0.09	-0.14
initial intron (13282 bp)	34	0.16	0.08	0.02	0.06	-0.01	0.03	-0.02	0.02	-0.06	-0.06	-0.11	-0.11		0.16	0.06	0.01	0.03	0.07	-0.03	0.02	-0.03	0.02	-0.09	-0.09	-0.14
initial intron (13282 bp)	35	0.16	0.08	0.02	0.06	-0.01	0.03	-0.02	0.02	-0.06	-0.06	-0.11	-0.11		0.16	0.06	0.01	0.03	0.07	-0.03	0.02	-0.03	0.02	-0.08	-0.09	-0.14
initial intron (13282 bp)	36	0.16	0.08	0.02	0.06	-0.01	0.03	-0.02	0.02	-0.06	-0.06	-0.11	-0.11		0.16	0.06	0.01	0.03	0.07	-0.03	0.02	-0.03	0.02	-0.09	-0.09	-0.14
initial intron (13282 bp)	37	0.16	0.08	0.02	0.06	-0.01	0.03	-0.02	0.02	-0.06	-0.07	-0.11	-0.11		0.16	0.06	0.01	0.03	0.07	-0.03	0.02	-0.03	0.02	-0.09	-0.09	-0.14
initial intron (13282 bp)	38	0.16	0.08	0.02	0.06	-0.01	0.03	-0.02	0.02	-0.06	-0.07	-0.11	-0.11		0.16	0.06	0.01	0.03	0.07	-0.03	0.02	-0.03	0.02	-0.09	-0.09	-0.14
initial intron (13282 bp)	39	0.16	0.08	0.02	0.06	-0.01	0.03	-0.02	0.02	-0.06	-0.06	-0.11	-0.11		0.16	0.06	0.01	0.03	0.07	-0.03	0.02	-0.03	0.02	-0.09	-0.09	-0.14
initial intron (13282 bp)	40	0.16	0.08	0.02	0.06	-0.01	0.03	-0.02	0.02	-0.06	-0.06	-0.11	-0.11		0.16	0.06	0.01	0.03	0.07	-0.03	0.02	-0.03	0.02	-0.08	-0.09	-0.14
initial intron (13282 bp)	41	0.16	0.08	0.02	0.06	-0.01	0.03	-0.02	0.02	-0.06	-0.07	-0.11	-0.11		0.16	0.06	0.01	0.03	0.07	-0.03	0.02	-0.03	0.02	-0.09	-0.09	-0.14
initial intron (13282 bp)	42	0.16	0.08	0.02	0.06	-0.01	0.03	-0.02	0.02	-0.06	-0.06	-0.11	-0.11		0.16	0.06	0.01	0.03	0.07	-0.03	0.02	-0.03	0.02	-0.09	-0.09	-0.14
initial intron (13282 bp)	43	0.16	0.08	0.02	0.06	-0.01	0.03	-0.02	0.02	-0.06	-0.06	-0.11	-0.11		0.16	0.06	0.01	0.03	0.07	-0.02	0.02	-0.03	0.02	-0.09	-0.09	-0.14
initial intron (13282 bp)	44	0.16	0.08	0.02	0.06	-0.01	0.03	-0.02	0.02	-0.06	-0.06	-0.11	-0.11		0.16	0.06	0.01	0.03	0.07	-0.02	0.02	-0.03	0.02	-0.09	-0.09	-0.14
initial intron (13282 bp)	45	0.17	0.07	0.02	0.06	-0.01	0.03	-0.02	0.02	-0.06	-0.06	-0.11	-0.11		0.16	0.06	0.02	0.02	0.07	-0.02	0.02	-0.03	0.02	-0.09	-0.09	-0.14
initial intron (13282 bp)	46	0.17	0.07	0.02	0.06	-0.01	0.03	-0.02	0.01	-0.06	-0.06	-0.11	-0.11		0.17	0.06	0.02	0.02	0.07	-0.02	0.02	-0.03	0.02	-0.09	-0.09	-0.14
initial intron (13282 bp)	47	0.17	0.07	0.02	0.06	-0.01	0.03	-0.02	0.01	-0.06	-0.06	-0.11	-0.11		0.17	0.06	0.02	0.02	0.07	-0.02	0.02	-0.03	0.01	-0.09	-0.09	-0.13
initial intron (13282 bp)	48	0.17	0.07	0.02	0.06	-0.01	0.03	-0.02	0.01	-0.06	-0.06	-0.11	-0.11		0.17	0.06	0.02	0.02	0.07	-0.02	0.02	-0.03	0.01	-0.09	-0.09	-0.14
initial intron (13282 bp)	49	0.17	0.07	0.02	0.06	-0.01	0.03	-0.02	0.02	-0.06	-0.06	-0.11	-0.11		0.17	0.06	0.02	0.02	0.07	-0.02	0.02	-0.03	0.02	-0.09	-0.09	-0.14
internal exons (156 bp)	0	0.22	0.06	0.03	0.04	0.05	-0.01	-0.02	-0.03	-0.1	-0.04	-0.12	-0.1		0.21	0.04	0.04	0.03	0.06	0.04	-0.01	-0.04	-0.03	-0.13	-0.07	-0.14
internal exons (156 bp)	1	0.22	0.06	0.03	0.04	0.05	-0.01	-0.02	-0.03	-0.1	-0.04	-0.12	-0.1		0.21	0.04	0.04	0.03	0.06	0.04	-0.01	-0.04	-0.03	-0.13	-0.07	-0.14
internal exons (156 bp)	2	0.22	0.06	0.03	0.04	0.05	-0.01	-0.02	-0.03	-0.1	-0.04	-0.12	-0.1		0.21	0.04	0.04	0.03	0.06	0.04	-0.01	-0.04	-0.03	-0.13	-0.07	-0.14
internal exons (156 bp)	3	0.22	0.06	0.03	0.04	0.05	-0.01	-0.02	-0.03	-0.1	-0.04	-0.12	-0.1		0.21	0.04	0.04	0.03	0.06	0.04	-0.01	-0.04	-0.03	-0.13	-0.07	-0.14
internal exons (156 bp)	4	0.22	0.06	0.03	0.04	0.05	-0.01	-0.02	-0.03	-0.1	-0.04	-0.12	-0.1		0.21	0.04	0.04	0.03	0.06	0.04	-0.01	-0.04	-0.03	-0.13	-0.07	-0.14
internal exons (156 bp)	5	0.22	0.06	0.03	0.04	0.05	-0.01	-0.02	-0.03	-0.1	-0.04	-0.12	-0.1		0.21	0.04	0.04	0.03	0.06	0.04	-0.01	-0.04	-0.03	-0.13	-0.07	-0.14
internal exons (156 bp)	6	0.22	0.06	0.03	0.04	0.05	-0.01	-0.02	-0.03	-0.1	-0.04	-0.12	-0.1		0.21	0.04	0.04	0.03	0.06	0.04	-0.01	-0.04	-0.03	-0.13	-0.07	-0.14
internal exons (156 bp)	7	0.22	0.06	0.03	0.04	0.05	-0.01	-0.02	-0.03	-0.1	-0.04	-0.12	-0.1		0.21	0.04	0.04	0.03	0.06	0.04	-0.01	-0.04	-0.03	-0.13	-0.07	-0.14
internal exons (156 bp)	8	0.22	0.06	0.03	0.04	0.05	-0.01	-0.02	-0.03	-0.1	-0.04	-0.12	-0.1		0.21	0.04	0.04	0.03	0.06	0.04	-0.01	-0.04	-0.03	-0.13	-0.07	-0.14
internal exons (156 bp)	9	0.22	0.06	0.03	0.04	0.05	-0.01	-0.01	-0.03	-0.1	-0.04	-0.12	-0.1		0.21	0.04	0.04	0.03	0.06	0.04	-0.01	-0.04	-0.03	-0.13	-0.07	-0.14
internal exons (156 bp)	10	0.22	0.06	0.03	0.04	0.05	-0.01	-0.01	-0.03	-0.1	-0.04	-0.12	-0.1		0.21	0.04	0.04	0.03	0.06	0.04	-0.01	-0.04	-0.03	-0.13	-0.07	-0.14
internal exons (156 bp)	11	0.22	0.06	0.03	0.04	0.05	-0.01	-0.01	-0.03	-0.1	-0.04	-0.12	-0.1		0.21	0.04	0.04	0.03	0.06	0.04	-0.01	-0.04	-0.03	-0.13	-0.07	-0.14
internal exons (156 bp)	12	0.22	0.06	0.03	0.04	0.05	-0.01	-0.01	-0.03	-0.1	-0.04	-0.12	-0.1		0.21	0.04	0.04	0.03	0.06	0.04	-0.01	-0.04	-0.03	-0.13	-0.07	-0.14
internal exons (156 bp)	13	0.22	0.06	0.03	0.04	0.05	-0.01	-0.01	-0.03	-0.1	-0.04	-0.12	-0.1		0.21	0.04	0.04	0.03	0.06	0.04	-0.01	-0.04	-0.03	-0.13	-0.07	-0.14
internal exons (156 bp)	14	0.22	0.06	0.03	0.04	0.05	-0.01	-0.01	-0.03	-0.1	-0.04	-0.12	-0.1		0.21	0.04	0.04	0.03	0.06	0.04	-0.01	-0.04	-0.03	-0.13	-0.07	-0.14
internal exons (156 bp)	15	0.22	0.06	0.03	0.04	0.05	-0.01	-0.01	-0.03	-0.1	-0.04	-0.12	-0.1		0.21	0.04	0.04	0.03	0.06	0.04	-0.02	-0.04	-0.03	-0.13	-0.07	-0.14
internal exons (156 bp)	16	0.22	0.06	0.03	0.04	0.05	-0.01	-0.01	-0.03	-0.1	-0.04	-0.12	-0.1		0.21	0.04	0.04	0.03	0.06	0.04	-0.02	-0.04	-0.03	-0.13	-0.07	-0.14
internal exons (156 bp)	17	0.22	0.06	0.03	0.04	0.05	-0.01	-0.01	-0.03	-0.1	-0.04	-0.12	-0.1		0.21	0.04	0.04	0.03	0.06	0.04	-0.01	-0.04	-0.03	-0.13	-0.07	-0.14
internal exons (156 bp)	18	0.22	0.06	0.03	0.04	0.05	-0.01	-0.01	-0.03	-0.1	-0.04	-0.12	-0.1		0.21	0.04	0.04	0.03	0.06	0.04	-0.02	-0.04	-0.03	-0.13	-0.07	-0.14
internal exons (156 bp)	19	0.22	0.06	0.03	0.04	0.05	-0.01	-0.01	-0.03	-0.1	-0.04	-0.12	-0.1		0.21	0.04	0.04	0.03	0.06	0.04	-0.02	-0.04	-0.03	-0.13	-0.07	-0.14
internal exons (156 bp)	20	0.22	0.06	0.03	0.04	0.05	-0.01	-0.01	-0.03	-0.1	-0.04	-0.12	-0.1		0.21	0.04	0.04	0.03	0.06	0.04	-0.02	-0.04	-0.03	-0.13	-0.07	-0.14
internal exons (156 bp)	21	0.22	0.06	0.03	0.04	0.05	-0.01	-0.01	-0.03	-0.1	-0.04	-0.12	-0.1		0.21	0.04	0.04	0.03	0.06	0.04	-0.02	-0.04	-0.03	-0.13	-0.07	-0.14
internal exons (156 bp)	22	0.22	0.06	0.03	0.04	0.05	-0.01	-0.01	-0.03	-0.1	-0.04	-0.12	-0.1		0.21	0.04	0.04	0.03	0.06	0.04	-0.02	-0.04	-0.03	-0.13	-0.07	-0.14
internal exons (156 bp)	23	0.22	0.06	0.03	0.04	0.05	-0.01	-0.01	-0.03	-0.1	-0.04	-0.12	-0.1		0.21	0.04	0.04	0.03	0.06	0.04	-0.02	-0.04	-0.03	-0.13	-0.07	-0.14
internal exons (156 bp)	24	0.22	0.06	0.03	0.04	0.05	-0.01	-0.01	-0.03	-0.1	-0.04	-0.12	-0.1		0.21	0.04	0.04	0.03	0.06	0.04	-0.02	-0.04	-0.03	-0.13	-0.07	-0.14
internal introns (5871 bp)	0	0.22	0.06	0.03	0.04	0.06	-0.02	-0.01	-0.03	-0.1	-0.04	-0.12	-0.1		0.21	0.04	0.04	0.03	0.06	0.04	-0.02	-0.04	-0.03	-0.13	-0.07	-0.14
internal introns (5871 bp)	1	0.22	0.06	0.03	0.04	0.06	-0.02	-0.01	-0.03	-0.1	-0.04	-0.12	-0.1		0.21	0.04	0.04	0.03	0.06	0.04	-0.02	-0.04	-0.03	-0.13	-0.07	-0.14
internal introns (5871 bp)	2	0.22	0.06	0.03	0.04	0.06	-0.02	-0.01	-0.03	-0.1	-0.04	-0.12	-0.1		0.21	0.04	0.04	0.03	0.06	0.04	-0.02	-0.04	-0.03	-0.13	-0.07	-0.14
internal introns (5871 bp)	3	0.22	0.06	0.03	0.04	0.06	-0.02	-0.01	-0.03	-0.1	-0.04	-0.12	-0.1		0.21	0.04	0.04	0.03	0.06	0.04	-0.02	-0.04	-0.03	-0.13	-0.07	-0.14
internal introns (5871 bp)	4	0.22	0.06	0.03	0.04	0.06	-0.02	-0.01	-0.03	-0.1	-0.04	-0.12	-0.1		0.21	0.04	0.04	0.03	0.06	0.04	-0.02	-0.04	-0.04	-0.13	-0.07	-0.14
internal introns (5871 bp)	5	0.22	0.06	0.04	0.04	0.06	-0.02	-0.01	-0.03	-0.1	-0.04	-0.12	-0.1		0.21	0.04	0.04	0.03	0.06	0.04	-0.02	-0.04	-0.04	-0.13	-0.07	-0.14
internal introns (5871 bp)	6	0.22	0.06	0.04	0.04	0.06	-0.02	-0.01	-0.03	-0.1	-0.04	-0.12	-0.1		0.21	0.04	0.04	0.03	0.06	0.04	-0.02	-0.04	-0.04	-0.13	-0.07	-0.14
internal introns (5871 bp)	7	0.22	0.06	0.04	0.04	0.06	-0.02	-0.01	-0.03	-0.1	-0.04	-0.12	-0.1		0.21	0.04	0.04	0.03	0.06	0.04	-0.02	-0.04	-0.04	-0.13	-0.07	-0.14
internal introns (5871 bp)	8	0.22	0.06	0.04	0.04	0.06	-0.02	-0.01	-0.03	-0.1	-0.04	-0.12	-0.1		0.21	0.04	0.04	0.03	0.06	0.04	-0.02	-0.04	-0.04	-0.13	-0.07	-0.14
internal introns (5871 bp)	9	0.22	0.06	0.04	0.04	0.06	-0.02	-0.01	-0.03	-0.1	-0.04	-0.12	-0.1		0.21	0.04	0.04	0.03	0.06	0.04	-0.02	-0.04	-0.04	-0.13	-0.07	-0.14
internal introns (5871 bp)	10	0.22	0.06	0.04	0.04	0.06	-0.02	-0.01	-0.03	-0.1	-0.04	-0.12	-0.1		0.21	0.04	0.04	0.03	0.06	0.04	-0.02	-0.04	-0.04	-0.13	-0.07	-0.14
internal introns (5871 bp)	11	0.22	0.06	0.04	0.04	0.06	-0.02	-0.01	-0.03	-0.1	-0.04	-0.12	-0.1		0.21	0.04	0.04	0.03	0.05	0.04	-0.02	-0.04	-0.04	-0.13	-0.07	-0.14
internal introns (5871 bp)	12	0.22	0.06	0.04	0.04	0.06	-0.02	-0.01	-0.03	-0.1	-0.04	-0.12	-0.1		0.21	0.04	0.04	0.03	0.05	0.04	-0.02	-0.04	-0.04	-0.13	-0.07	-0.14
internal introns (5871 bp)	13	0.22	0.06	0.04	0.04	0.06	-0.02	-0.01	-0.03	-0.1	-0.04	-0.12	-0.1		0.21	0.04	0.04	0.03	0.05	0.04	-0.02	-0.04	-0.04	-0.13	-0.07	-0.14
internal introns (5871 bp)	14	0.22	0.06	0.04	0.04	0.06	-0.02	-0.01	-0.03	-0.1	-0.04	-0.12	-0.1		0.21	0.04	0.04	0.03	0.05	0.04	-0.02	-0.04	-0.04	-0.13	-0.07	-0.14
internal introns (5871 bp)	15	0.22	0.06	0.04	0.04	0.05	-0.01	-0.01	-0.03	-0.1	-0.04	-0.12	-0.1		0.21	0.04	0.04	0.03	0.05	0.04	-0.02	-0.04	-0.04	-0.13	-0.07	-0.14
internal introns (5871 bp)	16	0.22	0.06	0.04	0.04	0.05	-0.01	-0.01	-0.03	-0.1	-0.04	-0.12	-0.1		0.21	0.04	0.04	0.03	0.05	0.04	-0.02	-0.04	-0.04	-0.13	-0.07	-0.14
internal introns (5871 bp)	17	0.22	0.06	0.04	0.04	0.05	-0.01	-0.01	-0.03	-0.1	-0.04	-0.12	-0.1		0.21	0.04	0.04	0.03	0.05	0.04	-0.02	-0.04	-0.04	-0.12	-0.07	-0.14
internal introns (5871 bp)	18	0.22	0.06	0.04	0.04	0.05	-0.01	-0.01	-0.03	-0.1	-0.04	-0.12	-0.1		0.21	0.04	0.04	0.03	0.05	0.04	-0.02	-0.04	-0.04	-0.12	-0.07	-0.14
internal introns (5871 bp)	19	0.22	0.06	0.04	0.04	0.05	-0.01	-0.01	-0.03	-0.1	-0.04	-0.12	-0.1		0.21	0.04	0.04	0.03	0.06	0.04	-0.02	-0.04	-0.04	-0.12	-0.07	-0.14
internal introns (5871 bp)	20	0.22	0.06	0.04	0.04	0.05	-0.01	-0.01	-0.03	-0.1	-0.04	-0.12	-0.1		0.21	0.04	0.04	0.03	0.05	0.04	-0.02	-0.04	-0.03	-0.13	-0.07	-0.14
internal introns (5871 bp)	21	0.22	0.06	0.04	0.04	0.05	-0.01	-0.01	-0.03	-0.1	-0.04	-0.12	-0.1		0.21	0.04	0.04	0.03	0.05	0.04	-0.02	-0.04	-0.04	-0.12	-0.07	-0.14
internal introns (5871 bp)	22	0.22	0.06	0.04	0.04	0.05	-0.01	-0.01	-0.03	-0.1	-0.04	-0.12	-0.1		0.21	0.04	0.04	0.03	0.05	0.04	-0.02	-0.04	-0.04	-0.12	-0.07	-0.14
internal introns (5871 bp)	23	0.22	0.06	0.04	0.04	0.05	-0.01	-0.01	-0.03	-0.1	-0.04	-0.12	-0.1		0.21	0.04	0.04	0.03	0.05	0.04	-0.02	-0.04	-0.04	-0.12	-0.07	-0.14
internal introns (5871 bp)	24	0.22	0.06	0.04	0.04	0.05	-0.01	-0.01	-0.03	-0.1	-0.04	-0.12	-0.1		0.21	0.04	0.04	0.03	0.05	0.04	-0.02	-0.04	-0.04	-0.12	-0.07	-0.14
internal introns (5871 bp)	25	0.22	0.06	0.04	0.04	0.05	-0.01	-0.01	-0.03	-0.1	-0.04	-0.12	-0.1		0.21	0.04	0.04	0.03	0.05	0.04	-0.02	-0.04	-0.04	-0.12	-0.07	-0.14
internal introns (5871 bp)	26	0.22	0.06	0.04	0.04	0.05	-0.01	-0.01	-0.03	-0.1	-0.04	-0.12	-0.1		0.21	0.04	0.04	0.03	0.05	0.04	-0.02	-0.04	-0.04	-0.12	-0.07	-0.14
internal introns (5871 bp)	27	0.22	0.06	0.04	0.04	0.05	-0.01	-0.01	-0.03	-0.1	-0.04	-0.12	-0.1		0.21	0.04	0.04	0.03	0.05	0.04	-0.02	-0.04	-0.04	-0.12	-0.07	-0.14
internal introns (5871 bp)	28	0.22	0.06	0.04	0.04	0.05	-0.01	-0.01	-0.03	-0.1	-0.04	-0.12	-0.1		0.21	0.04	0.04	0.03	0.05	0.04	-0.02	-0.04	-0.04	-0.12	-0.07	-0.14
internal introns (5871 bp)	29	0.22	0.06	0.04	0.04	0.05	-0.01	-0.01	-0.03	-0.1	-0.04	-0.12	-0.1		0.21	0.04	0.04	0.03	0.05	0.04	-0.02	-0.04	-0.04	-0.12	-0.07	-0.14
internal introns (5871 bp)	30	0.22	0.06	0.04	0.04	0.05	-0.01	-0.01	-0.03	-0.1	-0.04	-0.12	-0.1		0.21	0.04	0.04	0.03	0.05	0.04	-0.02	-0.04	-0.04	-0.12	-0.07	-0.14
internal introns (5871 bp)	31	0.22	0.06	0.04	0.04	0.05	-0.01	-0.01	-0.03	-0.1	-0.04	-0.12	-0.1		0.21	0.04	0.04	0.03	0.05	0.04	-0.02	-0.04	-0.04	-0.12	-0.07	-0.14
internal introns (5871 bp)	32	0.22	0.06	0.04	0.04	0.05	-0.01	-0.01	-0.03	-0.1	-0.04	-0.12	-0.1		0.21	0.04	0.04	0.03	0.05	0.04	-0.02	-0.04	-0.04	-0.12	-0.07	-0.14
internal introns (5871 bp)	33	0.22	0.06	0.04	0.04	0.05	-0.01	-0.01	-0.03	-0.1	-0.04	-0.12	-0.1		0.21	0.04	0.04	0.03	0.05	0.04	-0.02	-0.04	-0.04	-0.12	-0.07	-0.14
internal introns (5871 bp)	34	0.22	0.06	0.04	0.04	0.05	-0.01	-0.01	-0.03	-0.1	-0.04	-0.12	-0.1		0.21	0.04	0.04	0.03	0.05	0.04	-0.02	-0.04	-0.04	-0.12	-0.07	-0.14
internal introns (5871 bp)	35	0.22	0.06	0.03	0.04	0.05	-0.01	-0.01	-0.03	-0.1	-0.04	-0.12	-0.1		0.21	0.04	0.04	0.03	0.05	0.04	-0.02	-0.04	-0.04	-0.13	-0.07	-0.14
internal introns (5871 bp)	36	0.22	0.06	0.03	0.04	0.06	-0.01	-0.01	-0.03	-0.1	-0.04	-0.12	-0.1		0.21	0.04	0.04	0.03	0.05	0.04	-0.02	-0.04	-0.04	-0.13	-0.07	-0.14
internal introns (5871 bp)	37	0.22	0.06	0.03	0.04	0.06	-0.01	-0.01	-0.03	-0.1	-0.04	-0.12	-0.1		0.21	0.04	0.04	0.03	0.05	0.04	-0.02	-0.04	-0.04	-0.13	-0.07	-0.14
internal introns (5871 bp)	38	0.22	0.06	0.03	0.04	0.06	-0.01	-0.01	-0.03	-0.1	-0.04	-0.12	-0.1		0.21	0.04	0.04	0.03	0.05	0.04	-0.02	-0.04	-0.04	-0.13	-0.07	-0.14
internal introns (5871 bp)	39	0.22	0.06	0.03	0.04	0.06	-0.01	-0.01	-0.03	-0.1	-0.04	-0.12	-0.1		0.21	0.04	0.04	0.03	0.06	0.04	-0.02	-0.04	-0.04	-0.13	-0.07	-0.14
internal introns (5871 bp)	40	0.22	0.06	0.03	0.04	0.06	-0.02	-0.01	-0.03	-0.1	-0.04	-0.12	-0.1		0.21	0.04	0.04	0.03	0.06	0.04	-0.02	-0.04	-0.04	-0.13	-0.07	-0.14
internal introns (5871 bp)	41	0.22	0.06	0.03	0.04	0.06	-0.02	-0.01	-0.03	-0.1	-0.04	-0.12	-0.1		0.21	0.04	0.04	0.03	0.06	0.04	-0.02	-0.04	-0.04	-0.13	-0.07	-0.14
internal introns (5871 bp)	42	0.22	0.06	0.03	0.04	0.06	-0.02	-0.01	-0.03	-0.1	-0.04	-0.12	-0.1		0.21	0.04	0.04	0.03	0.06	0.04	-0.02	-0.04	-0.04	-0.13	-0.07	-0.14
internal introns (5871 bp)	43	0.22	0.06	0.03	0.04	0.06	-0.02	-0.01	-0.03	-0.1	-0.04	-0.12	-0.1		0.21	0.04	0.04	0.03	0.06	0.04	-0.02	-0.04	-0.04	-0.13	-0.07	-0.14
internal introns (5871 bp)	44	0.22	0.06	0.03	0.04	0.06	-0.02	-0.01	-0.03	-0.1	-0.04	-0.12	-0.1		0.21	0.04	0.04	0.03	0.06	0.04	-0.02	-0.04	-0.04	-0.13	-0.07	-0.14
internal introns (5871 bp)	45	0.22	0.06	0.03	0.04	0.06	-0.02	-0.01	-0.03	-0.1	-0.04	-0.12	-0.1		0.21	0.04	0.04	0.03	0.06	0.04	-0.02	-0.04	-0.04	-0.13	-0.07	-0.14
internal introns (5871 bp)	46	0.22	0.06	0.03	0.04	0.06	-0.02	-0.01	-0.03	-0.1	-0.04	-0.12	-0.1		0.21	0.04	0.04	0.03	0.06	0.04	-0.02	-0.04	-0.04	-0.13	-0.07	-0.14
internal introns (5871 bp)	47	0.22	0.06	0.03	0.04	0.06	-0.02	-0.01	-0.03	-0.1	-0.04	-0.12	-0.1		0.21	0.04	0.04	0.03	0.06	0.04	-0.02	-0.04	-0.04	-0.13	-0.07	-0.14
internal introns (5871 bp)	48	0.22	0.06	0.03	0.04	0.06	-0.02	-0.01	-0.03	-0.1	-0.04	-0.12	-0.1		0.21	0.04	0.04	0.03	0.06	0.04	-0.02	-0.04	-0.04	-0.13	-0.07	-0.14
internal introns (5871 bp)	49	0.22	0.06	0.03	0.04	0.06	-0.02	-0.01	-0.03	-0.1	-0.04	-0.12	-0.1		0.21	0.04	0.04	0.03	0.06	0.04	-0.02	-0.04	-0.04	-0.13	-0.06	-0.14
terminal exon (1014 bp)	0	0.13	0.07	0.03	0.04	0.01	0.03	-0.01	0	-0.06	-0.05	-0.09	-0.1		0.12	0.06	0.03	0.02	0.05	-0.01	0.02	-0.02	0	-0.08	-0.08	-0.11
terminal exon (1014 bp)	1	0.13	0.07	0.03	0.04	0.01	0.03	-0.01	0	-0.06	-0.05	-0.09	-0.1		0.12	0.06	0.03	0.02	0.05	-0.01	0.02	-0.02	0	-0.08	-0.08	-0.11
terminal exon (1014 bp)	2	0.13	0.07	0.03	0.04	0.01	0.03	-0.01	0	-0.06	-0.05	-0.09	-0.1		0.12	0.06	0.03	0.02	0.05	-0.01	0.02	-0.02	0	-0.08	-0.08	-0.11
terminal exon (1014 bp)	3	0.13	0.07	0.03	0.04	0.01	0.03	-0.01	0	-0.06	-0.05	-0.09	-0.1		0.12	0.06	0.03	0.02	0.05	-0.01	0.02	-0.02	0	-0.08	-0.08	-0.11
terminal exon (1014 bp)	4	0.13	0.07	0.03	0.04	0.01	0.03	-0.01	0	-0.06	-0.05	-0.09	-0.1		0.12	0.06	0.03	0.02	0.05	-0.01	0.02	-0.02	0	-0.08	-0.08	-0.11
terminal exon (1014 bp)	5	0.13	0.07	0.04	0.04	0.01	0.03	-0.01	0	-0.06	-0.05	-0.09	-0.1		0.12	0.06	0.03	0.02	0.05	-0.01	0.02	-0.03	0	-0.08	-0.08	-0.11
terminal exon (1014 bp)	6	0.13	0.07	0.04	0.04	0.01	0.03	-0.01	0	-0.05	-0.05	-0.09	-0.1		0.12	0.06	0.03	0.02	0.05	-0.01	0.02	-0.03	0	-0.08	-0.08	-0.11
terminal exon (1014 bp)	7	0.13	0.07	0.04	0.04	0.01	0.03	-0.01	0	-0.05	-0.05	-0.09	-0.1		0.12	0.06	0.03	0.02	0.05	-0.01	0.02	-0.03	0	-0.08	-0.08	-0.11
terminal exon (1014 bp)	8	0.13	0.07	0.04	0.04	0.01	0.03	-0.01	0	-0.05	-0.05	-0.09	-0.1		0.12	0.06	0.03	0.02	0.05	-0.01	0.02	-0.02	0	-0.08	-0.08	-0.11
terminal exon (1014 bp)	9	0.13	0.07	0.03	0.04	0.01	0.03	-0.01	0	-0.05	-0.05	-0.09	-0.1		0.12	0.06	0.03	0.02	0.05	0	0.02	-0.03	0	-0.08	-0.08	-0.11
terminal exon (1014 bp)	10	0.12	0.07	0.03	0.04	0.01	0.03	-0.01	0	-0.05	-0.05	-0.09	-0.1		0.12	0.06	0.03	0.02	0.05	0	0.02	-0.03	0	-0.08	-0.08	-0.11
terminal exon (1014 bp)	11	0.12	0.07	0.04	0.04	0.01	0.03	-0.01	0	-0.06	-0.05	-0.09	-0.1		0.12	0.06	0.03	0.02	0.05	0	0.02	-0.03	0	-0.08	-0.08	-0.11
terminal exon (1014 bp)	12	0.12	0.07	0.04	0.04	0.01	0.03	-0.01	0	-0.06	-0.05	-0.09	-0.09		0.12	0.06	0.03	0.02	0.05	0	0.02	-0.03	0	-0.08	-0.08	-0.11
terminal exon (1014 bp)	13	0.12	0.07	0.04	0.04	0.01	0.03	-0.01	0	-0.05	-0.05	-0.09	-0.1		0.12	0.06	0.03	0.02	0.05	0	0.02	-0.02	0	-0.08	-0.08	-0.11
terminal exon (1014 bp)	14	0.12	0.07	0.04	0.04	0.01	0.03	-0.01	0	-0.05	-0.05	-0.09	-0.1		0.12	0.06	0.03	0.02	0.05	0	0.02	-0.03	0	-0.08	-0.08	-0.11
terminal exon (1014 bp)	15	0.12	0.07	0.04	0.04	0.01	0.03	-0.01	0	-0.05	-0.05	-0.09	-0.1		0.12	0.06	0.03	0.02	0.05	-0.01	0.02	-0.02	0	-0.08	-0.08	-0.11
terminal exon (1014 bp)	16	0.12	0.07	0.04	0.04	0.01	0.03	-0.01	0	-0.06	-0.05	-0.09	-0.1		0.12	0.06	0.03	0.02	0.05	-0.01	0.02	-0.02	0	-0.08	-0.08	-0.11
terminal exon (1014 bp)	17	0.12	0.07	0.04	0.04	0.01	0.03	-0.01	0	-0.06	-0.05	-0.09	-0.09		0.12	0.06	0.03	0.02	0.04	-0.01	0.02	-0.02	0	-0.08	-0.08	-0.11
terminal exon (1014 bp)	18	0.12	0.07	0.04	0.04	0.01	0.03	-0.01	0	-0.06	-0.05	-0.09	-0.09		0.12	0.06	0.03	0.02	0.04	-0.01	0.02	-0.02	0	-0.08	-0.08	-0.11
terminal exon (1014 bp)	19	0.12	0.07	0.04	0.04	0.01	0.03	-0.01	0	-0.06	-0.05	-0.09	-0.09		0.12	0.06	0.03	0.02	0.04	-0.01	0.02	-0.02	0	-0.08	-0.08	-0.11
terminal exon (1014 bp)	20	0.12	0.07	0.04	0.04	0.01	0.03	-0.01	0	-0.05	-0.05	-0.09	-0.09		0.12	0.06	0.03	0.02	0.04	-0.01	0.02	-0.02	0	-0.08	-0.08	-0.11
terminal exon (1014 bp)	21	0.12	0.07	0.04	0.04	0.01	0.03	-0.01	0	-0.05	-0.05	-0.09	-0.09		0.12	0.06	0.03	0.02	0.04	-0.01	0.02	-0.02	0	-0.08	-0.08	-0.11
terminal exon (1014 bp)	22	0.12	0.07	0.04	0.04	0.01	0.03	-0.01	0	-0.05	-0.05	-0.09	-0.09		0.12	0.06	0.03	0.02	0.04	-0.01	0.02	-0.02	0	-0.08	-0.08	-0.11
terminal exon (1014 bp)	23	0.12	0.07	0.04	0.04	0.01	0.03	-0.01	0	-0.06	-0.05	-0.09	-0.09		0.12	0.07	0.03	0.02	0.04	-0.01	0.02	-0.02	0	-0.08	-0.08	-0.11
terminal exon (1014 bp)	24	0.12	0.07	0.04	0.04	0.01	0.03	-0.01	0	-0.06	-0.05	-0.09	-0.09		0.12	0.07	0.03	0.02	0.04	-0.01	0.02	-0.02	0	-0.08	-0.08	-0.11
terminal intron (7371 bp)	0	0.18	0.07	0.02	0.07	0	0.02	-0.02	0.01	-0.06	-0.06	-0.11	-0.11		0.17	0.06	0.01	0.02	0.08	-0.01	0.02	-0.04	0.01	-0.09	-0.08	-0.13
terminal intron (7371 bp)	1	0.18	0.07	0.02	0.06	0	0.02	-0.03	0.01	-0.07	-0.06	-0.11	-0.11		0.17	0.06	0.02	0.01	0.08	-0.01	0.02	-0.04	0.01	-0.09	-0.08	-0.13
terminal intron (7371 bp)	2	0.18	0.07	0.02	0.06	0	0.02	-0.02	0.01	-0.07	-0.06	-0.11	-0.11		0.17	0.06	0.02	0.02	0.08	-0.01	0.02	-0.03	0.01	-0.09	-0.08	-0.13
terminal intron (7371 bp)	3	0.18	0.07	0.02	0.06	0	0.02	-0.02	0.01	-0.06	-0.06	-0.11	-0.11		0.17	0.06	0.02	0.02	0.07	-0.01	0.02	-0.03	0.01	-0.09	-0.08	-0.13
terminal intron (7371 bp)	4	0.18	0.07	0.02	0.06	0	0.02	-0.02	0	-0.07	-0.06	-0.11	-0.11		0.17	0.06	0.02	0.01	0.07	-0.01	0.02	-0.03	0.01	-0.09	-0.08	-0.13
terminal intron (7371 bp)	5	0.18	0.07	0.02	0.06	0	0.02	-0.02	0	-0.07	-0.06	-0.11	-0.11		0.17	0.06	0.02	0.01	0.07	-0.01	0.02	-0.03	0.01	-0.09	-0.08	-0.13
terminal intron (7371 bp)	6	0.18	0.07	0.02	0.06	0	0.02	-0.02	0	-0.07	-0.06	-0.11	-0.11		0.17	0.06	0.02	0.01	0.07	-0.01	0.02	-0.03	0.01	-0.09	-0.08	-0.13
terminal intron (7371 bp)	7	0.18	0.07	0.02	0.06	0	0.02	-0.02	0	-0.07	-0.06	-0.11	-0.1		0.17	0.06	0.02	0.01	0.07	-0.01	0.02	-0.03	0.01	-0.09	-0.08	-0.13
terminal intron (7371 bp)	8	0.18	0.07	0.02	0.06	0	0.02	-0.02	0	-0.07	-0.06	-0.11	-0.11		0.17	0.06	0.02	0.01	0.07	-0.01	0.02	-0.03	0	-0.09	-0.08	-0.13
terminal intron (7371 bp)	9	0.18	0.07	0.02	0.06	0	0.01	-0.02	0	-0.07	-0.06	-0.11	-0.11		0.17	0.06	0.02	0.01	0.07	-0.01	0.01	-0.03	0.01	-0.09	-0.08	-0.13
terminal intron (7371 bp)	10	0.18	0.07	0.02	0.06	0	0.01	-0.02	0	-0.07	-0.06	-0.11	-0.11		0.17	0.06	0.02	0.01	0.07	-0.01	0.01	-0.03	0	-0.09	-0.08	-0.13
terminal intron (7371 bp)	11	0.18	0.07	0.02	0.06	0	0.02	-0.02	0	-0.06	-0.06	-0.11	-0.11		0.17	0.06	0.02	0.02	0.07	-0.01	0.01	-0.03	0	-0.09	-0.08	-0.13
terminal intron (7371 bp)	12	0.18	0.07	0.02	0.06	0	0.02	-0.02	0	-0.06	-0.06	-0.11	-0.11		0.17	0.06	0.02	0.02	0.07	-0.01	0.01	-0.03	0	-0.09	-0.08	-0.13
terminal intron (7371 bp)	13	0.17	0.07	0.02	0.06	0	0.02	-0.02	0	-0.06	-0.05	-0.11	-0.11		0.17	0.06	0.02	0.02	0.07	-0.01	0.01	-0.03	0	-0.09	-0.08	-0.13
terminal intron (7371 bp)	14	0.17	0.07	0.02	0.06	0	0.02	-0.02	0	-0.06	-0.05	-0.11	-0.11		0.17	0.06	0.02	0.02	0.07	-0.01	0.01	-0.03	0	-0.09	-0.08	-0.13
terminal intron (7371 bp)	15	0.17	0.07	0.02	0.06	0	0.02	-0.02	0	-0.06	-0.06	-0.11	-0.11		0.17	0.06	0.02	0.02	0.07	-0.01	0.01	-0.03	0	-0.09	-0.08	-0.13
terminal intron (7371 bp)	16	0.18	0.07	0.02	0.06	0	0.02	-0.02	0	-0.06	-0.05	-0.11	-0.1		0.17	0.06	0.02	0.02	0.07	-0.01	0.01	-0.03	0	-0.09	-0.08	-0.13
terminal intron (7371 bp)	17	0.18	0.07	0.02	0.06	0	0.02	-0.02	0	-0.06	-0.06	-0.11	-0.1		0.17	0.06	0.02	0.02	0.07	-0.01	0.02	-0.03	0	-0.09	-0.08	-0.13
terminal intron (7371 bp)	18	0.18	0.07	0.02	0.06	0	0.02	-0.02	0	-0.06	-0.06	-0.11	-0.1		0.17	0.06	0.02	0.02	0.07	-0.01	0.01	-0.03	0	-0.09	-0.08	-0.13
terminal intron (7371 bp)	19	0.18	0.07	0.02	0.06	0.01	0.02	-0.02	0	-0.06	-0.06	-0.11	-0.1		0.17	0.06	0.02	0.02	0.07	-0.01	0.02	-0.03	0	-0.09	-0.08	-0.13
terminal intron (7371 bp)	20	0.18	0.07	0.02	0.06	0.01	0.02	-0.02	0	-0.06	-0.06	-0.11	-0.11		0.17	0.06	0.02	0.02	0.07	-0.01	0.01	-0.03	0	-0.09	-0.08	-0.13
terminal intron (7371 bp)	21	0.18	0.07	0.02	0.06	0.01	0.02	-0.02	0	-0.06	-0.06	-0.11	-0.1		0.17	0.06	0.02	0.02	0.07	-0.01	0.01	-0.03	0	-0.09	-0.08	-0.13
terminal intron (7371 bp)	22	0.17	0.07	0.02	0.06	0.01	0.02	-0.02	0	-0.06	-0.06	-0.11	-0.1		0.17	0.06	0.02	0.02	0.07	-0.01	0.01	-0.03	0	-0.09	-0.08	-0.13
terminal intron (7371 bp)	23	0.17	0.07	0.02	0.06	0.01	0.02	-0.02	0	-0.06	-0.06	-0.11	-0.11		0.17	0.06	0.02	0.01	0.07	-0.01	0.01	-0.03	0	-0.09	-0.08	-0.13
terminal intron (7371 bp)	24	0.17	0.07	0.02	0.06	0.01	0.02	-0.02	0	-0.06	-0.06	-0.11	-0.1		0.17	0.06	0.02	0.01	0.07	-0.01	0.01	-0.03	0	-0.09	-0.08	-0.13
terminal intron (7371 bp)	25	0.17	0.07	0.02	0.06	0.01	0.01	-0.02	0	-0.06	-0.05	-0.11	-0.1		0.17	0.06	0.02	0.01	0.07	-0.01	0.01	-0.03	0	-0.09	-0.08	-0.13
terminal intron (7371 bp)	26	0.17	0.07	0.02	0.06	0.01	0.02	-0.02	0	-0.06	-0.05	-0.11	-0.11		0.17	0.06	0.02	0.02	0.07	-0.01	0.01	-0.03	0	-0.09	-0.08	-0.13
terminal intron (7371 bp)	27	0.17	0.07	0.02	0.06	0.01	0.02	-0.02	0	-0.06	-0.05	-0.11	-0.11		0.17	0.06	0.02	0.02	0.07	-0.01	0.01	-0.03	0	-0.09	-0.08	-0.13
terminal intron (7371 bp)	28	0.18	0.07	0.02	0.06	0.01	0.02	-0.02	0	-0.06	-0.05	-0.11	-0.11		0.17	0.06	0.02	0.02	0.07	-0.01	0.01	-0.03	0	-0.09	-0.08	-0.13
terminal intron (7371 bp)	29	0.18	0.07	0.02	0.06	0.01	0.01	-0.02	0	-0.06	-0.05	-0.11	-0.11		0.17	0.06	0.02	0.01	0.07	-0.01	0.01	-0.03	0	-0.09	-0.08	-0.13
terminal intron (7371 bp)	30	0.18	0.07	0.02	0.06	0.01	0.02	-0.02	0	-0.06	-0.05	-0.11	-0.11		0.17	0.06	0.02	0.01	0.07	-0.01	0.01	-0.03	0	-0.09	-0.08	-0.13
terminal intron (7371 bp)	31	0.18	0.07	0.02	0.06	0.01	0.02	-0.02	0	-0.06	-0.06	-0.11	-0.1		0.17	0.06	0.02	0.01	0.07	-0.01	0.01	-0.03	0	-0.09	-0.08	-0.13
terminal intron (7371 bp)	32	0.18	0.07	0.03	0.06	0.01	0.01	-0.02	0	-0.06	-0.05	-0.1	-0.11		0.17	0.06	0.02	0.01	0.07	-0.01	0.01	-0.03	0	-0.09	-0.08	-0.13
terminal intron (7371 bp)	33	0.17	0.07	0.02	0.06	0.01	0.02	-0.02	0	-0.06	-0.05	-0.11	-0.1		0.17	0.06	0.02	0.01	0.07	-0.01	0.01	-0.03	0	-0.09	-0.08	-0.13
terminal intron (7371 bp)	34	0.17	0.07	0.02	0.06	0.01	0.01	-0.02	0	-0.06	-0.05	-0.11	-0.1		0.17	0.06	0.02	0.01	0.07	-0.01	0.01	-0.03	0	-0.09	-0.08	-0.13
terminal intron (7371 bp)	35	0.17	0.07	0.02	0.06	0.01	0.02	-0.02	0	-0.06	-0.06	-0.11	-0.1		0.16	0.06	0.02	0.01	0.07	-0.01	0.01	-0.03	0	-0.09	-0.08	-0.13
terminal intron (7371 bp)	36	0.17	0.07	0.02	0.06	0.01	0.02	-0.02	0	-0.06	-0.06	-0.11	-0.1		0.16	0.06	0.02	0.01	0.07	-0.01	0.01	-0.03	0	-0.09	-0.08	-0.13
terminal intron (7371 bp)	37	0.17	0.07	0.02	0.06	0.01	0.02	-0.02	0	-0.06	-0.06	-0.11	-0.1		0.16	0.06	0.02	0.01	0.07	-0.01	0.01	-0.03	0	-0.09	-0.08	-0.13
terminal intron (7371 bp)	38	0.17	0.07	0.02	0.06	0.01	0.02	-0.02	0	-0.06	-0.06	-0.11	-0.1		0.16	0.06	0.02	0.01	0.07	-0.01	0.01	-0.03	0	-0.09	-0.08	-0.13
terminal intron (7371 bp)	39	0.17	0.07	0.02	0.06	0.01	0.01	-0.02	0	-0.06	-0.06	-0.11	-0.1		0.16	0.06	0.02	0.01	0.07	-0.01	0.01	-0.03	0	-0.09	-0.08	-0.13
terminal intron (7371 bp)	40	0.17	0.07	0.02	0.06	0.01	0.01	-0.02	0	-0.06	-0.06	-0.11	-0.1		0.16	0.06	0.02	0.01	0.07	-0.01	0.01	-0.03	0	-0.09	-0.08	-0.13
terminal intron (7371 bp)	41	0.17	0.07	0.02	0.06	0.01	0.01	-0.02	0	-0.06	-0.06	-0.11	-0.1		0.16	0.06	0.02	0.01	0.07	-0.01	0.01	-0.03	0	-0.09	-0.08	-0.13
terminal intron (7371 bp)	42	0.17	0.07	0.02	0.06	0.01	0.01	-0.02	0	-0.06	-0.06	-0.11	-0.1		0.16	0.06	0.02	0.01	0.07	-0.01	0.01	-0.03	0	-0.09	-0.08	-0.13
terminal intron (7371 bp)	43	0.17	0.07	0.02	0.06	0.01	0.01	-0.02	0	-0.06	-0.06	-0.11	-0.1		0.16	0.06	0.02	0.01	0.07	-0.01	0.01	-0.03	0	-0.09	-0.08	-0.13
terminal intron (7371 bp)	44	0.17	0.07	0.02	0.06	0.01	0.01	-0.02	0	-0.06	-0.06	-0.11	-0.1		0.16	0.06	0.02	0.01	0.07	-0.01	0.01	-0.03	0	-0.09	-0.08	-0.13
terminal intron (7371 bp)	45	0.17	0.07	0.02	0.06	0.01	0.01	-0.02	0	-0.06	-0.06	-0.11	-0.11		0.16	0.06	0.02	0.01	0.07	-0.01	0.01	-0.03	0	-0.09	-0.08	-0.13
terminal intron (7371 bp)	46	0.18	0.07	0.02	0.06	0.01	0.02	-0.02	0	-0.07	-0.06	-0.11	-0.1		0.16	0.06	0.02	0.01	0.07	-0.01	0.01	-0.03	0	-0.09	-0.08	-0.13
terminal intron (7371 bp)	47	0.18	0.07	0.03	0.06	0.01	0.02	-0.02	0	-0.07	-0.05	-0.11	-0.1		0.17	0.06	0.02	0.01	0.07	-0.01	0.01	-0.03	0	-0.09	-0.08	-0.13
terminal intron (7371 bp)	48	0.18	0.07	0.02	0.06	0.01	0.02	-0.02	0	-0.06	-0.05	-0.11	-0.1		0.17	0.06	0.02	0.01	0.07	-0.01	0.01	-0.03	0	-0.09	-0.08	-0.13
terminal intron (7371 bp)	49	0.18	0.07	0.02	0.06	0.01	0.02	-0.02	0	-0.06	-0.06	-0.11	-0.1		0.17	0.06	0.02	0.01	0.07	-0.01	0.01	-0.03	0	-0.09	-0.08	-0.13
3' flanking: 500 bp	0	0.12	0.07	0.04	0.04	0.01	0.03	-0.01	0	-0.06	-0.05	-0.09	-0.09		0.12	0.07	0.03	0.02	0.04	-0.01	0.02	-0.02	0	-0.08	-0.08	-0.11
3' flanking: 500 bp	1	0.12	0.07	0.04	0.04	0.01	0.03	-0.01	0	-0.06	-0.05	-0.09	-0.09		0.12	0.07	0.03	0.02	0.04	-0.01	0.02	-0.02	0	-0.08	-0.08	-0.11
3' flanking: 500 bp	2	0.12	0.07	0.04	0.04	0.01	0.03	-0.01	0	-0.06	-0.05	-0.09	-0.09		0.12	0.07	0.03	0.02	0.04	-0.01	0.02	-0.02	0	-0.08	-0.08	-0.11
3' flanking: 500 bp	3	0.12	0.07	0.04	0.04	0.01	0.03	-0.01	0	-0.06	-0.05	-0.09	-0.09		0.12	0.07	0.03	0.02	0.04	-0.01	0.02	-0.02	0	-0.08	-0.08	-0.11
3' flanking: 500 bp	4	0.12	0.07	0.04	0.04	0.01	0.03	-0.01	0	-0.06	-0.05	-0.09	-0.09		0.12	0.07	0.03	0.02	0.04	-0.01	0.02	-0.02	0	-0.08	-0.08	-0.11
3' flanking: 500 bp	5	0.12	0.07	0.04	0.04	0.01	0.03	-0.01	0	-0.06	-0.05	-0.09	-0.09		0.12	0.07	0.03	0.02	0.04	-0.01	0.02	-0.02	0	-0.08	-0.08	-0.11
3' flanking: 500 bp	6	0.12	0.07	0.04	0.04	0.01	0.03	-0.01	0	-0.06	-0.05	-0.09	-0.09		0.12	0.07	0.03	0.02	0.04	-0.01	0.02	-0.02	0	-0.08	-0.08	-0.11
3' flanking: 500 bp	7	0.12	0.07	0.04	0.04	0.01	0.03	-0.01	0	-0.06	-0.05	-0.09	-0.09		0.12	0.07	0.03	0.02	0.04	-0.01	0.02	-0.02	0	-0.08	-0.08	-0.11
3' flanking: 500 bp	8	0.12	0.07	0.04	0.04	0.01	0.03	-0.01	0	-0.06	-0.05	-0.09	-0.09		0.12	0.07	0.03	0.02	0.04	-0.01	0.02	-0.02	0	-0.08	-0.08	-0.11
3' flanking: 500 bp	9	0.12	0.07	0.04	0.04	0.01	0.03	-0.01	0	-0.06	-0.05	-0.09	-0.09		0.12	0.07	0.03	0.02	0.04	-0.01	0.02	-0.02	0	-0.08	-0.08	-0.11
3' flanking: 500 bp	10	0.12	0.07	0.04	0.04	0.01	0.03	-0.01	0	-0.06	-0.05	-0.09	-0.09		0.12	0.06	0.03	0.02	0.04	-0.01	0.02	-0.02	0	-0.08	-0.08	-0.11
3' flanking: 500 bp	11	0.12	0.07	0.04	0.04	0.01	0.03	-0.01	0	-0.06	-0.05	-0.09	-0.09		0.12	0.06	0.03	0.02	0.04	-0.01	0.02	-0.02	0	-0.08	-0.08	-0.11
3' flanking: 500 bp	12	0.12	0.07	0.04	0.04	0.01	0.03	-0.01	0	-0.06	-0.05	-0.09	-0.09		0.12	0.06	0.03	0.02	0.04	-0.01	0.02	-0.02	0	-0.08	-0.08	-0.11
3' flanking: 500 bp	13	0.12	0.07	0.04	0.04	0.01	0.03	-0.01	0	-0.06	-0.05	-0.09	-0.09		0.12	0.06	0.03	0.02	0.04	-0.01	0.02	-0.02	0	-0.08	-0.08	-0.11
3' flanking: 500 bp	14	0.12	0.07	0.04	0.04	0.01	0.03	-0.01	0	-0.06	-0.05	-0.09	-0.09		0.12	0.06	0.03	0.02	0.04	-0.01	0.02	-0.02	0	-0.08	-0.08	-0.11
3' flanking: 500 bp	15	0.12	0.07	0.04	0.04	0.01	0.03	-0.01	0	-0.06	-0.05	-0.09	-0.09		0.12	0.07	0.03	0.02	0.04	-0.01	0.02	-0.02	0	-0.08	-0.08	-0.11
3' flanking: 500 bp	16	0.12	0.07	0.04	0.04	0.01	0.03	-0.01	0	-0.06	-0.05	-0.09	-0.09		0.12	0.07	0.03	0.02	0.04	-0.01	0.02	-0.02	0	-0.08	-0.08	-0.11
3' flanking: 500 bp	17	0.12	0.07	0.04	0.04	0.01	0.03	-0.01	0	-0.06	-0.05	-0.09	-0.09		0.12	0.07	0.03	0.02	0.04	-0.01	0.02	-0.02	0	-0.08	-0.08	-0.11
3' flanking: 500 bp	18	0.12	0.07	0.04	0.04	0.01	0.03	-0.01	0	-0.06	-0.05	-0.09	-0.09		0.12	0.07	0.03	0.02	0.04	-0.01	0.02	-0.02	0	-0.08	-0.08	-0.11
3' flanking: 500 bp	19	0.12	0.07	0.04	0.04	0.01	0.03	-0.01	0	-0.06	-0.05	-0.09	-0.09		0.12	0.07	0.03	0.02	0.04	-0.01	0.02	-0.02	0	-0.08	-0.08	-0.11
3' flanking: 500 bp	20	0.12	0.07	0.04	0.04	0.01	0.03	-0.01	0	-0.06	-0.05	-0.09	-0.09		0.12	0.06	0.03	0.02	0.04	-0.01	0.02	-0.02	0	-0.08	-0.08	-0.11
3' flanking: 500 bp	21	0.12	0.07	0.04	0.04	0.01	0.03	-0.01	0	-0.06	-0.05	-0.09	-0.09		0.12	0.07	0.03	0.02	0.04	-0.01	0.02	-0.02	0	-0.08	-0.08	-0.11
3' flanking: 500 bp	22	0.12	0.07	0.04	0.04	0.01	0.03	-0.01	0	-0.06	-0.05	-0.09	-0.09		0.12	0.06	0.03	0.02	0.04	-0.01	0.02	-0.02	0	-0.08	-0.08	-0.11
3' flanking: 500 bp	23	0.12	0.07	0.04	0.04	0.01	0.03	-0.01	0	-0.06	-0.05	-0.09	-0.09		0.12	0.06	0.03	0.02	0.04	-0.01	0.02	-0.02	0	-0.08	-0.08	-0.11
3' flanking: 500 bp	24	0.12	0.07	0.04	0.04	0.01	0.03	-0.01	0	-0.06	-0.05	-0.09	-0.09		0.12	0.06	0.03	0.02	0.04	-0.01	0.02	-0.02	0	-0.08	-0.08	-0.11
3' flanking: 500 bp	25	0.12	0.07	0.04	0.04	0.01	0.03	-0.01	0	-0.06	-0.05	-0.09	-0.09		0.12	0.07	0.03	0.02	0.04	-0.01	0.02	-0.02	0	-0.08	-0.08	-0.11
3' flanking: 500 bp	26	0.12	0.07	0.04	0.04	0.01	0.03	-0.01	0	-0.06	-0.05	-0.09	-0.09		0.12	0.07	0.03	0.02	0.04	-0.01	0.02	-0.02	0	-0.08	-0.08	-0.11
3' flanking: 500 bp	27	0.12	0.07	0.04	0.04	0.01	0.03	-0.01	0	-0.06	-0.05	-0.09	-0.09		0.12	0.07	0.03	0.02	0.04	-0.01	0.02	-0.02	0	-0.08	-0.08	-0.11
3' flanking: 500 bp	28	0.12	0.07	0.04	0.04	0.01	0.03	-0.01	0	-0.06	-0.05	-0.09	-0.09		0.12	0.07	0.03	0.02	0.04	-0.01	0.02	-0.02	0	-0.08	-0.08	-0.11
3' flanking: 500 bp	29	0.12	0.07	0.04	0.04	0.01	0.03	-0.01	0	-0.06	-0.05	-0.09	-0.09		0.12	0.07	0.03	0.02	0.04	-0.01	0.02	-0.02	0	-0.08	-0.08	-0.11
3' flanking: 500 bp	30	0.12	0.07	0.04	0.04	0.01	0.03	-0.01	0	-0.06	-0.05	-0.09	-0.09		0.12	0.07	0.03	0.02	0.04	-0.01	0.02	-0.02	0	-0.08	-0.08	-0.11
3' flanking: 500 bp	31	0.12	0.07	0.04	0.04	0.01	0.03	-0.01	0	-0.06	-0.05	-0.09	-0.09		0.12	0.06	0.03	0.02	0.04	-0.01	0.02	-0.02	0	-0.08	-0.08	-0.11
3' flanking: 500 bp	32	0.12	0.07	0.04	0.04	0.01	0.03	-0.01	0	-0.06	-0.05	-0.09	-0.09		0.12	0.06	0.03	0.02	0.04	-0.01	0.02	-0.02	0	-0.08	-0.08	-0.11
3' flanking: 500 bp	33	0.12	0.07	0.04	0.04	0.01	0.03	-0.01	0	-0.06	-0.05	-0.09	-0.09		0.12	0.07	0.03	0.02	0.04	-0.01	0.02	-0.02	0	-0.08	-0.08	-0.11
3' flanking: 500 bp	34	0.12	0.07	0.04	0.04	0.01	0.03	-0.01	0	-0.06	-0.05	-0.09	-0.09		0.12	0.07	0.03	0.02	0.04	-0.01	0.02	-0.02	0	-0.08	-0.08	-0.11
3' flanking: 500 bp	35	0.12	0.07	0.04	0.04	0.01	0.03	-0.01	0	-0.06	-0.05	-0.09	-0.09		0.12	0.07	0.03	0.02	0.04	-0.01	0.02	-0.02	0	-0.08	-0.08	-0.11
3' flanking: 500 bp	36	0.12	0.07	0.04	0.04	0.01	0.03	-0.01	0	-0.06	-0.05	-0.09	-0.09		0.12	0.07	0.03	0.02	0.04	-0.01	0.02	-0.02	0	-0.08	-0.08	-0.11
3' flanking: 500 bp	37	0.12	0.07	0.04	0.04	0.01	0.03	-0.01	0	-0.06	-0.05	-0.09	-0.09		0.12	0.06	0.03	0.02	0.04	-0.01	0.02	-0.02	0	-0.08	-0.08	-0.11
3' flanking: 500 bp	38	0.12	0.07	0.04	0.04	0.01	0.03	-0.01	0	-0.06	-0.05	-0.09	-0.09		0.12	0.06	0.03	0.02	0.04	-0.01	0.02	-0.02	0	-0.08	-0.08	-0.11
3' flanking: 500 bp	39	0.12	0.07	0.04	0.04	0.01	0.03	-0.01	0	-0.06	-0.05	-0.09	-0.09		0.12	0.06	0.03	0.02	0.04	-0.01	0.02	-0.02	0	-0.08	-0.08	-0.11
3' flanking: 500 bp	40	0.12	0.07	0.04	0.04	0.01	0.03	-0.01	0	-0.06	-0.05	-0.09	-0.09		0.12	0.06	0.03	0.02	0.04	-0.01	0.02	-0.02	0	-0.08	-0.08	-0.11
3' flanking: 500 bp	41	0.12	0.07	0.04	0.04	0.01	0.03	-0.01	0	-0.06	-0.05	-0.09	-0.09		0.12	0.06	0.03	0.02	0.04	-0.01	0.02	-0.02	0	-0.08	-0.08	-0.11
3' flanking: 500 bp	42	0.12	0.07	0.04	0.04	0.01	0.03	-0.01	0	-0.06	-0.05	-0.09	-0.09		0.12	0.06	0.03	0.02	0.04	-0.01	0.02	-0.02	0	-0.08	-0.08	-0.11
3' flanking: 500 bp	43	0.12	0.07	0.04	0.04	0.01	0.03	-0.01	0	-0.06	-0.05	-0.09	-0.09		0.12	0.06	0.03	0.02	0.04	-0.01	0.02	-0.02	0	-0.08	-0.08	-0.11
3' flanking: 500 bp	44	0.12	0.07	0.04	0.04	0.01	0.03	-0.01	0	-0.06	-0.05	-0.09	-0.09		0.12	0.06	0.03	0.02	0.04	-0.01	0.02	-0.02	0	-0.08	-0.08	-0.11
3' flanking: 500 bp	45	0.12	0.07	0.04	0.04	0.01	0.03	-0.01	0	-0.06	-0.05	-0.09	-0.09		0.12	0.06	0.03	0.02	0.04	-0.01	0.02	-0.02	0	-0.08	-0.08	-0.11
3' flanking: 500 bp	46	0.12	0.07	0.04	0.04	0.01	0.03	-0.01	0	-0.06	-0.05	-0.09	-0.09		0.12	0.07	0.03	0.02	0.04	-0.01	0.02	-0.02	0	-0.08	-0.08	-0.11
3' flanking: 500 bp	47	0.12	0.07	0.04	0.04	0.01	0.03	-0.01	0	-0.06	-0.05	-0.09	-0.09		0.12	0.07	0.03	0.02	0.04	-0.01	0.02	-0.02	0	-0.08	-0.08	-0.11
3' flanking: 500 bp	48	0.12	0.07	0.04	0.04	0.01	0.03	-0.01	0	-0.06	-0.05	-0.09	-0.09		0.12	0.07	0.03	0.02	0.04	-0.01	0.02	-0.02	0	-0.08	-0.08	-0.11
3' flanking: 500 bp	49	0.12	0.07	0.04	0.04	0.01	0.03	-0.01	0	-0.06	-0.05	-0.09	-0.09		0.12	0.07	0.03	0.02	0.04	-0.01	0.02	-0.02	0	-0.08	-0.08	-0.11
3' flanking: 500 bp	50	0.12	0.07	0.04	0.04	0.01	0.03	-0.01	0	-0.06	-0.05	-0.09	-0.09		0.12	0.07	0.03	0.02	0.04	-0.01	0.02	-0.02	0	-0.08	-0.08	-0.11
3' flanking: 500 bp	51	0.12	0.07	0.04	0.04	0.01	0.03	-0.01	0	-0.06	-0.05	-0.09	-0.09		0.12	0.07	0.03	0.02	0.04	-0.01	0.02	-0.02	0	-0.08	-0.08	-0.11
3' flanking: 500 bp	52	0.12	0.07	0.04	0.04	0.01	0.03	-0.01	0	-0.06	-0.05	-0.09	-0.09		0.12	0.07	0.03	0.02	0.04	-0.01	0.02	-0.02	0	-0.08	-0.08	-0.11
3' flanking: 500 bp	53	0.12	0.07	0.04	0.04	0.01	0.03	-0.01	0	-0.06	-0.05	-0.09	-0.09		0.12	0.07	0.03	0.02	0.04	-0.01	0.02	-0.02	0	-0.08	-0.08	-0.11
3' flanking: 500 bp	54	0.12	0.07	0.04	0.04	0.01	0.03	-0.01	0	-0.06	-0.05	-0.09	-0.09		0.12	0.07	0.03	0.02	0.04	-0.01	0.02	-0.02	0	-0.08	-0.08	-0.11
3' flanking: 500 bp	55	0.12	0.07	0.04	0.04	0.01	0.03	-0.01	0	-0.06	-0.05	-0.09	-0.09		0.12	0.07	0.03	0.02	0.04	-0.01	0.02	-0.02	0	-0.08	-0.08	-0.11
3' flanking: 500 bp	56	0.12	0.07	0.04	0.04	0.01	0.03	-0.01	0	-0.06	-0.05	-0.09	-0.09		0.12	0.07	0.03	0.02	0.04	-0.01	0.02	-0.02	0	-0.08	-0.08	-0.11
3' flanking: 500 bp	57	0.12	0.07	0.04	0.04	0.01	0.03	-0.01	0	-0.06	-0.05	-0.09	-0.09		0.12	0.07	0.03	0.02	0.04	-0.01	0.02	-0.02	0	-0.08	-0.08	-0.11
3' flanking: 500 bp	58	0.12	0.07	0.04	0.04	0.01	0.03	-0.01	0	-0.06	-0.05	-0.09	-0.09		0.12	0.07	0.03	0.02	0.04	-0.01	0.02	-0.02	0	-0.08	-0.08	-0.11
3' flanking: 500 bp	59	0.12	0.07	0.04	0.04	0.01	0.03	-0.01	0	-0.06	-0.05	-0.09	-0.09		0.12	0.07	0.03	0.02	0.04	-0.01	0.02	-0.02	0	-0.08	-0.08	-0.11
3' flanking: 500 bp	60	0.12	0.07	0.04	0.04	0.01	0.03	-0.01	0	-0.06	-0.05	-0.09	-0.09		0.12	0.07	0.03	0.02	0.04	-0.01	0.02	-0.02	0	-0.08	-0.08	-0.11
3' flanking: 500 bp	61	0.12	0.07	0.04	0.04	0.01	0.03	-0.01	0	-0.06	-0.05	-0.09	-0.09		0.12	0.07	0.03	0.02	0.04	-0.01	0.02	-0.02	0	-0.08	-0.08	-0.11
3' flanking: 500 bp	62	0.12	0.07	0.04	0.04	0.01	0.03	-0.01	0	-0.06	-0.05	-0.09	-0.09		0.12	0.07	0.03	0.02	0.04	-0.01	0.02	-0.02	0	-0.08	-0.08	-0.11
3' flanking: 500 bp	63	0.12	0.07	0.04	0.04	0.01	0.03	-0.01	0	-0.06	-0.05	-0.09	-0.09		0.12	0.07	0.03	0.02	0.04	-0.01	0.02	-0.02	0	-0.08	-0.08	-0.11
3' flanking: 500 bp	64	0.12	0.07	0.04	0.04	0.01	0.03	-0.01	0	-0.06	-0.05	-0.09	-0.09		0.12	0.07	0.03	0.02	0.04	-0.01	0.02	-0.02	0	-0.08	-0.08	-0.11
3' flanking: 500 bp	65	0.12	0.07	0.04	0.04	0.01	0.03	-0.01	0	-0.06	-0.05	-0.09	-0.09		0.12	0.07	0.03	0.02	0.04	-0.01	0.02	-0.02	0	-0.08	-0.08	-0.11
3' flanking: 500 bp	66	0.12	0.07	0.04	0.04	0.01	0.03	-0.01	0	-0.06	-0.05	-0.09	-0.09		0.12	0.07	0.03	0.02	0.04	-0.01	0.02	-0.02	0	-0.08	-0.08	-0.11
3' flanking: 500 bp	67	0.12	0.07	0.04	0.04	0.01	0.03	-0.01	0	-0.06	-0.05	-0.09	-0.09		0.12	0.07	0.03	0.02	0.04	-0.01	0.02	-0.02	0	-0.08	-0.08	-0.11
3' flanking: 500 bp	68	0.12	0.07	0.04	0.04	0.01	0.03	-0.01	0	-0.06	-0.05	-0.09	-0.09		0.12	0.07	0.03	0.02	0.04	-0.01	0.02	-0.02	0	-0.08	-0.08	-0.11
3' flanking: 500 bp	69	0.12	0.07	0.04	0.04	0.01	0.03	-0.01	0	-0.06	-0.05	-0.09	-0.09		0.12	0.07	0.03	0.02	0.04	-0.01	0.02	-0.02	0	-0.08	-0.08	-0.11
3' flanking: 500 bp	70	0.12	0.07	0.04	0.04	0.01	0.03	-0.01	0	-0.06	-0.05	-0.09	-0.09		0.12	0.07	0.03	0.02	0.04	-0.01	0.02	-0.02	0	-0.08	-0.08	-0.11
3' flanking: 500 bp	71	0.12	0.07	0.04	0.04	0.01	0.03	-0.01	0	-0.06	-0.05	-0.09	-0.09		0.12	0.07	0.03	0.02	0.04	-0.01	0.02	-0.02	0	-0.08	-0.08	-0.11
3' flanking: 500 bp	72	0.12	0.07	0.04	0.04	0.01	0.03	-0.01	0	-0.06	-0.05	-0.09	-0.09		0.12	0.07	0.03	0.02	0.04	-0.01	0.02	-0.02	0	-0.08	-0.08	-0.11
3' flanking: 500 bp	73	0.12	0.07	0.04	0.04	0.01	0.03	-0.01	0	-0.06	-0.05	-0.09	-0.09		0.12	0.07	0.03	0.02	0.04	-0.01	0.02	-0.02	0	-0.08	-0.08	-0.11
3' flanking: 500 bp	74	0.12	0.07	0.04	0.04	0.01	0.03	-0.01	0	-0.06	-0.05	-0.09	-0.09		0.12	0.07	0.03	0.02	0.04	-0.01	0.02	-0.02	0	-0.08	-0.08	-0.11
3' flanking: 500 bp	75	0.12	0.07	0.04	0.04	0.01	0.03	-0.01	0	-0.06	-0.05	-0.09	-0.09		0.12	0.07	0.03	0.02	0.04	-0.01	0.02	-0.02	0	-0.08	-0.08	-0.11
3' flanking: 500 bp	76	0.12	0.07	0.04	0.04	0.01	0.03	-0.01	0	-0.06	-0.05	-0.09	-0.09		0.12	0.07	0.03	0.02	0.04	-0.01	0.02	-0.02	0	-0.08	-0.08	-0.11
3' flanking: 500 bp	77	0.12	0.07	0.04	0.04	0.01	0.03	-0.01	0	-0.06	-0.05	-0.09	-0.09		0.12	0.07	0.03	0.02	0.04	-0.01	0.02	-0.02	0	-0.08	-0.08	-0.11
3' flanking: 500 bp	78	0.12	0.07	0.04	0.04	0.01	0.03	-0.01	0	-0.06	-0.05	-0.09	-0.09		0.12	0.07	0.03	0.02	0.04	-0.01	0.02	-0.02	0	-0.08	-0.08	-0.11
3' flanking: 500 bp	79	0.12	0.07	0.04	0.04	0.01	0.03	-0.01	0	-0.06	-0.05	-0.09	-0.09		0.12	0.07	0.03	0.02	0.04	-0.01	0.02	-0.02	0	-0.08	-0.08	-0.11
3' flanking: 500 bp	80	0.12	0.07	0.04	0.04	0.01	0.03	-0.01	0	-0.06	-0.05	-0.09	-0.09		0.12	0.07	0.03	0.02	0.04	-0.01	0.02	-0.02	0	-0.08	-0.08	-0.11
3' flanking: 500 bp	81	0.12	0.07	0.04	0.04	0.01	0.03	-0.01	0	-0.06	-0.05	-0.09	-0.09		0.12	0.07	0.03	0.02	0.04	-0.01	0.02	-0.02	0	-0.08	-0.08	-0.11
3' flanking: 500 bp	82	0.12	0.07	0.04	0.04	0.01	0.03	-0.01	0	-0.06	-0.05	-0.09	-0.09		0.12	0.07	0.03	0.02	0.04	-0.01	0.02	-0.02	0	-0.08	-0.08	-0.11
3' flanking: 500 bp	83	0.12	0.07	0.04	0.04	0.01	0.03	-0.01	0	-0.06	-0.05	-0.09	-0.09		0.12	0.07	0.03	0.02	0.04	-0.01	0.02	-0.02	0	-0.08	-0.08	-0.11
3' flanking: 500 bp	84	0.12	0.07	0.04	0.04	0.01	0.03	-0.01	0	-0.06	-0.05	-0.09	-0.09		0.12	0.07	0.03	0.02	0.04	-0.01	0.02	-0.02	0	-0.08	-0.08	-0.11
3' flanking: 500 bp	85	0.12	0.07	0.04	0.04	0.01	0.03	-0.01	0	-0.06	-0.05	-0.09	-0.09		0.12	0.07	0.03	0.02	0.04	-0.01	0.02	-0.02	0	-0.08	-0.08	-0.11
3' flanking: 500 bp	86	0.12	0.07	0.04	0.04	0.01	0.03	-0.01	0	-0.06	-0.05	-0.09	-0.09		0.12	0.07	0.03	0.02	0.04	-0.01	0.02	-0.02	0	-0.08	-0.08	-0.11
3' flanking: 500 bp	87	0.12	0.07	0.04	0.04	0.01	0.03	-0.01	0	-0.06	-0.05	-0.09	-0.09		0.12	0.07	0.03	0.02	0.04	-0.01	0.02	-0.02	0	-0.08	-0.08	-0.11
3' flanking: 500 bp	88	0.12	0.07	0.04	0.04	0.01	0.03	-0.01	0	-0.06	-0.05	-0.09	-0.09		0.12	0.07	0.03	0.02	0.04	-0.01	0.02	-0.02	0	-0.08	-0.08	-0.11
3' flanking: 500 bp	89	0.12	0.07	0.04	0.04	0.01	0.03	-0.01	0	-0.06	-0.06	-0.09	-0.09		0.12	0.07	0.03	0.02	0.04	-0.01	0.02	-0.02	0	-0.08	-0.08	-0.11
3' flanking: 500 bp	90	0.12	0.07	0.04	0.04	0.01	0.03	-0.01	0	-0.06	-0.06	-0.09	-0.09		0.12	0.07	0.03	0.02	0.04	-0.01	0.02	-0.02	0	-0.08	-0.08	-0.11
3' flanking: 500 bp	91	0.12	0.07	0.04	0.04	0.01	0.03	-0.01	0	-0.06	-0.06	-0.09	-0.09		0.12	0.07	0.03	0.02	0.04	-0.01	0.02	-0.02	0	-0.08	-0.08	-0.11
3' flanking: 500 bp	92	0.12	0.07	0.04	0.04	0.01	0.03	-0.01	0	-0.06	-0.06	-0.09	-0.09		0.12	0.07	0.03	0.02	0.04	-0.01	0.02	-0.02	0	-0.08	-0.08	-0.11
3' flanking: 500 bp	93	0.12	0.07	0.04	0.04	0.01	0.03	-0.01	0	-0.06	-0.06	-0.09	-0.09		0.12	0.07	0.03	0.02	0.04	-0.01	0.02	-0.02	0	-0.08	-0.08	-0.11
3' flanking: 500 bp	94	0.12	0.07	0.04	0.04	0.01	0.03	-0.01	0	-0.06	-0.06	-0.09	-0.09		0.12	0.07	0.03	0.02	0.04	-0.01	0.02	-0.02	0	-0.08	-0.08	-0.11
3' flanking: 500 bp	95	0.12	0.07	0.04	0.04	0.01	0.03	-0.01	0	-0.06	-0.06	-0.09	-0.09		0.12	0.07	0.03	0.02	0.04	-0.01	0.02	-0.02	0	-0.08	-0.08	-0.11
3' flanking: 500 bp	96	0.12	0.07	0.04	0.04	0.01	0.03	-0.01	0	-0.06	-0.06	-0.09	-0.09		0.12	0.07	0.03	0.02	0.04	-0.01	0.02	-0.02	0	-0.08	-0.08	-0.11
3' flanking: 500 bp	97	0.12	0.07	0.04	0.04	0.01	0.03	-0.01	0	-0.06	-0.06	-0.09	-0.09		0.12	0.07	0.03	0.02	0.04	-0.01	0.02	-0.02	0	-0.08	-0.08	-0.11
3' flanking: 500 bp	98	0.12	0.07	0.04	0.04	0.01	0.03	-0.01	0	-0.06	-0.06	-0.09	-0.09		0.12	0.07	0.03	0.02	0.04	-0.01	0.02	-0.02	0	-0.08	-0.08	-0.11
3' flanking: 500 bp	99	0.12	0.07	0.04	0.04	0.01	0.03	-0.01	0	-0.06	-0.06	-0.09	-0.09		0.12	0.07	0.03	0.02	0.04	-0.01	0.02	-0.02	0	-0.08	-0.08	-0.11
3' flanking: 500 bp	100	0.12	0.07	0.04	0.04	0.01	0.03	-0.01	0	-0.06	-0.06	-0.09	-0.09		0.12	0.07	0.03	0.02	0.04	-0.01	0.02	-0.02	0	-0.08	-0.08	-0.11
3' flanking: 500 bp	101	0.12	0.07	0.04	0.04	0.01	0.03	-0.01	0	-0.06	-0.06	-0.09	-0.09		0.12	0.07	0.03	0.02	0.04	-0.01	0.02	-0.02	0	-0.08	-0.08	-0.11
3' flanking: 500 bp	102	0.12	0.07	0.04	0.04	0.01	0.03	-0.01	0	-0.06	-0.06	-0.09	-0.09		0.12	0.07	0.03	0.02	0.04	-0.01	0.02	-0.02	0	-0.08	-0.08	-0.11
3' flanking: 500 bp	103	0.12	0.07	0.04	0.04	0.01	0.03	-0.01	0	-0.06	-0.06	-0.09	-0.09		0.12	0.07	0.03	0.02	0.04	-0.01	0.02	-0.02	0	-0.08	-0.08	-0.11
3' flanking: 500 bp	104	0.12	0.07	0.04	0.04	0.01	0.03	-0.01	0	-0.06	-0.06	-0.09	-0.09		0.12	0.07	0.03	0.02	0.04	-0.01	0.02	-0.02	0	-0.08	-0.08	-0.11
3' flanking: 500 bp	105	0.12	0.07	0.04	0.04	0.01	0.03	-0.01	0	-0.06	-0.06	-0.09	-0.09		0.12	0.07	0.03	0.02	0.04	-0.01	0.02	-0.02	0	-0.08	-0.08	-0.11
3' flanking: 500 bp	106	0.12	0.07	0.04	0.04	0.01	0.03	-0.01	0	-0.06	-0.06	-0.09	-0.09		0.12	0.07	0.03	0.02	0.04	-0.01	0.02	-0.02	0	-0.08	-0.08	-0.11
3' flanking: 500 bp	107	0.12	0.07	0.04	0.04	0.01	0.03	-0.01	0	-0.06	-0.06	-0.09	-0.09		0.12	0.07	0.03	0.02	0.04	-0.01	0.02	-0.02	0	-0.08	-0.08	-0.11
3' flanking: 500 bp	108	0.12	0.07	0.04	0.04	0.01	0.03	-0.01	0	-0.06	-0.06	-0.09	-0.09		0.12	0.07	0.03	0.02	0.04	-0.01	0.02	-0.02	0	-0.08	-0.08	-0.11
3' flanking: 500 bp	109	0.12	0.07	0.04	0.04	0.01	0.03	-0.01	0	-0.06	-0.06	-0.09	-0.09		0.12	0.07	0.03	0.02	0.04	-0.01	0.02	-0.02	0	-0.08	-0.08	-0.11
3' flanking: 500 bp	110	0.12	0.07	0.04	0.04	0.01	0.03	-0.01	0	-0.06	-0.06	-0.09	-0.09		0.12	0.07	0.03	0.02	0.04	-0.01	0.02	-0.02	0	-0.08	-0.08	-0.11
3' flanking: 500 bp	111	0.12	0.07	0.04	0.04	0.01	0.03	-0.01	0	-0.06	-0.06	-0.09	-0.09		0.12	0.07	0.03	0.02	0.04	-0.01	0.02	-0.02	0	-0.08	-0.08	-0.11
3' flanking: 500 bp	112	0.12	0.07	0.04	0.04	0.01	0.03	-0.01	0	-0.06	-0.06	-0.09	-0.09		0.12	0.07	0.03	0.02	0.04	-0.01	0.02	-0.02	0	-0.08	-0.08	-0.11
3' flanking: 500 bp	113	0.12	0.07	0.04	0.04	0.01	0.03	-0.01	0	-0.06	-0.06	-0.09	-0.09		0.12	0.07	0.03	0.02	0.04	-0.01	0.02	-0.02	0	-0.08	-0.08	-0.11
3' flanking: 500 bp	114	0.12	0.07	0.04	0.04	0.01	0.03	-0.01	0	-0.06	-0.06	-0.09	-0.09		0.12	0.07	0.03	0.02	0.04	-0.01	0.02	-0.02	0	-0.08	-0.08	-0.11
3' flanking: 500 bp	115	0.12	0.07	0.04	0.04	0.01	0.03	-0.01	0	-0.06	-0.06	-0.09	-0.09		0.12	0.07	0.03	0.02	0.04	-0.01	0.02	-0.02	0	-0.08	-0.08	-0.11
3' flanking: 500 bp	116	0.12	0.07	0.04	0.04	0.01	0.03	-0.01	0	-0.06	-0.06	-0.09	-0.09		0.12	0.07	0.03	0.02	0.04	-0.01	0.02	-0.02	0	-0.08	-0.08	-0.11
3' flanking: 500 bp	117	0.12	0.07	0.04	0.04	0.01	0.03	-0.01	0	-0.06	-0.06	-0.09	-0.09		0.12	0.07	0.03	0.02	0.04	-0.01	0.02	-0.02	0	-0.08	-0.08	-0.11
3' flanking: 500 bp	118	0.12	0.07	0.04	0.04	0.01	0.03	-0.01	0	-0.06	-0.06	-0.09	-0.09		0.12	0.07	0.03	0.02	0.04	-0.01	0.02	-0.02	0	-0.08	-0.08	-0.11
3' flanking: 500 bp	119	0.12	0.07	0.04	0.04	0.01	0.03	-0.01	0	-0.06	-0.06	-0.09	-0.09		0.12	0.07	0.03	0.02	0.04	-0.01	0.02	-0.02	0	-0.08	-0.08	-0.11
3' flanking: 500 bp	120	0.12	0.07	0.04	0.04	0.01	0.03	-0.01	0	-0.06	-0.06	-0.09	-0.09		0.12	0.07	0.03	0.02	0.04	-0.01	0.02	-0.02	0	-0.08	-0.08	-0.11
3' flanking: 500 bp	121	0.12	0.07	0.04	0.04	0.01	0.03	-0.01	0	-0.06	-0.06	-0.09	-0.09		0.12	0.07	0.03	0.02	0.04	-0.01	0.02	-0.02	0	-0.08	-0.08	-0.11
3' flanking: 500 bp	122	0.12	0.07	0.04	0.04	0.01	0.03	-0.01	0	-0.06	-0.06	-0.09	-0.09		0.12	0.07	0.03	0.02	0.04	-0.01	0.02	-0.02	0	-0.08	-0.08	-0.11
3' flanking: 500 bp	123	0.12	0.07	0.04	0.04	0.01	0.03	-0.01	0	-0.06	-0.06	-0.09	-0.09		0.12	0.07	0.03	0.02	0.04	-0.01	0.02	-0.02	0	-0.08	-0.08	-0.11
3' flanking: 500 bp	124	0.12	0.07	0.04	0.04	0.01	0.03	-0.01	0	-0.06	-0.06	-0.09	-0.09		0.12	0.07	0.03	0.02	0.04	-0.01	0.02	-0.02	0	-0.08	-0.08	-0.11
3' flanking: 500 bp	125	0.12	0.07	0.04	0.04	0.01	0.03	-0.01	0	-0.06	-0.06	-0.09	-0.09		0.12	0.07	0.03	0.02	0.04	-0.01	0.02	-0.02	0	-0.08	-0.08	-0.11
3' flanking: 500 bp	126	0.12	0.07	0.04	0.04	0.01	0.03	-0.01	0	-0.06	-0.06	-0.09	-0.09		0.12	0.07	0.03	0.02	0.04	-0.01	0.02	-0.02	0	-0.08	-0.08	-0.11
3' flanking: 500 bp	127	0.12	0.07	0.04	0.04	0.01	0.03	-0.01	0	-0.06	-0.06	-0.09	-0.09		0.12	0.07	0.03	0.02	0.04	-0.01	0.02	-0.02	0	-0.08	-0.08	-0.11
3' flanking: 500 bp	128	0.12	0.07	0.04	0.04	0.01	0.03	-0.01	0	-0.06	-0.06	-0.09	-0.09		0.12	0.07	0.03	0.02	0.04	-0.01	0.02	-0.02	0	-0.08	-0.08	-0.11
3' flanking: 500 bp	129	0.12	0.07	0.04	0.04	0.01	0.03	-0.01	0	-0.06	-0.06	-0.09	-0.09		0.12	0.07	0.03	0.02	0.04	-0.01	0.02	-0.02	0	-0.08	-0.08	-0.11
3' flanking: 500 bp	130	0.12	0.07	0.04	0.04	0.01	0.03	-0.01	0	-0.06	-0.06	-0.09	-0.09		0.12	0.07	0.03	0.02	0.04	-0.01	0.02	-0.02	0	-0.08	-0.08	-0.11
3' flanking: 500 bp	131	0.12	0.07	0.04	0.04	0.01	0.03	-0.01	0	-0.06	-0.06	-0.09	-0.09		0.12	0.07	0.03	0.02	0.04	-0.01	0.02	-0.02	0	-0.08	-0.08	-0.11
3' flanking: 500 bp	132	0.12	0.07	0.04	0.04	0.01	0.03	-0.01	0	-0.06	-0.06	-0.09	-0.09		0.12	0.07	0.03	0.02	0.04	-0.01	0.02	-0.02	0	-0.08	-0.08	-0.11
3' flanking: 500 bp	133	0.12	0.07	0.04	0.04	0.01	0.03	-0.01	0	-0.06	-0.06	-0.09	-0.09		0.12	0.07	0.03	0.02	0.04	-0.01	0.02	-0.02	0	-0.08	-0.08	-0.11
3' flanking: 500 bp	134	0.12	0.07	0.04	0.04	0.01	0.03	-0.01	0	-0.06	-0.06	-0.09	-0.09		0.12	0.07	0.03	0.02	0.04	-0.01	0.02	-0.02	0	-0.08	-0.08	-0.11
3' flanking: 500 bp	135	0.12	0.07	0.04	0.04	0.01	0.03	-0.01	0	-0.06	-0.06	-0.09	-0.09		0.12	0.07	0.03	0.02	0.04	-0.01	0.02	-0.02	0	-0.08	-0.08	-0.11
3' flanking: 500 bp	136	0.12	0.07	0.04	0.04	0.01	0.03	-0.01	0	-0.06	-0.06	-0.09	-0.09		0.12	0.07	0.03	0.02	0.04	-0.01	0.02	-0.02	0	-0.08	-0.08	-0.11
3' flanking: 500 bp	137	0.12	0.07	0.04	0.04	0.01	0.03	-0.01	0	-0.06	-0.06	-0.09	-0.09		0.12	0.07	0.03	0.02	0.04	-0.01	0.02	-0.02	0	-0.08	-0.08	-0.11
3' flanking: 500 bp	138	0.12	0.07	0.04	0.04	0.01	0.03	-0.01	0	-0.06	-0.06	-0.09	-0.09		0.12	0.07	0.03	0.02	0.04	-0.01	0.02	-0.02	0	-0.08	-0.08	-0.11
3' flanking: 500 bp	139	0.12	0.07	0.04	0.04	0.01	0.03	-0.01	0	-0.06	-0.06	-0.09	-0.09		0.12	0.07	0.03	0.02	0.04	-0.01	0.02	-0.02	0	-0.08	-0.08	-0.11
3' flanking: 500 bp	140	0.12	0.07	0.04	0.04	0.01	0.03	-0.01	0	-0.06	-0.06	-0.09	-0.09		0.12	0.07	0.03	0.02	0.04	-0.01	0.02	-0.02	0	-0.08	-0.08	-0.11
3' flanking: 500 bp	141	0.12	0.07	0.04	0.04	0.01	0.03	-0.01	0	-0.06	-0.06	-0.09	-0.09		0.12	0.07	0.03	0.02	0.04	-0.01	0.02	-0.02	0	-0.08	-0.08	-0.11
3' flanking: 500 bp	142	0.12	0.07	0.04	0.04	0.01	0.03	-0.01	0	-0.06	-0.06	-0.09	-0.09		0.12	0.07	0.03	0.02	0.04	-0.01	0.02	-0.02	0	-0.08	-0.08	-0.11
3' flanking: 500 bp	143	0.12	0.07	0.04	0.04	0.01	0.03	-0.01	0	-0.06	-0.06	-0.09	-0.09		0.12	0.07	0.03	0.02	0.04	-0.01	0.02	-0.02	0	-0.08	-0.08	-0.11
3' flanking: 500 bp	144	0.12	0.07	0.04	0.04	0.01	0.03	-0.01	0	-0.06	-0.06	-0.09	-0.09		0.12	0.07	0.03	0.02	0.04	-0.01	0.02	-0.02	0	-0.08	-0.08	-0.11
3' flanking: 500 bp	145	0.12	0.07	0.04	0.04	0.01	0.03	-0.01	0	-0.06	-0.06	-0.09	-0.09		0.12	0.07	0.03	0.02	0.04	-0.01	0.02	-0.02	0	-0.08	-0.08	-0.11
3' flanking: 500 bp	146	0.12	0.07	0.04	0.04	0.01	0.03	-0.01	0	-0.06	-0.06	-0.09	-0.09		0.12	0.07	0.03	0.02	0.04	-0.01	0.02	-0.02	0	-0.08	-0.08	-0.11
3' flanking: 500 bp	147	0.12	0.07	0.04	0.04	0.01	0.03	-0.01	0	-0.06	-0.06	-0.09	-0.09		0.12	0.07	0.03	0.02	0.04	-0.01	0.02	-0.02	0	-0.08	-0.08	-0.11
3' flanking: 500 bp	148	0.12	0.07	0.04	0.04	0.01	0.03	-0.01	0	-0.06	-0.06	-0.09	-0.09		0.12	0.07	0.03	0.02	0.04	-0.01	0.02	-0.02	0	-0.08	-0.08	-0.11
3' flanking: 500 bp	149	0.12	0.07	0.04	0.04	0.01	0.03	-0.01	0	-0.06	-0.06	-0.09	-0.09		0.12	0.07	0.03	0.02	0.04	-0.01	0.02	-0.02	0	-0.08	-0.08	-0.11
3' flanking: 500 bp	150	0.12	0.07	0.04	0.04	0.01	0.03	-0.01	0	-0.06	-0.06	-0.09	-0.09		0.12	0.07	0.03	0.02	0.04	-0.01	0.02	-0.02	0	-0.08	-0.08	-0.11
3' flanking: 500 bp	151	0.12	0.07	0.04	0.04	0.01	0.03	-0.01	0	-0.06	-0.06	-0.09	-0.09		0.12	0.07	0.03	0.02	0.04	-0.01	0.02	-0.02	0	-0.08	-0.08	-0.11
3' flanking: 500 bp	152	0.12	0.07	0.04	0.04	0.01	0.03	-0.01	0	-0.06	-0.06	-0.09	-0.09		0.12	0.07	0.03	0.02	0.04	-0.01	0.02	-0.02	0	-0.08	-0.08	-0.11
3' flanking: 500 bp	153	0.12	0.07	0.04	0.04	0.01	0.03	-0.01	0	-0.06	-0.06	-0.09	-0.09		0.12	0.07	0.03	0.02	0.04	-0.01	0.02	-0.02	0	-0.08	-0.08	-0.11
3' flanking: 500 bp	154	0.12	0.07	0.04	0.04	0.01	0.03	-0.01	0	-0.06	-0.06	-0.09	-0.09		0.12	0.07	0.03	0.02	0.04	-0.01	0.02	-0.02	0	-0.08	-0.08	-0.11
3' flanking: 500 bp	155	0.12	0.07	0.04	0.04	0.01	0.03	-0.01	0	-0.06	-0.06	-0.09	-0.09		0.12	0.07	0.03	0.02	0.04	-0.01	0.02	-0.02	0	-0.08	-0.08	-0.11
3' flanking: 500 bp	156	0.12	0.07	0.04	0.04	0.01	0.03	-0.01	0	-0.06	-0.06	-0.09	-0.09		0.12	0.07	0.03	0.02	0.04	-0.01	0.02	-0.02	0	-0.08	-0.08	-0.11
3' flanking: 500 bp	157	0.12	0.07	0.04	0.04	0.01	0.03	-0.01	0	-0.06	-0.06	-0.09	-0.09		0.12	0.07	0.03	0.02	0.04	-0.01	0.02	-0.02	0	-0.08	-0.08	-0.11
3' flanking: 500 bp	158	0.12	0.07	0.04	0.04	0.01	0.03	-0.01	0	-0.06	-0.06	-0.09	-0.09		0.12	0.07	0.03	0.02	0.04	-0.01	0.02	-0.02	0	-0.08	-0.08	-0.11
3' flanking: 500 bp	159	0.12	0.07	0.04	0.04	0.01	0.03	-0.01	0	-0.06	-0.06	-0.09	-0.09		0.12	0.07	0.03	0.02	0.04	-0.01	0.02	-0.02	0	-0.08	-0.08	-0.11
3' flanking: 500 bp	160	0.12	0.07	0.04	0.04	0.01	0.03	-0.01	0	-0.06	-0.06	-0.09	-0.09		0.12	0.07	0.03	0.02	0.04	-0.01	0.02	-0.02	0	-0.08	-0.08	-0.11
3' flanking: 500 bp	161	0.12	0.07	0.04	0.04	0.01	0.03	-0.01	0	-0.06	-0.06	-0.09	-0.09		0.12	0.07	0.03	0.02	0.04	-0.01	0.02	-0.02	0	-0.08	-0.08	-0.11
3' flanking: 500 bp	162	0.12	0.07	0.04	0.04	0.01	0.03	-0.01	0	-0.06	-0.06	-0.09	-0.09		0.12	0.07	0.03	0.02	0.04	-0.01	0.02	-0.02	0	-0.08	-0.08	-0.11
3' flanking: 500 bp	163	0.12	0.07	0.04	0.04	0.01	0.03	-0.01	0	-0.06	-0.06	-0.09	-0.09		0.12	0.07	0.03	0.02	0.04	-0.01	0.02	-0.02	0	-0.08	-0.08	-0.11
3' flanking: 500 bp	164	0.12	0.07	0.04	0.04	0.01	0.03	-0.01	0	-0.06	-0.06	-0.09	-0.09		0.12	0.07	0.03	0.02	0.04	-0.01	0.02	-0.02	0	-0.08	-0.08	-0.11
3' flanking: 500 bp	165	0.12	0.07	0.04	0.04	0.01	0.03	-0.01	0	-0.06	-0.06	-0.09	-0.09		0.12	0.07	0.03	0.02	0.04	-0.01	0.02	-0.02	0	-0.08	-0.08	-0.11
3' flanking: 500 bp	166	0.12	0.07	0.04	0.04	0.01	0.03	-0.01	0	-0.06	-0.06	-0.09	-0.09		0.12	0.07	0.03	0.02	0.04	-0.01	0.02	-0.02	0	-0.08	-0.08	-0.11
3' flanking: 500 bp	167	0.12	0.07	0.04	0.04	0.01	0.03	-0.01	0	-0.06	-0.06	-0.09	-0.09		0.12	0.07	0.03	0.02	0.04	-0.01	0.02	-0.02	0	-0.08	-0.08	-0.11
3' flanking: 500 bp	168	0.12	0.07	0.04	0.04	0.01	0.03	-0.01	0	-0.06	-0.06	-0.09	-0.09		0.12	0.07	0.03	0.02	0.04	-0.01	0.02	-0.02	0	-0.08	-0.08	-0.11
3' flanking: 500 bp	169	0.12	0.07	0.04	0.04	0.01	0.03	-0.01	0	-0.06	-0.06	-0.09	-0.09		0.12	0.07	0.03	0.02	0.04	-0.01	0.02	-0.02	0	-0.08	-0.08	-0.11
3' flanking: 500 bp	170	0.12	0.07	0.04	0.04	0.01	0.03	-0.01	0	-0.06	-0.06	-0.09	-0.09		0.12	0.07	0.03	0.02	0.04	-0.01	0.02	-0.02	0	-0.08	-0.08	-0.11
3' flanking: 500 bp	171	0.12	0.07	0.04	0.04	0.01	0.03	-0.01	0	-0.06	-0.06	-0.09	-0.09		0.12	0.07	0.03	0.02	0.04	-0.01	0.02	-0.02	0	-0.08	-0.08	-0.11
3' flanking: 500 bp	172	0.12	0.07	0.04	0.04	0.01	0.03	-0.01	0	-0.06	-0.06	-0.09	-0.09		0.12	0.07	0.03	0.02	0.04	-0.01	0.02	-0.02	0	-0.08	-0.08	-0.11
3' flanking: 500 bp	173	0.12	0.07	0.04	0.04	0.01	0.03	-0.01	0	-0.06	-0.06	-0.09	-0.09		0.12	0.07	0.03	0.02	0.04	-0.01	0.02	-0.02	0	-0.08	-0.08	-0.11
3' flanking: 500 bp	174	0.12	0.07	0.04	0.04	0.01	0.03	-0.01	0	-0.06	-0.06	-0.09	-0.09		0.12	0.07	0.03	0.02	0.04	-0.01	0.02	-0.02	0	-0.08	-0.08	-0.11
3' flanking: 500 bp	175	0.12	0.07	0.04	0.04	0.01	0.03	-0.01	0	-0.06	-0.06	-0.09	-0.09		0.12	0.07	0.03	0.02	0.04	-0.01	0.02	-0.02	0	-0.08	-0.08	-0.11
3' flanking: 500 bp	176	0.12	0.07	0.04	0.04	0.01	0.03	-0.01	0	-0.06	-0.06	-0.09	-0.09		0.12	0.07	0.03	0.02	0.04	-0.01	0.02	-0.02	0	-0.08	-0.08	-0.11
3' flanking: 500 bp	177	0.12	0.07	0.04	0.04	0.01	0.03	-0.01	0	-0.06	-0.06	-0.09	-0.09		0.12	0.07	0.03	0.02	0.04	-0.01	0.02	-0.02	0	-0.08	-0.08	-0.11
3' flanking: 500 bp	178	0.12	0.07	0.04	0.04	0.01	0.03	-0.01	0	-0.06	-0.06	-0.09	-0.09		0.12	0.07	0.03	0.02	0.04	-0.01	0.02	-0.02	0	-0.08	-0.08	-0.11
3' flanking: 500 bp	179	0.12	0.07	0.04	0.04	0.01	0.03	-0.01	0	-0.06	-0.06	-0.09	-0.09		0.12	0.07	0.03	0.02	0.04	-0.01	0.02	-0.02	0	-0.08	-0.08	-0.11
3' flanking: 500 bp	180	0.12	0.07	0.04	0.04	0.01	0.03	-0.01	0	-0.06	-0.06	-0.09	-0.09		0.12	0.07	0.03	0.02	0.04	-0.01	0.02	-0.02	0	-0.08	-0.08	-0.11
3' flanking: 500 bp	181	0.12	0.07	0.04	0.04	0.01	0.03	-0.01	0	-0.06	-0.06	-0.09	-0.09		0.12	0.07	0.03	0.02	0.04	-0.01	0.02	-0.02	0	-0.08	-0.08	-0.11
3' flanking: 500 bp	182	0.12	0.07	0.04	0.04	0.01	0.03	-0.01	0	-0.06	-0.06	-0.09	-0.09		0.12	0.07	0.03	0.02	0.04	-0.01	0.02	-0.02	0	-0.08	-0.08	-0.11
3' flanking: 500 bp	183	0.12	0.07	0.04	0.04	0.01	0.03	-0.01	0	-0.06	-0.06	-0.09	-0.09		0.12	0.07	0.03	0.02	0.04	-0.01	0.02	-0.02	0	-0.08	-0.08	-0.11
3' flanking: 500 bp	184	0.12	0.07	0.04	0.04	0.01	0.03	-0.01	0	-0.06	-0.06	-0.09	-0.09		0.12	0.07	0.03	0.02	0.04	-0.01	0.02	-0.02	0	-0.08	-0.08	-0.11
3' flanking: 500 bp	185	0.12	0.07	0.04	0.04	0.01	0.03	-0.01	0	-0.06	-0.06	-0.09	-0.09		0.12	0.07	0.03	0.02	0.04	-0.01	0.02	-0.02	0	-0.08	-0.08	-0.11
3' flanking: 500 bp	186	0.12	0.07	0.04	0.04	0.01	0.03	-0.01	0	-0.06	-0.06	-0.09	-0.09		0.12	0.07	0.03	0.02	0.04	-0.01	0.02	-0.02	0	-0.08	-0.08	-0.11
3' flanking: 500 bp	187	0.12	0.07	0.04	0.04	0.01	0.03	-0.01	0	-0.06	-0.06	-0.09	-0.09		0.12	0.07	0.03	0.02	0.04	-0.01	0.02	-0.02	0	-0.08	-0.08	-0.11
3' flanking: 500 bp	188	0.12	0.07	0.04	0.04	0.01	0.03	-0.01	0	-0.06	-0.06	-0.09	-0.09		0.12	0.07	0.03	0.02	0.04	-0.01	0.02	-0.02	0	-0.08	-0.08	-0.11
3' flanking: 500 bp	189	0.12	0.07	0.04	0.04	0.01	0.03	-0.01	0	-0.06	-0.06	-0.09	-0.09		0.12	0.07	0.03	0.02	0.04	-0.01	0.02	-0.02	0	-0.08	-0.08	-0.11
3' flanking: 500 bp	190	0.12	0.07	0.04	0.04	0.01	0.03	-0.01	0	-0.06	-0.06	-0.09	-0.09		0.12	0.07	0.03	0.02	0.04	-0.01	0.02	-0.02	0	-0.08	-0.08	-0.11
3' flanking: 500 bp	191	0.12	0.07	0.04	0.04	0.01	0.03	-0.01	0	-0.06	-0.06	-0.09	-0.09		0.12	0.07	0.03	0.02	0.04	-0.01	0.02	-0.02	0	-0.08	-0.08	-0.11
3' flanking: 500 bp	192	0.12	0.07	0.04	0.04	0.01	0.03	-0.01	0	-0.06	-0.06	-0.09	-0.09		0.12	0.07	0.03	0.02	0.04	-0.01	0.02	-0.02	0	-0.08	-0.08	-0.11
3' flanking: 500 bp	193	0.12	0.07	0.04	0.04	0.01	0.03	-0.01	0	-0.06	-0.06	-0.09	-0.09		0.12	0.07	0.03	0.02	0.04	-0.01	0.02	-0.02	0	-0.08	-0.08	-0.11
3' flanking: 500 bp	194	0.12	0.07	0.04	0.04	0.01	0.03	-0.01	0	-0.06	-0.06	-0.09	-0.09		0.12	0.07	0.03	0.02	0.04	-0.01	0.02	-0.02	0	-0.08	-0.08	-0.11
3' flanking: 500 bp	195	0.12	0.07	0.04	0.04	0.01	0.03	-0.01	0	-0.06	-0.06	-0.09	-0.09		0.12	0.07	0.03	0.02	0.04	-0.01	0.02	-0.02	0	-0.08	-0.08	-0.11
3' flanking: 500 bp	196	0.12	0.07	0.04	0.04	0.01	0.03	-0.01	0	-0.06	-0.06	-0.09	-0.09		0.12	0.07	0.03	0.02	0.04	-0.01	0.02	-0.02	0	-0.08	-0.08	-0.11
3' flanking: 500 bp	197	0.12	0.07	0.04	0.04	0.01	0.03	-0.01	0	-0.06	-0.06	-0.09	-0.09		0.12	0.07	0.03	0.02	0.04	-0.01	0.02	-0.02	0	-0.08	-0.08	-0.11
3' flanking: 500 bp	198	0.12	0.07	0.04	0.04	0.01	0.03	-0.01	0	-0.06	-0.06	-0.09	-0.09		0.12	0.07	0.03	0.02	0.04	-0.01	0.02	-0.02	0	-0.08	-0.08	-0.11
3' flanking: 500 bp	199	0.12	0.07	0.04	0.04	0.01	0.03	-0.01	0	-0.06	-0.06	-0.09	-0.09		0.12	0.07	0.03	0.02	0.04	-0.01	0.02	-0.02	0	-0.08	-0.08	-0.11
3' flanking: 500 bp	200	0.12	0.07	0.04	0.04	0.01	0.03	-0.01	0	-0.06	-0.06	-0.09	-0.09		0.12	0.07	0.03	0.02	0.04	-0.01	0.02	-0.02	0	-0.08	-0.08	-0.11
3' flanking: 500 bp	201	0.12	0.07	0.04	0.04	0.01	0.03	-0.01	0	-0.06	-0.06	-0.09	-0.09		0.12	0.07	0.03	0.02	0.04	-0.01	0.02	-0.02	0	-0.08	-0.08	-0.11
3' flanking: 500 bp	202	0.12	0.07	0.04	0.04	0.01	0.03	-0.01	0	-0.06	-0.06	-0.09	-0.09		0.12	0.07	0.03	0.02	0.04	-0.01	0.02	-0.02	0	-0.08	-0.08	-0.11
3' flanking: 500 bp	203	0.12	0.07	0.04	0.04	0.01	0.03	-0.01	0	-0.06	-0.06	-0.09	-0.09		0.12	0.07	0.03	0.02	0.04	-0.01	0.02	-0.02	0	-0.08	-0.08	-0.11
3' flanking: 500 bp	204	0.12	0.07	0.04	0.04	0.01	0.03	-0.01	0	-0.06	-0.06	-0.09	-0.09		0.12	0.07	0.03	0.02	0.04	-0.01	0.02	-0.02	0	-0.08	-0.08	-0.11
3' flanking: 500 bp	205	0.12	0.07	0.04	0.04	0.01	0.03	-0.01	0	-0.06	-0.06	-0.09	-0.09		0.12	0.07	0.03	0.02	0.04	-0.01	0.02	-0.02	0	-0.08	-0.08	-0.11
3' flanking: 500 bp	206	0.12	0.07	0.04	0.04	0.01	0.03	-0.01	0	-0.06	-0.06	-0.09	-0.09		0.12	0.07	0.03	0.02	0.04	-0.01	0.02	-0.02	0	-0.08	-0.08	-0.11
3' flanking: 500 bp	207	0.12	0.07	0.04	0.04	0.01	0.03	-0.01	0	-0.06	-0.06	-0.09	-0.09		0.12	0.07	0.03	0.02	0.04	-0.01	0.02	-0.02	0	-0.08	-0.08	-0.11
3' flanking: 500 bp	208	0.12	0.07	0.04	0.04	0.01	0.03	-0.01	0	-0.06	-0.06	-0.09	-0.09		0.12	0.07	0.03	0.02	0.04	-0.01	0.02	-0.02	0	-0.08	-0.08	-0.11
3' flanking: 500 bp	209	0.12	0.07	0.04	0.04	0.01	0.03	-0.01	0	-0.06	-0.06	-0.09	-0.09		0.12	0.07	0.03	0.02	0.04	-0.01	0.02	-0.02	0	-0.08	-0.08	-0.11
3' flanking: 500 bp	210	0.12	0.07	0.04	0.04	0.01	0.03	-0.01	0	-0.06	-0.06	-0.09	-0.09		0.12	0.07	0.03	0.02	0.04	-0.01	0.02	-0.02	0	-0.08	-0.08	-0.11
3' flanking: 500 bp	211	0.12	0.07	0.04	0.04	0.01	0.03	-0.01	0	-0.06	-0.06	-0.09	-0.09		0.12	0.07	0.03	0.02	0.04	-0.01	0.02	-0.02	0	-0.08	-0.08	-0.11
3' flanking: 500 bp	212	0.12	0.07	0.04	0.04	0.01	0.03	-0.01	0	-0.06	-0.06	-0.09	-0.09		0.12	0.07	0.03	0.02	0.04	-0.01	0.02	-0.02	0	-0.08	-0.08	-0.11
3' flanking: 500 bp	213	0.12	0.07	0.04	0.04	0.01	0.03	-0.01	0	-0.06	-0.06	-0.09	-0.09		0.12	0.07	0.03	0.02	0.04	-0.01	0.02	-0.02	0	-0.08	-0.08	-0.11
3' flanking: 500 bp	214	0.12	0.07	0.04	0.04	0.01	0.03	-0.01	0	-0.06	-0.06	-0.09	-0.09		0.12	0.07	0.03	0.02	0.04	-0.01	0.02	-0.02	0	-0.08	-0.08	-0.11
3' flanking: 500 bp	215	0.12	0.07	0.04	0.04	0.01	0.03	-0.01	0	-0.06	-0.06	-0.09	-0.09		0.12	0.07	0.03	0.02	0.04	-0.01	0.02	-0.02	0	-0.08	-0.08	-0.11
3' flanking: 500 bp	216	0.12	0.07	0.04	0.04	0.01	0.03	-0.01	0	-0.06	-0.06	-0.09	-0.09		0.12	0.07	0.03	0.02	0.04	-0.01	0.02	-0.02	0	-0.08	-0.08	-0.11
3' flanking: 500 bp	217	0.12	0.07	0.04	0.04	0.01	0.03	-0.01	0	-0.06	-0.06	-0.09	-0.09		0.12	0.07	0.03	0.02	0.04	-0.01	0.02	-0.02	0	-0.08	-0.08	-0.11
3' flanking: 500 bp	218	0.12	0.07	0.04	0.04	0.01	0.03	-0.01	0	-0.06	-0.06	-0.09	-0.09		0.12	0.07	0.03	0.02	0.04	-0.01	0.02	-0.02	0	-0.08	-0.08	-0.11
3' flanking: 500 bp	219	0.12	0.07	0.04	0.04	0.01	0.03	-0.01	0	-0.06	-0.06	-0.09	-0.09		0.12	0.07	0.03	0.02	0.04	-0.01	0.02	-0.02	0	-0.08	-0.08	-0.11
3' flanking: 500 bp	220	0.12	0.07	0.04	0.04	0.01	0.03	-0.01	0	-0.06	-0.06	-0.09	-0.09		0.12	0.07	0.03	0.02	0.04	-0.01	0.02	-0.02	0	-0.08	-0.08	-0.11
3' flanking: 500 bp	221	0.12	0.07	0.04	0.04	0.01	0.03	-0.01	0	-0.06	-0.06	-0.09	-0.09		0.12	0.07	0.03	0.02	0.04	-0.01	0.02	-0.02	0	-0.08	-0.08	-0.11
3' flanking: 500 bp	222	0.12	0.07	0.04	0.04	0.01	0.03	-0.01	0	-0.06	-0.06	-0.09	-0.09		0.12	0.07	0.03	0.02	0.04	-0.01	0.02	-0.02	0	-0.08	-0.08	-0.11
3' flanking: 500 bp	223	0.12	0.07	0.04	0.04	0.01	0.03	-0.01	0	-0.06	-0.06	-0.09	-0.09		0.12	0.07	0.03	0.02	0.04	-0.01	0.02	-0.02	0	-0.08	-0.08	-0.11
3' flanking: 500 bp	224	0.12	0.07	0.04	0.04	0.01	0.03	-0.01	0	-0.06	-0.06	-0.09	-0.09		0.12	0.07	0.03	0.02	0.04	-0.01	0.02	-0.02	0	-0.08	-0.08	-0.11
3' flanking: 500 bp	225	0.12	0.07	0.04	0.04	0.01	0.03	-0.01	0	-0.06	-0.06	-0.09	-0.09		0.12	0.07	0.03	0.02	0.04	-0.01	0.02	-0.02	0	-0.08	-0.08	-0.11
3' flanking: 500 bp	226	0.12	0.07	0.04	0.04	0.01	0.03	-0.01	0	-0.06	-0.06	-0.09	-0.09		0.12	0.07	0.03	0.02	0.04	-0.01	0.02	-0.02	0	-0.08	-0.08	-0.11
3' flanking: 500 bp	227	0.12	0.07	0.04	0.04	0.01	0.03	-0.01	0	-0.06	-0.06	-0.09	-0.09		0.12	0.07	0.03	0.02	0.04	-0.01	0.02	-0.02	0	-0.08	-0.08	-0.11
3' flanking: 500 bp	228	0.12	0.07	0.04	0.04	0.01	0.03	-0.01	0	-0.06	-0.06	-0.09	-0.09		0.12	0.07	0.03	0.02	0.04	-0.01	0.02	-0.02	0	-0.08	-0.08	-0.11
3' flanking: 500 bp	229	0.12	0.07	0.04	0.04	0.01	0.03	-0.01	0	-0.06	-0.06	-0.09	-0.09		0.12	0.07	0.03	0.02	0.04	-0.01	0.02	-0.02	0	-0.08	-0.08	-0.11
3' flanking: 500 bp	230	0.12	0.07	0.04	0.04	0.01	0.03	-0.01	0	-0.06	-0.06	-0.09	-0.09		0.12	0.07	0.03	0.02	0.04	-0.01	0.02	-0.02	0	-0.08	-0.08	-0.11
3' flanking: 500 bp	231	0.12	0.07	0.04	0.04	0.01	0.03	-0.01	0	-0.06	-0.06	-0.09	-0.09		0.12	0.07	0.03	0.02	0.04	-0.01	0.02	-0.02	0	-0.08	-0.08	-0.11
3' flanking: 500 bp	232	0.12	0.07	0.04	0.04	0.01	0.03	-0.01	0	-0.06	-0.06	-0.09	-0.09		0.12	0.07	0.03	0.02	0.04	-0.01	0.02	-0.02	0	-0.08	-0.08	-0.11
3' flanking: 500 bp	233	0.12	0.07	0.04	0.04	0.01	0.03	-0.01	0	-0.06	-0.06	-0.09	-0.09		0.12	0.07	0.03	0.02	0.04	-0.01	0.02	-0.02	0	-0.08	-0.08	-0.11
3' flanking: 500 bp	234	0.12	0.07	0.04	0.04	0.01	0.03	-0.01	0	-0.06	-0.06	-0.09	-0.09		0.12	0.07	0.03	0.02	0.04	-0.01	0.02	-0.02	0	-0.08	-0.08	-0.11
3' flanking: 500 bp	235	0.12	0.07	0.04	0.04	0.01	0.03	-0.01	0	-0.06	-0.06	-0.09	-0.09		0.12	0.07	0.03	0.02	0.04	-0.01	0.02	-0.02	0	-0.08	-0.08	-0.11
3' flanking: 500 bp	236	0.12	0.07	0.04	0.04	0.01	0.03	-0.01	0	-0.06	-0.06	-0.09	-0.09		0.12	0.07	0.03	0.02	0.04	-0.01	0.02	-0.02	0	-0.08	-0.08	-0.11
3' flanking: 500 bp	237	0.12	0.07	0.04	0.04	0.01	0.03	-0.01	0	-0.06	-0.06	-0.09	-0.09		0.12	0.07	0.03	0.02	0.04	-0.01	0.02	-0.02	0	-0.08	-0.08	-0.11
3' flanking: 500 bp	238	0.12	0.07	0.04	0.04	0.01	0.03	-0.01	0	-0.06	-0.06	-0.09	-0.09		0.12	0.07	0.03	0.02	0.04	-0.01	0.02	-0.02	0	-0.08	-0.08	-0.11
3' flanking: 500 bp	239	0.12	0.07	0.04	0.04	0.01	0.03	-0.01	0	-0.06	-0.06	-0.09	-0.09		0.12	0.07	0.03	0.02	0.04	-0.01	0.02	-0.02	0	-0.08	-0.08	-0.11
3' flanking: 500 bp	240	0.12	0.07	0.04	0.04	0.01	0.03	-0.01	0	-0.06	-0.06	-0.09	-0.09		0.12	0.07	0.03	0.02	0.04	-0.01	0.02	-0.02	0	-0.08	-0.08	-0.11
3' flanking: 500 bp	241	0.12	0.07	0.04	0.04	0.01	0.03	-0.01	0	-0.06	-0.06	-0.09	-0.09		0.12	0.07	0.03	0.02	0.04	-0.01	0.02	-0.02	0	-0.08	-0.08	-0.11
3' flanking: 500 bp	242	0.12	0.07	0.04	0.04	0.01	0.03	-0.01	0	-0.06	-0.06	-0.09	-0.09		0.12	0.07	0.03	0.02	0.04	-0.01	0.02	-0.02	0	-0.08	-0.08	-0.11
3' flanking: 500 bp	243	0.12	0.07	0.04	0.04	0.01	0.03	-0.01	0	-0.06	-0.06	-0.09	-0.09		0.12	0.07	0.03	0.02	0.04	-0.01	0.02	-0.02	0	-0.08	-0.08	-0.11
3' flanking: 500 bp	244	0.12	0.07	0.04	0.04	0.01	0.03	-0.01	0	-0.06	-0.06	-0.09	-0.09		0.12	0.07	0.03	0.02	0.04	-0.01	0.02	-0.02	0	-0.08	-0.08	-0.11
3' flanking: 500 bp	245	0.12	0.07	0.04	0.04	0.01	0.03	-0.01	0	-0.06	-0.06	-0.09	-0.09		0.12	0.07	0.03	0.02	0.04	-0.01	0.02	-0.02	0	-0.08	-0.08	-0.11
3' flanking: 500 bp	246	0.12	0.07	0.04	0.04	0.01	0.03	-0.01	0	-0.06	-0.06	-0.09	-0.09		0.12	0.07	0.03	0.02	0.04	-0.01	0.02	-0.02	0	-0.08	-0.08	-0.11
3' flanking: 500 bp	247	0.12	0.07	0.04	0.04	0.01	0.03	-0.01	0	-0.06	-0.06	-0.09	-0.09		0.12	0.07	0.03	0.02	0.04	-0.01	0.02	-0.02	0	-0.08	-0.08	-0.11
3' flanking: 500 bp	248	0.12	0.07	0.04	0.04	0.01	0.03	-0.01	0	-0.06	-0.06	-0.09	-0.09		0.12	0.07	0.03	0.02	0.04	-0.01	0.02	-0.02	0	-0.08	-0.08	-0.11
3' flanking: 500 bp	249	0.12	0.07	0.04	0.04	0.01	0.03	-0.01	0	-0.06	-0.06	-0.09	-0.09		0.12	0.07	0.03	0.02	0.04	-0.01	0.02	-0.02	0	-0.08	-0.08	-0.11
3' flanking: 500 bp	250	0.12	0.07	0.04	0.04	0.01	0.03	-0.01	0	-0.06	-0.06	-0.09	-0.09		0.12	0.07	0.03	0.02	0.04	-0.01	0.02	-0.02	0	-0.08	-0.08	-0.11
3' flanking: 500 bp	251	0.12	0.07	0.04	0.04	0.01	0.03	-0.01	0	-0.06	-0.06	-0.09	-0.09		0.12	0.07	0.03	0.02	0.04	-0.01	0.02	-0.02	0	-0.08	-0.08	-0.11
3' flanking: 500 bp	252	0.12	0.07	0.04	0.04	0.01	0.03	-0.01	0	-0.06	-0.06	-0.09	-0.09		0.12	0.07	0.03	0.02	0.04	-0.01	0.02	-0.02	0	-0.08	-0.08	-0.11
3' flanking: 500 bp	253	0.12	0.07	0.04	0.04	0.01	0.03	-0.01	0	-0.06	-0.06	-0.09	-0.09		0.12	0.07	0.03	0.02	0.04	-0.01	0.02	-0.02	0	-0.08	-0.08	-0.11
3' flanking: 500 bp	254	0.12	0.07	0.04	0.04	0.01	0.03	-0.01	0	-0.06	-0.06	-0.09	-0.09		0.12	0.07	0.03	0.02	0.04	-0.01	0.02	-0.02	0	-0.08	-0.08	-0.11
3' flanking: 500 bp	255	0.12	0.07	0.04	0.04	0.01	0.03	-0.01	0	-0.06	-0.06	-0.09	-0.09		0.12	0.07	0.03	0.02	0.04	-0.01	0.02	-0.02	0	-0.08	-0.08	-0.11
3' flanking: 500 bp	256	0.12	0.07	0.04	0.04	0.01	0.03	-0.01	0	-0.06	-0.06	-0.09	-0.09		0.12	0.07	0.03	0.02	0.04	-0.01	0.02	-0.02	0	-0.08	-0.08	-0.11
3' flanking: 500 bp	257	0.12	0.07	0.04	0.04	0.01	0.03	-0.01	0	-0.06	-0.06	-0.09	-0.09		0.12	0.07	0.03	0.02	0.04	-0.01	0.02	-0.02	0	-0.08	-0.08	-0.11
3' flanking: 500 bp	258	0.12	0.07	0.04	0.04	0.01	0.03	-0.01	0	-0.06	-0.06	-0.09	-0.09		0.12	0.07	0.03	0.02	0.04	-0.01	0.02	-0.02	0	-0.08	-0.08	-0.11
3' flanking: 500 bp	259	0.12	0.07	0.04	0.04	0.01	0.03	-0.01	0	-0.06	-0.06	-0.09	-0.09		0.12	0.07	0.03	0.02	0.04	-0.01	0.02	-0.02	0	-0.08	-0.08	-0.11
3' flanking: 500 bp	260	0.12	0.07	0.04	0.04	0.01	0.03	-0.01	0	-0.06	-0.06	-0.09	-0.09		0.12	0.07	0.03	0.02	0.04	-0.01	0.02	-0.02	0	-0.08	-0.08	-0.11
3' flanking: 500 bp	261	0.12	0.07	0.04	0.04	0.01	0.03	-0.01	0	-0.06	-0.06	-0.09	-0.09		0.12	0.07	0.03	0.02	0.04	-0.01	0.02	-0.02	0	-0.08	-0.08	-0.11
3' flanking: 500 bp	262	0.12	0.07	0.04	0.04	0.01	0.03	-0.01	0	-0.06	-0.06	-0.09	-0.09		0.12	0.07	0.03	0.02	0.04	-0.01	0.02	-0.02	0	-0.08	-0.08	-0.11
3' flanking: 500 bp	263	0.12	0.07	0.04	0.04	0.01	0.03	-0.01	0	-0.06	-0.06	-0.09	-0.09		0.12	0.07	0.03	0.02	0.04	-0.01	0.02	-0.02	0	-0.08	-0.08	-0.11
3' flanking: 500 bp	264	0.12	0.07	0.04	0.04	0.01	0.03	-0.01	0	-0.06	-0.06	-0.09	-0.09		0.12	0.07	0.03	0.02	0.04	-0.01	0.02	-0.02	0	-0.08	-0.08	-0.11
3' flanking: 500 bp	265	0.12	0.07	0.04	0.04	0.01	0.03	-0.01	0	-0.06	-0.06	-0.09	-0.09		0.12	0.07	0.03	0.02	0.04	-0.01	0.02	-0.02	0	-0.08	-0.08	-0.11
3' flanking: 500 bp	266	0.12	0.07	0.04	0.04	0.01	0.03	-0.01	0	-0.06	-0.06	-0.09	-0.09		0.12	0.07	0.03	0.02	0.04	-0.01	0.02	-0.02	0	-0.08	-0.08	-0.11
3' flanking: 500 bp	267	0.12	0.07	0.04	0.04	0.01	0.03	-0.01	0	-0.06	-0.06	-0.09	-0.09		0.12	0.07	0.03	0.02	0.04	-0.01	0.02	-0.02	0	-0.08	-0.08	-0.11
3' flanking: 500 bp	268	0.12	0.07	0.04	0.04	0.01	0.03	-0.01	0	-0.06	-0.06	-0.09	-0.09		0.12	0.07	0.03	0.02	0.04	-0.01	0.02	-0.02	0	-0.08	-0.08	-0.11
3' flanking: 500 bp	269	0.12	0.07	0.04	0.04	0.01	0.03	-0.01	0	-0.06	-0.06	-0.09	-0.09		0.12	0.07	0.03	0.02	0.04	-0.01	0.02	-0.02	0	-0.08	-0.08	-0.11
3' flanking: 500 bp	270	0.12	0.07	0.04	0.04	0.01	0.03	-0.01	0	-0.06	-0.06	-0.09	-0.09		0.12	0.07	0.03	0.02	0.04	-0.01	0.02	-0.02	0	-0.08	-0.08	-0.11
3' flanking: 500 bp	271	0.12	0.07	0.04	0.04	0.01	0.03	-0.01	0	-0.06	-0.06	-0.09	-0.09		0.12	0.07	0.03	0.02	0.04	-0.01	0.02	-0.02	0	-0.08	-0.08	-0.11
3' flanking: 500 bp	272	0.12	0.07	0.04	0.04	0.01	0.03	-0.01	0	-0.06	-0.06	-0.09	-0.09		0.12	0.07	0.03	0.02	0.04	-0.01	0.02	-0.02	0	-0.08	-0.08	-0.11
3' flanking: 500 bp	273	0.12	0.07	0.04	0.04	0.01	0.03	-0.01	0	-0.06	-0.06	-0.09	-0.09		0.12	0.07	0.03	0.02	0.04	-0.01	0.02	-0.02	0	-0.08	-0.08	-0.11
3' flanking: 500 bp	274	0.12	0.07	0.04	0.04	0.01	0.03	-0.01	0	-0.06	-0.06	-0.09	-0.09		0.12	0.07	0.03	0.02	0.04	-0.01	0.02	-0.02	0	-0.08	-0.08	-0.11
3' flanking: 500 bp	275	0.12	0.07	0.04	0.04	0.01	0.03	-0.01	0	-0.06	-0.06	-0.09	-0.09		0.12	0.07	0.03	0.02	0.04	-0.01	0.02	-0.02	0	-0.08	-0.08	-0.11
3' flanking: 500 bp	276	0.12	0.07	0.04	0.04	0.01	0.03	-0.01	0	-0.06	-0.06	-0.09	-0.09		0.12	0.07	0.03	0.02	0.04	-0.01	0.02	-0.02	0	-0.08	-0.08	-0.11
3' flanking: 500 bp	277	0.12	0.07	0.04	0.04	0.01	0.03	-0.01	0	-0.06	-0.06	-0.09	-0.09		0.12	0.07	0.03	0.02	0.04	-0.01	0.02	-0.02	0	-0.08	-0.08	-0.11
3' flanking: 500 bp	278	0.12	0.07	0.04	0.04	0.01	0.03	-0.01	0	-0.06	-0.06	-0.09	-0.09		0.12	0.07	0.03	0.02	0.04	-0.01	0.02	-0.02	0	-0.08	-0.08	-0.11
3' flanking: 500 bp	279	0.12	0.07	0.04	0.04	0.01	0.03	-0.01	0	-0.06	-0.06	-0.09	-0.09		0.12	0.07	0.03	0.02	0.04	-0.01	0.02	-0.02	0	-0.08	-0.08	-0.11
3' flanking: 500 bp	280	0.12	0.07	0.04	0.04	0.01	0.03	-0.01	0	-0.06	-0.06	-0.09	-0.09		0.12	0.07	0.03	0.02	0.04	-0.01	0.02	-0.02	0	-0.08	-0.08	-0.11
3' flanking: 500 bp	281	0.12	0.07	0.04	0.04	0.01	0.03	-0.01	0	-0.06	-0.06	-0.09	-0.09		0.12	0.07	0.03	0.02	0.04	-0.01	0.02	-0.02	0	-0.08	-0.08	-0.11
3' flanking: 500 bp	282	0.12	0.07	0.04	0.04	0.01	0.03	-0.01	0	-0.06	-0.06	-0.09	-0.09		0.12	0.07	0.03	0.02	0.04	-0.01	0.02	-0.02	0	-0.08	-0.08	-0.11
3' flanking: 500 bp	283	0.12	0.07	0.04	0.04	0.01	0.03	-0.01	0	-0.06	-0.06	-0.09	-0.09		0.12	0.07	0.03	0.02	0.04	-0.01	0.02	-0.02	0	-0.08	-0.08	-0.11
3' flanking: 500 bp	284	0.12	0.07	0.04	0.04	0.01	0.03	-0.01	0	-0.06	-0.06	-0.09	-0.09		0.12	0.07	0.03	0.02	0.04	-0.01	0.02	-0.02	0	-0.08	-0.08	-0.11
3' flanking: 500 bp	285	0.12	0.07	0.04	0.04	0.01	0.03	-0.01	0	-0.06	-0.06	-0.09	-0.09		0.12	0.07	0.03	0.02	0.04	-0.01	0.02	-0.02	0	-0.08	-0.08	-0.11
3' flanking: 500 bp	286	0.12	0.07	0.04	0.04	0.01	0.03	-0.01	0	-0.06	-0.06	-0.09	-0.09		0.12	0.07	0.03	0.02	0.04	-0.01	0.02	-0.02	0	-0.08	-0.08	-0.11
3' flanking: 500 bp	287	0.12	0.07	0.04	0.04	0.01	0.03	-0.01	0	-0.06	-0.06	-0.09	-0.09		0.12	0.07	0.03	0.02	0.04	-0.01	0.02	-0.02	0	-0.08	-0.08	-0.11
3' flanking: 500 bp	288	0.12	0.07	0.04	0.04	0.01	0.03	-0.01	0	-0.06	-0.06	-0.09	-0.09		0.12	0.07	0.03	0.02	0.04	-0.01	0.02	-0.02	0	-0.08	-0.08	-0.11
3' flanking: 500 bp	289	0.12	0.07	0.04	0.04	0.01	0.03	-0.01	0	-0.06	-0.06	-0.09	-0.09		0.12	0.07	0.03	0.02	0.04	-0.01	0.02	-0.02	0	-0.08	-0.08	-0.11
3' flanking: 500 bp	290	0.12	0.07	0.04	0.04	0.01	0.03	-0.01	0	-0.06	-0.06	-0.09	-0.09		0.12	0.07	0.03	0.02	0.04	-0.01	0.02	-0.02	0	-0.08	-0.08	-0.11
3' flanking: 500 bp	291	0.12	0.07	0.04	0.04	0.01	0.03	-0.01	0	-0.06	-0.06	-0.09	-0.09		0.12	0.07	0.03	0.02	0.04	-0.01	0.02	-0.02	0	-0.08	-0.08	-0.11
3' flanking: 500 bp	292	0.12	0.07	0.04	0.04	0.01	0.03	-0.01	0	-0.06	-0.06	-0.09	-0.09		0.12	0.07	0.03	0.02	0.04	-0.01	0.02	-0.02	0	-0.08	-0.08	-0.11
3' flanking: 500 bp	293	0.12	0.07	0.04	0.04	0.01	0.03	-0.01	0	-0.06	-0.06	-0.09	-0.09		0.12	0.07	0.03	0.02	0.04	-0.01	0.02	-0.02	0	-0.08	-0.08	-0.11
3' flanking: 500 bp	294	0.12	0.07	0.04	0.04	0.01	0.03	-0.01	0	-0.06	-0.06	-0.09	-0.09		0.12	0.07	0.03	0.02	0.04	-0.01	0.02	-0.02	0	-0.08	-0.08	-0.11
3' flanking: 500 bp	295	0.12	0.07	0.04	0.04	0.01	0.03	-0.01	0	-0.06	-0.06	-0.09	-0.09		0.12	0.07	0.03	0.02	0.04	-0.01	0.02	-0.02	0	-0.08	-0.08	-0.11
3' flanking: 500 bp	296	0.12	0.07	0.04	0.04	0.01	0.03	-0.01	0	-0.06	-0.06	-0.09	-0.09		0.12	0.07	0.03	0.02	0.04	-0.01	0.02	-0.02	0	-0.08	-0.08	-0.11
3' flanking: 500 bp	297	0.12	0.07	0.04	0.04	0.01	0.03	-0.01	0	-0.06	-0.06	-0.09	-0.09		0.12	0.07	0.03	0.02	0.04	-0.01	0.02	-0.02	0	-0.08	-0.08	-0.11
3' flanking: 500 bp	298	0.12	0.07	0.04	0.04	0.01	0.03	-0.01	0	-0.06	-0.06	-0.09	-0.09		0.12	0.07	0.03	0.02	0.04	-0.01	0.02	-0.02	0	-0.08	-0.08	-0.11
3' flanking: 500 bp	299	0.12	0.07	0.04	0.04	0.01	0.03	-0.01	0	-0.06	-0.06	-0.09	-0.09		0.12	0.07	0.03	0.02	0.04	-0.01	0.02	-0.02	0	-0.08	-0.08	-0.11
3' flanking: 500 bp	300	0.12	0.07	0.04	0.04	0.01	0.03	-0.01	0	-0.06	-0.06	-0.09	-0.09		0.12	0.07	0.03	0.02	0.04	-0.01	0.02	-0.02	0	-0.08	-0.08	-0.11
3' flanking: 500 bp	301	0.12	0.07	0.04	0.04	0.01	0.03	-0.01	0	-0.06	-0.06	-0.09	-0.09		0.12	0.07	0.03	0.02	0.04	-0.01	0.02	-0.02	0	-0.08	-0.08	-0.11
3' flanking: 500 bp	302	0.12	0.07	0.04	0.04	0.01	0.03	-0.01	0	-0.06	-0.06	-0.09	-0.09		0.12	0.07	0.03	0.02	0.04	-0.01	0.02	-0.02	0	-0.08	-0.08	-0.11
3' flanking: 500 bp	303	0.12	0.07	0.04	0.04	0.01	0.03	-0.01	0	-0.06	-0.06	-0.09	-0.09		0.12	0.07	0.03	0.02	0.04	-0.01	0.02	-0.02	0	-0.08	-0.08	-0.11
3' flanking: 500 bp	304	0.12	0.07	0.04	0.04	0.01	0.03	-0.01	0	-0.06	-0.06	-0.09	-0.09		0.12	0.07	0.03	0.02	0.04	-0.01	0.02	-0.02	0	-0.08	-0.08	-0.11
3' flanking: 500 bp	305	0.12	0.07	0.04	0.04	0.01	0.03	-0.01	0	-0.06	-0.06	-0.09	-0.09		0.12	0.07	0.03	0.02	0.04	-0.01	0.02	-0.02	0	-0.08	-0.08	-0.11
3' flanking: 500 bp	306	0.12	0.07	0.04	0.04	0.01	0.03	-0.01	0	-0.06	-0.06	-0.09	-0.09		0.12	0.07	0.03	0.02	0.04	-0.01	0.02	-0.02	0	-0.08	-0.08	-0.11
3' flanking: 500 bp	307	0.12	0.07	0.04	0.04	0.01	0.03	-0.01	0	-0.06	-0.06	-0.09	-0.09		0.12	0.07	0.03	0.02	0.04	-0.01	0.02	-0.02	0	-0.08	-0.08	-0.11
3' flanking: 500 bp	308	0.12	0.07	0.04	0.04	0.01	0.03	-0.01	0	-0.06	-0.06	-0.09	-0.09		0.12	0.07	0.03	0.02	0.04	-0.01	0.02	-0.02	0	-0.08	-0.08	-0.11
3' flanking: 500 bp	309	0.12	0.07	0.04	0.04	0.01	0.03	-0.01	0	-0.06	-0.06	-0.09	-0.09		0.12	0.07	0.03	0.02	0.04	-0.01	0.02	-0.02	0	-0.08	-0.08	-0.11
3' flanking: 500 bp	310	0.12	0.07	0.04	0.04	0.01	0.03	-0.01	0	-0.06	-0.06	-0.09	-0.09		0.12	0.07	0.03	0.02	0.04	-0.01	0.02	-0.02	0	-0.08	-0.08	-0.11
3' flanking: 500 bp	311	0.12	0.07	0.04	0.04	0.01	0.03	-0.01	0	-0.06	-0.06	-0.09	-0.09		0.12	0.07	0.03	0.02	0.04	-0.01	0.02	-0.02	0	-0.08	-0.08	-0.11
3' flanking: 500 bp	312	0.12	0.07	0.04	0.04	0.01	0.03	-0.01	0	-0.06	-0.06	-0.09	-0.09		0.12	0.07	0.03	0.02	0.04	-0.01	0.02	-0.02	0	-0.08	-0.08	-0.11
3' flanking: 500 bp	313	0.12	0.07	0.04	0.04	0.01	0.03	-0.01	0	-0.06	-0.06	-0.09	-0.09		0.12	0.07	0.03	0.02	0.04	-0.01	0.02	-0.02	0	-0.08	-0.08	-0.11
3' flanking: 500 bp	314	0.12	0.07	0.04	0.04	0.01	0.03	-0.01	0	-0.06	-0.06	-0.09	-0.09		0.12	0.07	0.03	0.02	0.04	-0.01	0.02	-0.02	0	-0.08	-0.08	-0.11
3' flanking: 500 bp	315	0.12	0.07	0.04	0.04	0.01	0.03	-0.01	0	-0.06	-0.06	-0.09	-0.09		0.12	0.07	0.03	0.02	0.04	-0.01	0.02	-0.02	0	-0.08	-0.08	-0.11
3' flanking: 500 bp	316	0.12	0.07	0.04	0.04	0.01	0.03	-0.01	0	-0.06	-0.06	-0.09	-0.09		0.12	0.07	0.03	0.02	0.04	-0.01	0.02	-0.02	0	-0.08	-0.08	-0.11
3' flanking: 500 bp	317	0.12	0.07	0.04	0.04	0.01	0.03	-0.01	0	-0.06	-0.06	-0.09	-0.09		0.12	0.07	0.03	0.02	0.04	-0.01	0.02	-0.02	0	-0.08	-0.08	-0.11
3' flanking: 500 bp	318	0.12	0.07	0.04	0.04	0.01	0.03	-0.01	0	-0.06	-0.06	-0.09	-0.09		0.12	0.07	0.03	0.02	0.04	-0.01	0.02	-0.02	0	-0.08	-0.08	-0.11
3' flanking: 500 bp	319	0.12	0.07	0.04	0.04	0.01	0.03	-0.01	0	-0.06	-0.06	-0.09	-0.09		0.12	0.07	0.03	0.02	0.04	-0.01	0.02	-0.02	0	-0.08	-0.08	-0.11
3' flanking: 500 bp	320	0.12	0.07	0.04	0.04	0.01	0.03	-0.01	0	-0.06	-0.06	-0.09	-0.09		0.12	0.07	0.03	0.02	0.04	-0.01	0.02	-0.02	0	-0.08	-0.08	-0.11
3' flanking: 500 bp	321	0.12	0.07	0.04	0.04	0.01	0.03	-0.01	0	-0.06	-0.06	-0.09	-0.09		0.12	0.07	0.03	0.02	0.04	-0.01	0.02	-0.02	0	-0.08	-0.08	-0.11
3' flanking: 500 bp	322	0.12	0.07	0.04	0.04	0.01	0.03	-0.01	0	-0.06	-0.06	-0.09	-0.09		0.12	0.07	0.03	0.02	0.04	-0.01	0.02	-0.02	0	-0.08	-0.08	-0.11
3' flanking: 500 bp	323	0.12	0.07	0.04	0.04	0.01	0.03	-0.01	0	-0.06	-0.06	-0.09	-0.09		0.12	0.07	0.03	0.02	0.04	-0.01	0.02	-0.02	0	-0.08	-0.08	-0.11
3' flanking: 500 bp	324	0.12	0.07	0.04	0.04	0.01	0.03	-0.01	0	-0.06	-0.06	-0.09	-0.09		0.12	0.07	0.03	0.02	0.04	-0.01	0.02	-0.02	0	-0.08	-0.08	-0.11
3' flanking: 500 bp	325	0.12	0.07	0.04	0.04	0.01	0.03	-0.01	0	-0.06	-0.06	-0.09	-0.09		0.12	0.07	0.03	0.02	0.04	-0.01	0.02	-0.02	0	-0.08	-0.08	-0.11
3' flanking: 500 bp	326	0.12	0.07	0.04	0.04	0.01	0.03	-0.01	0	-0.06	-0.06	-0.09	-0.09		0.12	0.07	0.03	0.02	0.04	-0.01	0.02	-0.02	0	-0.08	-0.08	-0.11
3' flanking: 500 bp	327	0.12	0.07	0.04	0.04	0.01	0.03	-0.01	0	-0.06	-0.06	-0.09	-0.09		0.12	0.07	0.03	0.02	0.04	-0.01	0.02	-0.02	0	-0.08	-0.08	-0.11
3' flanking: 500 bp	328	0.12	0.07	0.04	0.04	0.01	0.03	-0.01	0	-0.06	-0.06	-0.09	-0.09		0.12	0.07	0.03	0.02	0.04	-0.01	0.02	-0.02	0	-0.08	-0.08	-0.11
3' flanking: 500 bp	329	0.12	0.07	0.04	0.04	0.01	0.03	-0.01	0	-0.06	-0.06	-0.09	-0.09		0.12	0.07	0.03	0.02	0.04	-0.01	0.02	-0.02	0	-0.08	-0.08	-0.11
3' flanking: 500 bp	330	0.12	0.07	0.04	0.04	0.01	0.03	-0.01	0	-0.06	-0.06	-0.09	-0.09		0.12	0.07	0.03	0.02	0.04	-0.01	0.02	-0.02	0	-0.08	-0.08	-0.11
3' flanking: 500 bp	331	0.12	0.07	0.04	0.04	0.01	0.03	-0.01	0	-0.06	-0.06	-0.09	-0.09		0.12	0.07	0.03	0.02	0.04	-0.01	0.02	-0.02	0	-0.08	-0.08	-0.11
3' flanking: 500 bp	332	0.12	0.07	0.04	0.04	0.01	0.03	-0.01	0	-0.06	-0.06	-0.09	-0.09		0.12	0.07	0.03	0.02	0.04	-0.01	0.02	-0.02	0	-0.08	-0.08	-0.11
3' flanking: 500 bp	333	0.12	0.07	0.04	0.04	0.01	0.03	-0.01	0	-0.06	-0.06	-0.09	-0.09		0.12	0.07	0.03	0.02	0.04	-0.01	0.02	-0.02	0	-0.08	-0.08	-0.11
3' flanking: 500 bp	334	0.12	0.07	0.04	0.04	0.01	0.03	-0.01	0	-0.06	-0.06	-0.09	-0.09		0.12	0.07	0.03	0.02	0.04	-0.01	0.02	-0.02	0	-0.08	-0.08	-0.11
3' flanking: 500 bp	335	0.12	0.07	0.04	0.04	0.01	0.03	-0.01	0	-0.06	-0.06	-0.09	-0.09		0.12	0.07	0.03	0.02	0.04	-0.01	0.02	-0.02	0	-0.08	-0.08	-0.11
3' flanking: 500 bp	336	0.12	0.07	0.04	0.04	0.01	0.03	-0.01	0	-0.06	-0.06	-0.09	-0.09		0.12	0.07	0.03	0.02	0.04	-0.01	0.02	-0.02	0	-0.08	-0.08	-0.11
3' flanking: 500 bp	337	0.12	0.07	0.04	0.04	0.01	0.03	-0.01	0	-0.06	-0.06	-0.09	-0.09		0.12	0.07	0.03	0.02	0.04	-0.01	0.02	-0.02	0	-0.08	-0.08	-0.11
3' flanking: 500 bp	338	0.12	0.07	0.04	0.04	0.01	0.03	-0.01	0	-0.06	-0.06	-0.09	-0.09		0.12	0.07	0.03	0.02	0.04	-0.01	0.02	-0.02	0	-0.08	-0.08	-0.11
3' flanking: 500 bp	339	0.12	0.07	0.04	0.04	0.01	0.03	-0.01	0	-0.06	-0.06	-0.09	-0.09		0.12	0.07	0.03	0.02	0.04	-0.01	0.02	-0.02	0	-0.08	-0.08	-0.11
3' flanking: 500 bp	340	0.12	0.07	0.04	0.04	0.01	0.03	-0.01	0	-0.05	-0.06	-0.09	-0.09		0.12	0.07	0.03	0.02	0.04	-0.01	0.02	-0.02	0	-0.08	-0.08	-0.11
3' flanking: 500 bp	341	0.12	0.07	0.04	0.04	0.01	0.03	-0.01	0	-0.05	-0.06	-0.09	-0.09		0.12	0.07	0.03	0.02	0.04	-0.01	0.02	-0.02	0	-0.08	-0.08	-0.11
3' flanking: 500 bp	342	0.12	0.07	0.04	0.04	0.01	0.03	-0.01	0	-0.05	-0.06	-0.09	-0.09		0.12	0.07	0.03	0.02	0.04	-0.01	0.02	-0.02	0	-0.08	-0.08	-0.11
3' flanking: 500 bp	343	0.12	0.07	0.04	0.04	0.01	0.03	-0.01	0	-0.05	-0.06	-0.09	-0.09		0.12	0.07	0.03	0.02	0.04	-0.01	0.02	-0.02	0	-0.08	-0.08	-0.11
3' flanking: 500 bp	344	0.12	0.07	0.04	0.04	0.01	0.03	-0.01	0	-0.05	-0.06	-0.09	-0.09		0.12	0.07	0.03	0.02	0.04	-0.01	0.02	-0.02	0	-0.08	-0.08	-0.11
3' flanking: 500 bp	345	0.12	0.07	0.04	0.04	0.01	0.03	-0.01	0	-0.05	-0.06	-0.09	-0.09		0.12	0.07	0.03	0.02	0.04	-0.01	0.02	-0.02	0	-0.08	-0.08	-0.11
3' flanking: 500 bp	346	0.12	0.07	0.04	0.04	0.01	0.03	-0.01	0	-0.06	-0.06	-0.09	-0.09		0.12	0.07	0.03	0.02	0.04	-0.01	0.02	-0.02	0	-0.08	-0.08	-0.11
3' flanking: 500 bp	347	0.12	0.07	0.04	0.04	0.01	0.03	-0.01	0	-0.05	-0.06	-0.09	-0.09		0.12	0.07	0.03	0.02	0.04	-0.01	0.02	-0.02	0	-0.08	-0.08	-0.11
3' flanking: 500 bp	348	0.12	0.07	0.04	0.04	0.01	0.03	-0.01	0	-0.06	-0.06	-0.09	-0.09		0.12	0.07	0.03	0.02	0.04	-0.01	0.02	-0.02	0	-0.08	-0.08	-0.11
3' flanking: 500 bp	349	0.12	0.07	0.04	0.04	0.01	0.03	-0.01	0	-0.06	-0.06	-0.09	-0.09		0.12	0.07	0.03	0.02	0.04	-0.01	0.02	-0.02	0	-0.08	-0.08	-0.11
3' flanking: 500 bp	350	0.12	0.07	0.04	0.04	0.01	0.03	-0.01	0	-0.06	-0.06	-0.09	-0.09		0.12	0.07	0.03	0.02	0.04	-0.01	0.02	-0.02	0	-0.08	-0.08	-0.11
3' flanking: 500 bp	351	0.12	0.07	0.04	0.04	0.01	0.03	-0.01	0	-0.06	-0.06	-0.09	-0.09		0.12	0.07	0.03	0.02	0.04	-0.01	0.02	-0.02	0	-0.08	-0.08	-0.11
3' flanking: 500 bp	352	0.12	0.07	0.04	0.04	0.01	0.03	-0.01	0	-0.06	-0.06	-0.09	-0.09		0.12	0.07	0.03	0.02	0.04	-0.01	0.02	-0.02	0	-0.08	-0.08	-0.11
3' flanking: 500 bp	353	0.12	0.07	0.04	0.04	0.01	0.03	-0.01	0	-0.06	-0.06	-0.09	-0.09		0.12	0.07	0.03	0.02	0.04	-0.01	0.02	-0.02	0	-0.08	-0.08	-0.11
3' flanking: 500 bp	354	0.12	0.07	0.04	0.04	0.01	0.03	-0.01	0	-0.06	-0.06	-0.09	-0.09		0.12	0.07	0.03	0.02	0.04	-0.01	0.02	-0.02	0	-0.08	-0.08	-0.11
3' flanking: 500 bp	355	0.12	0.07	0.04	0.04	0.01	0.03	-0.01	0	-0.06	-0.06	-0.09	-0.09		0.12	0.07	0.03	0.02	0.04	-0.01	0.02	-0.02	0	-0.08	-0.08	-0.11
3' flanking: 500 bp	356	0.12	0.07	0.04	0.04	0.01	0.03	-0.01	0	-0.06	-0.06	-0.09	-0.09		0.12	0.07	0.03	0.02	0.04	-0.01	0.02	-0.02	0	-0.08	-0.08	-0.11
3' flanking: 500 bp	357	0.12	0.07	0.04	0.04	0.01	0.03	-0.01	0	-0.06	-0.06	-0.09	-0.09		0.12	0.07	0.03	0.02	0.04	-0.01	0.02	-0.02	0	-0.08	-0.08	-0.11
3' flanking: 500 bp	358	0.12	0.07	0.04	0.04	0.01	0.03	-0.01	0	-0.06	-0.06	-0.09	-0.09		0.12	0.07	0.03	0.02	0.04	-0.01	0.02	-0.02	0	-0.08	-0.08	-0.11
3' flanking: 500 bp	359	0.12	0.07	0.04	0.04	0.01	0.03	-0.01	0	-0.06	-0.06	-0.09	-0.09		0.12	0.07	0.03	0.02	0.04	-0.01	0.02	-0.02	0	-0.08	-0.08	-0.11
3' flanking: 500 bp	360	0.12	0.07	0.04	0.04	0.01	0.03	-0.01	0	-0.06	-0.06	-0.09	-0.09		0.12	0.07	0.03	0.02	0.04	-0.01	0.02	-0.02	0	-0.08	-0.08	-0.11
3' flanking: 500 bp	361	0.12	0.07	0.04	0.04	0.01	0.03	-0.01	0	-0.06	-0.06	-0.09	-0.09		0.12	0.07	0.03	0.02	0.04	-0.01	0.02	-0.02	0	-0.08	-0.08	-0.11
3' flanking: 500 bp	362	0.12	0.07	0.04	0.04	0.01	0.03	-0.01	0	-0.06	-0.06	-0.09	-0.09		0.12	0.07	0.03	0.02	0.04	-0.01	0.02	-0.02	0	-0.08	-0.08	-0.11
3' flanking: 500 bp	363	0.12	0.07	0.04	0.04	0.01	0.03	-0.01	0	-0.06	-0.06	-0.09	-0.09		0.12	0.07	0.03	0.02	0.04	-0.01	0.02	-0.02	0	-0.08	-0.08	-0.11
3' flanking: 500 bp	364	0.12	0.07	0.04	0.04	0.01	0.03	-0.01	0	-0.06	-0.06	-0.09	-0.09		0.12	0.07	0.03	0.02	0.04	-0.01	0.02	-0.02	0	-0.08	-0.08	-0.11
3' flanking: 500 bp	365	0.12	0.07	0.04	0.04	0.01	0.03	-0.01	0	-0.06	-0.06	-0.09	-0.09		0.12	0.07	0.03	0.02	0.04	-0.01	0.02	-0.02	0	-0.08	-0.08	-0.11
3' flanking: 500 bp	366	0.12	0.07	0.04	0.04	0.01	0.03	-0.01	0	-0.06	-0.06	-0.09	-0.09		0.12	0.07	0.03	0.02	0.04	-0.01	0.02	-0.02	0	-0.08	-0.08	-0.11
3' flanking: 500 bp	367	0.12	0.07	0.04	0.04	0.01	0.03	-0.01	0	-0.06	-0.06	-0.09	-0.09		0.12	0.07	0.03	0.02	0.04	-0.01	0.02	-0.02	0	-0.08	-0.08	-0.11
3' flanking: 500 bp	368	0.12	0.07	0.04	0.04	0.01	0.03	-0.01	0	-0.05	-0.06	-0.09	-0.09		0.12	0.07	0.03	0.02	0.04	-0.01	0.02	-0.02	0	-0.08	-0.08	-0.11
3' flanking: 500 bp	369	0.12	0.07	0.04	0.04	0.01	0.03	-0.01	0	-0.05	-0.06	-0.09	-0.09		0.12	0.07	0.03	0.02	0.04	-0.01	0.02	-0.02	0	-0.08	-0.08	-0.11
3' flanking: 500 bp	370	0.12	0.07	0.04	0.04	0.01	0.03	-0.01	0	-0.05	-0.06	-0.09	-0.09		0.12	0.07	0.03	0.02	0.04	-0.01	0.02	-0.02	0	-0.08	-0.08	-0.11
3' flanking: 500 bp	371	0.12	0.07	0.04	0.04	0.01	0.03	-0.01	0	-0.05	-0.06	-0.09	-0.09		0.12	0.07	0.03	0.02	0.04	-0.01	0.02	-0.02	0	-0.08	-0.08	-0.11
3' flanking: 500 bp	372	0.12	0.07	0.04	0.04	0.01	0.03	-0.01	0	-0.05	-0.06	-0.09	-0.09		0.12	0.07	0.03	0.02	0.04	-0.01	0.02	-0.02	0	-0.08	-0.08	-0.11
3' flanking: 500 bp	373	0.12	0.07	0.04	0.04	0.01	0.03	-0.01	0	-0.05	-0.06	-0.09	-0.09		0.12	0.07	0.03	0.02	0.04	-0.01	0.02	-0.02	0	-0.08	-0.08	-0.11
3' flanking: 500 bp	374	0.12	0.07	0.04	0.04	0.01	0.03	-0.01	0	-0.05	-0.06	-0.09	-0.09		0.12	0.07	0.03	0.02	0.04	-0.01	0.02	-0.02	0	-0.08	-0.08	-0.11
3' flanking: 500 bp	375	0.12	0.07	0.04	0.04	0.01	0.03	-0.01	0	-0.05	-0.06	-0.09	-0.09		0.12	0.07	0.03	0.02	0.04	-0.01	0.02	-0.02	0	-0.08	-0.08	-0.11
3' flanking: 500 bp	376	0.12	0.07	0.04	0.04	0.01	0.03	-0.01	0	-0.05	-0.06	-0.09	-0.09		0.12	0.07	0.03	0.02	0.04	-0.01	0.02	-0.02	0	-0.08	-0.08	-0.11
3' flanking: 500 bp	377	0.12	0.07	0.04	0.04	0.01	0.03	-0.01	0	-0.05	-0.06	-0.09	-0.09		0.12	0.07	0.03	0.02	0.04	-0.01	0.02	-0.02	0	-0.08	-0.08	-0.11
3' flanking: 500 bp	378	0.12	0.07	0.04	0.04	0.01	0.03	-0.01	0	-0.05	-0.06	-0.09	-0.09		0.12	0.07	0.03	0.02	0.04	-0.01	0.02	-0.02	0	-0.08	-0.08	-0.11
3' flanking: 500 bp	379	0.12	0.07	0.04	0.04	0.01	0.03	-0.01	0	-0.05	-0.06	-0.09	-0.09		0.12	0.07	0.03	0.02	0.04	-0.01	0.02	-0.02	0	-0.08	-0.08	-0.11
3' flanking: 500 bp	380	0.12	0.07	0.04	0.04	0.01	0.03	-0.01	0	-0.05	-0.06	-0.09	-0.09		0.12	0.07	0.03	0.02	0.04	-0.01	0.02	-0.02	0	-0.08	-0.08	-0.11
3' flanking: 500 bp	381	0.12	0.07	0.04	0.04	0.01	0.03	-0.01	0	-0.06	-0.06	-0.09	-0.09		0.12	0.07	0.03	0.02	0.04	-0.01	0.02	-0.02	0	-0.08	-0.08	-0.11
3' flanking: 500 bp	382	0.12	0.07	0.04	0.04	0.01	0.03	-0.01	0	-0.06	-0.06	-0.09	-0.09		0.12	0.07	0.03	0.02	0.04	-0.01	0.02	-0.02	0	-0.08	-0.08	-0.11
3' flanking: 500 bp	383	0.12	0.07	0.04	0.04	0.01	0.03	-0.01	0	-0.06	-0.06	-0.09	-0.09		0.12	0.07	0.03	0.02	0.04	-0.01	0.02	-0.02	0	-0.08	-0.08	-0.11
3' flanking: 500 bp	384	0.12	0.07	0.04	0.04	0.01	0.03	-0.01	0	-0.06	-0.06	-0.09	-0.09		0.12	0.07	0.03	0.02	0.04	-0.01	0.02	-0.02	0	-0.08	-0.08	-0.11
3' flanking: 500 bp	385	0.12	0.07	0.04	0.04	0.01	0.03	-0.01	0	-0.06	-0.06	-0.09	-0.09		0.12	0.07	0.03	0.02	0.04	-0.01	0.02	-0.02	0	-0.08	-0.08	-0.11
3' flanking: 500 bp	386	0.12	0.07	0.04	0.04	0.01	0.03	-0.01	0	-0.06	-0.06	-0.09	-0.09		0.12	0.07	0.03	0.02	0.04	-0.01	0.02	-0.02	0	-0.08	-0.08	-0.11
3' flanking: 500 bp	387	0.12	0.07	0.04	0.04	0.01	0.03	-0.01	0	-0.06	-0.06	-0.09	-0.09		0.12	0.07	0.03	0.02	0.04	-0.01	0.02	-0.02	0	-0.08	-0.08	-0.11
3' flanking: 500 bp	388	0.12	0.07	0.04	0.04	0.01	0.03	-0.01	0	-0.06	-0.06	-0.09	-0.09		0.12	0.07	0.03	0.02	0.04	-0.01	0.02	-0.02	0	-0.08	-0.08	-0.11
3' flanking: 500 bp	389	0.12	0.07	0.04	0.04	0.01	0.03	-0.01	0	-0.05	-0.06	-0.09	-0.09		0.12	0.07	0.03	0.02	0.04	-0.01	0.02	-0.02	0	-0.08	-0.08	-0.11
3' flanking: 500 bp	390	0.12	0.07	0.04	0.04	0.01	0.03	-0.01	0	-0.06	-0.05	-0.09	-0.09		0.12	0.07	0.03	0.02	0.04	-0.01	0.02	-0.02	0	-0.08	-0.08	-0.11
3' flanking: 500 bp	391	0.12	0.07	0.04	0.04	0.01	0.03	-0.01	0	-0.06	-0.05	-0.09	-0.09		0.12	0.07	0.03	0.02	0.04	-0.01	0.02	-0.02	0	-0.08	-0.08	-0.11
3' flanking: 500 bp	392	0.12	0.07	0.04	0.04	0.01	0.03	-0.01	0	-0.06	-0.05	-0.09	-0.09		0.12	0.07	0.03	0.02	0.04	-0.01	0.02	-0.02	0	-0.08	-0.08	-0.11
3' flanking: 500 bp	393	0.12	0.07	0.04	0.04	0.01	0.03	-0.01	0	-0.05	-0.05	-0.09	-0.09		0.12	0.07	0.03	0.02	0.04	-0.01	0.02	-0.02	0	-0.08	-0.08	-0.11
3' flanking: 500 bp	394	0.12	0.07	0.04	0.04	0.01	0.03	-0.01	0	-0.05	-0.05	-0.09	-0.09		0.12	0.07	0.03	0.02	0.04	-0.01	0.02	-0.02	0	-0.08	-0.08	-0.11
3' flanking: 500 bp	395	0.12	0.07	0.04	0.04	0.01	0.03	-0.01	0	-0.05	-0.05	-0.09	-0.09		0.12	0.07	0.03	0.02	0.04	-0.01	0.02	-0.02	0	-0.08	-0.08	-0.11
3' flanking: 500 bp	396	0.12	0.07	0.04	0.04	0.01	0.03	-0.01	0	-0.05	-0.05	-0.09	-0.09		0.12	0.07	0.03	0.02	0.04	-0.01	0.02	-0.02	0	-0.08	-0.08	-0.11
3' flanking: 500 bp	397	0.12	0.07	0.04	0.04	0.01	0.03	-0.01	0	-0.05	-0.05	-0.09	-0.09		0.12	0.07	0.03	0.02	0.04	-0.01	0.02	-0.02	0	-0.08	-0.08	-0.11
3' flanking: 500 bp	398	0.12	0.07	0.04	0.04	0.01	0.03	-0.01	0	-0.05	-0.05	-0.09	-0.09		0.12	0.07	0.03	0.02	0.04	-0.01	0.02	-0.02	0	-0.08	-0.08	-0.11
3' flanking: 500 bp	399	0.12	0.07	0.04	0.04	0.01	0.03	-0.01	0	-0.05	-0.05	-0.09	-0.09		0.12	0.07	0.03	0.02	0.04	-0.01	0.02	-0.02	0	-0.08	-0.08	-0.11
3' flanking: 500 bp	400	0.12	0.07	0.04	0.04	0.01	0.03	-0.01	0	-0.05	-0.05	-0.09	-0.09		0.12	0.07	0.03	0.02	0.04	-0.01	0.02	-0.02	0	-0.08	-0.08	-0.11
3' flanking: 500 bp	401	0.12	0.07	0.04	0.04	0.01	0.03	-0.01	0	-0.05	-0.05	-0.09	-0.09		0.12	0.07	0.03	0.02	0.04	-0.01	0.02	-0.02	0	-0.08	-0.08	-0.11
3' flanking: 500 bp	402	0.12	0.07	0.04	0.04	0.01	0.03	-0.01	0	-0.05	-0.05	-0.09	-0.09		0.12	0.07	0.03	0.02	0.04	-0.01	0.02	-0.02	0	-0.08	-0.08	-0.11
3' flanking: 500 bp	403	0.12	0.07	0.04	0.04	0.01	0.03	-0.01	0	-0.05	-0.05	-0.09	-0.09		0.12	0.07	0.03	0.02	0.04	-0.01	0.02	-0.02	0	-0.08	-0.08	-0.11
3' flanking: 500 bp	404	0.12	0.07	0.04	0.04	0.01	0.03	-0.01	0	-0.05	-0.05	-0.09	-0.09		0.12	0.07	0.03	0.02	0.04	-0.01	0.02	-0.02	0	-0.08	-0.08	-0.11
3' flanking: 500 bp	405	0.12	0.07	0.04	0.04	0.01	0.03	-0.01	0	-0.05	-0.05	-0.09	-0.09		0.12	0.07	0.03	0.02	0.04	-0.01	0.02	-0.02	0	-0.08	-0.08	-0.11
3' flanking: 500 bp	406	0.12	0.07	0.04	0.04	0.01	0.03	-0.01	0	-0.05	-0.05	-0.09	-0.09		0.12	0.07	0.03	0.02	0.04	-0.01	0.02	-0.02	0	-0.08	-0.08	-0.11
3' flanking: 500 bp	407	0.12	0.07	0.04	0.04	0.01	0.03	-0.01	0	-0.05	-0.05	-0.09	-0.09		0.12	0.07	0.03	0.02	0.04	-0.01	0.02	-0.02	0	-0.08	-0.08	-0.11
3' flanking: 500 bp	408	0.12	0.07	0.04	0.04	0.01	0.03	-0.01	0	-0.05	-0.05	-0.09	-0.09		0.12	0.07	0.03	0.02	0.04	-0.01	0.02	-0.02	0	-0.08	-0.08	-0.11
3' flanking: 500 bp	409	0.12	0.07	0.04	0.04	0.01	0.03	-0.01	0	-0.05	-0.05	-0.09	-0.09		0.12	0.07	0.03	0.02	0.04	-0.01	0.02	-0.02	0	-0.08	-0.08	-0.11
3' flanking: 500 bp	410	0.12	0.07	0.04	0.04	0.01	0.03	-0.01	0	-0.05	-0.05	-0.09	-0.09		0.12	0.07	0.03	0.02	0.04	-0.01	0.02	-0.02	0	-0.08	-0.08	-0.11
3' flanking: 500 bp	411	0.12	0.07	0.04	0.04	0.01	0.03	-0.01	0	-0.05	-0.05	-0.09	-0.09		0.12	0.07	0.03	0.02	0.04	-0.01	0.02	-0.02	0	-0.08	-0.08	-0.11
3' flanking: 500 bp	412	0.12	0.07	0.04	0.04	0.01	0.03	-0.01	0	-0.05	-0.05	-0.09	-0.09		0.12	0.07	0.03	0.02	0.04	-0.01	0.02	-0.02	0	-0.08	-0.08	-0.11
3' flanking: 500 bp	413	0.12	0.07	0.04	0.04	0.01	0.03	-0.01	0	-0.05	-0.05	-0.09	-0.09		0.12	0.07	0.03	0.02	0.04	-0.01	0.02	-0.02	0	-0.08	-0.08	-0.11
3' flanking: 500 bp	414	0.12	0.07	0.04	0.04	0.01	0.03	-0.01	0	-0.05	-0.05	-0.09	-0.09		0.12	0.07	0.03	0.02	0.04	-0.01	0.02	-0.02	0	-0.08	-0.08	-0.11
3' flanking: 500 bp	415	0.12	0.07	0.04	0.04	0.01	0.03	-0.01	0	-0.05	-0.05	-0.09	-0.09		0.12	0.07	0.03	0.02	0.04	-0.01	0.02	-0.02	0	-0.08	-0.08	-0.11
3' flanking: 500 bp	416	0.12	0.07	0.04	0.04	0.01	0.03	-0.01	0	-0.05	-0.05	-0.09	-0.09		0.12	0.07	0.03	0.02	0.04	-0.01	0.02	-0.02	0	-0.08	-0.08	-0.11
3' flanking: 500 bp	417	0.12	0.07	0.04	0.04	0.01	0.03	-0.01	0	-0.05	-0.05	-0.09	-0.09		0.12	0.07	0.03	0.02	0.04	-0.01	0.02	-0.02	0	-0.08	-0.08	-0.11
3' flanking: 500 bp	418	0.12	0.07	0.04	0.04	0.01	0.03	-0.01	0	-0.05	-0.05	-0.09	-0.09		0.12	0.07	0.03	0.02	0.04	-0.01	0.02	-0.02	0	-0.08	-0.08	-0.11
3' flanking: 500 bp	419	0.12	0.07	0.04	0.04	0.01	0.03	-0.01	0	-0.05	-0.05	-0.09	-0.09		0.12	0.07	0.03	0.02	0.04	-0.01	0.02	-0.02	0	-0.08	-0.08	-0.11
3' flanking: 500 bp	420	0.12	0.07	0.04	0.04	0.01	0.03	-0.01	0	-0.05	-0.05	-0.09	-0.09		0.12	0.07	0.03	0.02	0.04	-0.01	0.02	-0.02	0	-0.08	-0.08	-0.11
3' flanking: 500 bp	421	0.12	0.07	0.04	0.04	0.01	0.03	-0.01	0	-0.05	-0.05	-0.09	-0.09		0.12	0.07	0.03	0.02	0.04	-0.01	0.02	-0.02	0	-0.08	-0.08	-0.11
3' flanking: 500 bp	422	0.12	0.07	0.04	0.04	0.01	0.03	-0.01	0	-0.05	-0.05	-0.09	-0.09		0.12	0.07	0.03	0.02	0.04	-0.01	0.02	-0.02	0	-0.08	-0.08	-0.11
3' flanking: 500 bp	423	0.12	0.07	0.04	0.04	0.01	0.03	-0.01	0	-0.05	-0.05	-0.09	-0.09		0.12	0.07	0.03	0.02	0.04	-0.01	0.02	-0.02	0	-0.08	-0.08	-0.11
3' flanking: 500 bp	424	0.12	0.07	0.04	0.04	0.01	0.03	-0.01	0	-0.05	-0.05	-0.09	-0.09		0.12	0.07	0.03	0.02	0.04	-0.01	0.02	-0.02	0	-0.08	-0.08	-0.11
3' flanking: 500 bp	425	0.12	0.07	0.04	0.04	0.01	0.03	-0.01	0	-0.05	-0.05	-0.09	-0.09		0.12	0.07	0.03	0.02	0.04	-0.01	0.02	-0.02	0	-0.08	-0.08	-0.11
3' flanking: 500 bp	426	0.12	0.07	0.04	0.04	0.01	0.03	-0.01	0	-0.05	-0.05	-0.09	-0.09		0.12	0.07	0.03	0.02	0.04	-0.01	0.02	-0.02	0	-0.08	-0.08	-0.11
3' flanking: 500 bp	427	0.12	0.07	0.04	0.04	0.01	0.03	-0.01	0	-0.05	-0.05	-0.09	-0.09		0.12	0.07	0.03	0.02	0.04	-0.01	0.02	-0.02	0	-0.08	-0.08	-0.11
3' flanking: 500 bp	428	0.12	0.07	0.04	0.04	0.01	0.03	-0.01	0	-0.05	-0.05	-0.09	-0.09		0.12	0.07	0.03	0.02	0.04	-0.01	0.02	-0.02	0	-0.08	-0.08	-0.11
3' flanking: 500 bp	429	0.12	0.07	0.04	0.04	0.01	0.03	-0.01	0	-0.05	-0.05	-0.09	-0.09		0.12	0.07	0.03	0.02	0.04	-0.01	0.02	-0.02	0	-0.08	-0.08	-0.11
3' flanking: 500 bp	430	0.12	0.07	0.04	0.04	0.01	0.03	-0.01	0	-0.05	-0.05	-0.09	-0.09		0.12	0.07	0.03	0.02	0.04	-0.01	0.02	-0.02	0	-0.08	-0.08	-0.11
3' flanking: 500 bp	431	0.12	0.07	0.04	0.04	0.01	0.03	-0.01	0	-0.05	-0.05	-0.09	-0.09		0.12	0.07	0.03	0.02	0.04	-0.01	0.02	-0.02	0	-0.08	-0.08	-0.11
3' flanking: 500 bp	432	0.12	0.07	0.04	0.04	0.01	0.03	-0.01	0	-0.05	-0.05	-0.09	-0.09		0.12	0.07	0.03	0.02	0.04	-0.01	0.02	-0.02	0	-0.08	-0.08	-0.11
3' flanking: 500 bp	433	0.12	0.07	0.04	0.04	0.01	0.03	-0.01	0	-0.05	-0.05	-0.09	-0.09		0.12	0.07	0.03	0.02	0.04	-0.01	0.02	-0.02	0	-0.08	-0.08	-0.11
3' flanking: 500 bp	434	0.12	0.07	0.04	0.04	0.01	0.03	-0.01	0	-0.05	-0.05	-0.09	-0.09		0.12	0.07	0.03	0.02	0.04	-0.01	0.02	-0.02	0	-0.08	-0.08	-0.11
3' flanking: 500 bp	435	0.12	0.07	0.04	0.04	0.01	0.03	-0.01	0	-0.05	-0.05	-0.09	-0.09		0.12	0.07	0.03	0.02	0.04	-0.01	0.02	-0.02	0	-0.08	-0.08	-0.11
3' flanking: 500 bp	436	0.12	0.07	0.04	0.04	0.01	0.03	-0.01	0	-0.05	-0.05	-0.09	-0.09		0.12	0.07	0.03	0.02	0.04	-0.01	0.02	-0.02	0	-0.08	-0.08	-0.11
3' flanking: 500 bp	437	0.12	0.07	0.04	0.04	0.01	0.03	-0.01	0	-0.05	-0.05	-0.09	-0.09		0.12	0.07	0.03	0.02	0.04	-0.01	0.02	-0.02	0	-0.08	-0.08	-0.11
3' flanking: 500 bp	438	0.12	0.07	0.04	0.04	0.01	0.03	-0.01	0	-0.05	-0.05	-0.09	-0.09		0.12	0.07	0.03	0.02	0.04	-0.01	0.02	-0.02	0	-0.08	-0.08	-0.11
3' flanking: 500 bp	439	0.12	0.07	0.04	0.04	0.01	0.03	-0.01	0	-0.05	-0.05	-0.09	-0.09		0.12	0.07	0.03	0.02	0.04	-0.01	0.02	-0.02	0	-0.08	-0.08	-0.11
3' flanking: 500 bp	440	0.12	0.07	0.04	0.04	0.01	0.03	-0.01	0	-0.05	-0.05	-0.09	-0.09		0.12	0.07	0.03	0.02	0.04	-0.01	0.02	-0.02	0	-0.08	-0.08	-0.11
3' flanking: 500 bp	441	0.12	0.07	0.04	0.04	0.01	0.03	-0.01	0	-0.05	-0.06	-0.09	-0.09		0.12	0.07	0.03	0.02	0.04	-0.01	0.02	-0.02	0	-0.08	-0.08	-0.11
3' flanking: 500 bp	442	0.12	0.07	0.04	0.04	0.01	0.03	-0.01	0	-0.05	-0.06	-0.09	-0.09		0.12	0.07	0.03	0.02	0.04	-0.01	0.02	-0.02	0	-0.08	-0.08	-0.11
3' flanking: 500 bp	443	0.12	0.07	0.04	0.04	0.01	0.03	-0.01	0	-0.05	-0.06	-0.09	-0.09		0.12	0.07	0.03	0.02	0.04	-0.01	0.02	-0.02	0	-0.08	-0.08	-0.11
3' flanking: 500 bp	444	0.12	0.07	0.04	0.04	0.01	0.03	-0.01	0	-0.05	-0.06	-0.09	-0.09		0.12	0.07	0.03	0.02	0.04	-0.01	0.02	-0.02	0	-0.08	-0.08	-0.11
3' flanking: 500 bp	445	0.12	0.07	0.04	0.04	0.01	0.03	-0.01	0	-0.05	-0.06	-0.09	-0.09		0.12	0.07	0.03	0.02	0.04	-0.01	0.02	-0.02	0	-0.08	-0.08	-0.11
3' flanking: 500 bp	446	0.12	0.07	0.04	0.04	0.01	0.03	-0.01	0	-0.05	-0.06	-0.09	-0.09		0.12	0.07	0.03	0.02	0.04	-0.01	0.02	-0.02	0	-0.08	-0.08	-0.11
3' flanking: 500 bp	447	0.12	0.07	0.04	0.04	0.01	0.03	-0.01	0	-0.05	-0.05	-0.09	-0.09		0.12	0.07	0.03	0.02	0.04	-0.01	0.02	-0.02	0	-0.08	-0.08	-0.11
3' flanking: 500 bp	448	0.12	0.07	0.04	0.04	0.01	0.03	-0.01	0	-0.05	-0.06	-0.09	-0.09		0.12	0.07	0.03	0.02	0.04	-0.01	0.02	-0.02	0	-0.08	-0.08	-0.11
3' flanking: 500 bp	449	0.12	0.07	0.04	0.04	0.01	0.03	-0.01	0	-0.05	-0.06	-0.09	-0.09		0.12	0.07	0.03	0.02	0.04	-0.01	0.02	-0.02	0	-0.08	-0.08	-0.11
3' flanking: 500 bp	450	0.12	0.07	0.04	0.04	0.01	0.03	-0.01	0	-0.05	-0.06	-0.09	-0.09		0.12	0.07	0.03	0.02	0.04	-0.01	0.02	-0.02	0	-0.08	-0.08	-0.11
3' flanking: 500 bp	451	0.12	0.07	0.04	0.04	0.01	0.03	-0.01	0	-0.05	-0.06	-0.09	-0.09		0.12	0.07	0.03	0.02	0.04	-0.01	0.02	-0.02	0	-0.08	-0.08	-0.11
3' flanking: 500 bp	452	0.12	0.07	0.04	0.04	0.01	0.03	-0.01	0	-0.05	-0.06	-0.09	-0.09		0.12	0.07	0.03	0.02	0.04	-0.01	0.02	-0.02	0	-0.08	-0.08	-0.11
3' flanking: 500 bp	453	0.12	0.07	0.04	0.04	0.01	0.03	-0.01	0	-0.05	-0.06	-0.09	-0.09		0.12	0.07	0.03	0.02	0.04	-0.01	0.02	-0.02	0	-0.08	-0.08	-0.11
3' flanking: 500 bp	454	0.12	0.07	0.04	0.04	0.01	0.03	-0.01	0	-0.05	-0.06	-0.09	-0.09		0.12	0.07	0.03	0.02	0.04	-0.01	0.02	-0.02	0	-0.08	-0.08	-0.11
3' flanking: 500 bp	455	0.12	0.07	0.04	0.04	0.01	0.03	-0.01	0	-0.05	-0.06	-0.09	-0.09		0.12	0.07	0.03	0.02	0.04	-0.01	0.02	-0.02	0	-0.08	-0.08	-0.11
3' flanking: 500 bp	456	0.12	0.07	0.04	0.04	0.01	0.03	-0.01	0	-0.05	-0.06	-0.09	-0.09		0.12	0.07	0.03	0.02	0.04	-0.01	0.02	-0.02	0	-0.08	-0.08	-0.11
3' flanking: 500 bp	457	0.12	0.07	0.04	0.04	0.01	0.03	-0.01	0	-0.05	-0.06	-0.09	-0.09		0.12	0.07	0.03	0.02	0.04	-0.01	0.02	-0.02	0	-0.08	-0.08	-0.11
3' flanking: 500 bp	458	0.12	0.07	0.04	0.04	0.01	0.03	-0.01	0	-0.05	-0.06	-0.09	-0.09		0.12	0.07	0.03	0.02	0.04	-0.01	0.02	-0.02	0	-0.08	-0.08	-0.11
3' flanking: 500 bp	459	0.12	0.07	0.04	0.04	0.01	0.03	-0.01	0	-0.05	-0.06	-0.09	-0.09		0.12	0.07	0.03	0.02	0.04	-0.01	0.02	-0.02	0	-0.08	-0.08	-0.11
3' flanking: 500 bp	460	0.12	0.07	0.04	0.04	0.01	0.03	-0.01	0	-0.05	-0.06	-0.09	-0.09		0.12	0.07	0.03	0.02	0.04	-0.01	0.02	-0.02	0	-0.08	-0.08	-0.11
3' flanking: 500 bp	461	0.12	0.07	0.04	0.04	0.01	0.03	-0.01	0	-0.05	-0.06	-0.09	-0.09		0.12	0.07	0.03	0.02	0.04	-0.01	0.02	-0.02	0	-0.08	-0.08	-0.11
3' flanking: 500 bp	462	0.12	0.07	0.04	0.04	0.01	0.03	-0.01	0	-0.05	-0.06	-0.09	-0.09		0.12	0.07	0.03	0.02	0.04	-0.01	0.02	-0.02	0	-0.08	-0.08	-0.11
3' flanking: 500 bp	463	0.12	0.07	0.04	0.04	0.01	0.03	-0.01	0	-0.05	-0.06	-0.09	-0.09		0.12	0.07	0.03	0.02	0.04	-0.01	0.02	-0.02	0	-0.08	-0.08	-0.11
3' flanking: 500 bp	464	0.12	0.07	0.04	0.04	0.01	0.03	-0.01	0	-0.05	-0.06	-0.09	-0.09		0.12	0.07	0.03	0.02	0.04	-0.01	0.02	-0.02	0	-0.08	-0.08	-0.11
3' flanking: 500 bp	465	0.12	0.07	0.04	0.04	0.01	0.03	-0.01	0	-0.05	-0.06	-0.09	-0.09		0.12	0.07	0.03	0.02	0.04	-0.01	0.02	-0.02	0	-0.08	-0.08	-0.11
3' flanking: 500 bp	466	0.12	0.07	0.04	0.04	0.01	0.03	-0.01	0	-0.05	-0.06	-0.09	-0.09		0.12	0.07	0.03	0.02	0.04	-0.01	0.02	-0.02	0	-0.08	-0.08	-0.11
3' flanking: 500 bp	467	0.12	0.07	0.04	0.04	0.01	0.03	-0.01	0	-0.05	-0.06	-0.09	-0.09		0.12	0.07	0.03	0.02	0.04	-0.01	0.02	-0.02	0	-0.08	-0.08	-0.11
3' flanking: 500 bp	468	0.12	0.07	0.04	0.04	0.01	0.03	-0.01	0	-0.05	-0.06	-0.09	-0.09		0.12	0.07	0.03	0.02	0.04	-0.01	0.02	-0.02	0	-0.08	-0.08	-0.11
3' flanking: 500 bp	469	0.12	0.07	0.04	0.04	0.01	0.03	-0.01	0	-0.05	-0.06	-0.09	-0.09		0.12	0.07	0.03	0.02	0.04	-0.01	0.02	-0.02	0	-0.08	-0.08	-0.11
3' flanking: 500 bp	470	0.12	0.07	0.04	0.04	0.01	0.03	-0.01	0	-0.05	-0.06	-0.09	-0.09		0.12	0.07	0.03	0.02	0.04	-0.01	0.02	-0.02	0	-0.08	-0.08	-0.11
3' flanking: 500 bp	471	0.12	0.07	0.04	0.04	0.01	0.03	-0.01	0	-0.05	-0.06	-0.09	-0.09		0.12	0.07	0.03	0.02	0.04	-0.01	0.02	-0.02	0	-0.08	-0.08	-0.11
3' flanking: 500 bp	472	0.12	0.07	0.04	0.04	0.01	0.03	-0.01	0	-0.05	-0.06	-0.09	-0.09		0.12	0.07	0.03	0.02	0.04	-0.01	0.02	-0.02	0	-0.08	-0.08	-0.11
3' flanking: 500 bp	473	0.12	0.07	0.04	0.04	0.01	0.03	-0.01	0	-0.05	-0.06	-0.09	-0.09		0.12	0.07	0.03	0.02	0.04	-0.01	0.02	-0.02	0	-0.08	-0.08	-0.11
3' flanking: 500 bp	474	0.12	0.08	0.04	0.04	0.01	0.03	-0.01	0	-0.05	-0.06	-0.09	-0.09		0.12	0.07	0.03	0.02	0.04	-0.01	0.02	-0.02	0	-0.08	-0.08	-0.11
3' flanking: 500 bp	475	0.12	0.08	0.04	0.04	0.01	0.03	-0.01	0	-0.05	-0.06	-0.09	-0.09		0.12	0.07	0.03	0.02	0.04	-0.01	0.02	-0.02	0	-0.08	-0.08	-0.11
3' flanking: 500 bp	476	0.12	0.08	0.04	0.04	0.01	0.03	-0.01	0	-0.05	-0.06	-0.09	-0.09		0.12	0.07	0.03	0.02	0.04	-0.01	0.02	-0.02	0	-0.08	-0.08	-0.11
3' flanking: 500 bp	477	0.12	0.08	0.04	0.04	0.01	0.03	-0.01	0	-0.05	-0.06	-0.09	-0.09		0.12	0.07	0.03	0.02	0.04	-0.01	0.02	-0.02	0	-0.08	-0.08	-0.11
3' flanking: 500 bp	478	0.12	0.07	0.04	0.04	0.01	0.03	-0.01	0	-0.05	-0.06	-0.09	-0.09		0.12	0.07	0.03	0.02	0.04	-0.01	0.02	-0.02	0	-0.08	-0.08	-0.11
3' flanking: 500 bp	479	0.12	0.08	0.04	0.04	0.01	0.03	-0.01	0	-0.05	-0.06	-0.09	-0.09		0.12	0.07	0.03	0.02	0.04	-0.01	0.02	-0.02	0	-0.08	-0.08	-0.11
3' flanking: 500 bp	480	0.12	0.08	0.04	0.04	0.01	0.03	-0.01	0	-0.05	-0.06	-0.09	-0.09		0.12	0.07	0.03	0.02	0.04	-0.01	0.02	-0.02	0	-0.08	-0.08	-0.11
3' flanking: 500 bp	481	0.12	0.08	0.04	0.04	0.01	0.03	-0.01	0	-0.05	-0.06	-0.09	-0.09		0.12	0.07	0.03	0.02	0.04	-0.01	0.02	-0.02	0	-0.08	-0.08	-0.11
3' flanking: 500 bp	482	0.12	0.08	0.04	0.04	0.01	0.03	-0.01	0	-0.05	-0.06	-0.09	-0.09		0.12	0.07	0.03	0.02	0.04	-0.01	0.02	-0.02	0	-0.08	-0.08	-0.11
3' flanking: 500 bp	483	0.12	0.08	0.04	0.04	0.01	0.03	-0.01	0	-0.05	-0.06	-0.09	-0.09		0.12	0.07	0.03	0.02	0.04	-0.01	0.02	-0.02	0	-0.08	-0.08	-0.11
3' flanking: 500 bp	484	0.12	0.08	0.04	0.04	0.01	0.03	-0.01	0	-0.05	-0.06	-0.09	-0.09		0.12	0.07	0.03	0.02	0.04	-0.01	0.02	-0.02	0	-0.08	-0.08	-0.11
3' flanking: 500 bp	485	0.12	0.08	0.04	0.04	0.01	0.03	-0.01	0	-0.05	-0.06	-0.09	-0.09		0.12	0.07	0.03	0.02	0.04	-0.01	0.02	-0.02	0	-0.08	-0.08	-0.11
3' flanking: 500 bp	486	0.12	0.08	0.04	0.04	0.01	0.03	-0.01	0	-0.05	-0.06	-0.09	-0.09		0.12	0.07	0.03	0.02	0.04	-0.01	0.02	-0.02	0	-0.08	-0.08	-0.11
3' flanking: 500 bp	487	0.12	0.08	0.04	0.04	0.01	0.03	-0.01	0	-0.05	-0.06	-0.09	-0.09		0.12	0.07	0.03	0.02	0.04	-0.01	0.02	-0.02	0	-0.08	-0.08	-0.11
3' flanking: 500 bp	488	0.12	0.08	0.04	0.04	0.01	0.03	-0.01	0	-0.05	-0.06	-0.09	-0.09		0.12	0.07	0.03	0.02	0.04	-0.01	0.02	-0.02	0	-0.08	-0.08	-0.11
3' flanking: 500 bp	489	0.12	0.08	0.04	0.04	0.01	0.03	-0.01	0	-0.05	-0.06	-0.09	-0.09		0.12	0.07	0.03	0.02	0.04	-0.01	0.02	-0.02	0	-0.08	-0.08	-0.11
3' flanking: 500 bp	490	0.12	0.08	0.04	0.04	0.01	0.03	-0.01	0	-0.05	-0.06	-0.09	-0.09		0.12	0.07	0.03	0.02	0.04	-0.01	0.02	-0.02	0	-0.08	-0.08	-0.11
3' flanking: 500 bp	491	0.12	0.08	0.04	0.04	0.01	0.03	-0.01	0	-0.05	-0.06	-0.09	-0.09		0.12	0.07	0.03	0.02	0.04	-0.01	0.02	-0.02	0	-0.08	-0.08	-0.11
3' flanking: 500 bp	492	0.12	0.08	0.04	0.04	0.01	0.03	-0.01	0	-0.05	-0.06	-0.09	-0.09		0.12	0.07	0.03	0.02	0.04	-0.01	0.02	-0.02	0	-0.08	-0.08	-0.11
3' flanking: 500 bp	493	0.12	0.08	0.04	0.04	0.01	0.03	-0.01	0	-0.05	-0.06	-0.09	-0.09		0.12	0.07	0.03	0.02	0.04	-0.01	0.02	-0.02	0	-0.08	-0.08	-0.11
3' flanking: 500 bp	494	0.12	0.08	0.04	0.04	0.01	0.03	-0.01	0	-0.05	-0.06	-0.09	-0.09		0.12	0.07	0.03	0.02	0.04	-0.01	0.02	-0.02	0	-0.08	-0.08	-0.11
3' flanking: 500 bp	495	0.12	0.08	0.04	0.04	0.01	0.03	-0.01	0	-0.05	-0.06	-0.09	-0.09		0.12	0.07	0.03	0.02	0.04	-0.01	0.02	-0.02	0	-0.08	-0.08	-0.11
3' flanking: 500 bp	496	0.12	0.08	0.04	0.04	0.01	0.03	-0.01	0	-0.05	-0.06	-0.09	-0.09		0.12	0.07	0.03	0.02	0.04	-0.01	0.02	-0.02	0	-0.08	-0.08	-0.11
3' flanking: 500 bp	497	0.12	0.08	0.04	0.04	0.01	0.03	-0.01	0	-0.05	-0.06	-0.09	-0.09		0.12	0.07	0.03	0.02	0.04	-0.01	0.02	-0.02	0	-0.08	-0.08	-0.11
3' flanking: 500 bp	498	0.12	0.08	0.04	0.04	0.01	0.03	-0.01	0	-0.05	-0.06	-0.09	-0.09		0.12	0.07	0.03	0.02	0.04	-0.01	0.02	-0.02	0	-0.08	-0.08	-0.11
3' flanking: 500 bp	499	0.12	0.08	0.04	0.04	0.01	0.03	-0.01	0	-0.05	-0.06	-0.09	-0.09		0.12	0.07	0.03	0.02	0.04	-0.01	0.02	-0.02	0	-0.08	-0.08	-0.11
