# Supplementary material for: Effects of thymidylate synthase inhibitors differ in genomic uracilation and mutagenic potential
Source: Life Sci Alliance. 2026 Feb 6;9(4):e202503352. doi: 10.26508/lsa.202503352 (PMC12881662; doi:10.26508/lsa.202503352)
Supplement: Supplementary file 4 [file LSA-2025-03352_SdataFS2.2.xlsx]

## Sheet: Sheet1
	WT		NT		NTMMR				RTX		RTXMMR		5FdUR		5FdURMMR
0.03	120	120	128	128	124	124		10	131	131	121	121	129	129	128	128
0.09	0	120	0	128	0	124		30	0	131	0	121	0	129	0	128
0.15	0	120	0	128	0	124		50	0	131	0	121	0	129	0	128
0.21	0	120	0	128	0	124		70	0	131	0	121	0	129	0	128
0.27	0	120	0	128	0	124		90	0	131	0	121	0	129	0	128
0.33	0	120	0	128	0	124		110	0	131	0	121	0	129	0	128
0.39	0	120	0	128	0	124		130	0	131	0	121	0	129	0	128
0.45	0	120	0	128	0	124		150	0	131	0	121	0	129	0	128
0.51	0	120	5	133	0	124		170	0	131	0	121	0	129	0	128
0.57	0	120	70	203	0	124		190	0	131	0	121	0	129	0	128
0.63	16	136	317	520	0	124		210	0	131	0	121	2	131	0	128
0.69	274	410	1094	1614	0	124		230	0	131	0	121	3	134	0	128
0.75	965	1375	2113	3727	0	124		250	0	131	0	121	37	171	0	128
0.81	2207	3582	3012	6739	0	124		270	0	131	0	121	224	395	0	128
0.87	3352	6934	3317	10056	8	132		290	0	131	0	121	749	1144	0	128
0.93	3573	10507	3256	13312	46	178		310	0	131	0	121	1664	2808	0	128
0.99	3569	14076	3369	16681	127	305		330	0	131	0	121	3428	6236	0	128
1.05	3801	17877	3400	20081	296	601		350	0	131	0	121	4710	10946	0	128
1.11	3877	21754	3400	23481	655	1256		370	0	131	0	121	4874	15820	0	128
1.17	3990	25744	3505	26986	1112	2368		390	3	134	0	121	4659	20479	0	128
1.23	3868	29612	3221	30207	1609	3977		410	3	137	0	121	4270	24749	0	128
1.29	3727	33339	3172	33379	1995	5972		430	11	148	0	121	3919	28668	0	128
1.35	3304	36643	2858	36237	2188	8160		450	55	203	0	121	3341	32009	0	128
1.41	2630	39273	2336	38573	2103	10263		470	133	336	0	121	2857	34866	0	128
1.47	1822	41095	1795	40368	2187	12450		490	296	632	1	122	2384	37250	0	128
1.53	1302	42397	1317	41685	2098	14548		510	597	1229	1	123	1960	39210	1	129
1.59	777	43174	942	42627	2170	16718		530	1101	2330	0	123	1533	40743	0	129
1.65	453	43627	604	43231	2208	18926		550	1721	4051	2	125	1113	41856	2	131
1.71	221	43848	385	43616	2244	21170		570	2147	6198	4	129	785	42641	7	138
1.77	135	43983	225	43841	2392	23562		590	2290	8488	14	143	569	43210	20	158
1.83	68	44051	126	43967	2339	25901		610	2183	10671	27	170	355	43565	53	211
1.89	35	44086	62	44029	2389	28290		630	2041	12712	46	216	232	43797	131	342
1.95	21	44107	39	44068	2229	30519		650	1707	14419	106	322	138	43935	242	584
2.01	8	44115	17	44085	2158	32677		670	1765	16184	177	499	92	44027	431	1015
2.07	4	44119	12	44097	2067	34744		690	1649	17833	273	772	47	44074	713	1728
2.13	0	44119	11	44108	1866	36610		710	1571	19404	497	1269	25	44099	854	2582
2.19	4	44123	8	44116	1690	38300		730	1568	20972	741	2010	15	44114	1122	3704
2.25	1	44124	3	44119	1403	39703		750	1450	22422	955	2965	6	44120	1375	5079
2.31	1	44125	2	44121	1143	40846		770	1525	23947	1178	4143	3	44123	1787	6866
2.37	0	44125	1	44122	862	41708		790	1574	25521	1266	5409	2	44125	2244	9110
2.43	0	44125	2	44124	731	42439		810	1591	27112	1303	6712	1	44126	2460	11570
2.49	0	44125	1	44125	524	42963		830	1661	28773	1282	7994	0	44126	2712	14282
2.55	0	44125	0	44125	375	43338		850	1649	30422	1178	9172	0	44126	2839	17121
2.61	0	44125	0	44125	254	43592		870	1676	32098	1224	10396	0	44126	3070	20191
2.67	0	44125	0	44125	166	43758		890	1597	33695	1229	11625	0	44126	3183	23374
2.73	0	44125	0	44125	108	43866		910	1593	35288	1226	12851	0	44126	3062	26436
2.79	0	44125	0	44125	88	43954		930	1503	36791	1226	14077	0	44126	2868	29304
2.85	1	44126	0	44125	66	44020		950	1398	38189	1261	15338	0	44126	2687	31991
2.91	0	44126	0	44125	36	44056		970	1210	39399	1376	16714	0	44126	2307	34298
2.97	0	44126	0	44125	20	44076		990	1079	40478	1355	18069	0	44126	2057	36355
3.03	0	44126	0	44125	17	44093		1010	912	41390	1337	19406	0	44126	1748	38103
3.09	0	44126	0	44125	9	44102		1030	714	42104	1434	20840	0	44126	1450	39553
3.15	0	44126	0	44125	9	44111		1050	593	42697	1459	22299	0	44126	1214	40767
3.21	0	44126	0	44125	0	44111		1070	442	43139	1500	23799	0	44126	915	41682
3.27	0	44126	0	44125	4	44115		1090	349	43488	1608	25407	0	44126	719	42401
3.33	0	44126	0	44125	0	44115		1110	241	43729	1582	26989	0	44126	514	42915
3.39	0	44126	0	44125	3	44118		1130	168	43897	1521	28510	0	44126	385	43300
3.45	0	44126	1	44126	3	44121		1150	84	43981	1619	30129	0	44126	248	43548
3.51	0	44126	0	44126	2	44123		1170	59	44040	1619	31748	0	44126	187	43735
3.57	0	44126	0	44126	1	44124		1190	42	44082	1573	33321	0	44126	148	43883
3.63	0	44126	0	44126	1	44125		1210	26	44108	1506	34827	0	44126	96	43979
3.69	0	44126	0	44126	0	44125		1230	7	44115	1368	36195	0	44126	51	44030
3.75	0	44126	0	44126	0	44125		1250	8	44123	1228	37423	0	44126	35	44065
3.81	0	44126	0	44126	0	44125		1270	2	44125	1196	38619	0	44126	26	44091
3.87	0	44126	0	44126	0	44125		1290	1	44126	1077	39696	0	44126	15	44106
3.93	0	44126	0	44126	0	44125		1310	0	44126	946	40642	0	44126	14	44120
3.99	0	44126	0	44126	0	44125		1330	1	44127	798	41440	0	44126	3	44123
4.05	2	43695	0	43684	7	43520		1350	0	44127	655	42095	0	44126	1	44124
4.11	2	43697	5	43689	8	43528		1370	0	44127	481	42576	0	44126	2	44126
4.17	5	43702	3	43692	8	43536		1390	0	44127	426	43002	0	44126	0	44126
4.23	3	43705	1	43693	8	43544		1410	0	44127	338	43340	0	44126	0	44126
4.29	3	43708	5	43698	6	43550		1430	0	44127	246	43586	0	44126	0	44126
4.35	4	43712	2	43700	10	43560		1450	0	44127	164	43750	0	44126	0	44126
4.41	2	43714	4	43704	5	43565		1470	0	44127	127	43877	0	44126	0	44126
4.47	3	43717	2	43706	8	43573		1490	0	44127	90	43967	0	44126	0	44126
4.53	3	43720	3	43709	5	43578		1510	0	44127	56	44023	0	44126	0	44126
4.59	2	43722	2	43711	7	43585		1530	0	44127	42	44065	0	44126	0	44126
4.65	2	43724	1	43712	9	43594		1550	0	44127	22	44087	0	44126	0	44126
4.71	1	43725	0	43712	2	43596		1570	0	44127	15	44102	0	44126	0	44126
4.77	3	43728	2	43714	8	43604		1590	0	44127	10	44112	0	44126	0	44126
4.83	2	43730	5	43719	3	43607		1610	0	44127	5	44117	0	44126	0	44126
4.89	1	43731	3	43722	5	43612		1630	0	44127	4	44121	0	44126	0	44126
4.95	5	43736	1	43723	2	43614		1650	0	44127	2	44123	0	44126	0	44126
5.01	3	43739	3	43726	3	43617		1670	0	44127	1	44124	0	44126	0	44126
5.07	3	43742	2	43728	5	43622		1690	0	44127	2	44126	0	44126	0	44126
5.13	4	43746	2	43730	1	43623		1710	0	44127	0	44126	0	44126	0	44126
5.19	2	43748	5	43735	6	43629		1730	0	44127	0	44126	0	44126	0	44126
5.25	1	43749	5	43740	3	43632		1750	0	44127	0	44126	0	44126	0	44126
5.31	5	43754	3	43743	7	43639		1770	0	44127	0	44126	0	44126	0	44126
5.37	1	43755	1	43744	5	43644		1790	0	44127	0	44126	0	44126	0	44126
5.43	3	43758	2	43746	1	43645		1810	0	44127	0	44126	0	44126	0	44126
5.49	2	43760	2	43748	3	43648		1830	0	44127	0	44126	0	44126	0	44126
5.55	5	43765	1	43749	2	43650		1850	0	44127	0	44126	0	44126	0	44126
5.61	4	43769	4	43753	5	43655		1870	0	44127	0	44126	0	44126	0	44126
5.67	4	43773	4	43757	5	43660		1890	0	44127	0	44126	0	44126	0	44126
5.73	1	43774	4	43761	5	43665		1910	0	44127	0	44126	0	44126	0	44126
5.79	2	43776	2	43763	3	43668		1930	0	44127	0	44126	0	44126	0	44126
5.85	3	43779	2	43765	2	43670		1950	0	44127	0	44126	0	44126	0	44126
5.91	0	43779	0	43765	2	43672		1970	0	44127	0	44126	0	44126	0	44126
5.97	2	43781	2	43767	3	43675		1990	0	44127	0	44126	0	44126	0	44126
6.03	0	43781	0	43767	4	43679		2010	0	44127	0	44126	0	44126	0	44126
6.09	2	43783	2	43769	1	43680		2030	0	44127	0	44126	0	44126	0	44126
6.15	1	43784	0	43769	3	43683		2050	0	44127	0	44126	0	44126	0	44126
6.21	1	43785	0	43769	2	43685		2070	0	44127	0	44126	0	44126	0	44126
6.27	0	43785	4	43773	3	43688		2090	0	44127	0	44126	0	44126	0	44126
6.33	4	43789	2	43775	5	43693		2110	0	44127	0	44126	0	44126	0	44126
6.39	4	43793	0	43775	3	43696		2130	0	44127	0	44126	0	44126	0	44126
6.45	0	43793	2	43777	2	43698		2150	0	44127	0	44126	0	44126	0	44126
6.51	2	43795	2	43779	3	43701		2170	0	44127	0	44126	0	44126	0	44126
6.57	3	43798	2	43781	2	43703		2190	0	44127	0	44126	0	44126	0	44126
6.63	1	43799	3	43784	2	43705		2210	0	44127	0	44126	0	44126	0	44126
6.69	3	43802	0	43784	2	43707		2230	0	44127	0	44126	0	44126	0	44126
6.75	1	43803	1	43785	1	43708		2250	0	44127	0	44126	0	44126	0	44126
6.81	1	43804	1	43786	0	43708		2270	0	44127	0	44126	0	44126	0	44126
6.87	0	43804	1	43787	2	43710		2290	0	44127	0	44126	0	44126	0	44126
6.93	0	43804	1	43788	0	43710		2310	0	44127	0	44126	0	44126	0	44126
6.99	2	43806	0	43788	1	43711		2330	0	44127	0	44126	0	44126	0	44126
7.05	2	43808	1	43789	1	43712		2350	0	44127	0	44126	0	44126	0	44126
7.11	2	43810	2	43791	4	43716		2370	0	44127	0	44126	0	44126	0	44126
7.17	0	43810	2	43793	2	43718		2390	0	44127	0	44126	0	44126	0	44126
7.23	2	43812	2	43795	1	43719		2410	0	44127	0	44126	0	44126	0	44126
7.29	0	43812	3	43798	0	43719		2430	0	44127	0	44126	0	44126	0	44126
7.35	2	43814	0	43798	2	43721		2450	0	44127	0	44126	0	44126	0	44126
7.41	0	43814	0	43798	1	43722		2470	0	44127	0	44126	0	44126	0	44126
7.47	1	43815	0	43798	2	43724		2490	0	44127	0	44126	0	44126	0	44126
7.53	0	43815	0	43798	2	43726		2510	0	44127	0	44126	0	44126	0	44126
7.59	1	43816	3	43801	1	43727		2530	0	44127	0	44126	0	44126	0	44126
7.65	1	43817	0	43801	1	43728		2550	0	44127	0	44126	0	44126	0	44126
7.71	2	43819	3	43804	1	43729		2570	0	44127	0	44126	0	44126	0	44126
7.77	1	43820	0	43804	2	43731		2590	0	44127	0	44126	0	44126	0	44126
7.83	0	43820	0	43804	2	43733		2610	0	44127	0	44126	0	44126	0	44126
7.89	2	43822	3	43807	2	43735		2630	0	44127	0	44126	0	44126	0	44126
7.95	2	43824	1	43808	3	43738		2650	0	44127	0	44126	0	44126	0	44126
8.01	1	43825	0	43808	1	43739		2670	0	44127	0	44126	0	44126	0	44126
8.07	4	43829	1	43809	0	43739		2690	0	44127	0	44126	0	44126	0	44126
8.13	2	43831	2	43811	1	43740		2710	0	44127	0	44126	0	44126	0	44126
8.19	0	43831	1	43812	1	43741		2730	0	44127	0	44126	0	44126	0	44126
8.25	1	43832	1	43813	3	43744		2750	0	44127	0	44126	0	44126	0	44126
8.31	0	43832	1	43814	5	43749		2770	0	44127	0	44126	0	44126	0	44126
8.37	0	43832	1	43815	0	43749		2790	0	44127	0	44126	0	44126	0	44126
8.43	0	43832	1	43816	3	43752		2810	0	44127	0	44126	0	44126	0	44126
8.49	0	43832	0	43816	3	43755		2830	0	44127	0	44126	0	44126	0	44126
8.55	0	43832	2	43818	1	43756		2850	0	44127	0	44126	0	44126	0	44126
8.61	1	43833	3	43821	1	43757		2870	0	44127	0	44126	0	44126	0	44126
8.67	0	43833	3	43824	1	43758		2890	0	44127	0	44126	0	44126	0	44126
8.73	0	43833	0	43824	2	43760		2910	0	44127	0	44126	0	44126	0	44126
8.79	1	43834	1	43825	1	43761		2930	0	44127	0	44126	0	44126	0	44126
8.85	2	43836	0	43825	1	43762		2950	0	44127	0	44126	0	44126	0	44126
8.91	1	43837	2	43827	0	43762		2970	0	44127	0	44126	0	44126	0	44126
8.97	3	43840	0	43827	1	43763		2990	0	44127	0	44126	0	44126	0	44126
9.03	2	43842	3	43830	0	43763		3010	0	44127	0	44126	0	44126	0	44126
9.09	0	43842	1	43831	1	43764		3030	0	44127	0	44126	0	44126	0	44126
9.15	1	43843	0	43831	0	43764		3050	0	44127	0	44126	0	44126	0	44126
9.21	2	43845	0	43831	1	43765		3070	0	44127	0	44126	0	44126	0	44126
9.27	0	43845	0	43831	1	43766		3090	0	44127	0	44126	0	44126	0	44126
9.33	2	43847	0	43831	3	43769		3110	0	44127	0	44126	0	44126	0	44126
9.39	1	43848	0	43831	1	43770		3130	0	44127	0	44126	0	44126	0	44126
9.45	1	43849	0	43831	1	43771		3150	0	44127	0	44126	0	44126	0	44126
9.51	2	43851	0	43831	1	43772		3170	0	44127	0	44126	0	44126	0	44126
9.57	2	43853	0	43831	1	43773		3190	0	44127	0	44126	0	44126	0	44126
9.63	1	43854	1	43832	1	43774		3210	0	44127	0	44126	0	44126	0	44126
9.69	0	43854	0	43832	2	43776		3230	0	44127	0	44126	0	44126	0	44126
9.75	1	43855	3	43835	0	43776		3250	0	44127	0	44126	0	44126	0	44126
9.81	0	43855	1	43836	2	43778		3270	0	44127	0	44126	0	44126	0	44126
9.87	1	43856	0	43836	1	43779		3290	0	44127	0	44126	0	44126	0	44126
9.93	0	43856	1	43837	3	43782		3310	0	44127	0	44126	0	44126	0	44126
9.99	2	43858	1	43838	1	43783		3330	0	44127	0	44126	0	44126	0	44126
10.05	0	43858	1	43839	0	43783		3350	0	44127	0	44126	0	44126	0	44126
10.11	1	43859	0	43839	1	43784		3370	0	44127	0	44126	0	44126	0	44126
10.17	1	43860	0	43839	2	43786		3390	0	44127	0	44126	0	44126	0	44126
10.23	0	43860	0	43839	1	43787		3410	0	44127	0	44126	0	44126	0	44126
10.29	0	43860	1	43840	1	43788		3430	0	44127	0	44126	0	44126	0	44126
10.35	0	43860	0	43840	3	43791		3450	0	44127	0	44126	0	44126	0	44126
10.41	0	43860	1	43841	1	43792		3470	0	44127	0	44126	0	44126	0	44126
10.47	0	43860	1	43842	1	43793		3490	0	44127	0	44126	0	44126	0	44126
10.53	0	43860	1	43843	2	43795		3510	0	44127	0	44126	0	44126	0	44126
10.59	2	43862	0	43843	1	43796		3530	0	44127	0	44126	0	44126	0	44126
10.65	0	43862	0	43843	0	43796		3550	0	44127	0	44126	0	44126	0	44126
10.71	0	43862	1	43844	1	43797		3570	0	44127	0	44126	0	44126	0	44126
10.77	1	43863	2	43846	2	43799		3590	0	44127	0	44126	0	44126	0	44126
10.83	0	43863	0	43846	0	43799		3610	0	44127	0	44126	0	44126	0	44126
10.89	0	43863	1	43847	0	43799		3630	0	44127	0	44126	0	44126	0	44126
10.95	2	43865	0	43847	1	43800		3650	0	44127	0	44126	0	44126	0	44126
11.01	0	43865	1	43848	2	43802		3670	0	44127	0	44126	0	44126	0	44126
11.07	1	43866	0	43848	1	43803		3690	0	44127	0	44126	0	44126	0	44126
11.13	0	43866	2	43850	0	43803		3710	0	44127	0	44126	0	44126	0	44126
11.19	0	43866	0	43850	1	43804		3730	0	44127	0	44126	0	44126	0	44126
11.25	1	43867	1	43851	1	43805		3750	0	44127	0	44126	0	44126	0	44126
11.31	1	43868	1	43852	0	43805		3770	0	44127	0	44126	0	44126	0	44126
11.37	0	43868	0	43852	1	43806		3790	0	44127	0	44126	0	44126	0	44126
11.43	0	43868	0	43852	0	43806		3810	0	44127	0	44126	0	44126	0	44126
11.49	0	43868	0	43852	0	43806		3830	0	44127	0	44126	0	44126	0	44126
11.55	1	43869	1	43853	1	43807		3850	0	44127	0	44126	0	44126	0	44126
11.61	0	43869	1	43854	0	43807		3870	0	44127	0	44126	0	44126	0	44126
11.67	0	43869	0	43854	2	43809		3890	0	44127	0	44126	0	44126	0	44126
11.73	0	43869	1	43855	1	43810		3910	0	44127	0	44126	0	44126	0	44126
11.79	1	43870	0	43855	0	43810		3930	0	44127	0	44126	0	44126	0	44126
11.85	2	43872	2	43857	1	43811		3950	0	44127	0	44126	0	44126	0	44126
11.91	1	43873	0	43857	0	43811		3970	0	44127	0	44126	0	44126	0	44126
11.97	0	43873	0	43857	1	43812		3990	0	44127	0	44126	0	44126	0	44126
12.03	0	43873	0	43857	1	43813		4010	0	44127	0	44126	0	44126	0	44126
12.09	0	43873	1	43858	0	43813		4030	0	44127	0	44126	0	44126	0	44126
12.15	0	43873	0	43858	0	43813		4050	0	44127	0	44126	0	44126	0	44126
12.21	1	43874	0	43858	2	43815		4070	0	44127	0	44126	0	44126	0	44126
12.27	0	43874	1	43859	0	43815		4090	0	44127	0	44126	0	44126	0	44126
12.33	1	43875	1	43860	1	43816		4110	0	44127	0	44126	0	44126	0	44126
12.39	0	43875	0	43860	1	43817		4130	0	44127	0	44126	0	44126	0	44126
12.45	0	43875	0	43860	1	43818		4150	0	44127	0	44126	0	44126	0	44126
12.51	0	43875	0	43860	0	43818		4170	0	44127	0	44126	0	44126	0	44126
12.57	0	43875	0	43860	0	43818		4190	0	44127	0	44126	0	44126	0	44126
12.63	0	43875	1	43861	0	43818		4210	0	44127	0	44126	0	44126	0	44126
12.69	1	43876	0	43861	0	43818		4230	0	44127	0	44126	0	44126	0	44126
12.75	0	43876	3	43864	1	43819		4250	0	44127	0	44126	0	44126	0	44126
12.81	0	43876	0	43864	1	43820		4270	0	44127	0	44126	0	44126	0	44126
12.87	0	43876	0	43864	0	43820		4290	0	44127	0	44126	0	44126	0	44126
12.93	1	43877	0	43864	0	43820		4310	0	44127	0	44126	0	44126	0	44126
12.99	0	43877	0	43864	1	43821		4330	0	44127	0	44126	0	44126	0	44126
13.05	2	43879	0	43864	1	43822		4350	0	44127	0	44126	0	44126	0	44126
13.11	0	43879	0	43864	3	43825		4370	0	44127	0	44126	0	44126	0	44126
13.17	0	43879	0	43864	1	43826		4390	0	44127	0	44126	0	44126	0	44126
13.23	0	43879	0	43864	0	43826		4410	0	44127	0	44126	0	44126	0	44126
13.29	0	43879	0	43864	1	43827		4430	0	44127	0	44126	0	44126	0	44126
13.35	0	43879	0	43864	0	43827		4450	0	44127	0	44126	0	44126	0	44126
13.41	1	43880	0	43864	0	43827		4470	0	44127	0	44126	0	44126	0	44126
13.47	0	43880	0	43864	1	43828		4490	0	44127	0	44126	0	44126	0	44126
13.53	0	43880	0	43864	0	43828		4510	0	44127	0	44126	0	44126	0	44126
13.59	0	43880	0	43864	2	43830		4530	0	44127	0	44126	0	44126	0	44126
13.65	0	43880	0	43864	0	43830		4550	0	44127	0	44126	0	44126	0	44126
13.71	0	43880	0	43864	2	43832		4570	0	44127	0	44126	0	44126	0	44126
13.77	0	43880	0	43864	0	43832		4590	0	44127	0	44126	0	44126	0	44126
13.83	0	43880	0	43864	0	43832		4610	0	44127	0	44126	0	44126	0	44126
13.89	0	43880	0	43864	1	43833		4630	0	44127	0	44126	0	44126	0	44126
13.95	0	43880	0	43864	0	43833		4650	0	44127	0	44126	0	44126	0	44126
14.01	0	43880	0	43864	1	43834		4670	0	44127	0	44126	0	44126	0	44126
14.07	0	43880	0	43864	1	43835		4690	0	44127	0	44126	0	44126	0	44126
14.13	0	43880	0	43864	0	43835		4710	0	44127	0	44126	0	44126	0	44126
14.19	1	43881	0	43864	1	43836		4730	0	44127	0	44126	0	44126	0	44126
14.25	0	43881	0	43864	1	43837		4750	0	44127	0	44126	0	44126	0	44126
14.31	0	43881	0	43864	0	43837		4770	0	44127	0	44126	0	44126	0	44126
14.37	0	43881	0	43864	2	43839		4790	0	44127	0	44126	0	44126	0	44126
14.43	0	43881	0	43864	1	43840		4810	0	44127	0	44126	0	44126	0	44126
14.49	0	43881	0	43864	0	43840		4830	0	44127	0	44126	0	44126	0	44126
14.55	0	43881	0	43864	0	43840		4850	0	44127	0	44126	0	44126	0	44126
14.61	0	43881	0	43864	0	43840		4870	0	44127	0	44126	0	44126	0	44126
14.67	0	43881	0	43864	0	43840		4890	0	44127	0	44126	0	44126	0	44126
14.73	0	43881	0	43864	0	43840		4910	0	44127	0	44126	0	44126	0	44126
14.79	0	43881	0	43864	1	43841		4930	0	44127	0	44126	0	44126	0	44126
14.85	0	43881	0	43864	0	43841		4950	0	44127	0	44126	0	44126	0	44126
14.91	0	43881	0	43864	0	43841		4970	0	44127	0	44126	0	44126	0	44126
14.97	0	43881	0	43864	3	43844		4990	0	44127	0	44126	0	44126	0	44126
15.03	0	43881	0	43864	0	43844		5010	0	44127	0	44126	0	44126	0	44126
15.09	0	43881	0	43864	2	43846		5030	0	44127	0	44126	0	44126	0	44126
15.15	0	43881	0	43864	1	43847		5050	0	44127	0	44126	0	44126	0	44126
15.21	0	43881	0	43864	1	43848		5070	0	44127	0	44126	0	44126	0	44126
15.27	0	43881	0	43864	0	43848		5090	0	44127	0	44126	0	44126	0	44126
15.33	0	43881	0	43864	0	43848		5110	0	44127	0	44126	0	44126	0	44126
15.39	0	43881	0	43864	0	43848		5130	0	44127	0	44126	0	44126	0	44126
15.45	0	43881	0	43864	0	43848		5150	0	44127	0	44126	0	44126	0	44126
15.51	0	43881	0	43864	0	43848		5170	0	44127	0	44126	0	44126	0	44126
15.57	0	43881	0	43864	1	43849		5190	0	44127	0	44126	0	44126	0	44126
15.63	0	43881	0	43864	1	43850		5210	0	44127	0	44126	0	44126	0	44126
15.69	0	43881	1	43865	0	43850		5230	0	44127	0	44126	0	44126	0	44126
15.75	0	43881	0	43865	0	43850		5250	0	44127	0	44126	0	44126	0	44126
15.81	0	43881	0	43865	0	43850		5270	0	44127	0	44126	0	44126	0	44126
15.87	1	43882	0	43865	0	43850		5290	0	44127	0	44126	0	44126	0	44126
15.93	0	43882	0	43865	0	43850		5310	0	44127	0	44126	0	44126	0	44126
15.99	0	43882	0	43865	1	43851		5330	0	44127	0	44126	0	44126	0	44126
16.05	0	43882	1	43866	1	43852		5350	0	44127	0	44126	0	44126	0	44126
16.11	0	43882	0	43866	2	43854		5370	0	44127	0	44126	0	44126	0	44126
16.17	0	43882	0	43866	0	43854		5390	0	44127	0	44126	0	44126	0	44126
16.23	0	43882	0	43866	0	43854		5410	0	44127	0	44126	0	44126	0	44126
16.29	0	43882	0	43866	0	43854		5430	0	44127	0	44126	0	44126	0	44126
16.35	0	43882	0	43866	0	43854		5450	0	44127	0	44126	0	44126	0	44126
16.41	0	43882	0	43866	0	43854		5470	0	44127	0	44126	0	44126	0	44126
16.47	0	43882	0	43866	0	43854		5490	0	44127	0	44126	0	44126	0	44126
16.53	0	43882	0	43866	1	43855		5510	0	44127	0	44126	0	44126	0	44126
16.59	0	43882	0	43866	0	43855		5530	0	44127	0	44126	0	44126	0	44126
16.65	0	43882	0	43866	2	43857		5550	0	44127	0	44126	0	44126	0	44126
16.71	0	43882	0	43866	1	43858		5570	0	44127	0	44126	0	44126	0	44126
16.77	0	43882	0	43866	0	43858		5590	0	44127	0	44126	0	44126	0	44126
16.83	0	43882	0	43866	1	43859		5610	0	44127	0	44126	0	44126	0	44126
16.89	0	43882	0	43866	1	43860		5630	0	44127	0	44126	0	44126	0	44126
16.95	0	43882	0	43866	0	43860		5650	0	44127	0	44126	0	44126	0	44126
17.01	0	43882	0	43866	0	43860		5670	0	44127	0	44126	0	44126	0	44126
17.07	0	43882	0	43866	1	43861		5690	0	44127	0	44126	0	44126	0	44126
17.13	1	43883	0	43866	1	43862		5710	0	44127	0	44126	0	44126	0	44126
17.19	0	43883	0	43866	2	43864		5730	0	44127	0	44126	0	44126	0	44126
17.25	0	43883	0	43866	0	43864		5750	0	44127	0	44126	0	44126	0	44126
17.31	0	43883	0	43866	0	43864		5770	0	44127	0	44126	0	44126	0	44126
17.37	0	43883	0	43866	0	43864		5790	0	44127	0	44126	0	44126	0	44126
17.43	0	43883	0	43866	0	43864		5810	0	44127	0	44126	0	44126	0	44126
17.49	0	43883	0	43866	0	43864		5830	0	44127	0	44126	0	44126	0	44126
17.55	0	43883	0	43866	0	43864		5850	0	44127	0	44126	0	44126	0	44126
17.61	0	43883	0	43866	0	43864		5870	0	44127	0	44126	0	44126	0	44126
17.67	0	43883	0	43866	0	43864		5890	0	44127	0	44126	0	44126	0	44126
17.73	0	43883	0	43866	0	43864		5910	0	44127	0	44126	0	44126	0	44126
17.79	0	43883	0	43866	0	43864		5930	0	44127	0	44126	0	44126	0	44126
17.85	0	43883	0	43866	0	43864		5950	0	44127	0	44126	0	44126	0	44126
17.91	0	43883	0	43866	0	43864		5970	0	44127	0	44126	0	44126	0	44126
17.97	0	43883	0	43866	0	43864		5990	0	44127	0	44126	0	44126	0	44126
18.03	0	43883	0	43866	1	43865		6010	0	44127	0	44126	0	44126	0	44126
18.09	0	43883	0	43866	1	43866		6030	0	44127	0	44126	0	44126	0	44126
18.15	0	43883	0	43866	0	43866		6050	0	44127	0	44126	0	44126	0	44126
18.21	0	43883	0	43866	0	43866		6070	0	44127	0	44126	0	44126	0	44126
18.27	0	43883	0	43866	0	43866		6090	0	44127	0	44126	0	44126	0	44126
18.33	0	43883	0	43866	0	43866		6110	0	44127	0	44126	0	44126	0	44126
18.39	0	43883	0	43866	1	43867		6130	0	44127	0	44126	0	44126	0	44126
18.45	0	43883	0	43866	1	43868		6150	0	44127	0	44126	0	44126	0	44126
18.51	0	43883	0	43866	0	43868		6170	0	44127	0	44126	0	44126	0	44126
18.57	0	43883	0	43866	0	43868		6190	0	44127	0	44126	0	44126	0	44126
18.63	0	43883	0	43866	0	43868		6210	0	44127	0	44126	0	44126	0	44126
18.69	0	43883	0	43866	1	43869		6230	0	44127	0	44126	0	44126	0	44126
18.75	0	43883	0	43866	1	43870		6250	0	44127	0	44126	0	44126	0	44126
18.81	0	43883	0	43866	0	43870		6270	0	44127	0	44126	0	44126	0	44126
18.87	0	43883	0	43866	0	43870		6290	0	44127	0	44126	0	44126	0	44126
18.93	0	43883	0	43866	0	43870		6310	0	44127	0	44126	0	44126	0	44126
18.99	0	43883	0	43866	0	43870		6330	0	44127	0	44126	0	44126	0	44126
19.05	0	43883	0	43866	0	43870		6350	0	44127	0	44126	0	44126	0	44126
19.11	0	43883	0	43866	0	43870		6370	0	44127	0	44126	0	44126	0	44126
19.17	0	43883	0	43866	0	43870		6390	0	44127	0	44126	0	44126	0	44126
19.23	0	43883	0	43866	0	43870		6410	0	44127	0	44126	0	44126	0	44126
19.29	0	43883	0	43866	0	43870		6430	0	44127	0	44126	0	44126	0	44126
19.35	0	43883	0	43866	0	43870		6450	0	44127	0	44126	0	44126	0	44126
19.41	0	43883	0	43866	0	43870		6470	0	44127	0	44126	0	44126	0	44126
19.47	0	43883	0	43866	0	43870		6490	0	44127	0	44126	0	44126	0	44126
19.53	0	43883	0	43866	1	43871		6510	0	44127	0	44126	0	44126	0	44126
19.59	0	43883	0	43866	0	43871		6530	0	44127	0	44126	0	44126	0	44126
19.65	0	43883	0	43866	0	43871		6550	0	44127	0	44126	0	44126	0	44126
19.71	0	43883	0	43866	1	43872		6570	0	44127	0	44126	0	44126	0	44126
19.77	0	43883	0	43866	0	43872		6590	0	44127	0	44126	0	44126	0	44126
19.83	0	43883	0	43866	1	43873		6610	0	44127	0	44126	0	44126	0	44126
19.89	0	43883	0	43866	0	43873		6630	0	44127	0	44126	0	44126	0	44126
19.95	0	43883	0	43866	0	43873		6650	0	44127	0	44126	0	44126	0	44126
20.01	0	43883	0	43866	0	43873		6670	0	44127	0	44126	0	44126	0	44126
20.07	0	43883	0	43866	1	43874		6690	0	44127	0	44126	0	44126	0	44126
20.13	0	43883	0	43866	0	43874		6710	0	44127	0	44126	0	44126	0	44126
20.19	0	43883	0	43866	1	43875		6730	0	44127	0	44126	0	44126	0	44126
20.25	0	43883	0	43866	0	43875		6750	0	44127	0	44126	0	44126	0	44126
20.31	0	43883	0	43866	0	43875		6770	0	44127	0	44126	0	44126	0	44126
20.37	0	43883	0	43866	0	43875		6790	0	44127	0	44126	0	44126	0	44126
20.43	0	43883	0	43866	0	43875		6810	0	44127	0	44126	0	44126	0	44126
20.49	0	43883	0	43866	0	43875		6830	0	44127	0	44126	0	44126	0	44126
20.55	0	43883	0	43866	0	43875		6850	0	44127	0	44126	0	44126	0	44126
20.61	0	43883	0	43866	0	43875		6870	0	44127	0	44126	0	44126	0	44126
20.67	0	43883	0	43866	0	43875		6890	0	44127	0	44126	0	44126	0	44126
20.73	0	43883	0	43866	0	43875		6910	0	44127	0	44126	0	44126	0	44126
20.79	0	43883	0	43866	0	43875		6930	0	44127	0	44126	0	44126	0	44126
20.85	0	43883	0	43866	0	43875		6950	0	44127	0	44126	0	44126	0	44126
20.91	0	43883	0	43866	0	43875		6970	0	44127	0	44126	0	44126	0	44126
20.97	0	43883	0	43866	0	43875		6990	0	44127	0	44126	0	44126	0	44126
21.03	0	43883	0	43866	0	43875		7010	0	44127	0	44126	0	44126	0	44126
21.09	0	43883	0	43866	0	43875		7030	0	44127	0	44126	0	44126	0	44126
21.15	0	43883	0	43866	0	43875		7050	0	44127	0	44126	0	44126	0	44126
21.21	0	43883	0	43866	0	43875		7070	0	44127	0	44126	0	44126	0	44126
21.27	0	43883	0	43866	0	43875		7090	0	44127	0	44126	0	44126	0	44126
21.33	0	43883	0	43866	0	43875		7110	0	44127	0	44126	0	44126	0	44126
21.39	0	43883	0	43866	0	43875		7130	0	44127	0	44126	0	44126	0	44126
21.45	0	43883	0	43866	0	43875		7150	0	44127	0	44126	0	44126	0	44126
21.51	0	43883	0	43866	0	43875		7170	0	44127	0	44126	0	44126	0	44126
21.57	0	43883	0	43866	0	43875		7190	0	44127	0	44126	0	44126	0	44126
21.63	0	43883	0	43866	0	43875		7210	0	44127	0	44126	0	44126	0	44126
21.69	0	43883	0	43866	0	43875		7230	0	44127	0	44126	0	44126	0	44126
21.75	0	43883	0	43866	0	43875		7250	0	44127	0	44126	0	44126	0	44126
21.81	0	43883	0	43866	0	43875		7270	0	44127	0	44126	0	44126	0	44126
21.87	0	43883	0	43866	0	43875		7290	0	44127	0	44126	0	44126	0	44126
21.93	0	43883	0	43866	0	43875		7310	0	44127	0	44126	0	44126	0	44126
21.99	0	43883	0	43866	0	43875		7330	0	44127	0	44126	0	44126	0	44126
22.05	0	43883	0	43866	0	43875		7350	0	44127	0	44126	0	44126	0	44126
22.11	0	43883	0	43866	0	43875		7370	0	44127	0	44126	0	44126	0	44126
22.17	0	43883	0	43866	0	43875		7390	0	44127	0	44126	0	44126	0	44126
22.23	0	43883	0	43866	0	43875		7410	0	44127	0	44126	0	44126	0	44126
22.29	0	43883	0	43866	0	43875		7430	0	44127	0	44126	0	44126	0	44126
22.35	0	43883	0	43866	0	43875		7450	0	44127	0	44126	0	44126	0	44126
22.41	0	43883	0	43866	0	43875		7470	0	44127	0	44126	0	44126	0	44126
22.47	0	43883	0	43866	0	43875		7490	0	44127	0	44126	0	44126	0	44126
22.53	0	43883	0	43866	0	43875		7510	0	44127	0	44126	0	44126	0	44126
22.59	0	43883	0	43866	0	43875		7530	0	44127	0	44126	0	44126	0	44126
22.65	0	43883	0	43866	0	43875		7550	0	44127	0	44126	0	44126	0	44126
22.71	0	43883	0	43866	0	43875		7570	0	44127	0	44126	0	44126	0	44126
22.77	0	43883	0	43866	0	43875		7590	0	44127	0	44126	0	44126	0	44126
22.83	0	43883	0	43866	0	43875		7610	0	44127	0	44126	0	44126	0	44126
22.89	0	43883	0	43866	0	43875		7630	0	44127	0	44126	0	44126	0	44126
22.95	0	43883	0	43866	0	43875		7650	0	44127	0	44126	0	44126	0	44126
23.01	0	43883	0	43866	0	43875		7670	0	44127	0	44126	0	44126	0	44126
23.07	0	43883	0	43866	0	43875		7690	0	44127	0	44126	0	44126	0	44126
23.13	0	43883	0	43866	0	43875		7710	0	44127	0	44126	0	44126	0	44126
23.19	0	43883	0	43866	0	43875		7730	0	44127	0	44126	0	44126	0	44126
23.25	0	43883	0	43866	0	43875		7750	0	44127	0	44126	0	44126	0	44126
23.31	0	43883	0	43866	0	43875		7770	0	44127	0	44126	0	44126	0	44126
23.37	0	43883	0	43866	0	43875		7790	0	44127	0	44126	0	44126	0	44126
23.43	0	43883	0	43866	0	43875		7810	0	44127	0	44126	0	44126	0	44126
23.49	0	43883	0	43866	0	43875		7830	0	44127	0	44126	0	44126	0	44126
23.55	0	43883	0	43866	0	43875		7850	0	44127	0	44126	0	44126	0	44126
23.61	0	43883	0	43866	0	43875		7870	0	44127	0	44126	0	44126	0	44126
23.67	0	43883	0	43866	0	43875		7890	0	44127	0	44126	0	44126	0	44126
23.73	0	43883	0	43866	0	43875		7910	0	44127	0	44126	0	44126	0	44126
23.79	0	43883	0	43866	0	43875		7930	0	44127	0	44126	0	44126	0	44126
23.85	0	43883	0	43866	0	43875		7950	0	44127	0	44126	0	44126	0	44126
23.91	0	43883	0	43866	0	43875		7970	0	44127	0	44126	0	44126	0	44126
23.97	0	43883	0	43866	0	43875		7990	0	44127	0	44126	0	44126	0	44126
24.03	0	43883	0	43866	0	43875		8010	0	44127	0	44126	0	44126	0	44126
24.09	0	43883	0	43866	0	43875		8030	0	44127	0	44126	0	44126	0	44126
24.15	0	43883	0	43866	0	43875		8050	0	44127	0	44126	0	44126	0	44126
24.21	0	43883	0	43866	1	43876		8070	0	44127	0	44126	0	44126	0	44126
24.27	0	43883	0	43866	0	43876		8090	0	44127	0	44126	0	44126	0	44126
24.33	0	43883	0	43866	0	43876		8110	0	44127	0	44126	0	44126	0	44126
24.39	0	43883	0	43866	0	43876		8130	0	44127	0	44126	0	44126	0	44126
24.45	0	43883	0	43866	0	43876		8150	0	44127	0	44126	0	44126	0	44126
24.51	0	43883	0	43866	0	43876		8170	0	44127	0	44126	0	44126	0	44126
24.57	0	43883	0	43866	0	43876		8190	0	44127	0	44126	0	44126	0	44126
24.63	0	43883	0	43866	0	43876		8210	0	44127	0	44126	0	44126	0	44126
24.69	0	43883	0	43866	0	43876		8230	0	44127	0	44126	0	44126	0	44126
24.75	0	43883	0	43866	0	43876		8250	0	44127	0	44126	0	44126	0	44126
24.81	0	43883	0	43866	0	43876		8270	0	44127	0	44126	0	44126	0	44126
24.87	0	43883	0	43866	0	43876		8290	0	44127	0	44126	0	44126	0	44126
24.93	0	43883	0	43866	0	43876		8310	0	44127	0	44126	0	44126	0	44126
24.99	0	43883	0	43866	0	43876		8330	0	44127	0	44126	0	44126	0	44126
25.05	0	43883	0	43866	0	43876		8350	0	44127	0	44126	0	44126	0	44126
25.11	0	43883	0	43866	0	43876		8370	0	44127	0	44126	0	44126	0	44126
25.17	0	43883	0	43866	0	43876		8390	0	44127	0	44126	0	44126	0	44126
25.23	0	43883	0	43866	0	43876		8410	0	44127	0	44126	0	44126	0	44126
25.29	0	43883	0	43866	0	43876		8430	0	44127	0	44126	0	44126	0	44126
25.35	0	43883	0	43866	0	43876		8450	0	44127	0	44126	0	44126	0	44126
25.41	0	43883	0	43866	0	43876		8470	0	44127	0	44126	0	44126	0	44126
25.47	0	43883	0	43866	0	43876		8490	0	44127	0	44126	0	44126	0	44126
25.53	0	43883	0	43866	0	43876		8510	0	44127	0	44126	0	44126	0	44126
25.59	0	43883	0	43866	0	43876		8530	0	44127	0	44126	0	44126	0	44126
25.65	0	43883	0	43866	0	43876		8550	0	44127	0	44126	0	44126	0	44126
25.71	0	43883	0	43866	0	43876		8570	0	44127	0	44126	0	44126	0	44126
25.77	0	43883	0	43866	0	43876		8590	0	44127	0	44126	0	44126	0	44126
25.83	0	43883	0	43866	0	43876		8610	0	44127	0	44126	0	44126	0	44126
25.89	0	43883	0	43866	0	43876		8630	0	44127	0	44126	0	44126	0	44126
25.95	0	43883	0	43866	0	43876		8650	0	44127	0	44126	0	44126	0	44126
26.01	0	43883	0	43866	1	43877		8670	0	44127	0	44126	0	44126	0	44126
26.07	0	43883	0	43866	0	43877		8690	0	44127	0	44126	0	44126	0	44126
26.13	0	43883	0	43866	0	43877		8710	0	44127	0	44126	0	44126	0	44126
26.19	0	43883	0	43866	0	43877		8730	0	44127	0	44126	0	44126	0	44126
26.25	0	43883	0	43866	0	43877		8750	0	44127	0	44126	0	44126	0	44126
26.31	0	43883	0	43866	0	43877		8770	0	44127	0	44126	0	44126	0	44126
26.37	0	43883	0	43866	0	43877		8790	0	44127	0	44126	0	44126	0	44126
26.43	0	43883	0	43866	0	43877		8810	0	44127	0	44126	0	44126	0	44126
26.49	0	43883	0	43866	0	43877		8830	0	44127	0	44126	0	44126	0	44126
26.55	0	43883	0	43866	0	43877		8850	0	44127	0	44126	0	44126	0	44126
26.61	0	43883	0	43866	0	43877		8870	0	44127	0	44126	0	44126	0	44126
26.67	0	43883	0	43866	0	43877		8890	0	44127	0	44126	0	44126	0	44126
26.73	0	43883	0	43866	0	43877		8910	0	44127	0	44126	0	44126	0	44126
26.79	0	43883	0	43866	0	43877		8930	0	44127	0	44126	0	44126	0	44126
26.85	0	43883	0	43866	0	43877		8950	0	44127	0	44126	0	44126	0	44126
26.91	0	43883	0	43866	0	43877		8970	0	44127	0	44126	0	44126	0	44126
26.97	0	43883	0	43866	0	43877		8990	0	44127	0	44126	0	44126	0	44126
27.03	0	43883	0	43866	0	43877		9010	0	44127	0	44126	0	44126	0	44126
27.09	0	43883	0	43866	0	43877		9030	0	44127	0	44126	0	44126	0	44126
27.15	0	43883	0	43866	0	43877		9050	0	44127	0	44126	0	44126	0	44126
27.21	0	43883	0	43866	0	43877		9070	0	44127	0	44126	0	44126	0	44126
27.27	0	43883	0	43866	0	43877		9090	0	44127	0	44126	0	44126	0	44126
27.33	0	43883	0	43866	0	43877		9110	0	44127	0	44126	0	44126	0	44126
27.39	0	43883	0	43866	0	43877		9130	0	44127	0	44126	0	44126	0	44126
27.45	0	43883	0	43866	0	43877		9150	0	44127	0	44126	0	44126	0	44126
27.51	0	43883	0	43866	0	43877		9170	0	44127	0	44126	0	44126	0	44126
27.57	0	43883	0	43866	0	43877		9190	0	44127	0	44126	0	44126	0	44126
27.63	0	43883	0	43866	0	43877		9210	0	44127	0	44126	0	44126	0	44126
27.69	0	43883	0	43866	0	43877		9230	0	44127	0	44126	0	44126	0	44126
27.75	0	43883	0	43866	0	43877		9250	0	44127	0	44126	0	44126	0	44126
27.81	0	43883	0	43866	0	43877		9270	0	44127	0	44126	0	44126	0	44126
27.87	0	43883	0	43866	0	43877		9290	0	44127	0	44126	0	44126	0	44126
27.93	0	43883	0	43866	0	43877		9310	0	44127	0	44126	0	44126	0	44126
27.99	0	43883	0	43866	0	43877		9330	0	44127	0	44126	0	44126	0	44126
28.05	0	43883	0	43866	0	43877		9350	0	44127	0	44126	0	44126	0	44126
28.11	0	43883	0	43866	0	43877		9370	0	44127	0	44126	0	44126	0	44126
28.17	0	43883	0	43866	0	43877		9390	0	44127	0	44126	0	44126	0	44126
28.23	0	43883	0	43866	0	43877		9410	0	44127	0	44126	0	44126	0	44126
28.29	0	43883	0	43866	0	43877		9430	0	44127	0	44126	0	44126	0	44126
28.35	0	43883	0	43866	0	43877		9450	0	44127	0	44126	0	44126	0	44126
28.41	0	43883	0	43866	0	43877		9470	0	44127	0	44126	0	44126	0	44126
28.47	0	43883	0	43866	0	43877		9490	0	44127	0	44126	0	44126	0	44126
28.53	0	43883	0	43866	0	43877		9510	0	44127	0	44126	0	44126	0	44126
28.59	0	43883	0	43866	0	43877		9530	0	44127	0	44126	0	44126	0	44126
28.65	0	43883	0	43866	0	43877		9550	0	44127	0	44126	0	44126	0	44126
28.71	0	43883	0	43866	0	43877		9570	0	44127	0	44126	0	44126	0	44126
28.77	0	43883	0	43866	0	43877		9590	0	44127	0	44126	0	44126	0	44126
28.83	0	43883	0	43866	0	43877		9610	0	44127	0	44126	0	44126	0	44126
28.89	0	43883	0	43866	0	43877		9630	0	44127	0	44126	0	44126	0	44126
28.95	0	43883	0	43866	0	43877		9650	0	44127	0	44126	0	44126	0	44126
29.01	0	43883	0	43866	0	43877		9670	0	44127	0	44126	0	44126	0	44126
29.07	0	43883	0	43866	0	43877		9690	0	44127	0	44126	0	44126	0	44126
29.13	0	43883	0	43866	0	43877		9710	0	44127	0	44126	0	44126	0	44126
29.19	0	43883	0	43866	0	43877		9730	0	44127	0	44126	0	44126	0	44126
29.25	0	43883	0	43866	0	43877		9750	0	44127	0	44126	0	44126	0	44126
29.31	0	43883	0	43866	0	43877		9770	0	44127	0	44126	0	44126	0	44126
29.37	0	43883	0	43866	0	43877		9790	0	44127	0	44126	0	44126	0	44126
29.43	0	43883	0	43866	0	43877		9810	0	44127	0	44126	0	44126	0	44126
29.49	0	43883	0	43866	0	43877		9830	0	44127	0	44126	0	44126	0	44126
29.55	0	43883	0	43866	0	43877		9850	0	44127	0	44126	0	44126	0	44126
29.61	0	43883	0	43866	0	43877		9870	0	44127	0	44126	0	44126	0	44126
29.67	0	43883	0	43866	0	43877		9890	0	44127	0	44126	0	44126	0	44126
29.73	0	43883	0	43866	0	43877		9910	0	44127	0	44126	0	44126	0	44126
29.79	0	43883	0	43866	0	43877		9930	0	44127	0	44126	0	44126	0	44126
29.85	0	43883	0	43866	0	43877		9950	0	44127	0	44126	0	44126	0	44126
29.91	0	43883	0	43866	0	43877		9970	0	44127	0	44126	0	44126	0	44126
29.97	0	43883	0	43866	0	43877		9990	0	44127	0	44126	0	44126	0	44126
30.03	0	43883	0	43866	0	43877		10010	0	44127	0	44126	0	44126	0	44126
30.09	0	43883	0	43866	0	43877		10030	0	44127	0	44126	0	44126	0	44126
30.15	0	43883	0	43866	0	43877		10050	0	44127	0	44126	0	44126	0	44126
30.21	0	43883	0	43866	0	43877		10070	0	44127	0	44126	0	44126	0	44126
30.27	0	43883	0	43866	0	43877		10090	0	44127	0	44126	0	44126	0	44126
30.33	0	43883	0	43866	0	43877		10110	0	44127	0	44126	0	44126	0	44126
30.39	0	43883	0	43866	0	43877		10130	0	44127	0	44126	0	44126	0	44126
30.45	0	43883	0	43866	0	43877		10150	0	44127	0	44126	0	44126	0	44126
30.51	0	43883	0	43866	0	43877		10170	0	44127	0	44126	0	44126	0	44126
30.57	0	43883	0	43866	0	43877		10190	0	44127	0	44126	0	44126	0	44126
30.63	0	43883	0	43866	0	43877		10210	0	44127	0	44126	0	44126	0	44126
30.69	0	43883	0	43866	0	43877		10230	0	44127	0	44126	0	44126	0	44126
30.75	0	43883	0	43866	0	43877		10250	0	44127	0	44126	0	44126	0	44126
30.81	0	43883	0	43866	0	43877		10270	0	44127	0	44126	0	44126	0	44126
30.87	0	43883	0	43866	0	43877		10290	0	44127	0	44126	0	44126	0	44126
30.93	0	43883	0	43866	0	43877		10310	0	44127	0	44126	0	44126	0	44126
30.99	0	43883	0	43866	0	43877		10330	0	44127	0	44126	0	44126	0	44126
31.05	0	43883	0	43866	0	43877		10350	0	44127	0	44126	0	44126	0	44126
31.11	0	43883	0	43866	0	43877		10370	0	44127	0	44126	0	44126	0	44126
31.17	0	43883	0	43866	0	43877		10390	0	44127	0	44126	0	44126	0	44126
31.23	0	43883	0	43866	0	43877		10410	0	44127	0	44126	0	44126	0	44126
31.29	0	43883	0	43866	0	43877		10430	0	44127	0	44126	0	44126	0	44126
31.35	0	43883	0	43866	0	43877		10450	0	44127	0	44126	0	44126	0	44126
31.41	0	43883	0	43866	0	43877		10470	0	44127	0	44126	0	44126	0	44126
31.47	0	43883	0	43866	0	43877		10490	0	44127	0	44126	0	44126	0	44126
31.53	0	43883	0	43866	0	43877		10510	0	44127	0	44126	0	44126	0	44126
31.59	0	43883	0	43866	0	43877		10530	0	44127	0	44126	0	44126	0	44126
31.65	0	43883	0	43866	0	43877		10550	0	44127	0	44126	0	44126	0	44126
31.71	0	43883	0	43866	0	43877		10570	0	44127	0	44126	0	44126	0	44126
31.77	0	43883	0	43866	0	43877		10590	0	44127	0	44126	0	44126	0	44126
31.83	0	43883	0	43866	0	43877		10610	0	44127	0	44126	0	44126	0	44126
31.89	0	43883	0	43866	0	43877		10630	0	44127	0	44126	0	44126	0	44126
31.95	0	43883	0	43866	0	43877		10650	0	44127	0	44126	0	44126	0	44126
32.01	0	43883	0	43866	0	43877		10670	0	44127	0	44126	0	44126	0	44126
32.07	0	43883	0	43866	0	43877		10690	0	44127	0	44126	0	44126	0	44126
32.13	0	43883	0	43866	0	43877		10710	0	44127	0	44126	0	44126	0	44126
32.19	0	43883	0	43866	0	43877		10730	0	44127	0	44126	0	44126	0	44126
32.25	0	43883	0	43866	0	43877		10750	0	44127	0	44126	0	44126	0	44126
32.31	0	43883	0	43866	0	43877		10770	0	44127	0	44126	0	44126	0	44126
32.37	0	43883	0	43866	0	43877		10790	0	44127	0	44126	0	44126	0	44126
32.43	0	43883	0	43866	0	43877		10810	0	44127	0	44126	0	44126	0	44126
32.49	0	43883	0	43866	0	43877		10830	0	44127	0	44126	0	44126	0	44126
32.55	0	43883	0	43866	0	43877		10850	0	44127	0	44126	0	44126	0	44126
32.61	0	43883	0	43866	0	43877		10870	0	44127	0	44126	0	44126	0	44126
32.67	0	43883	0	43866	0	43877		10890	0	44127	0	44126	0	44126	0	44126
32.73	0	43883	0	43866	0	43877		10910	0	44127	0	44126	0	44126	0	44126
32.79	0	43883	0	43866	0	43877		10930	0	44127	0	44126	0	44126	0	44126
32.85	0	43883	0	43866	0	43877		10950	0	44127	0	44126	0	44126	0	44126
32.91	0	43883	0	43866	0	43877		10970	0	44127	0	44126	0	44126	0	44126
32.97	0	43883	0	43866	0	43877		10990	0	44127	0	44126	0	44126	0	44126
33.03	0	43883	0	43866	0	43877		11010	0	44127	0	44126	0	44126	0	44126
33.09	0	43883	0	43866	0	43877		11030	0	44127	0	44126	0	44126	0	44126
33.15	0	43883	0	43866	0	43877		11050	0	44127	0	44126	0	44126	0	44126
33.21	0	43883	0	43866	0	43877		11070	0	44127	0	44126	0	44126	0	44126
33.27	0	43883	0	43866	0	43877		11090	0	44127	0	44126	0	44126	0	44126
33.33	0	43883	0	43866	0	43877		11110	0	44127	0	44126	0	44126	0	44126
33.39	0	43883	0	43866	0	43877		11130	0	44127	0	44126	0	44126	0	44126
33.45	0	43883	0	43866	0	43877		11150	0	44127	0	44126	0	44126	0	44126
33.51	0	43883	0	43866	0	43877		11170	0	44127	0	44126	0	44126	0	44126
33.57	0	43883	0	43866	0	43877		11190	0	44127	0	44126	0	44126	0	44126
33.63	0	43883	0	43866	0	43877		11210	0	44127	0	44126	0	44126	0	44126
33.69	0	43883	0	43866	0	43877		11230	0	44127	0	44126	0	44126	0	44126
33.75	0	43883	0	43866	0	43877		11250	0	44127	0	44126	0	44126	0	44126
33.81	0	43883	0	43866	0	43877		11270	0	44127	0	44126	0	44126	0	44126
33.87	0	43883	0	43866	0	43877		11290	0	44127	0	44126	0	44126	0	44126
33.93	0	43883	0	43866	0	43877		11310	0	44127	0	44126	0	44126	0	44126
33.99	0	43883	0	43866	0	43877		11330	0	44127	0	44126	0	44126	0	44126
34.05	0	43883	0	43866	0	43877		11350	0	44127	0	44126	0	44126	0	44126
34.11	0	43883	0	43866	0	43877		11370	0	44127	0	44126	0	44126	0	44126
34.17	0	43883	0	43866	0	43877		11390	0	44127	0	44126	0	44126	0	44126
34.23	0	43883	0	43866	0	43877		11410	0	44127	0	44126	0	44126	0	44126
34.29	0	43883	0	43866	0	43877		11430	0	44127	0	44126	0	44126	0	44126
34.35	0	43883	0	43866	0	43877		11450	0	44127	0	44126	0	44126	0	44126
34.41	0	43883	0	43866	0	43877		11470	0	44127	0	44126	0	44126	0	44126
34.47	0	43883	0	43866	0	43877		11490	0	44127	0	44126	0	44126	0	44126
34.53	0	43883	0	43866	0	43877		11510	0	44127	0	44126	0	44126	0	44126
34.59	0	43883	0	43866	0	43877		11530	0	44127	0	44126	0	44126	0	44126
34.65	0	43883	0	43866	0	43877		11550	0	44127	0	44126	0	44126	0	44126
34.71	0	43883	0	43866	0	43877		11570	0	44127	0	44126	0	44126	0	44126
34.77	0	43883	0	43866	0	43877		11590	0	44127	0	44126	0	44126	0	44126
34.83	0	43883	0	43866	0	43877		11610	0	44127	0	44126	0	44126	0	44126
34.89	0	43883	0	43866	0	43877		11630	0	44127	0	44126	0	44126	0	44126
34.95	0	43883	0	43866	0	43877		11650	0	44127	0	44126	0	44126	0	44126
35.01	0	43883	0	43866	0	43877		11670	0	44127	0	44126	0	44126	0	44126
35.07	0	43883	0	43866	0	43877		11690	0	44127	0	44126	0	44126	0	44126
35.13	0	43883	0	43866	0	43877		11710	0	44127	0	44126	0	44126	0	44126
35.19	0	43883	0	43866	0	43877		11730	0	44127	0	44126	0	44126	0	44126
35.25	0	43883	0	43866	0	43877		11750	0	44127	0	44126	0	44126	0	44126
35.31	0	43883	0	43866	0	43877		11770	0	44127	0	44126	0	44126	0	44126
35.37	0	43883	0	43866	0	43877		11790	0	44127	0	44126	0	44126	0	44126
35.43	0	43883	0	43866	0	43877		11810	0	44127	0	44126	0	44126	0	44126
35.49	0	43883	0	43866	0	43877		11830	0	44127	0	44126	0	44126	0	44126
35.55	0	43883	0	43866	0	43877		11850	0	44127	0	44126	0	44126	0	44126
35.61	0	43883	0	43866	0	43877		11870	0	44127	0	44126	0	44126	0	44126
35.67	0	43883	0	43866	0	43877		11890	0	44127	0	44126	0	44126	0	44126
35.73	0	43883	0	43866	0	43877		11910	0	44127	0	44126	0	44126	0	44126
35.79	0	43883	0	43866	0	43877		11930	0	44127	0	44126	0	44126	0	44126
35.85	0	43883	0	43866	0	43877		11950	0	44127	0	44126	0	44126	0	44126
35.91	0	43883	0	43866	0	43877		11970	0	44127	0	44126	0	44126	0	44126
35.97	0	43883	0	43866	0	43877		11990	0	44127	0	44126	0	44126	0	44126
36.03	0	43883	0	43866	0	43877		12010	0	44127	0	44126	0	44126	0	44126
36.09	0	43883	0	43866	0	43877		12030	0	44127	0	44126	0	44126	0	44126
36.15	0	43883	0	43866	0	43877		12050	0	44127	0	44126	0	44126	0	44126
36.21	0	43883	0	43866	0	43877		12070	0	44127	0	44126	0	44126	0	44126
36.27	0	43883	0	43866	0	43877		12090	0	44127	0	44126	0	44126	0	44126
36.33	0	43883	0	43866	0	43877		12110	0	44127	0	44126	0	44126	0	44126
36.39	0	43883	0	43866	0	43877		12130	0	44127	0	44126	0	44126	0	44126
36.45	0	43883	0	43866	0	43877		12150	0	44127	0	44126	0	44126	0	44126
36.51	0	43883	0	43866	0	43877		12170	0	44127	0	44126	0	44126	0	44126
36.57	0	43883	0	43866	0	43877		12190	0	44127	0	44126	0	44126	0	44126
36.63	0	43883	0	43866	0	43877		12210	0	44127	0	44126	0	44126	0	44126
36.69	0	43883	0	43866	0	43877		12230	0	44127	0	44126	0	44126	0	44126
36.75	0	43883	0	43866	0	43877		12250	0	44127	0	44126	0	44126	0	44126
36.81	0	43883	0	43866	0	43877		12270	0	44127	0	44126	0	44126	0	44126
36.87	0	43883	0	43866	0	43877		12290	0	44127	0	44126	0	44126	0	44126
36.93	0	43883	0	43866	0	43877		12310	0	44127	0	44126	0	44126	0	44126
36.99	0	43883	0	43866	0	43877		12330	0	44127	0	44126	0	44126	0	44126
37.05	0	43883	0	43866	0	43877		12350	0	44127	0	44126	0	44126	0	44126
37.11	0	43883	0	43866	0	43877		12370	0	44127	0	44126	0	44126	0	44126
37.17	0	43883	0	43866	0	43877		12390	0	44127	0	44126	0	44126	0	44126
37.23	0	43883	0	43866	0	43877		12410	0	44127	0	44126	0	44126	0	44126
37.29	0	43883	0	43866	0	43877		12430	0	44127	0	44126	0	44126	0	44126
37.35	0	43883	0	43866	0	43877		12450	0	44127	0	44126	0	44126	0	44126
37.41	0	43883	0	43866	0	43877		12470	0	44127	0	44126	0	44126	0	44126
37.47	0	43883	0	43866	0	43877		12490	0	44127	0	44126	0	44126	0	44126
37.53	0	43883	0	43866	0	43877		12510	0	44127	0	44126	0	44126	0	44126
37.59	0	43883	0	43866	0	43877		12530	0	44127	0	44126	0	44126	0	44126
37.65	0	43883	0	43866	0	43877		12550	0	44127	0	44126	0	44126	0	44126
37.71	0	43883	0	43866	0	43877		12570	0	44127	0	44126	0	44126	0	44126
37.77	0	43883	0	43866	0	43877		12590	0	44127	0	44126	0	44126	0	44126
37.83	0	43883	0	43866	0	43877		12610	0	44127	0	44126	0	44126	0	44126
37.89	0	43883	0	43866	0	43877		12630	0	44127	0	44126	0	44126	0	44126
37.95	0	43883	0	43866	0	43877		12650	0	44127	0	44126	0	44126	0	44126
38.01	0	43883	0	43866	0	43877		12670	0	44127	0	44126	0	44126	0	44126
38.07	0	43883	0	43866	0	43877		12690	0	44127	0	44126	0	44126	0	44126
38.13	0	43883	0	43866	0	43877		12710	0	44127	0	44126	0	44126	0	44126
38.19	0	43883	0	43866	0	43877		12730	0	44127	0	44126	0	44126	0	44126
38.25	0	43883	0	43866	0	43877		12750	0	44127	0	44126	0	44126	0	44126
38.31	0	43883	0	43866	0	43877		12770	0	44127	0	44126	0	44126	0	44126
38.37	0	43883	0	43866	0	43877		12790	0	44127	0	44126	0	44126	0	44126
38.43	0	43883	0	43866	0	43877		12810	0	44127	0	44126	0	44126	0	44126
38.49	0	43883	0	43866	0	43877		12830	0	44127	0	44126	0	44126	0	44126
38.55	0	43883	0	43866	0	43877		12850	0	44127	0	44126	0	44126	0	44126
38.61	0	43883	0	43866	0	43877		12870	0	44127	0	44126	0	44126	0	44126
38.67	0	43883	0	43866	0	43877		12890	0	44127	0	44126	0	44126	0	44126
38.73	0	43883	0	43866	0	43877		12910	0	44127	0	44126	0	44126	0	44126
38.79	0	43883	0	43866	0	43877		12930	0	44127	0	44126	0	44126	0	44126
38.85	0	43883	0	43866	0	43877		12950	0	44127	0	44126	0	44126	0	44126
38.91	0	43883	0	43866	0	43877		12970	0	44127	0	44126	0	44126	0	44126
38.97	0	43883	0	43866	0	43877		12990	0	44127	0	44126	0	44126	0	44126
