# Supplementary material for: Effects of thymidylate synthase inhibitors differ in genomic uracilation and mutagenic potential
Source: Life Sci Alliance. 2026 Feb 6;9(4):e202503352. doi: 10.26508/lsa.202503352 (PMC12881662; doi:10.26508/lsa.202503352)
Supplement: Supplementary file 7 [file LSA-2025-03352_SdataF2.xlsx]

## Sheet: RTXvs5FdUR
	No	chr	start	end	length	strand	transcriptID	ID1	geneID	blacklistedBP	blacklistedRatio	geneSymbol	biotype	RTX_rep1_u_score_raw	RTX_rep2_u_score_raw	FdUR_rep1_u_score_raw	FdUR_rep2_u_score_raw	RTX_rep1_uracil_score_norm	RTX_rep2_uracil_score_norm	FdUR_rep1_uracil_score_norm	FdUR_rep2_uracil_score_norm	log_fold_change	p_values	log_p_values	Significant	geneSymbol	combined_score
21656	3100	chr1	66094460	66095546	1086	-	ENST00000411220.1	n/a	ENSG00000223152.1	0	0	RNU4-88P	snRNA	931.485	937.874	341.129	337.807	1.21485	1.22318	0.812009	0.804101	-0.593191	0.000199174	3.70077	Significant	RNU4-88P	-2.19526
17319	37046	chr17	16137767	16138872	1105	-	ENST00000362804.1	n/a	ENSG00000199674.1	0	0	RNU6-862P	snRNA	766.24	764.805	253.168	251.087	0.999335	0.997464	0.60263	0.597676	-0.734286	0.00112562	2.94861	Significant	RNU6-862P	-2.16512
23063	5392	chr1	155396009	155397978	1969	-	ENST00000458371.1	n/a	ENSG00000227773.1	0	0	ASH1L-IT1	lncRNA	908.469	904.864	313.686	317.16	1.18483	1.18013	0.746684	0.754954	-0.655279	0.000618602	3.20859	Significant	ASH1L-IT1	-2.10252
17730	90921	chr8	43072473	43073618	1145	+	ENST00000363861.1	n/a	ENSG00000200731.1	0	0	RNU1-124P	snRNA	818.462	812.001	295.881	299.513	1.06744	1.05902	0.704302	0.712948	-0.58536	0.000290951	3.53618	Significant	RNU1-124P	-2.06994
10618	6703	chr1	193178729	193187613	8884	-	ENST00000367434.5	O43825	ENSG00000162630.6	0	0	B3GALT2	protein_coding	773.531	765.563	262.032	264.457	1.00884	0.998452	0.623729	0.629502	-0.679601	0.00118235	2.92725	Significant	B3GALT2	-1.98937
20043	16918	chr11	122152228	122153308	1080	-	ENST00000385259.1	n/a	ENSG00000207994.1	0	0	MIR100	miRNA	876.997	880.94	303.671	307.65	1.14379	1.14893	0.722845	0.732317	-0.655876	0.000933626	3.02983	Significant	MIR100	-1.98719
6534	34740	chr16	69310349	69326939	16590	+	ENST00000254950.13	A0A024R705,Q9UN37,	ENSG00000132612.16	0	0	VPS4A	protein_coding	853.316	849.287	322.305	319.246	1.1129	1.10765	0.767201	0.759919	-0.540101	0.000328522	3.48344	Not_significant	VPS4A	-1.88141
36604	91902	chr8	93715377	93717113	1736	-	ENST00000607706.1	n/a	ENSG00000271971.1	0	0	AC120053.1	lncRNA	1066.11	1088.31	347.336	363.649	1.39043	1.41938	0.826783	0.865614	-0.731404	0.00273576	2.56292	Significant	AC120053.1	-1.87453
29695	78693	chr6	31756950	31758053	1103	-	ENST00000516934.1	n/a	ENSG00000252743.1	0	0	RNU6-850P	snRNA	1094.34	1129.42	360.056	347.589	1.42725	1.473	0.857062	0.827386	-0.783898	0.00409393	2.38786	Significant	RNU6-850P	-1.87184
9183	25522	chr14	39266245	39388513	122268	+	ENST00000341502.9	Q96PC5	ENSG00000150527.17	850	0.006952	MIA2	protein_coding	881.664	880.209	314.956	317.054	1.14987	1.14797	0.749707	0.754701	-0.611086	0.00112782	2.94776	Significant	MIA2	-1.80133
17711	31137	chr15	90755242	90756312	1070	-	ENST00000363807.1	n/a	ENSG00000200677.1	0	0	AC021422.1	snoRNA	1147.22	1121.83	382.401	374.389	1.49621	1.4631	0.910251	0.891179	-0.716119	0.00339487	2.46918	Significant	AC021422.1	-1.76822
32769	34757	chr16	69462843	69466264	3421	+	ENST00000567834.1	n/a	ENSG00000260108.1	0	0	AC026464.2	lncRNA	1283.65	1119.34	342.696	262.784	1.67414	1.45985	0.815739	0.62552	-1.12067	0.028387	1.54688	Significant	AC026464.2	-1.73355
1751	54113	chr2	119758921	119984899	225978	+	ENST00000263708.7	A0A024RAE8,P29074,	ENSG00000088179.9	850	0.003761	PTPN4	protein_coding	787.017	786.626	344.902	345.146	1.02643	1.02592	0.82099	0.82157	-0.321335	4.28117e-06	5.36844	Not_significant	PTPN4	-1.72507
18058	25679	chr14	50468396	50469498	1102	-	ENST00000364703.1	n/a	ENSG00000201573.1	0	0	AL118556.1	misc_RNA	894.45	921.576	277.839	284.21	1.16655	1.20193	0.661356	0.676521	-0.824012	0.00821619	2.08533	Significant	AL118556.1	-1.71834
31578	21569	chr12	112255799	112259091	3292	+	ENST00000547401.1	n/a	ENSG00000257494.1	0	0	AC004217.1	lncRNA	897.556	969.787	292.778	256.032	1.1706	1.2648	0.696916	0.609447	-0.898603	0.0129326	1.88831	Significant	AC004217.1	-1.69685
9202	55427	chr2	181984867	182131398	146531	+	ENST00000409137.7	Q8WVI7	ENSG00000150722.10	6700	0.045724	PPP1R1C	protein_coding	886.893	902.18	300.827	286.135	1.15669	1.17663	0.716075	0.681103	-0.739868	0.00531291	2.27467	Significant	PPP1R1C	-1.68295
3983	79777	chr6	57089029	57170201	81172	+	ENST00000357489.7	Q9Y4E5	ENSG00000112200.17	1550	0.019095	ZNF451	protein_coding	865.204	871.329	324.275	319.036	1.1284	1.13639	0.77189	0.759419	-0.564617	0.00108804	2.96335	Not_significant	ZNF451	-1.67316
18312	58317	chr20	36668558	36669670	1112	-	ENST00000365385.1	n/a	ENSG00000202255.1	0	0	AL031662.1	misc_RNA	992.28	1009.88	331.25	346.817	1.29414	1.31709	0.788493	0.825548	-0.694053	0.00441179	2.35538	Significant	AL031662.1	-1.63476
7568	55423	chr2	181890729	181930738	40009	+	ENST00000431877.7	P28290	ENSG00000138434.17	0	0	ITPRID2	protein_coding	1042.89	1085.52	345.944	310.679	1.36014	1.41574	0.82347	0.739527	-0.828634	0.0112399	1.94924	Significant	ITPRID2	-1.6152
31837	21561	chr12	112062908	112065755	2847	+	ENST00000551125.1	n/a	ENSG00000258323.1	0	0	AC073575.3	lncRNA	992.845	960.154	346.713	329.414	1.29488	1.25224	0.8253	0.784123	-0.66232	0.00399242	2.39876	Significant	AC073575.3	-1.58875
34294	94083	chr9	21524306	21525382	1076	-	ENST00000579995.1	n/a	ENSG00000264379.1	0	0	AL137022.1	snoRNA	1078.92	1050.87	311.043	311.921	1.40713	1.37055	0.740393	0.742483	-0.905486	0.0176194	1.75401	Significant	AL137022.1	-1.58823
34593	94089	chr9	21858909	21862926	4017	-	ENST00000581788.1	n/a	ENSG00000265194.1	0	0	AL359922.2	lncRNA	1050	1084.23	373.407	349.071	1.36942	1.41406	0.888842	0.830913	-0.694685	0.00602733	2.21988	Significant	AL359922.2	-1.54211
29138	89022	chr7	148820011	148821073	1062	+	ENST00000515903.3	n/a	ENSG00000251712.3	0	0	RNU7-20P	snRNA	777.056	790.494	296.795	290.879	1.01344	1.03097	0.706478	0.692396	-0.547419	0.00154093	2.81222	Not_significant	RNU7-20P	-1.53946
37888	65664	chr3	98986386	98987449	1063	+	ENST00000614961.1	n/a	ENSG00000275108.1	0	0	AC091212.2	snRNA	808.657	844.015	288.359	272.484	1.05466	1.10077	0.686397	0.648609	-0.691127	0.00607467	2.21648	Significant	AC091212.2	-1.53187
27263	11581	chr10	119767246	119768538	1292	+	ENST00000467429.3	n/a	ENSG00000242818.3	0	0	RN7SL846P	misc_RNA	1016.34	1003.51	355.874	358.749	1.32552	1.30878	0.847107	0.85395	-0.630989	0.00375751	2.4251	Significant	RN7SL846P	-1.53021
21200	87774	chr7	102405741	102406855	1114	-	ENST00000408583.1	n/a	ENSG00000221510.1	0	0	MIR548O	miRNA	970.362	1024.5	338.489	305.633	1.26555	1.33616	0.805724	0.727515	-0.762878	0.00992222	2.00339	Significant	MIR548O	-1.52834
9755	55805	chr2	200973717	201072669	98952	-	ENST00000418596.7	Q8IXS8	ENSG00000155744.9	850	0.00859	FAM126B	protein_coding	855.619	862.392	330.489	324.951	1.1159	1.12474	0.786682	0.773499	-0.522199	0.00120385	2.91943	Not_significant	FAM126B	-1.52452
7401	72242	chr4	168216293	168319752	103459	-	ENST00000393743.8	A0A3G9HN97,Q8IY21,	ENSG00000137628.17	0	0	DDX60	protein_coding	785.764	795.375	297.255	300.427	1.0248	1.03733	0.707573	0.715123	-0.535509	0.00164142	2.78478	Not_significant	DDX60	-1.49128
12694	39722	chr17	63008555	63427699	419144	+	ENST00000424789.6	Q9HCD6	ENSG00000170921.15	500	0.001193	TANC2	protein_coding	761.391	753.843	302.972	299.102	0.993011	0.983167	0.721181	0.711969	-0.463523	0.000632466	3.19896	Not_significant	TANC2	-1.48279
19891	92504	chr8	123347033	123348130	1097	+	ENST00000384971.2	n/a	ENSG00000207704.2	0	0	MIR548AA1	miRNA	1077.39	1050.7	367.197	342.679	1.40514	1.37033	0.87406	0.815698	-0.715915	0.00871859	2.05955	Significant	MIR548AA1	-1.47447
40920	88143	chr7	117019210	117020319	1109	+	ENST00000622083.1	n/a	ENSG00000283923.1	0	0	MIR6132	miRNA	800.435	773.121	280.947	262.156	1.04393	1.00831	0.668754	0.624025	-0.666726	0.00677497	2.16909	Significant	MIR6132	-1.44619
37375	21364	chr12	108778143	108779271	1128	-	ENST00000391200.1	n/a	ENSG00000273499.1	0	0	AC087893.2	snoRNA	897.75	888.591	344.137	347.17	1.17085	1.15891	0.819169	0.826388	-0.501604	0.0013443	2.8715	Not_significant	AC087893.2	-1.44036
18416	10127	chr10	72390963	72392069	1106	+	ENST00000365643.1	n/a	ENSG00000202513.1	0	0	RNU6-805P	snRNA	1130.93	1030.21	355.869	295.291	1.47497	1.34361	0.847095	0.702898	-0.862704	0.023334	1.63201	Significant	RNU6-805P	-1.40794
28381	72250	chr4	168647895	168649587	1692	-	ENST00000507842.1	n/a	ENSG00000249623.1	0	0	PALLD-AS1	lncRNA	868.004	896.662	298.039	269.677	1.13206	1.16943	0.709439	0.641927	-0.768149	0.0153527	1.81381	Significant	PALLD-AS1	-1.39328
30368	91912	chr8	93834453	93847743	13290	-	ENST00000520962.1	n/a	ENSG00000254057.1	0	0	AC084346.1	lncRNA	813.106	848.561	301.06	283.384	1.06046	1.1067	0.71663	0.674555	-0.63949	0.00664421	2.17756	Significant	AC084346.1	-1.39252
33769	32752	chr16	14191819	14201277	9458	-	ENST00000570581.1	n/a	ENSG00000262529.1	0	0	AC130650.1	lncRNA	869.686	900.131	299.553	320.492	1.13425	1.17396	0.713043	0.762885	-0.64515	0.00699031	2.1555	Significant	AC130650.1	-1.39062
19625	46681	chr19	40339058	40340164	1106	-	ENST00000384551.1	n/a	ENSG00000207281.1	0	0	AC118344.3	misc_RNA	1038.16	1053.67	380.701	365.377	1.35398	1.3742	0.906204	0.869727	-0.619362	0.00585777	2.23227	Significant	AC118344.3	-1.38258
19666	65662	chr3	98907458	98908564	1106	+	ENST00000384601.1	n/a	ENSG00000207331.1	0	0	RNU6-1263P	snRNA	859.905	924.352	300.25	275.133	1.12149	1.20555	0.714702	0.654915	-0.764724	0.0156437	1.80566	Significant	RNU6-1263P	-1.38083
31030	12816	chr11	9838142	9929263	91121	+	ENST00000533659.1	n/a	ENSG00000255476.1	0	0	AC011092.2	lncRNA	721.577	713.769	281.075	275.035	0.941086	0.930902	0.669059	0.654681	-0.499951	0.00180393	2.74378	Not_significant	AC011092.2	-1.37176
12236	34736	chr16	69186128	69309052	122924	+	ENST00000336278.8	A0A024R732,Q13425,	ENSG00000168807.16	850	0.006915	SNTB2	protein_coding	812.686	836.713	307.809	292.346	1.05991	1.09125	0.732695	0.695888	-0.590528	0.00492604	2.3075	Significant	SNTB2	-1.36265
22956	1844	chr1	35358821	35367077	8256	-	ENST00000432683.1	n/a	ENSG00000227409.1	0	0	ZMYM4-AS1	lncRNA	790.263	780.884	276.656	286.833	1.03067	1.01843	0.65854	0.682765	-0.611354	0.00600144	2.22174	Significant	ZMYM4-AS1	-1.35827
32324	29002	chr15	40641932	40646857	4925	+	ENST00000559841.1	n/a	ENSG00000259254.1	0	0	AC022405.1	lncRNA	984.709	1020.47	348.223	316.432	1.28426	1.3309	0.828895	0.753221	-0.725049	0.0137199	1.86265	Significant	AC022405.1	-1.35051
1766	64824	chr3	50673926	51384198	710272	+	ENST00000266037.10	Q8IZD9	ENSG00000088538.13	17000	0.023935	DOCK3	protein_coding	702.963	695.318	283.953	280.461	0.916809	0.906838	0.675909	0.667597	-0.440824	0.000879575	3.05573	Not_significant	DOCK3	-1.34704
38019	34718	chr16	68926893	68927957	1064	-	ENST00000610841.1	n/a	ENSG00000275504.1	0	0	AC009137.3	snRNA	803.271	776.664	278.289	294.549	1.04763	1.01293	0.662427	0.701132	-0.595661	0.00577425	2.2385	Significant	AC009137.3	-1.33339
4940	10991	chr10	99731233	99756134	24901	+	ENST00000370476.10	Q9NTM9	ENSG00000119929.13	0	0	CUTC	protein_coding	885.585	916.016	324.859	301.138	1.15499	1.19467	0.77328	0.716816	-0.657047	0.00946501	2.02388	Significant	CUTC	-1.32978
13253	30603	chr15	77100655	77421144	320489	-	ENST00000560626.6	Q9H792	ENSG00000173517.10	5350	0.016693	PEAK1	protein_coding	734.133	738.678	308.437	310.789	0.957461	0.963389	0.73419	0.739789	-0.382029	0.000340062	3.46844	Not_significant	PEAK1	-1.32505
33170	11391	chr10	112822489	112827726	5237	+	ENST00000564352.1	n/a	ENSG00000260917.1	0	0	AL158212.3	lncRNA	967.934	1019.8	344.688	327.466	1.26239	1.33003	0.82048	0.779486	-0.696256	0.012501	1.90305	Significant	AL158212.3	-1.32501
19914	95974	chr9	124692709	124693798	1089	+	ENST00000385004.1	n/a	ENSG00000207737.1	0	0	MIR181B2	miRNA	967.59	909.17	332.67	299.647	1.26194	1.18575	0.791873	0.713267	-0.701519	0.013262	1.87739	Significant	MIR181B2	-1.31703
32991	40987	chr17	82292715	82294910	2195	+	ENST00000566986.1	n/a	ENSG00000260563.3	0	0	AC132872.1	lncRNA	948.329	932.069	374.076	366.139	1.23682	1.21561	0.890434	0.871541	-0.477017	0.00180372	2.74383	Not_significant	AC132872.1	-1.30885
14563	72244	chr4	168356734	168481514	124780	-	ENST00000511577.5	Q5H9U9	ENSG00000181381.13	6150	0.049287	DDX60L	protein_coding	858.565	872.856	293.422	272.805	1.11975	1.13838	0.698449	0.649373	-0.744499	0.0177126	1.75172	Significant	DDX60L	-1.30415
436	3172	chr1	68474151	68498221	24070	-	ENST00000370966.9	Q5TB30	ENSG00000024526.17	0	0	DEPDC1	protein_coding	880.495	860.958	328.116	335.692	1.14835	1.12287	0.781033	0.799067	-0.523449	0.00333308	2.47715	Not_significant	DEPDC1	-1.29666
32224	25673	chr14	50326525	50328909	2384	-	ENST00000555403.1	n/a	ENSG00000259071.1	0	0	AL359397.2	lncRNA	763.113	783.953	267.667	244.772	0.995257	1.02244	0.637143	0.582645	-0.726078	0.0169233	1.77152	Significant	AL359397.2	-1.28626
37565	34762	chr16	69631140	69632571	1431	+	ENST00000617574.1	n/a	ENSG00000274093.1	0	0	AC009032.1	lncRNA	1016.53	1081.31	302.83	301.514	1.32577	1.41025	0.720843	0.717711	-0.927458	0.0411362	1.38578	Significant	AC009032.1	-1.28525
12456	69474	chr4	30719414	30732973	13559	+	ENST00000361762.3	O60245	ENSG00000169851.15	0	0	PCDH7	protein_coding	876.383	873.408	365.239	367.729	1.14298	1.1391	0.869399	0.875326	-0.387356	0.000485265	3.31402	Not_significant	PCDH7	-1.2837
41578	5947	chr1	162146708	162175860	29152	-	ENST00000648032.1	n/a	ENSG00000285636.2	0	0	AL450163.1	lncRNA	762.528	771.364	307.643	304.527	0.994494	1.00602	0.7323	0.724883	-0.457188	0.00156522	2.80542	Not_significant	AL450163.1	-1.28261
6532	34749	chr16	69338771	69343106	4335	+	ENST00000254940.10	Q9Y221	ENSG00000132603.15	0	0	NIP7	protein_coding	990.32	886.854	315.683	258.394	1.29158	1.15664	0.751438	0.61507	-0.841241	0.0300518	1.52213	Significant	NIP7	-1.28048
16839	21553	chr12	111931297	112014165	82868	-	ENST00000552374.7	Q8NCL8	ENSG00000198270.13	0	0	TMEM116	protein_coding	822.088	852.632	312.799	293.197	1.07217	1.11201	0.744573	0.697913	-0.598535	0.00740448	2.13051	Significant	TMEM116	-1.27518
9313	52181	chr2	46580936	46618041	37105	-	ENST00000281382.11	Q07326,Q6IB04,	ENSG00000151665.13	300	0.008085	PIGF	protein_coding	976.391	982.36	362.313	362.088	1.27342	1.2812	0.862434	0.861898	-0.567069	0.005735	2.24147	Not_significant	PIGF	-1.27107
6533	34752	chr16	69355566	69387007	31441	-	ENST00000254942.8	Q15554	ENSG00000132604.11	200	0.006361	TERF2	protein_coding	864.866	921.418	311.399	269.923	1.12796	1.20172	0.741241	0.642513	-0.751547	0.0204961	1.68833	Significant	TERF2	-1.26886
29687	94528	chr9	37333856	37334957	1101	-	ENST00000516914.2	n/a	ENSG00000252723.2	0	0	RNU6-677P	snRNA	1047.9	1023.4	354.325	323.771	1.36668	1.33473	0.84342	0.77069	-0.74297	0.0196113	1.70749	Significant	RNU6-677P	-1.26862
42392	12818	chr11	9981752	10000290	18538	+	ENST00000667219.1	n/a	ENSG00000286561.1	0	0	AC011092.3	lncRNA	748.283	726.335	264.576	271.242	0.975916	0.947291	0.629785	0.645653	-0.592521	0.00732433	2.13523	Significant	AC011092.3	-1.26517
1423	90094	chr8	17921856	18029944	108088	+	ENST00000327578.9	A0A4W8VX11	ENSG00000078674.17	800	0.007401	PCM1	protein_coding	946.282	978.908	353.364	342.83	1.23415	1.2767	0.841132	0.816057	-0.599435	0.00788717	2.10308	Significant	PCM1	-1.26066
20628	2641	chr1	51724774	51725896	1122	-	ENST00000391322.1	n/a	ENSG00000212624.1	0	0	AL050343.1	snoRNA	757.659	727.664	279.164	264.833	0.988144	0.949024	0.66451	0.630397	-0.581101	0.00692507	2.15958	Not_significant	AL050343.1	-1.25493
31762	20583	chr12	75694009	75699816	5807	-	ENST00000548702.1	n/a	ENSG00000258088.1	0	0	AC078820.2	lncRNA	945.84	1041.79	333.199	297.133	1.23357	1.35871	0.793132	0.707282	-0.78886	0.02581	1.58821	Significant	AC078820.2	-1.25288
20839	68903	chr4	2227463	2243121	15658	-	ENST00000506763.5	Q68CZ6	ENSG00000214367.8	0	0	HAUS3	protein_coding	968.615	1043.9	350.3	298.63	1.26327	1.36146	0.833839	0.710846	-0.76486	0.0232857	1.63291	Significant	HAUS3	-1.24895
24703	10177	chr10	73380432	73383496	3064	+	ENST00000427492.1	n/a	ENSG00000233144.1	0	0	AL512656.2	lncRNA	855.336	884.323	309.137	317.804	1.11553	1.15334	0.735856	0.756487	-0.604398	0.00876811	2.05709	Significant	AL512656.2	-1.2433
31527	19376	chr12	50185579	50192363	6784	-	ENST00000552061.1	n/a	ENSG00000257298.1	0	0	AC008147.2	lncRNA	881.72	938.748	324.257	285.541	1.14995	1.22432	0.771847	0.679689	-0.709901	0.0181772	1.74047	Significant	AC008147.2	-1.23556
20549	75060	chr5	116188454	116189552	1098	-	ENST00000391155.1	n/a	ENSG00000212457.1	0	0	RNU6-644P	snRNA	721.352	763.48	271.043	246.586	0.940792	0.995736	0.645179	0.586963	-0.652304	0.012801	1.89276	Significant	RNU6-644P	-1.23465
37529	58300	chr20	36561236	36562530	1294	-	ENST00000615037.1	n/a	ENSG00000273986.1	0	0	AL050318.1	misc_RNA	891.307	913.227	315.051	318.865	1.16245	1.19104	0.749934	0.759012	-0.641258	0.0122139	1.91314	Significant	AL050318.1	-1.22682
30079	92593	chr8	125749054	125751241	2187	-	ENST00000518339.1	n/a	ENSG00000253470.1	0	0	AC016074.1	lncRNA	935.087	911.632	314.851	284.116	1.21955	1.18896	0.749458	0.676297	-0.756411	0.0240836	1.61828	Significant	AC016074.1	-1.22408
29170	63490	chr3	12513705	12514807	1102	+	ENST00000515965.1	n/a	ENSG00000251774.1	0	0	RNU6-377P	snRNA	962.708	1036.25	353.46	305.812	1.25557	1.35148	0.841361	0.727941	-0.732298	0.0213512	1.67058	Significant	RNU6-377P	-1.22336
1897	20609	chr12	76351799	76560809	209010	-	ENST00000611266.4	Q9BZF1	ENSG00000091039.17	400	0.001914	OSBPL8	protein_coding	861.189	834.749	316.036	307.686	1.12317	1.08869	0.752278	0.732402	-0.575103	0.00759075	2.11972	Not_significant	OSBPL8	-1.21906
6784	19065	chr12	46358187	46373773	15586	-	ENST00000256689.10	A0A024R0W3,Q96QD8,	ENSG00000134294.14	0	0	SLC38A2	protein_coding	1114.38	1017.72	365.95	328.14	1.45338	1.32732	0.871091	0.78109	-0.751076	0.0239005	1.62159	Significant	SLC38A2	-1.21794
7477	3704	chr1	94168904	94238584	69680	-	ENST00000260526.11	Q52LW3	ENSG00000137962.13	200	0.00287	ARHGAP29	protein_coding	1094.16	1161.67	398.983	347.627	1.42701	1.51506	0.949722	0.827476	-0.727227	0.0212518	1.6726	Significant	ARHGAP29	-1.21636
24998	68410	chr3	197830684	197832296	1612	-	ENST00000454526.1	n/a	ENSG00000234136.1	0	0	AC055764.1	lncRNA	790.117	763.183	289.272	280.228	1.03048	0.995348	0.68857	0.667042	-0.579564	0.00796885	2.0986	Not_significant	AC055764.1	-1.21628
7991	39605	chr17	59697307	59708626	11319	-	ENST00000409433.2	J3KQ48	ENSG00000141378.15	0	0	PTRH2	protein_coding	794.167	867.306	275.697	253.644	1.03576	1.13115	0.656257	0.603763	-0.782189	0.0283185	1.54793	Significant	PTRH2	-1.21077
34823	91926	chr8	94427715	94437944	10229	-	ENST00000481490.3	O95073	ENSG00000265817.4	0	0	FSBP	protein_coding	1000.24	956.658	330.14	281.661	1.30452	1.24768	0.785851	0.670453	-0.809429	0.0322072	1.49205	Significant	FSBP	-1.20771
36911	62134	chr22	37949964	37951778	1814	+	ENST00000609976.1	n/a	ENSG00000272582.1	0	0	AL031587.3	lncRNA	878.978	859.446	342.896	330.312	1.14637	1.1209	0.816215	0.78626	-0.500651	0.00388526	2.41058	Not_significant	AL031587.3	-1.20686
12096	70477	chr4	82899734	82919969	20235	+	ENST00000302236.10	Q9H5L6	ENSG00000168152.13	0	0	THAP9	protein_coding	836.846	814.555	311.168	324.195	1.09142	1.06235	0.740691	0.7717	-0.510033	0.00443855	2.35276	Not_significant	THAP9	-1.19998
27651	26234	chr14	68149616	68150908	1292	-	ENST00000460079.3	n/a	ENSG00000244677.3	0	0	RN7SL706P	misc_RNA	831.905	869.772	294.593	256.405	1.08498	1.13436	0.701236	0.610335	-0.758833	0.0266754	1.57389	Significant	RN7SL706P	-1.19432
20723	10163	chr10	73241953	73248255	6302	-	ENST00000372950.6	A0A024QZN2,Q8WXX5,	ENSG00000213551.7	0	0	DNAJC9	protein_coding	854.889	821.138	303.861	275.427	1.11495	1.07093	0.723297	0.655614	-0.664688	0.0159923	1.79609	Significant	DNAJC9	-1.19384
20676	88103	chr7	116319750	116321031	1281	+	ENST00000392674.3	n/a	ENSG00000213167.3	0	0	AC074021.1	misc_RNA	945.922	1030.98	319.251	227.629	1.23368	1.34461	0.759931	0.541838	-0.98594	0.0626396	1.20315	Not_significant	AC074021.1	-1.18624
36803	19074	chr12	46536501	46652550	116049	+	ENST00000607353.1	n/a	ENSG00000272369.1	3000	0.025851	AC008035.1	lncRNA	807.595	839.15	294.005	264.128	1.05327	1.09443	0.699837	0.628719	-0.692931	0.0197251	1.70498	Significant	AC008035.1	-1.18144
21579	90448	chr8	27678835	27679935	1100	+	ENST00000410930.2	n/a	ENSG00000222862.2	0	0	RNU6-1086P	snRNA	1104.83	1128.03	415.871	392.848	1.44093	1.47118	0.989921	0.935118	-0.597177	0.0105204	1.97797	Significant	RNU6-1086P	-1.1812
23481	88431	chr7	130140706	130142618	1912	+	ENST00000664494.1	n/a	ENSG00000229196.4	0	0	AC087071.1	lncRNA	885.966	902.665	362.164	352.431	1.15548	1.17726	0.862079	0.838911	-0.455653	0.00256901	2.59023	Not_significant	AC087071.1	-1.18025
37076	26111	chr14	64440368	64443238	2870	-	ENST00000609125.1	n/a	ENSG00000272909.1	0	0	AL122035.2	lncRNA	786.672	793.29	332.917	328.532	1.02598	1.03461	0.792461	0.782023	-0.388183	0.000947342	3.02349	Not_significant	AL122035.2	-1.17367
39979	21363	chr12	108777911	108779166	1255	+	ENST00000623272.1	n/a	ENSG00000280110.1	0	0	AC087893.4	TEC	901.859	885.656	341.992	346.469	1.17621	1.15508	0.814063	0.82472	-0.508504	0.00507988	2.29415	Not_significant	AC087893.4	-1.16658
21795	54825	chr2	159394420	159404636	10216	+	ENST00000594921.1	n/a	ENSG00000223642.7	0	0	AC008277.1	lncRNA	799.141	766.057	271.406	294.154	1.04225	0.999097	0.646043	0.700191	-0.600588	0.0114716	1.94037	Significant	AC008277.1	-1.16537
21224	18365	chr12	12971052	12972143	1091	+	ENST00000408684.1	n/a	ENSG00000221611.1	0	0	AC007688.1	snoRNA	959.571	1025.33	364.333	327.713	1.25148	1.33724	0.867242	0.780074	-0.652122	0.0164701	1.7833	Significant	AC007688.1	-1.16293
24854	39726	chr17	63193930	63340053	146123	-	ENST00000581421.1	n/a	ENSG00000233635.2	300	0.002053	AC015923.1	lncRNA	739.449	735.555	282.877	282.807	0.964394	0.959316	0.673348	0.673181	-0.514646	0.00554995	2.25571	Not_significant	AC015923.1	-1.16089
29855	29793	chr15	59171182	59172262	1080	-	ENST00000517221.1	n/a	ENSG00000253030.1	0	0	MIR2116	miRNA	736.54	735.558	244.564	228.08	0.9606	0.95932	0.582149	0.542912	-0.771043	0.0312297	1.50543	Significant	MIR2116	-1.16075
25248	7367	chr1	212299494	212332713	33219	-	ENST00000442146.1	n/a	ENSG00000234915.1	1250	0.037629	AL360091.3	lncRNA	935.682	928.434	375.092	368.014	1.22032	1.21087	0.892853	0.876004	-0.458847	0.00300553	2.52208	Not_significant	AL360091.3	-1.15725
31157	20246	chr12	64038561	64098618	60057	-	ENST00000535594.1	n/a	ENSG00000255886.1	600	0.009991	AC020611.2	lncRNA	798.909	767.48	300.369	281.365	1.04194	1.00095	0.714985	0.669749	-0.561006	0.00878087	2.05646	Not_significant	AC020611.2	-1.15369
27165	66021	chr3	114444520	114519141	74621	+	ENST00000628886.1	n/a	ENSG00000242290.2	0	0	ZBTB20-AS5	lncRNA	742.32	734.775	285.424	276.965	0.968139	0.958298	0.679411	0.659275	-0.525117	0.00642202	2.19233	Not_significant	ZBTB20-AS5	-1.15123
30799	63369	chr3	10114674	10127190	12516	+	ENST00000530758.2	Q8WUW1	ENSG00000254999.4	0	0	BRK1	protein_coding	993.878	932.726	356.207	321.855	1.29622	1.21647	0.8479	0.76613	-0.638566	0.0158026	1.80127	Significant	BRK1	-1.15023
233	80612	chr6	111299051	111484715	185664	-	ENST00000358835.7	O60673	ENSG00000009413.16	600	0.003232	REV3L	protein_coding	724.116	715.854	288.272	290.674	0.944397	0.933622	0.68619	0.691908	-0.446533	0.00267742	2.57228	Not_significant	REV3L	-1.14861
28401	69476	chr4	30776256	30794970	18714	-	ENST00000509136.1	n/a	ENSG00000249678.1	0	0	AC097716.1	lncRNA	805.001	762.61	294.706	271.827	1.04989	0.994601	0.701505	0.647045	-0.600331	0.0122161	1.91307	Significant	AC097716.1	-1.14847
30544	15672	chr11	77829653	77873262	43609	-	ENST00000525594.1	n/a	ENSG00000254459.1	0	0	AP002812.2	lncRNA	762.489	739.359	284.46	294.13	0.994443	0.964277	0.677116	0.700134	-0.508121	0.00556685	2.25439	Not_significant	AP002812.2	-1.1455
41145	4032	chr1	109597892	109598967	1075	+	ENST00000384976.2	n/a	ENSG00000284443.1	0	0	MIR197	miRNA	915.188	916.381	379.185	380.935	1.19359	1.19515	0.902595	0.906761	-0.400776	0.00139042	2.85686	Not_significant	MIR197	-1.14496
15954	95187	chr9	92324952	92620529	295577	+	ENST00000375587.8	Q6IPU0	ENSG00000188312.14	5250	0.017762	CENPP	protein_coding	687.969	683.859	290.024	292.994	0.897254	0.891893	0.69036	0.69743	-0.366482	0.000752249	3.12364	Not_significant	CENPP	-1.14476
41401	4791	chr1	150045659	150068701	23042	-	ENST00000648868.1	n/a	ENSG00000285184.3	0	0	AC244033.2	lncRNA	816.829	816.055	325.452	327.292	1.06531	1.0643	0.774692	0.779072	-0.454828	0.00304406	2.51655	Not_significant	AC244033.2	-1.1446
8735	81678	chr6	158636473	158645743	9270	-	ENST00000367089.8	P63172	ENSG00000146425.11	0	0	DYNLT1	protein_coding	819.376	795.944	309.079	320.351	1.06864	1.03808	0.735718	0.762549	-0.491697	0.00474992	2.32331	Not_significant	DYNLT1	-1.14237
6703	12815	chr11	9778666	10295207	516541	-	ENST00000256190.12	Q86WG5	ENSG00000133812.15	4250	0.008228	SBF2	protein_coding	755.438	745.73	287.203	285.417	0.985247	0.972586	0.683645	0.679394	-0.522431	0.00650798	2.18655	Not_significant	SBF2	-1.14232
31764	19068	chr12	46370462	46373778	3316	+	ENST00000550319.1	n/a	ENSG00000258096.1	0	0	AC025031.2	lncRNA	855.78	874.591	331.167	336.878	1.11611	1.14065	0.788295	0.80189	-0.505059	0.0055134	2.25858	Not_significant	AC025031.2	-1.14072
21418	95657	chr9	112136796	112137900	1104	+	ENST00000410395.1	n/a	ENSG00000222327.1	0	0	RNU6-855P	snRNA	963.989	927.664	330.097	289.38	1.25724	1.20987	0.785748	0.688827	-0.74252	0.0291541	1.5353	Significant	RNU6-855P	-1.13999
36650	5533	chr1	156637782	156642004	4222	-	ENST00000606343.1	n/a	ENSG00000272068.1	0	0	AL365181.2	lncRNA	1088.69	1078.11	380.163	358.16	1.41988	1.40608	0.904923	0.852548	-0.685237	0.0220633	1.65633	Significant	AL365181.2	-1.13498
34858	39901	chr17	64942261	64951054	8793	+	ENST00000583416.1	n/a	ENSG00000265912.1	0	0	AC037487.1	lncRNA	1079.02	1162.81	409.492	370.759	1.40727	1.51654	0.974737	0.882538	-0.654662	0.018898	1.72359	Significant	AC037487.1	-1.12837
29607	12817	chr11	9843814	9844876	1062	-	ENST00000516759.1	n/a	ENSG00000252568.1	0	0	RNU7-28P	snRNA	785.669	738.996	259.734	249.272	1.02467	0.963804	0.618259	0.593356	-0.714733	0.0264162	1.57813	Significant	RNU7-28P	-1.12794
26993	56788	chr2	232760145	232768949	8804	-	ENST00000427571.1	n/a	ENSG00000241409.1	0	0	AC064852.1	lncRNA	900.227	926.754	360.218	343.281	1.17408	1.20868	0.857447	0.817131	-0.508836	0.00609369	2.21512	Not_significant	AC064852.1	-1.12713
14772	70253	chr4	74307469	74316789	9320	+	ENST00000413830.6	Q6UW88	ENSG00000182585.10	0	0	EPGN	protein_coding	894.292	961.994	340.159	299.876	1.16634	1.25464	0.8097	0.713812	-0.668191	0.0208139	1.68165	Significant	EPGN	-1.12366
14607	66009	chr3	114314500	115148271	833771	-	ENST00000357258.8	Q9HC78	ENSG00000181722.16	3700	0.004438	ZBTB20	protein_coding	769.952	766.333	307.433	302.863	1.00418	0.999457	0.7318	0.720922	-0.46386	0.00378761	2.42164	Not_significant	ZBTB20	-1.1233
12433	66455	chr3	129167826	129184896	17070	-	ENST00000422453.7	A0A0S2Z4K2,P62633,	ENSG00000169714.17	0	0	CNBP	protein_coding	1015.86	1043.5	406.716	388.062	1.32489	1.36094	0.968129	0.923726	-0.505567	0.00605406	2.21795	Not_significant	CNBP	-1.12132
19251	1505	chr1	28422554	28423655	1101	-	ENST00000384052.1	n/a	ENSG00000206779.1	0	0	CR589951.1	misc_RNA	1023.24	1155.65	373.25	275.504	1.33452	1.50721	0.888468	0.655798	-0.879845	0.053732	1.26977	Not_significant	CR589951.1	-1.1172
37544	81670	chr6	158281840	158428379	146539	+	ENST00000619713.1	n/a	ENSG00000274023.1	1500	0.010236	AL360169.2	lncRNA	809.736	828.811	324.638	310.766	1.05606	1.08094	0.772754	0.739734	-0.498666	0.00585229	2.23267	Not_significant	AL360169.2	-1.11336
35114	29555	chr15	51241189	51242264	1075	+	ENST00000582691.1	n/a	ENSG00000266593.1	0	0	MIR4713	miRNA	674.584	666.181	278.313	282.79	0.879797	0.868838	0.662484	0.673141	-0.388714	0.00137276	2.86241	Not_significant	MIR4713	-1.11266
14510	25753	chr14	52551835	52637713	85878	+	ENST00000321662.11	Q8N3F9	ENSG00000180998.12	0	0	GPR137C	protein_coding	783.81	766.23	314.467	304.41	1.02225	0.999322	0.748543	0.724604	-0.456576	0.00366258	2.43621	Not_significant	GPR137C	-1.11232
25352	47560	chr19	48910929	48919891	8962	-	ENST00000416432.1	n/a	ENSG00000235191.1	0	0	NUCB1-AS1	lncRNA	952.079	964.952	381.534	378.195	1.24171	1.2585	0.908187	0.900239	-0.467312	0.0041826	2.37855	Not_significant	NUCB1-AS1	-1.11153
15965	91897	chr8	93699549	93731527	31978	+	ENST00000518322.6	A1XBS5	ENSG00000188343.13	0	0	FAM92A	protein_coding	1043.13	1110.91	393.02	343.03	1.36046	1.44886	0.935528	0.816534	-0.681164	0.0235679	1.62768	Significant	FAM92A	-1.10872
17102	57427	chr20	3916493	3917571	1078	+	ENST00000362154.1	n/a	ENSG00000199024.1	0	0	MIR103A2	miRNA	850.343	863.867	290.08	309.798	1.10902	1.12666	0.690494	0.73743	-0.646798	0.0197305	1.70486	Significant	MIR103A2	-1.1027
16520	90793	chr8	39106570	39284909	178339	+	ENST00000437682.6	E7EPX8	ENSG00000197140.15	0	0	ADAM32	protein_coding	688.298	684.62	298.146	296.776	0.897683	0.892886	0.709694	0.706433	-0.338468	0.000559674	3.25206	Not_significant	ADAM32	-1.10072
17515	10557	chr10	86888568	86889733	1165	+	ENST00000363306.1	n/a	ENSG00000200176.1	0	0	RNU1-19P	snRNA	947.555	996.654	357.218	341.875	1.23581	1.29984	0.850306	0.813784	-0.607622	0.015467	1.81059	Significant	RNU1-19P	-1.10016
40626	57428	chr20	3917501	3918563	1062	-	ENST00000637051.1	n/a	ENSG00000283320.1	0	0	MIR103B2	miRNA	856.946	854.357	301.499	288.187	1.11763	1.11426	0.717675	0.685988	-0.669071	0.0228399	1.6413	Significant	MIR103B2	-1.09815
20924	175	chr1	1573101	1575879	2778	+	ENST00000647566.1	n/a	ENSG00000215014.5	0	0	AL645728.1	lncRNA	960.73	979.033	399.637	391.41	1.25299	1.27686	0.951278	0.931695	-0.42604	0.00270988	2.56705	Not_significant	AL645728.1	-1.09367
43132	6254	chr1	172210710	172214499	3789	-	ENST00000661895.1	n/a	ENSG00000287336.1	0	0	AL137157.1	lncRNA	767.402	736.641	270.462	263.594	1.00085	0.960732	0.643796	0.627448	-0.625778	0.017901	1.74712	Significant	AL137157.1	-1.09331
5953	62131	chr22	37943049	37954669	11620	-	ENST00000619227.4	A0A087X0J6	ENSG00000128346.11	0	0	C22orf23	protein_coding	904.167	963.192	350.165	323.1	1.17922	1.2562	0.833517	0.769093	-0.603748	0.0155589	1.80802	Significant	C22orf23	-1.09159
5469	47027	chr19	43912623	43936282	23659	-	ENST00000269973.10	Q02386	ENSG00000124459.12	0	0	ZNF45	protein_coding	805.45	822.699	334.18	325.361	1.05047	1.07297	0.795467	0.774475	-0.435694	0.00314231	2.50275	Not_significant	ZNF45	-1.09043
7792	25070	chr14	24204695	24208248	3553	+	ENST00000339917.10	Q6SA08	ENSG00000139908.15	0	0	TSSK4	protein_coding	923.613	982.068	359.931	330.371	1.20458	1.28082	0.856764	0.786401	-0.597002	0.0151156	1.82058	Significant	TSSK4	-1.08689
31238	12947	chr11	14493782	14521344	27562	-	ENST00000555531.1	B4DEV8	ENSG00000256206.2	0	0	AC018523.2	protein_coding	812.74	824.594	339.856	331.816	1.05998	1.07544	0.808978	0.78984	-0.417515	0.00257762	2.58878	Not_significant	AC018523.2	-1.08085
19829	95973	chr9	124691441	124692551	1110	+	ENST00000384863.1	n/a	ENSG00000207595.1	0	0	MIR181A2	miRNA	1028.96	899.64	318.508	278.071	1.34198	1.17332	0.758162	0.661908	-0.824764	0.0490129	1.30969	Significant	MIR181A2	-1.08019
3570	39885	chr17	64542281	64663307	121026	-	ENST00000262435.14	Q9HAU4	ENSG00000108854.16	300	0.002479	SMURF2	protein_coding	991.206	1045.82	351.558	289.464	1.29274	1.36397	0.836833	0.689027	-0.800014	0.0448086	1.34864	Significant	SMURF2	-1.07893
19115	66828	chr3	142144453	142145555	1102	+	ENST00000383877.1	n/a	ENSG00000206604.1	0	0	RNU6-425P	snRNA	792.402	781.033	294.315	293.102	1.03346	1.01863	0.700575	0.697687	-0.553456	0.0112392	1.94926	Not_significant	RNU6-425P	-1.07883
26849	1489	chr1	28031883	28033180	1297	-	ENST00000476501.3	n/a	ENSG00000240750.3	0	0	RN7SL559P	misc_RNA	1096.08	1204.22	406.298	323.399	1.42951	1.57055	0.967134	0.769805	-0.788448	0.0429213	1.36733	Significant	RN7SL559P	-1.07807
43294	60588	chr21	43767319	43771666	4347	+	ENST00000660472.1	n/a	ENSG00000287507.1	0	0	AP001053.1	lncRNA	900.729	916.953	352.867	365.689	1.17474	1.1959	0.839949	0.87047	-0.470922	0.00517454	2.28613	Not_significant	AP001053.1	-1.07659
36814	40453	chr17	76550351	76551750	1399	+	ENST00000607478.1	n/a	ENSG00000272386.1	0	0	AC015802.5	lncRNA	1111.53	1256.26	418.832	337.053	1.44966	1.63842	0.996969	0.802306	-0.779298	0.0416025	1.38088	Significant	AC015802.5	-1.07612
35633	38519	chr17	42508783	42511519	2736	+	ENST00000591237.1	n/a	ENSG00000267632.1	0	0	AC067852.3	lncRNA	1044.3	1209.37	389.04	313.141	1.36198	1.57727	0.926054	0.745387	-0.814356	0.0483698	1.31543	Significant	AC067852.3	-1.07123
13699	13388	chr11	33084594	33162494	77900	-	ENST00000524827.6	E9PLP8	ENSG00000176102.13	400	0.005135	CSTF3	protein_coding	834.539	837.127	331.216	326.673	1.08841	1.09179	0.788412	0.777598	-0.477366	0.00570574	2.24369	Not_significant	CSTF3	-1.07106
32898	34746	chr16	69335090	69357306	22216	-	ENST00000563634.1	H3BMQ9	ENSG00000260371.1	0	0	AC026464.3	protein_coding	920.556	955.482	323.124	275.136	1.2006	1.24615	0.76915	0.654922	-0.78084	0.0430273	1.36626	Significant	AC026464.3	-1.06683
10980	66276	chr3	125225560	125376354	150794	-	ENST00000360647.8	Q9UQR1	ENSG00000163848.19	0	0	ZNF148	protein_coding	901.369	923.082	364.157	347.979	1.17557	1.20389	0.866823	0.828314	-0.489233	0.00675994	2.17006	Not_significant	ZNF148	-1.06166
41310	45348	chr19	18250038	18256419	6381	-	ENST00000643046.1	A0A2R8Y7Y5	ENSG00000284797.1	0	0	AC008397.1	protein_coding	954.016	1016.49	373.874	341.162	1.24423	1.32571	0.889953	0.812087	-0.594473	0.0165435	1.78137	Significant	AC008397.1	-1.05898
23326	1680	chr1	31932019	31933975	1956	+	ENST00000447478.1	n/a	ENSG00000228634.1	0	0	AL136115.1	lncRNA	1138.87	1263.79	419.562	376.266	1.48532	1.64824	0.998707	0.895647	-0.726099	0.0349034	1.45713	Significant	AL136115.1	-1.05802
8724	80946	chr6	129576131	129711177	135046	-	ENST00000368149.3	Q8N392	ENSG00000146376.11	350	0.002592	ARHGAP18	protein_coding	792.467	778.368	300.778	285.426	1.03354	1.01515	0.715959	0.679416	-0.554052	0.0124564	1.90461	Not_significant	ARHGAP18	-1.05525
6183	81692	chr6	158972870	159001202	28332	-	ENST00000367069.7	A0A0C4DFU3	ENSG00000130363.12	0	0	RSPH3	protein_coding	970.81	997.648	373.561	347.644	1.26614	1.30114	0.889208	0.827517	-0.58058	0.0152755	1.816	Not_significant	RSPH3	-1.05434
2723	34754	chr16	69423618	69466264	42646	+	ENST00000307892.13	O43169	ENSG00000103018.17	0	0	CYB5B	protein_coding	1060.22	1071.13	343.763	285.779	1.38275	1.39697	0.818278	0.680256	-0.891388	0.0657775	1.18192	Not_significant	CYB5B	-1.05355
12741	52061	chr2	42442016	42494982	52966	-	ENST00000306078.2	Q8TAE7	ENSG00000171126.8	0	0	KCNG3	protein_coding	743.556	740.299	330.505	328.495	0.969751	0.965503	0.78672	0.781935	-0.302995	0.000334473	3.47564	Not_significant	KCNG3	-1.0531
29292	12946	chr11	14477891	14478953	1062	+	ENST00000516182.1	n/a	ENSG00000251991.1	200	0.188324	RNU7-49P	snRNA	855.313	846.046	358.835	352.142	1.1155	1.10342	0.854155	0.838223	-0.390808	0.00205803	2.68655	Not_significant	RNU7-49P	-1.04992
27636	39945	chr17	67457022	67458290	1268	-	ENST00000488739.3	n/a	ENSG00000244610.3	0	0	RN7SL756P	misc_RNA	731.322	708.455	274.053	281.619	0.953795	0.923972	0.652344	0.670354	-0.505535	0.00852172	2.06947	Not_significant	RN7SL756P	-1.04619
9358	56522	chr2	223751685	223838602	86917	-	ENST00000443700.5	Q96PC3	ENSG00000152056.17	0	0	AP1S3	protein_coding	821.511	852.49	325.2	302.361	1.07142	1.11182	0.774092	0.719727	-0.547468	0.0123671	1.90773	Not_significant	AP1S3	-1.04442
26280	60099	chr21	32727599	32746781	19182	+	ENST00000653345.1	n/a	ENSG00000238197.6	0	0	PAXBP1-AS1	lncRNA	857.957	893.075	332.19	321.775	1.11895	1.16475	0.790731	0.765939	-0.552915	0.0132136	1.87898	Not_significant	PAXBP1-AS1	-1.03892
18079	68421	chr3	197993600	197994709	1109	+	ENST00000364752.1	n/a	ENSG00000201622.1	0	0	RNU6-621P	snRNA	770.372	782.818	285.93	286.198	1.00472	1.02096	0.680615	0.681253	-0.57282	0.0154078	1.81226	Not_significant	RNU6-621P	-1.0381
1820	21556	chr12	112012425	112023449	11024	+	ENST00000261735.4	P30040,V9HW71,	ENSG00000089248.7	0	0	ERP29	protein_coding	824.263	853.951	308.359	277.022	1.07501	1.11373	0.734004	0.659411	-0.651474	0.0255666	1.59233	Significant	ERP29	-1.03736
27266	11566	chr10	119211856	119213146	1290	+	ENST00000460421.3	n/a	ENSG00000242853.3	0	0	RN7SL749P	misc_RNA	1073.3	1054.29	352.239	296.838	1.39981	1.37501	0.838454	0.70658	-0.844754	0.0600449	1.22152	Not_significant	RN7SL749P	-1.03189
38282	38049	chr17	37032744	37033813	1069	+	ENST00000617113.1	n/a	ENSG00000276326.1	0	0	MIR2909	miRNA	898.797	870.532	339.619	331.886	1.17222	1.13535	0.808414	0.790007	-0.529727	0.0113311	1.94573	Not_significant	MIR2909	-1.03071
34634	51699	chr2	27995366	27996449	1083	+	ENST00000584745.1	n/a	ENSG00000265321.1	0	0	MIR4263	miRNA	788.992	867.715	276.672	259.095	1.02901	1.13168	0.658578	0.616738	-0.760636	0.0443395	1.35321	Significant	MIR4263	-1.0293
26666	33599	chr16	30571254	30583860	12606	+	ENST00000492040.1	n/a	ENSG00000239791.2	0	0	AC002310.2	lncRNA	992.528	1010.62	409.181	395.371	1.29446	1.31806	0.973997	0.941124	-0.448007	0.00506793	2.29517	Not_significant	AC002310.2	-1.02825
19614	51222	chr2	11232987	11234094	1107	+	ENST00000384537.1	n/a	ENSG00000207267.1	0	0	RNU6-1081P	snRNA	989.58	1067.83	346.822	387.118	1.29062	1.39267	0.82556	0.921479	-0.61909	0.0218668	1.66021	Significant	RNU6-1081P	-1.02782
27341	88099	chr7	116238003	116328896	90893	-	ENST00000444244.1	n/a	ENSG00000243243.5	0	0	AC073130.2	lncRNA	922.388	964.43	335.876	287.516	1.20298	1.25782	0.799505	0.68439	-0.729739	0.0391586	1.40717	Significant	AC073130.2	-1.02687
322	25677	chr14	50418524	50533609	115085	-	ENST00000013125.8	Q9Y4K4	ENSG00000012983.11	800	0.006951	MAP4K5	protein_coding	911.356	918.493	316.609	289.69	1.1886	1.1979	0.753642	0.689565	-0.725618	0.0393045	1.40556	Significant	MAP4K5	-1.0199
11643	10178	chr10	73423578	73434561	10983	-	ENST00000299432.7	Q4VC12	ENSG00000166343.10	200	0.01821	MSS51	protein_coding	889.462	856.257	320.074	284.611	1.16004	1.11674	0.76189	0.677476	-0.661561	0.02885	1.53985	Significant	MSS51	-1.01871
309	38608	chr17	43044294	43126483	82189	-	ENST00000471181.7	P38398	ENSG00000012048.23	400	0.004867	BRCA1	protein_coding	886.544	935.07	343.388	305.537	1.15624	1.21952	0.817386	0.727287	-0.621089	0.0229684	1.63887	Significant	BRCA1	-1.01788
34353	75103	chr5	119153636	119154716	1080	+	ENST00000579841.1	n/a	ENSG00000264536.1	0	0	MIR5706	miRNA	660.162	652.768	279.267	283.38	0.860988	0.851344	0.664755	0.674545	-0.354483	0.001356	2.86774	Not_significant	MIR5706	-1.01657
9295	11387	chr10	112446257	112818744	372487	+	ENST00000393077.2	Q96AJ9	ENSG00000151532.13	1400	0.003759	VTI1A	protein_coding	828.291	831.439	301.003	287.659	1.08026	1.08437	0.716494	0.684731	-0.627432	0.0241732	1.61667	Significant	VTI1A	-1.01435
36877	91949	chr8	94883608	94885070	1462	+	ENST00000605911.1	n/a	ENSG00000272509.1	0	0	AC087752.4	lncRNA	869.844	919.879	314.554	345.408	1.13446	1.19971	0.748751	0.822194	-0.571277	0.0168119	1.77438	Not_significant	AC087752.4	-1.01366
39120	81466	chr6	149716620	149718888	2268	+	ENST00000623174.1	n/a	ENSG00000278899.1	0	0	AL358852.1	lncRNA	709.575	711.054	297.339	295.145	0.925432	0.927361	0.707773	0.70255	-0.393677	0.00267168	2.57322	Not_significant	AL358852.1	-1.01302
8636	75057	chr5	116084024	116293287	209263	+	ENST00000274458.9	Q9Y6G5	ENSG00000145781.9	7500	0.03584	COMMD10	protein_coding	725.844	709.86	279.791	291.588	0.946651	0.925804	0.666002	0.694083	-0.461234	0.0063653	2.19618	Not_significant	COMMD10	-1.01295
8997	9946	chr10	67921907	68076283	154376	-	ENST00000395198.7	Q5GLZ8	ENSG00000148634.15	100	0.000648	HERC4	protein_coding	785.34	782.08	350.123	351.459	1.02425	1.01999	0.833417	0.836598	-0.291703	0.000343971	3.46348	Not_significant	HERC4	-1.01031
27407	26235	chr14	68236242	68237539	1297	-	ENST00000481903.3	n/a	ENSG00000243546.3	0	0	RN7SL108P	misc_RNA	801.246	867.064	312.839	271.555	1.04499	1.13083	0.744668	0.646398	-0.645369	0.027695	1.5576	Significant	RN7SL108P	-1.00523
5036	23181	chr13	40931923	41020316	88393	-	ENST00000239882.7	A0A024RDU6,P32519,	ENSG00000120690.16	1050	0.011879	ELF1	protein_coding	751.001	749.732	327.382	328.791	0.979461	0.977805	0.779286	0.78264	-0.325514	0.000821844	3.08521	Not_significant	ELF1	-1.00428
30806	16924	chr11	122294937	122302763	7826	-	ENST00000527100.1	n/a	ENSG00000255015.1	200	0.025556	AP000755.1	lncRNA	912.388	958.337	359.286	343.338	1.18994	1.24987	0.855229	0.817267	-0.544768	0.0146797	1.83328	Not_significant	AP000755.1	-0.998713
28384	69223	chr4	11721458	11823906	102448	+	ENST00000668579.1	n/a	ENSG00000249631.6	5800	0.056614	AC005699.1	lncRNA	770.603	765.096	325.291	320.329	1.00503	0.997843	0.774308	0.762497	-0.382133	0.00244245	2.61217	Not_significant	AC005699.1	-0.998199
32072	25401	chr14	35121548	35317474	195926	+	ENST00000557565.1	n/a	ENSG00000258790.1	450	0.002297	AL121594.1	protein_coding	820.946	844.2	339.643	324.974	1.07068	1.10101	0.808471	0.773554	-0.457049	0.00655945	2.18313	Not_significant	AL121594.1	-0.997798
23678	7370	chr1	212356417	212358353	1936	+	ENST00000447949.1	n/a	ENSG00000229832.1	0	0	AL360091.1	lncRNA	911.31	905.124	377.927	371.468	1.18854	1.18047	0.899601	0.884226	-0.409306	0.00371445	2.43011	Not_significant	AL360091.1	-0.994656
14102	19290	chr12	49345887	49353690	7803	+	ENST00000549441.7	A0A024R0Z2,Q8N4W6,	ENSG00000178401.16	0	0	DNAJC22	protein_coding	900.943	914.866	366.991	377.62	1.17502	1.19317	0.873569	0.89887	-0.418049	0.00419844	2.37691	Not_significant	DNAJC22	-0.993665
1304	69798	chr4	48497356	48781279	283923	-	ENST00000358350.9	O94915	ENSG00000075539.15	5500	0.019371	FRYL	protein_coding	801.965	794.129	343.964	347.349	1.04593	1.03571	0.818757	0.826814	-0.33913	0.0011972	2.92183	Not_significant	FRYL	-0.99088
2852	29565	chr15	51447710	51623833	176123	-	ENST00000251076.9	A0A024R5V2,Q8TDJ6,	ENSG00000104093.13	4500	0.02555	DMXL2	protein_coding	900.083	875.934	366.384	354.456	1.17389	1.1424	0.872124	0.843732	-0.432889	0.00516506	2.28692	Not_significant	DMXL2	-0.989986
20602	79051	chr6	35650817	35651945	1128	+	ENST00000391277.1	n/a	ENSG00000212579.1	0	0	AL033519.1	snoRNA	1041.62	1133.73	408.775	354.388	1.35849	1.47862	0.97303	0.84357	-0.643179	0.0290362	1.53706	Significant	AL033519.1	-0.988605
19662	10190	chr10	73529050	73530157	1107	-	ENST00000384597.1	n/a	ENSG00000207327.1	0	0	RNU6-883P	snRNA	834.702	917.643	315.314	246.801	1.08862	1.1968	0.75056	0.587474	-0.772345	0.0525785	1.27919	Not_significant	RNU6-883P	-0.987977
18289	37620	chr17	29445299	29446400	1101	-	ENST00000365335.1	n/a	ENSG00000202205.1	0	0	RNU6-1034P	snRNA	858.43	915.656	307.982	297.669	1.11957	1.1942	0.733107	0.708558	-0.682512	0.0360937	1.44257	Significant	RNU6-1034P	-0.984571
4388	55576	chr2	190879820	190965552	85732	+	ENST00000320717.8	O94925	ENSG00000115419.13	0	0	GLS	protein_coding	886.331	879.598	367.898	366.428	1.15596	1.14718	0.875728	0.872229	-0.39793	0.00335576	2.47421	Not_significant	GLS	-0.984562
17994	21570	chr12	112266076	112267394	1318	+	ENST00000364558.1	n/a	ENSG00000201428.1	0	0	RN7SKP71	misc_RNA	843.107	792.344	310.281	273.27	1.09959	1.03338	0.738579	0.65048	-0.618753	0.0256599	1.59074	Significant	RN7SKP71	-0.984278
33022	34898	chr16	71725974	71727992	2018	+	ENST00000563557.1	n/a	ENSG00000260612.1	0	0	AC009097.3	lncRNA	907.814	850.809	330.121	285.998	1.18398	1.10963	0.785806	0.680777	-0.64516	0.030119	1.52116	Significant	AC009097.3	-0.981392
5133	13257	chr11	28020618	28109156	88538	-	ENST00000263181.7	Q8NI77	ENSG00000121621.7	2800	0.031625	KIF18A	protein_coding	798.143	794.919	301.212	291.818	1.04094	1.03674	0.716992	0.694631	-0.557621	0.017389	1.75973	Not_significant	KIF18A	-0.981259
35085	56485	chr2	219906501	219907565	1064	-	ENST00000581624.1	n/a	ENSG00000266518.1	0	0	MIR4268	miRNA	773.025	712.04	250.815	280.993	1.00818	0.928647	0.597029	0.668863	-0.613544	0.0252006	1.59859	Significant	MIR4268	-0.980804
22966	3099	chr1	66042499	66051718	9219	-	ENST00000424138.1	n/a	ENSG00000227466.1	0	0	PDE4B-AS1	lncRNA	842.775	878.002	342.198	327.939	1.09915	1.1451	0.814553	0.780612	-0.492527	0.0102165	1.9907	Not_significant	PDE4B-AS1	-0.980473
1744	15665	chr11	77820108	77918432	98324	+	ENST00000532481.5	Q9H7C9	ENSG00000087884.14	5800	0.058989	AAMDC	protein_coding	778.641	767.76	293.08	292.853	1.01551	1.00132	0.697635	0.697094	-0.532102	0.0143801	1.84224	Not_significant	AAMDC	-0.980259
15721	26487	chr14	73958009	74016928	58919	-	ENST00000557325.5	G3V4I0	ENSG00000187097.12	100	0.001697	ENTPD5	protein_coding	871.406	841.496	328.875	301.44	1.13649	1.09748	0.78284	0.717535	-0.574293	0.0196882	1.70579	Not_significant	ENTPD5	-0.979626
6876	69908	chr4	55427902	55547909	120007	-	ENST00000513440.6	O15516	ENSG00000134852.15	0	0	CLOCK	protein_coding	787.902	803.734	323.531	310.502	1.02759	1.04824	0.770119	0.739105	-0.459876	0.0074382	2.12853	Not_significant	CLOCK	-0.97886
27637	52763	chr2	69960088	69963265	3177	-	ENST00000320256.5	Q53RT3	ENSG00000244617.2	0	0	ASPRV1	protein_coding	937.553	946.612	367.047	366.748	1.22276	1.23458	0.873703	0.872991	-0.492471	0.0103064	1.98689	Not_significant	ASPRV1	-0.978488
4683	3679	chr1	93344906	93369493	24587	+	ENST00000370272.9	Q01658,Q658N3,	ENSG00000117505.13	0	0	DR1	protein_coding	832.121	809.254	337.625	323.918	1.08526	1.05543	0.803668	0.77104	-0.442993	0.00623121	2.20543	Not_significant	DR1	-0.976989
5791	25858	chr14	55579206	55684579	105373	+	ENST00000395314.8	A0A024R663,Q86UP2,	ENSG00000126777.18	0	0	KTN1	protein_coding	792.909	789.842	281.583	293.281	1.03412	1.03012	0.670268	0.698113	-0.593137	0.0227259	1.64348	Significant	KTN1	-0.974808
4304	64969	chr3	52705105	52711148	6043	+	ENST00000619898.5	n/a	ENSG00000114902.14	0	0	SPCS1	protein_coding	868.613	843.15	335.811	344.726	1.13285	1.09964	0.79935	0.820571	-0.462733	0.00783544	2.10594	Not_significant	SPCS1	-0.974485
22751	79784	chr6	57114910	57173422	58512	-	ENST00000416069.6	n/a	ENSG00000226803.9	200	0.003418	ZNF451-AS1	lncRNA	867.553	854.684	325.311	325.209	1.13147	1.11468	0.774356	0.774113	-0.536613	0.0152909	1.81557	Not_significant	ZNF451-AS1	-0.974258
26321	55896	chr2	202292050	202293134	1084	+	ENST00000459124.2	n/a	ENSG00000238317.2	0	0	SNORD11	snoRNA	1044.15	1094.37	400.718	425.837	1.36179	1.42728	0.953852	1.01364	-0.503425	0.0117553	1.92977	Not_significant	SNORD11	-0.971493
26684	36142	chr17	2679957	2681236	1279	+	ENST00000492377.3	n/a	ENSG00000239884.3	0	0	RN7SL608P	misc_RNA	1024.12	1064.81	408.423	376.355	1.33566	1.38873	0.972192	0.895859	-0.544403	0.0164482	1.78388	Not_significant	RN7SL608P	-0.97115
19094	63632	chr3	15667235	15860771	193536	-	ENST00000399451.6	A0A024R2G8,O15084,	ENSG00000206560.11	2100	0.010851	ANKRD28	protein_coding	811.757	799.347	325.717	313.768	1.0587	1.04251	0.775322	0.74688	-0.465062	0.00822455	2.08489	Not_significant	ANKRD28	-0.969603
8186	3429	chr1	84077061	84238498	161437	+	ENST00000370689.6	B2RB89,P22694,	ENSG00000142875.19	5000	0.030972	PRKACB	protein_coding	945.835	913.614	340.535	335.751	1.23356	1.19154	0.810595	0.799207	-0.591165	0.0229217	1.63975	Significant	PRKACB	-0.969365
26782	52394	chr2	55313081	55340310	27229	+	ENST00000599475.1	n/a	ENSG00000240401.9	0	0	AC012358.4	lncRNA	871.043	879.273	343.796	332.211	1.13602	1.14675	0.818357	0.79078	-0.5045	0.0120424	1.91929	Not_significant	AC012358.4	-0.968282
3403	9989	chr10	68900288	68946847	46559	+	ENST00000610822.1	A0A087WVC1	ENSG00000107625.13	0	0	DDX50	protein_coding	909.093	872.972	348.746	336.878	1.18565	1.13854	0.83014	0.80189	-0.510056	0.0126777	1.89696	Not_significant	DDX50	-0.967554
38799	20323	chr12	65829749	65831050	1301	+	ENST00000615897.1	n/a	ENSG00000277945.1	0	0	AC107308.1	lncRNA	1071.38	941.323	362.637	306.913	1.3973	1.22768	0.863205	0.730562	-0.719866	0.045675	1.34032	Significant	AC107308.1	-0.964852
18620	55902	chr2	202375326	202567749	192423	+	ENST00000374580.10	Q13873	ENSG00000204217.15	2300	0.011953	BMPR2	protein_coding	822.887	818.759	370.382	368.054	1.07321	1.06783	0.881641	0.8761	-0.284593	0.000408244	3.38908	Not_significant	BMPR2	-0.96451
36418	88490	chr7	130930208	130933206	2998	-	ENST00000605249.1	n/a	ENSG00000271204.1	0	0	AC016831.4	lncRNA	854.794	958.492	331.046	259.68	1.11483	1.25007	0.788007	0.618131	-0.750041	0.0520559	1.28353	Not_significant	AC016831.4	-0.9627
18357	39686	chr17	61874083	61875182	1099	-	ENST00000365491.1	n/a	ENSG00000202361.1	0	0	AC060798.1	misc_RNA	790.174	742.901	299.303	275.339	1.03055	0.968896	0.712448	0.655405	-0.547688	0.0175198	1.75647	Not_significant	AC060798.1	-0.961998
16053	16454	chr11	112248152	112261860	13708	-	ENST00000338832.4	Q6UQ28	ENSG00000188771.5	300	0.021885	PLET1	protein_coding	759.44	781.29	297.425	275.51	0.990467	1.01896	0.707977	0.655812	-0.559166	0.0190825	1.71936	Not_significant	PLET1	-0.96141
41764	3455	chr1	84498349	84557688	59339	-	ENST00000649871.1	n/a	ENSG00000285851.1	0	0	AL359762.3	lncRNA	908.851	920.749	372.192	369.598	1.18533	1.20085	0.88595	0.879775	-0.434441	0.00612866	2.21263	Not_significant	AL359762.3	-0.961258
11312	91911	chr8	93753893	93818121	64228	+	ENST00000453321.8	Q5HYA8	ENSG00000164953.16	0	0	TMEM67	protein_coding	1071.61	1116.56	378.039	304.369	1.3976	1.45623	0.899867	0.724507	-0.813013	0.0660205	1.18032	Not_significant	TMEM67	-0.959617
18234	20224	chr12	62545581	62546679	1098	-	ENST00000365164.1	n/a	ENSG00000202034.1	0	0	RNU6-399P	snRNA	880.814	850.71	323.6	330.563	1.14876	1.1095	0.770283	0.786858	-0.536315	0.0162648	1.78875	Not_significant	RNU6-399P	-0.959334
14397	20924	chr12	95076748	95218467	141719	-	ENST00000343958.9	Q6ZV73	ENSG00000180263.14	300	0.002117	FGD6	protein_coding	712.124	712.018	302.697	301.971	0.928757	0.928619	0.720527	0.718799	-0.367873	0.00246729	2.60778	Not_significant	FGD6	-0.959331
11965	44070	chr19	4502191	4519465	17274	-	ENST00000633942.1	A0A0J9YXN7	ENSG00000167676.4	350	0.020262	PLIN4	protein_coding	846.594	863.725	345.07	356.902	1.10413	1.12648	0.821389	0.849554	-0.416775	0.00504961	2.29674	Not_significant	PLIN4	-0.957225
34821	29001	chr15	40615664	40616928	1264	-	ENST00000578594.2	n/a	ENSG00000265814.2	0	0	RN7SL376P	misc_RNA	1084.12	1206.59	392.338	362.481	1.41392	1.57364	0.933904	0.862834	-0.733587	0.0498756	1.30211	Significant	RN7SL376P	-0.955213
20463	30441	chr15	74490958	74492028	1070	-	ENST00000390977.2	n/a	ENSG00000212279.2	0	0	AC012435.1	snoRNA	978.807	1053.62	382.325	326.325	1.27657	1.37414	0.91007	0.77677	-0.652053	0.0342982	1.46473	Significant	AC012435.1	-0.955082
392	11736	chr10	124941122	124988189	47067	+	ENST00000359653.4	Q9UGI0	ENSG00000019995.6	0	0	ZRANB1	protein_coding	906.588	893.979	367.146	354.923	1.18238	1.16593	0.873938	0.844843	-0.450238	0.00756664	2.1211	Not_significant	ZRANB1	-0.954998
29873	37619	chr17	29424761	29425867	1106	-	ENST00000517255.1	n/a	ENSG00000253064.1	0	0	RNU6-711P	snRNA	874.783	834.453	321.789	341.9	1.1409	1.0883	0.765972	0.813844	-0.496767	0.0121135	1.91673	Not_significant	RNU6-711P	-0.952169
32250	25678	chr14	50447806	50456742	8936	+	ENST00000555257.1	n/a	ENSG00000259113.1	0	0	AL118556.2	lncRNA	849.673	885.187	320.103	280.068	1.10815	1.15447	0.761959	0.666662	-0.663369	0.036726	1.43503	Significant	AL118556.2	-0.951951
16404	37728	chr17	31093926	31377677	283751	+	ENST00000356175.7	P21359	ENSG00000196712.18	4500	0.015859	NF1	protein_coding	845.99	877.22	351.619	336.011	1.10335	1.14408	0.836978	0.799826	-0.457389	0.00829383	2.08125	Not_significant	NF1	-0.951939
33168	34739	chr16	69298681	69322700	24019	+	ENST00000570054.3	I3L4J1	ENSG00000260914.3	0	0	AC026464.4	protein_coding	905.803	855.401	334.046	292.503	1.18135	1.11562	0.795148	0.696261	-0.623058	0.0298171	1.52553	Significant	AC026464.4	-0.950496
41300	484	chr1	7990133	8005312	15179	+	ENST00000641354.1	n/a	ENSG00000284747.1	0	0	AL034417.5	lncRNA	966.441	1050.43	383.533	345.023	1.26044	1.36998	0.912945	0.821278	-0.601002	0.0263592	1.57907	Significant	AL034417.5	-0.949023
15029	91904	chr8	93729355	93742017	12662	-	ENST00000399300.6	Q8IXT5	ENSG00000183808.11	0	0	RBM12B	protein_coding	985.689	1031.44	384.736	343.747	1.28554	1.34521	0.915809	0.81824	-0.601331	0.0264915	1.57689	Significant	RBM12B	-0.948235
36831	238	chr1	2363060	2364628	1568	-	ENST00000607858.1	n/a	ENSG00000272420.1	0	0	AL513477.2	lncRNA	1027.27	991.922	395.95	410.788	1.33977	1.29367	0.942502	0.977822	-0.455601	0.00834223	2.07872	Not_significant	AL513477.2	-0.947066
34440	39948	chr17	67523480	67525422	1942	+	ENST00000577544.1	n/a	ENSG00000264754.1	450	0.23172	AC110921.2	lncRNA	810.579	790.395	292.726	293.273	1.05716	1.03084	0.696792	0.698094	-0.581975	0.0238349	1.62279	Not_significant	AC110921.2	-0.944421
40490	10128	chr10	72467748	72474304	6556	-	ENST00000605385.1	n/a	ENSG00000282915.1	0	0	AC091769.2	lncRNA	876.667	976.58	334.955	300.239	1.14335	1.27366	0.797312	0.714676	-0.676781	0.0404211	1.39339	Significant	AC091769.2	-0.943021
3433	10711	chr10	92046691	92292078	245387	-	ENST00000265997.5	Q8NE35	ENSG00000107864.15	1900	0.007743	CPEB3	protein_coding	746.387	726.72	298.702	283.395	0.973443	0.947793	0.711017	0.674581	-0.471526	0.0100521	1.99774	Not_significant	CPEB3	-0.941988
41076	62142	chr22	37966562	37967624	1062	+	ENST00000611508.1	n/a	ENSG00000284289.1	0	0	MIR6820	miRNA	959.486	991.386	380.947	351.788	1.25137	1.29297	0.90679	0.837381	-0.544751	0.0187958	1.72594	Not_significant	MIR6820	-0.940207
38978	11200	chr10	103026335	103027498	1163	+	ENST00000616802.1	n/a	ENSG00000278498.1	0	0	AL356608.2	misc_RNA	804.9	752.644	280.513	268.724	1.04976	0.981603	0.667721	0.639659	-0.635767	0.0334113	1.47611	Significant	AL356608.2	-0.93846
33098	34763	chr16	69702064	69704652	2588	+	ENST00000561622.1	n/a	ENSG00000260772.1	0	0	AC012321.1	lncRNA	1021.81	897.222	349.272	262.108	1.33265	1.17016	0.831392	0.62391	-0.782233	0.0633597	1.19819	Not_significant	AC012321.1	-0.937261
4495	52904	chr2	73384835	73609920	225085	+	ENST00000613296.5	Q8TCU4	ENSG00000116127.18	9300	0.041318	ALMS1	protein_coding	787.04	776.535	334.286	339.913	1.02646	1.01276	0.79572	0.809114	-0.345597	0.00194479	2.71113	Not_significant	ALMS1	-0.936958
38012	19072	chr12	46387855	46392126	4271	+	ENST00000621248.1	n/a	ENSG00000275481.1	0	0	AC025031.4	lncRNA	1174.58	963.766	379.056	259.049	1.5319	1.25695	0.902288	0.616629	-0.876625	0.0853624	1.06873	Not_significant	AC025031.4	-0.936878
42053	56484	chr2	219904982	219913834	8852	-	ENST00000650939.1	n/a	ENSG00000286199.1	0	0	AC008281.1	lncRNA	748.197	709.118	270.701	285.976	0.975804	0.924836	0.644365	0.680725	-0.520395	0.0158413	1.80021	Not_significant	AC008281.1	-0.936821
26172	88100	chr7	116238259	116500465	262206	-	ENST00000446355.2	n/a	ENSG00000237813.4	8250	0.031464	AC002066.1	lncRNA	957.275	946.377	327.141	281.806	1.24848	1.23427	0.778712	0.670799	-0.776376	0.0622229	1.20605	Not_significant	AC002066.1	-0.936349
7988	39600	chr17	59618688	59696956	78268	+	ENST00000621829.4	A0A087WVQ6	ENSG00000141367.12	0	0	CLTC	protein_coding	771.797	750.428	280.954	283.382	1.00658	0.978713	0.668771	0.67455	-0.56355	0.0219975	1.65763	Not_significant	CLTC	-0.934156
11645	10188	chr10	73497537	73626650	129113	-	ENST00000339859.8	Q70EL1	ENSG00000166348.18	200	0.001549	USP54	protein_coding	913.693	969.866	364.783	324.542	1.19164	1.26491	0.868313	0.772526	-0.5822	0.0250479	1.60123	Not_significant	USP54	-0.932235
41476	52359	chr2	54768491	54802540	34049	-	ENST00000647792.1	n/a	ENSG00000285519.1	400	0.011748	AC104781.1	lncRNA	856.381	890.167	346.891	321.116	1.1169	1.16096	0.825724	0.76437	-0.518566	0.0159483	1.79728	Not_significant	AC104781.1	-0.932011
15985	55413	chr2	181536671	181658105	121434	-	ENST00000410087.8	Q49MI3	ENSG00000188452.14	0	0	CERKL	protein_coding	888.594	893.542	357.56	349.444	1.15891	1.16536	0.85112	0.831801	-0.465812	0.0100103	1.99955	Not_significant	CERKL	-0.931416
41924	16900	chr11	121673260	121928976	255716	+	ENST00000652518.1	n/a	ENSG00000286044.1	9050	0.035391	AP001977.1	lncRNA	757.021	771.008	324.511	315.525	0.987312	1.00555	0.772452	0.751062	-0.387442	0.00396648	2.40159	Not_significant	AP001977.1	-0.930479
3284	89016	chr7	148807382	148885291	77909	-	ENST00000320356.7	A0A090N8E9,Q15910,	ENSG00000106462.11	400	0.005134	EZH2	protein_coding	848.043	823.714	346.707	332.175	1.10602	1.07429	0.825286	0.790695	-0.432128	0.00703626	2.15266	Not_significant	EZH2	-0.930223
4955	11265	chr10	104352832	104455102	102270	+	ENST00000369704.8	Q5T655	ENSG00000120051.15	0	0	CFAP58	protein_coding	808.362	817.153	346.871	339.723	1.05427	1.06574	0.825677	0.808662	-0.375363	0.00334669	2.47538	Not_significant	CFAP58	-0.929167
3491	39560	chr17	58982650	59107921	125271	-	ENST00000393066.7	O94972	ENSG00000108395.14	650	0.005189	TRIM37	protein_coding	730.119	739.257	310.319	316.679	0.952226	0.964144	0.73867	0.753809	-0.360666	0.00266272	2.57467	Not_significant	TRIM37	-0.928598
36238	25688	chr14	50723776	50725272	1496	-	ENST00000602615.1	n/a	ENSG00000270062.1	0	0	AL606834.2	lncRNA	994.467	878.342	337.42	294.719	1.29699	1.14554	0.80318	0.701536	-0.698885	0.0469726	1.32816	Significant	AL606834.2	-0.928228
19802	11044	chr10	100973984	100975084	1100	+	ENST00000384820.1	n/a	ENSG00000207551.1	0	0	MIR608	miRNA	1013.44	1081.4	405.7	359.462	1.32174	1.41037	0.96571	0.855648	-0.584998	0.0259335	1.58614	Significant	MIR608	-0.927888
28478	39347	chr17	51041523	51085471	43948	+	ENST00000509833.1	n/a	ENSG00000249870.1	0	0	AC005920.2	lncRNA	933.915	973.807	375.687	344.306	1.21802	1.27005	0.894269	0.819571	-0.537791	0.0188647	1.72435	Not_significant	AC005920.2	-0.92734
41284	1776	chr1	33193787	33200353	6566	+	ENST00000641271.1	n/a	ENSG00000284721.1	0	0	AL662907.3	lncRNA	1238.11	1126.03	432.217	336.293	1.61475	1.46858	1.02883	0.800497	-0.753175	0.0587916	1.23068	Not_significant	AL662907.3	-0.92692
26184	62080	chr22	37352189	37356002	3813	-	ENST00000666674.1	n/a	ENSG00000237862.2	0	0	Z94160.1	lncRNA	932.138	1006.91	338.729	374.453	1.2157	1.31322	0.806296	0.891332	-0.575001	0.0244673	1.61141	Not_significant	Z94160.1	-0.926566
12879	26189	chr14	66506406	67181803	675397	+	ENST00000478722.5	Q9NQX3	ENSG00000171723.15	7450	0.011031	GPHN	protein_coding	707.661	692.199	278.904	290.329	0.922936	0.902771	0.663891	0.691086	-0.430186	0.0070209	2.15361	Not_significant	GPHN	-0.926453
26794	65663	chr3	98980057	98983096	3039	+	ENST00000473756.1	n/a	ENSG00000240476.1	0	0	LINC00973	lncRNA	886.657	846.757	319.013	273.244	1.15638	1.10435	0.759365	0.650418	-0.681316	0.0438866	1.35767	Significant	LINC00973	-0.925001
24216	23451	chr13	49982551	50126541	143990	-	ENST00000621282.4	n/a	ENSG00000231607.12	750	0.005209	DLEU2	lncRNA	787.955	793.172	349.511	352.922	1.02766	1.03446	0.831961	0.84008	-0.302516	0.000878442	3.05629	Not_significant	DLEU2	-0.924575
40040	37159	chr17	18026071	18027771	1700	-	ENST00000624345.1	n/a	ENSG00000280198.1	0	0	AC087163.3	TEC	1070.21	1196.16	421.899	365.152	1.39578	1.56004	1.00427	0.869192	-0.657849	0.0393544	1.40501	Significant	AC087163.3	-0.924283
19542	72246	chr4	168470408	168471539	1131	+	ENST00000384442.1	n/a	ENSG00000207171.1	0	0	AC079926.1	snoRNA	929.695	917.964	317.4	269.739	1.21251	1.19721	0.755525	0.642075	-0.78592	0.0667112	1.1758	Not_significant	AC079926.1	-0.924085
17147	96723	chr9	136669601	136670686	1085	+	ENST00000362291.1	n/a	ENSG00000199161.1	0	0	MIR126	miRNA	1074.26	1139.22	361.389	418.673	1.40106	1.48578	0.860235	0.996591	-0.636651	0.0358655	1.44532	Significant	MIR126	-0.920166
34559	34738	chr16	69239548	69241929	2381	+	ENST00000562422.1	n/a	ENSG00000265113.1	0	0	AC026474.1	lncRNA	802.772	820.614	311.487	289.197	1.04698	1.07025	0.74145	0.688392	-0.566323	0.0238923	1.62174	Not_significant	AC026474.1	-0.91843
11395	9257	chr10	31805403	31929876	124473	-	ENST00000375245.8	Q1RLN5	ENSG00000165322.18	700	0.005624	ARHGAP12	protein_coding	754.203	751.536	320.985	324.088	0.983637	0.980158	0.764059	0.771445	-0.354932	0.00260298	2.58453	Not_significant	ARHGAP12	-0.917333
27802	96412	chr9	131189909	131195205	5296	-	ENST00000502188.1	n/a	ENSG00000246851.1	0	0	AL157938.3	lncRNA	978.319	1074.39	365.586	340.6	1.27593	1.40123	0.870225	0.810749	-0.671404	0.0430599	1.36593	Significant	AL157938.3	-0.917089
15475	87635	chr7	100456619	100465260	8641	-	ENST00000332375.4	Q8IZ16	ENSG00000185955.5	0	0	C7orf61	protein_coding	954.203	993.634	377.961	367.392	1.24448	1.2959	0.899682	0.874524	-0.517872	0.0169731	1.77024	Not_significant	C7orf61	-0.916758
13354	20296	chr12	65277642	65466907	189265	+	ENST00000355192.8	Q8IXL7	ENSG00000174099.12	4200	0.022191	MSRB3	protein_coding	967.65	992.085	351.681	307.051	1.26202	1.29388	0.837126	0.730891	-0.70489	0.0502819	1.29859	Not_significant	MSRB3	-0.915362
2706	34758	chr16	69564965	69704654	139689	+	ENST00000349945.7	O94916	ENSG00000102908.22	2650	0.018971	NFAT5	protein_coding	1033.63	1041.37	356.891	305.329	1.34807	1.35816	0.849528	0.726792	-0.779724	0.0672435	1.17235	Not_significant	NFAT5	-0.914109
15175	36592	chr17	7424615	7427568	2953	+	ENST00000333870.8	Q0P670	ENSG00000184560.8	0	0	SPEM2	protein_coding	924.277	970.844	376.87	345.43	1.20545	1.26618	0.897085	0.822246	-0.523615	0.0180104	1.74448	Not_significant	SPEM2	-0.913433
27137	87890	chr7	105303276	105306642	3366	+	ENST00000476569.1	n/a	ENSG00000242154.1	0	0	AC004884.2	lncRNA	827.578	758.516	272.842	299.142	1.07933	0.989262	0.649461	0.712064	-0.603427	0.0306685	1.51331	Significant	AC004884.2	-0.91317
17851	10148	chr10	73082493	73083595	1102	-	ENST00000364177.1	n/a	ENSG00000201047.1	200	0.181488	AL731563.1	misc_RNA	865.257	847.393	342.489	324.582	1.12847	1.10518	0.815246	0.772621	-0.492313	0.013975	1.85465	Not_significant	AL731563.1	-0.913068
10761	4921	chr1	151165143	151170296	5153	+	ENST00000368905.9	Q9BWG6	ENSG00000163156.12	0	0	SCNM1	protein_coding	937.36	1016.67	372.795	317.937	1.22251	1.32595	0.887385	0.756803	-0.63225	0.0360622	1.44295	Significant	SCNM1	-0.912303
14916	55804	chr2	200962298	200978982	16684	+	ENST00000332935.6	n/a	ENSG00000183308.6	0	0	AC005037.1	lncRNA	843.728	839.514	307.045	319.82	1.1004	1.0949	0.730876	0.761286	-0.557011	0.0231223	1.63597	Not_significant	AC005037.1	-0.911253
9026	11197	chr10	102917293	103090222	172929	+	ENST00000369878.9	Q9H8M5	ENSG00000148842.18	200	0.001157	CNNM2	protein_coding	779.847	801.313	321.306	304.004	1.01708	1.04508	0.764823	0.723638	-0.470335	0.0115605	1.93702	Not_significant	CNNM2	-0.91105
23458	19911	chr12	56115632	56117967	2335	+	ENST00000546591.6	P62945	ENSG00000229117.9	350	0.149893	RPL41	protein_coding	979.697	1155.57	387.515	292.98	1.27773	1.5071	0.922424	0.697397	-0.781755	0.0684015	1.16493	Not_significant	RPL41	-0.910693
26821	61835	chr22	31451880	31464304	12424	+	ENST00000655902.1	n/a	ENSG00000240591.2	0	0	AL096701.3	lncRNA	869.027	874.304	337.037	325.061	1.13339	1.14027	0.802268	0.773761	-0.528725	0.019008	1.72106	Not_significant	AL096701.3	-0.909969
21121	42137	chr18	21450652	21451756	1104	-	ENST00000408212.1	n/a	ENSG00000221139.1	0	0	AC011774.1	snoRNA	767.851	753	299.388	302.187	1.00144	0.982068	0.71265	0.719313	-0.470057	0.0116573	1.9334	Not_significant	AC011774.1	-0.90881
18091	86943	chr7	75942781	75943916	1135	+	ENST00000364773.1	n/a	ENSG00000201643.1	0	0	SNORA14A	snoRNA	935.466	919.786	356.959	358.111	1.22004	1.19959	0.84969	0.852432	-0.507454	0.0162286	1.78972	Not_significant	SNORA14A	-0.9082
7566	55170	chr2	174072446	174249532	177086	-	ENST00000284719.8	Q9NTK5	ENSG00000138430.16	400	0.002259	OLA1	protein_coding	919.406	905.327	388.39	383.557	1.1991	1.18073	0.924507	0.913002	-0.373107	0.00368503	2.43356	Not_significant	OLA1	-0.907977
33154	34667	chr16	68212400	68222671	10271	-	ENST00000569088.1	n/a	ENSG00000260891.1	300	0.029208	AC020978.3	lncRNA	818.937	822.923	312.542	300.226	1.06806	1.07326	0.743961	0.714645	-0.553913	0.0230955	1.63647	Not_significant	AC020978.3	-0.906464
18197	87613	chr7	100330776	100331877	1101	-	ENST00000365043.1	n/a	ENSG00000201913.1	0	0	AC005071.1	misc_RNA	909.428	998.066	365.005	315.672	1.18608	1.30168	0.868842	0.751412	-0.618631	0.0342566	1.46526	Significant	AC005071.1	-0.906453
12375	5136	chr1	153677687	153693992	16305	+	ENST00000368680.4	A0A140VJE6,P16066,	ENSG00000169418.10	0	0	NPR1	protein_coding	1028.26	1051.18	442.385	431.705	1.34106	1.37096	1.05303	1.02761	-0.382336	0.00427663	2.3689	Not_significant	NPR1	-0.905716
30901	16923	chr11	122294189	122308019	13830	+	ENST00000526777.1	n/a	ENSG00000255219.1	200	0.014461	AP000755.2	lncRNA	912.02	930.401	353.205	328.487	1.18946	1.21344	0.840754	0.781916	-0.566406	0.0252324	1.59804	Not_significant	AP000755.2	-0.90514
16426	25296	chr14	30893798	31027401	133603	-	ENST00000355683.9	Q13033	ENSG00000196792.12	200	0.001497	STRN3	protein_coding	794.506	771.061	313.53	322.145	1.0362	1.00562	0.746313	0.76682	-0.432319	0.00808945	2.09208	Not_significant	STRN3	-0.904447
13206	76073	chr5	146084312	146106577	22265	-	ENST00000311450.9	A1L4L8	ENSG00000173261.9	300	0.013474	PLAC8L1	protein_coding	816.705	845.632	332.017	308.293	1.06515	1.10288	0.790319	0.733847	-0.508366	0.0167099	1.77703	Not_significant	PLAC8L1	-0.903379
7304	94217	chr9	32972618	33026118	53500	-	ENST00000436040.7	Q7Z2E3	ENSG00000137074.20	0	0	APTX	protein_coding	719.108	734.375	303.553	298.442	0.937865	0.957777	0.722564	0.710398	-0.403686	0.00578824	2.23745	Not_significant	APTX	-0.903228
35816	75053	chr5	116031323	116060118	28795	+	ENST00000601302.3	P0DKL9	ENSG00000268223.5	0	0	ARL14EPL	protein_coding	841.324	898.352	343.43	314.505	1.09726	1.17164	0.817486	0.748634	-0.534797	0.0204875	1.68851	Not_significant	ARL14EPL	-0.90301
39258	94395	chr9	35360539	35363054	2515	-	ENST00000623623.1	n/a	ENSG00000279083.1	0	0	AL160274.1	TEC	786.53	794.909	341.324	338.679	1.0258	1.03673	0.812473	0.806177	-0.34962	0.00267048	2.57341	Not_significant	AL160274.1	-0.899716
4579	6685	chr1	193012249	193060496	48247	-	ENST00000367455.8	Q9Y5K5	ENSG00000116750.13	0	0	UCHL5	protein_coding	772.158	762.011	292.064	305.107	1.00705	0.99382	0.695216	0.726263	-0.493236	0.0151262	1.82027	Not_significant	UCHL5	-0.897823
39985	22039	chr12	123152323	123154377	2054	-	ENST00000625082.1	n/a	ENSG00000280120.1	0	0	AC073857.1	TEC	807.966	795.893	337.091	333.634	1.05375	1.03801	0.802397	0.794168	-0.389749	0.00499913	2.30111	Not_significant	AC073857.1	-0.896854
37703	62337	chr22	41252991	41254050	1059	-	ENST00000613185.1	n/a	ENSG00000274552.1	0	0	MIR6889	miRNA	1050.15	990.62	399.702	356.699	1.36961	1.29197	0.951433	0.849071	-0.563886	0.0257135	1.58984	Not_significant	MIR6889	-0.896487
19540	40434	chr17	76336315	76337422	1107	+	ENST00000384440.1	n/a	ENSG00000207169.1	0	0	RNU6-24P	snRNA	980.407	919.778	371.59	329.937	1.27865	1.19958	0.884517	0.785368	-0.569564	0.0267158	1.57323	Not_significant	RNU6-24P	-0.896056
21027	92058	chr8	99536785	99537861	1076	-	ENST00000401250.1	n/a	ENSG00000216069.1	0	0	MIR875	miRNA	593.924	675.571	195.263	236.705	0.7746	0.881084	0.464795	0.563442	-0.687253	0.050089	1.30026	Not_significant	MIR875	-0.893606
25419	88115	chr7	116542717	116552969	10252	-	ENST00000452009.1	n/a	ENSG00000235427.1	0	0	AC006159.1	lncRNA	1114.61	1249.9	431.77	315.857	1.45368	1.63013	1.02777	0.751852	-0.793146	0.0747297	1.12651	Not_significant	AC006159.1	-0.893484
17008	67057	chr3	151872642	151884619	11977	+	ENST00000362032.6	Q9BXA5	ENSG00000198829.6	0	0	SUCNR1	protein_coding	723.053	737.215	307.226	313.817	0.943011	0.961481	0.731307	0.746996	-0.365463	0.00360481	2.44312	Not_significant	SUCNR1	-0.892869
41992	92592	chr8	125647326	125955592	308266	+	ENST00000651999.1	n/a	ENSG00000286122.1	1800	0.005839	AC016074.2	lncRNA	853.958	861.334	316.913	295.149	1.11374	1.12336	0.754366	0.70256	-0.6187	0.0361836	1.44149	Significant	AC016074.2	-0.891848
15242	12651	chr11	6791735	6800689	8954	-	ENST00000641196.1	A0A126GW91,O95222,	ENSG00000184933.5	0	0	OR6A2	protein_coding	790.311	742.61	282.498	303.318	1.03073	0.968517	0.672446	0.722005	-0.519759	0.0192952	1.71455	Not_significant	OR6A2	-0.891153
36975	51798	chr2	32165045	32166757	1712	-	ENST00000608489.1	n/a	ENSG00000272716.1	0	0	AL121658.1	lncRNA	881.68	900.043	334.654	305.785	1.14989	1.17384	0.796596	0.727877	-0.608135	0.0346741	1.45999	Significant	AL121658.1	-0.887874
21337	87816	chr7	102747998	102809225	61227	+	ENST00000413034.3	Q8N0U4	ENSG00000222011.9	31050	0.507129	FAM185A	protein_coding	839.06	876.088	326.348	318.393	1.09431	1.1426	0.776824	0.757889	-0.543537	0.0233524	1.63167	Not_significant	FAM185A	-0.886872
14329	26114	chr14	64464498	64474503	10005	+	ENST00000394718.4	P24588	ENSG00000179841.8	0	0	AKAP5	protein_coding	900.786	876.773	311.526	340.863	1.17481	1.14349	0.741543	0.811375	-0.578088	0.0292582	1.53375	Not_significant	AKAP5	-0.886644
40560	92505	chr8	123348033	123349130	1097	-	ENST00000636914.1	n/a	ENSG00000283172.1	0	0	MIR548D1	miRNA	1080.58	1104.69	380.208	312.596	1.4093	1.44074	0.90503	0.74409	-0.789287	0.0753936	1.12267	Not_significant	MIR548D1	-0.886106
17895	87891	chr7	105331789	105332896	1107	+	ENST00000364309.1	n/a	ENSG00000201179.1	0	0	RNU6-1322P	snRNA	797.299	784.716	344.453	338.352	1.03984	1.02343	0.819921	0.805398	-0.344213	0.00267126	2.57328	Not_significant	RNU6-1322P	-0.885758
33086	55422	chr2	181887850	181892663	4813	-	ENST00000567327.1	n/a	ENSG00000260742.1	0	0	AC009962.1	lncRNA	1043.21	1080.65	395.368	346.381	1.36056	1.40939	0.941117	0.82451	-0.649681	0.0433644	1.36287	Significant	AC009962.1	-0.885428
33748	32283	chr16	3076910	3088100	11190	-	ENST00000571404.5	n/a	ENSG00000262370.6	350	0.031278	AC108134.3	lncRNA	1201.65	1221.56	425.524	362.608	1.5672	1.59317	1.0129	0.863136	-0.752405	0.0667781	1.17537	Not_significant	AC108134.3	-0.884351
6954	80162	chr6	85505495	85594913	89418	-	ENST00000346348.7	Q9Y5W7	ENSG00000135317.13	400	0.004473	SNX14	protein_coding	805.908	798.312	326.312	327.198	1.05107	1.04116	0.776739	0.778848	-0.427586	0.00856023	2.06751	Not_significant	SNX14	-0.88404
3639	72240	chr4	168091536	168187736	96200	+	ENST00000359299.8	Q9UJ72	ENSG00000109511.12	500	0.005198	ANXA10	protein_coding	802.217	789.643	345.148	339.857	1.04626	1.02986	0.821575	0.808981	-0.348522	0.00291136	2.5359	Not_significant	ANXA10	-0.883819
42077	59017	chr20	54231757	54269542	37785	+	ENST00000650710.1	n/a	ENSG00000286229.1	800	0.021172	AL133335.1	lncRNA	833.067	819.055	353.967	344.294	1.08649	1.06822	0.842568	0.819542	-0.374477	0.00438943	2.35759	Not_significant	AL133335.1	-0.882864
34798	42136	chr18	21380285	21452017	71732	-	ENST00000584611.1	n/a	ENSG00000265751.1	500	0.00697	AC015878.1	lncRNA	704.438	689.884	289.138	294.302	0.918733	0.899751	0.688251	0.700544	-0.388903	0.00540149	2.26749	Not_significant	AC015878.1	-0.881831
19958	92057	chr8	99536635	99537730	1095	-	ENST00000385069.1	n/a	ENSG00000207804.1	0	0	MIR599	miRNA	591.862	677.715	196.077	235.256	0.77191	0.88388	0.466733	0.559993	-0.689469	0.0526071	1.27896	Not_significant	MIR599	-0.8818
20456	74132	chr5	69530612	69531717	1105	-	ENST00000390958.1	n/a	ENSG00000212260.1	0	0	RNU6-724P	snRNA	1005.06	979.01	361.806	316.206	1.31081	1.27683	0.861227	0.752683	-0.681075	0.0511638	1.29104	Not_significant	RNU6-724P	-0.879294
34344	39724	chr17	63117018	63131947	14929	-	ENST00000582889.1	n/a	ENSG00000264513.1	0	0	AC006270.1	lncRNA	714.93	671.405	252.272	265.324	0.932416	0.875651	0.600497	0.631566	-0.553373	0.0258021	1.58834	Not_significant	AC006270.1	-0.878946
36548	55895	chr2	202290331	202291421	1090	+	ENST00000607707.1	n/a	ENSG00000271852.1	0	0	SNORD11B	snoRNA	995.777	979.372	411.772	397.219	1.2987	1.2773	0.980164	0.945523	-0.419761	0.00807288	2.09297	Not_significant	SNORD11B	-0.878548
14490	20565	chr12	75275978	75331056	55078	-	ENST00000409445.7	Q9BXY5	ENSG00000180881.19	400	0.007262	CAPS2	protein_coding	847.312	809.157	320.184	337.341	1.10507	1.05531	0.762152	0.802992	-0.464989	0.0129269	1.8885	Not_significant	CAPS2	-0.878133
5276	10158	chr10	73133667	73169008	35341	-	ENST00000372979.9	O95905	ENSG00000122882.11	1100	0.031125	ECD	protein_coding	815.573	849.646	313.968	307.941	1.06368	1.10811	0.747356	0.733009	-0.552932	0.025955	1.58578	Not_significant	ECD	-0.876827
37137	85990	chr7	32757881	32759353	1472	+	ENST00000609151.1	n/a	ENSG00000273014.1	0	0	AC018645.3	lncRNA	796.004	820.912	333.578	315.738	1.03815	1.07064	0.794034	0.751569	-0.448247	0.0111089	1.95433	Not_significant	AC018645.3	-0.876022
19992	71183	chr4	112648182	112649251	1069	-	ENST00000385192.1	n/a	ENSG00000207927.1	0	0	MIR302A	miRNA	1003.26	1031.99	349.443	386.747	1.30846	1.34593	0.831799	0.920596	-0.599051	0.0345927	1.46102	Significant	MIR302A	-0.875223
41155	71185	chr4	112648484	112649557	1073	-	ENST00000362188.1	n/a	ENSG00000284463.1	0	0	MIR302B	miRNA	1020.52	1013.73	356.663	379.739	1.33097	1.32211	0.848985	0.903914	-0.597927	0.0343758	1.46375	Significant	MIR302B	-0.875213
19303	79346	chr6	42663161	42664268	1107	+	ENST00000384121.1	n/a	ENSG00000206848.1	0	0	RNU6-890P	snRNA	1002.49	1285.3	361.216	291.585	1.30745	1.6763	0.859823	0.694076	-0.941235	0.118096	0.927766	Not_significant	RNU6-890P	-0.873246
34487	39366	chr17	51249578	51252748	3170	-	ENST00000581917.1	n/a	ENSG00000264895.1	0	0	AC006141.1	lncRNA	829.618	815.005	313.624	290.585	1.08199	1.06293	0.746537	0.691696	-0.576632	0.0306385	1.51373	Not_significant	AC006141.1	-0.872867
10699	52496	chr2	60940222	61019255	79033	-	ENST00000316752.11	Q3MIT2	ENSG00000162927.14	0	0	PUS10	protein_coding	775.492	786.282	340.065	332.871	1.0114	1.02547	0.809476	0.792352	-0.34664	0.0030628	2.51388	Not_significant	PUS10	-0.871411
17140	71182	chr4	112648003	112649071	1068	-	ENST00000362275.1	n/a	ENSG00000199145.1	0	0	MIR302D	miRNA	981.732	1041.44	346.859	394.366	1.28038	1.35825	0.825648	0.938732	-0.580631	0.0317002	1.49894	Not_significant	MIR302D	-0.87033
4853	95845	chr9	121178132	121202869	24737	-	ENST00000373840.9	A0A024R845,P61106,	ENSG00000119396.11	0	0	RAB14	protein_coding	901.558	849.106	349.184	316.176	1.17582	1.10741	0.831182	0.752611	-0.52769	0.0225291	1.64726	Not_significant	RAB14	-0.869241
12519	55292	chr2	177211748	177223958	12210	+	ENST00000411529.6	B4DDB6,P51991,	ENSG00000170144.20	300	0.02457	HNRNPA3	protein_coding	889.666	899.683	353.515	338.097	1.16031	1.17337	0.841492	0.804791	-0.503395	0.0188334	1.72507	Not_significant	HNRNPA3	-0.868392
6801	6700	chr1	193121030	193254815	133785	+	ENST00000367435.5	Q6P1J9	ENSG00000134371.14	200	0.001495	CDC73	protein_coding	764.982	750.969	300.13	298.205	0.997695	0.979419	0.714416	0.709834	-0.473193	0.0146253	1.83489	Not_significant	CDC73	-0.868259
37413	23466	chr13	50067106	50068164	1058	+	ENST00000610717.1	n/a	ENSG00000273612.1	0	0	AL137060.2	misc_RNA	921.071	855.571	315.466	334.223	1.20127	1.11584	0.750921	0.79557	-0.583327	0.0325017	1.48809	Not_significant	AL137060.2	-0.868045
16924	25384	chr14	34752730	34876647	123917	-	ENST00000358716.8	Q9NRL2	ENSG00000198604.11	600	0.004842	BAZ1A	protein_coding	919.783	959.053	377.429	364.411	1.19959	1.2508	0.898415	0.867428	-0.472654	0.0145923	1.83588	Not_significant	BAZ1A	-0.867734
4918	51450	chr2	23748663	23928123	179460	-	ENST00000238789.10	Q9ULI0	ENSG00000119778.15	2450	0.013652	ATAD2B	protein_coding	724.772	719.672	297.344	290.25	0.945252	0.938601	0.707785	0.690898	-0.429618	0.00958867	2.01824	Not_significant	ATAD2B	-0.867072
19498	54827	chr2	159536243	159537346	1103	-	ENST00000384389.1	n/a	ENSG00000207117.1	0	0	AC009506.1	misc_RNA	821.928	786.235	271.522	308.243	1.07196	1.02541	0.646319	0.733728	-0.603869	0.0366732	1.43565	Significant	AC009506.1	-0.866944
4911	26472	chr14	73885858	73932521	46663	+	ENST00000555044.6	A0A024R691,Q86VK4,	ENSG00000119725.20	0	0	ZNF410	protein_coding	927.555	948.683	348.185	311.641	1.20972	1.23728	0.828804	0.741817	-0.63968	0.0442593	1.354	Significant	ZNF410	-0.866124
17250	26479	chr14	73906315	73907427	1112	-	ENST00000362602.1	n/a	ENSG00000199472.1	0	0	AC005520.1	misc_RNA	989.753	1047.63	355.872	361.756	1.29084	1.36633	0.847102	0.861108	-0.637404	0.0438618	1.35791	Significant	AC005520.1	-0.86554
527	3341	chr1	77562415	77683658	121243	-	ENST00000370801.8	Q8IYH5	ENSG00000036549.13	0	0	AC118549.1	protein_coding	786.692	769.228	334.065	324.999	1.02601	1.00323	0.795194	0.773613	-0.371272	0.00466658	2.331	Not_significant	AC118549.1	-0.865437
27791	91895	chr8	93346466	93701433	354967	-	ENST00000501400.1	n/a	ENSG00000246662.6	10250	0.028876	LINC00535	lncRNA	769.447	761.587	294.585	306.188	1.00352	0.993267	0.701217	0.728836	-0.48161	0.0160112	1.79558	Not_significant	LINC00535	-0.864766
25480	56520	chr2	223504475	223510933	6458	+	ENST00000440341.1	n/a	ENSG00000235610.1	0	0	AC013448.2	lncRNA	942.761	1032.52	345.757	329.241	1.22956	1.34662	0.823025	0.783711	-0.681098	0.0538943	1.26846	Not_significant	AC013448.2	-0.863944
17677	1729	chr1	32638950	32640052	1102	+	ENST00000363721.1	n/a	ENSG00000200591.1	0	0	AC114489.1	misc_RNA	969.584	1085.25	371.275	337.512	1.26454	1.41539	0.883767	0.803399	-0.667593	0.0508995	1.29329	Not_significant	AC114489.1	-0.863389
34136	75516	chr5	134927038	134928112	1074	+	ENST00000580862.1	n/a	ENSG00000263963.1	0	0	AC008670.1	miRNA	764.443	755.393	331.013	334.627	0.996992	0.985189	0.787929	0.796531	-0.323097	0.00213107	2.6714	Not_significant	AC008670.1	-0.863122
26964	66023	chr3	114683579	114687609	4030	+	ENST00000478301.1	n/a	ENSG00000241295.1	0	0	ZBTB20-AS2	lncRNA	764.634	803.51	291.523	316.911	0.997241	1.04794	0.693929	0.754361	-0.49788	0.0184849	1.73318	Not_significant	ZBTB20-AS2	-0.862917
23772	37716	chr17	30956279	30957961	1682	-	ENST00000442757.1	n/a	ENSG00000230113.1	0	0	AC138207.1	lncRNA	879.084	863.703	364.62	360.397	1.14651	1.12645	0.867925	0.857873	-0.397305	0.00674456	2.17105	Not_significant	AC138207.1	-0.862567
36273	31462	chr15	100547764	100551153	3389	-	ENST00000602585.2	n/a	ENSG00000270127.2	0	0	AC027020.2	lncRNA	789.114	768.575	306.554	302.805	1.02917	1.00238	0.729708	0.720784	-0.486038	0.0168618	1.7731	Not_significant	AC027020.2	-0.861792
39544	12649	chr11	6782019	6791558	9539	+	ENST00000641258.1	A0A126GVD0,Q9H205,	ENSG00000279486.5	0	0	OR2AG1	protein_coding	776.426	770.524	279.35	294.88	1.01262	1.00492	0.664952	0.701919	-0.561721	0.0293961	1.53171	Not_significant	OR2AG1	-0.860394
39069	25069	chr14	24201611	24203811	2200	-	ENST00000619226.1	n/a	ENSG00000278784.1	100	0.045455	AL136295.7	lncRNA	909.628	958.159	330.765	335.814	1.18634	1.24964	0.787339	0.799357	-0.618477	0.0406486	1.39095	Significant	AL136295.7	-0.860274
13450	74492	chr5	83052845	83078394	25549	-	ENST00000502346.2	Q8TBQ9	ENSG00000174695.10	0	0	TMEM167A	protein_coding	771.129	758.997	316.301	319.297	1.00571	0.989889	0.752909	0.760041	-0.399459	0.0070531	2.15162	Not_significant	TMEM167A	-0.859484
26319	30053	chr15	65696832	65697936	1104	-	ENST00000459325.1	n/a	ENSG00000238311.1	0	0	SNORD13E	snoRNA	946.79	843.467	324.066	293.191	1.23481	1.10006	0.771392	0.697899	-0.668219	0.0517387	1.28618	Not_significant	SNORD13E	-0.859453
29364	88125	chr7	116909876	116910964	1088	-	ENST00000516306.1	n/a	ENSG00000252115.1	0	0	AC002543.2	misc_RNA	1080.97	1203.96	375.79	363.021	1.40981	1.57021	0.894514	0.864119	-0.760868	0.0743012	1.129	Not_significant	AC002543.2	-0.859023
7547	9970	chr10	68414063	68472973	58910	-	ENST00000358410.8	P51530	ENSG00000138346.15	0	0	DNA2	protein_coding	790.759	814.526	339.142	325.905	1.03131	1.06231	0.807279	0.77577	-0.403296	0.00741811	2.12971	Not_significant	DNA2	-0.858903
10531	14443	chr11	62792170	62807302	15132	-	ENST00000532297.5	Q9UBU9	ENSG00000162231.14	0	0	NXF1	protein_coding	959.104	1027.14	388.551	363.305	1.25087	1.3396	0.92489	0.864795	-0.53351	0.0246297	1.60854	Not_significant	NXF1	-0.858172
9405	74494	chr5	83076497	83353758	277261	+	ENST00000282268.7	A0A024RAL0,Q13426,	ENSG00000152422.16	5950	0.02146	XRCC4	protein_coding	772.005	731.479	285.596	304.826	1.00685	0.954	0.67982	0.725594	-0.480486	0.0164039	1.78505	Not_significant	XRCC4	-0.857694
35258	40372	chr17	75818814	75821055	2241	-	ENST00000586808.1	n/a	ENSG00000266980.1	0	0	AC087289.1	lncRNA	1049.15	1046.85	385.545	357.471	1.36831	1.36531	0.917734	0.850908	-0.628169	0.0436231	1.36028	Significant	AC087289.1	-0.854487
19309	9991	chr10	68911652	68912759	1107	-	ENST00000384128.1	n/a	ENSG00000206855.1	0	0	RNU6-571P	snRNA	1011.9	928.615	371.447	307.568	1.31973	1.21111	0.884176	0.732121	-0.646919	0.0477898	1.32066	Significant	RNU6-571P	-0.854364
25840	10164	chr10	73246359	73276984	30625	+	ENST00000440197.2	n/a	ENSG00000236756.4	100	0.003265	DNAJC9-AS1	lncRNA	861.308	789.755	307.76	286.886	1.12332	1.03	0.732578	0.682891	-0.605287	0.0387776	1.41142	Significant	DNAJC9-AS1	-0.854314
1193	34660	chr16	68084369	68229259	144890	+	ENST00000346183.8	B5B2S1,Q12968,	ENSG00000072736.19	500	0.003451	NFATC3	protein_coding	803.979	851.791	334.719	310.017	1.04855	1.11091	0.79675	0.737951	-0.492717	0.0184762	1.73339	Not_significant	NFATC3	-0.854069
31511	19069	chr12	46382660	46876725	494065	+	ENST00000663959.1	n/a	ENSG00000257261.6	11550	0.023377	AC008014.1	lncRNA	808.491	833.094	315.209	284.665	1.05444	1.08653	0.75031	0.677604	-0.584353	0.0346497	1.4603	Not_significant	AC008014.1	-0.853331
34424	25665	chr14	50299854	50300946	1092	-	ENST00000577413.3	n/a	ENSG00000264712.3	0	0	MIR4504	miRNA	833.808	792.278	288.582	292.309	1.08746	1.03329	0.686928	0.6958	-0.617059	0.0415692	1.38123	Significant	MIR4504	-0.8523
14017	75049	chr5	115840934	115914081	73147	+	ENST00000316788.12	Q92572	ENSG00000177879.17	0	0	AP3S1	protein_coding	841.486	808.297	340.701	320.206	1.09747	1.05419	0.81099	0.762204	-0.451752	0.0130282	1.88512	Not_significant	AP3S1	-0.851606
29241	20581	chr12	75689151	75690304	1153	-	ENST00000516084.2	n/a	ENSG00000251893.2	0	0	AC078820.1	snoRNA	913.098	1026.36	317.384	304.871	1.19087	1.33859	0.755487	0.725702	-0.772071	0.0789499	1.10265	Not_significant	AC078820.1	-0.851323
33508	30055	chr15	65766459	65768398	1939	-	ENST00000567396.1	n/a	ENSG00000261544.1	0	0	AC011939.2	lncRNA	1048.81	955.289	387.663	346.358	1.36787	1.24589	0.922776	0.824455	-0.581056	0.0343295	1.46433	Not_significant	AC011939.2	-0.850859
37601	21558	chr12	112018803	112020430	1627	-	ENST00000614212.1	n/a	ENSG00000274227.1	0	0	AC073575.4	lncRNA	873.949	896.731	321.593	276.333	1.13981	1.16952	0.765506	0.657771	-0.69826	0.0604621	1.21852	Not_significant	AC073575.4	-0.850841
15724	20591	chr12	76036584	76085685	49101	-	ENST00000618691.5	A0A024RBB7,P55209,	ENSG00000187109.14	0	0	NAP1L1	protein_coding	1042.5	1129.89	428.128	381.314	1.35964	1.47361	1.0191	0.907663	-0.556279	0.0295904	1.52885	Not_significant	NAP1L1	-0.850466
21134	52796	chr2	70252917	70254005	1088	-	ENST00000408311.1	n/a	ENSG00000221238.1	0	0	MIR1285-2	miRNA	945.116	946.523	412.052	409.732	1.23263	1.23446	0.980831	0.975308	-0.334801	0.00289177	2.53884	Not_significant	MIR1285-2	-0.850004
5222	3673	chr1	93178918	93278477	99559	+	ENST00000343253.11	Q5T9S5	ENSG00000122483.17	1100	0.011049	CCDC18	protein_coding	762.519	762.871	279.401	291.34	0.994482	0.994941	0.665074	0.693493	-0.550265	0.0286196	1.54334	Not_significant	CCDC18	-0.849245
259	64934	chr3	52454117	52493068	38951	+	ENST00000479054.5	Q9Y2I1	ENSG00000010322.16	0	0	NISCH	protein_coding	1059.53	1129.1	439.567	405.411	1.38185	1.47258	1.04633	0.965023	-0.505037	0.0208902	1.68006	Not_significant	NISCH	-0.848491
2273	62314	chr22	40824534	40857639	33105	-	ENST00000216218.8	A0A140VKA6,P50502,	ENSG00000100380.14	200	0.006041	ST13	protein_coding	860.318	889.077	336.263	341.903	1.12203	1.15954	0.800426	0.813851	-0.499141	0.019963	1.69977	Not_significant	ST13	-0.848427
30396	90512	chr8	29109572	29140681	31109	+	ENST00000523661.1	n/a	ENSG00000254129.1	1800	0.057861	AC108449.1	lncRNA	647.624	670.618	272.285	263.86	0.844636	0.874624	0.648135	0.628081	-0.429915	0.0106719	1.97176	Not_significant	AC108449.1	-0.847689
2732	34723	chr16	69105256	69118719	13463	+	ENST00000219322.7	O00219	ENSG00000103044.11	0	0	HAS3	protein_coding	725.944	717.436	301.114	292.006	0.946781	0.935685	0.716759	0.695078	-0.41505	0.00907777	2.04202	Not_significant	HAS3	-0.847541
35115	62313	chr22	40813882	40814958	1076	-	ENST00000584704.1	n/a	ENSG00000266594.1	0	0	MIR4766	miRNA	843.274	908.04	347.017	308.559	1.0998	1.18427	0.826024	0.73448	-0.549598	0.0288013	1.54059	Not_significant	MIR4766	-0.846704
798	52761	chr2	69914040	69942938	28898	+	ENST00000540449.5	Q05195	ENSG00000059728.11	200	0.006921	MXD1	protein_coding	992.94	1019.13	381.829	343.839	1.295	1.32916	0.908889	0.818459	-0.603294	0.0395406	1.40296	Significant	MXD1	-0.846395
29251	62437	chr22	42569146	42570250	1104	-	ENST00000516104.1	n/a	ENSG00000251913.1	0	0	RNU6-513P	snRNA	919.418	912.944	401.172	395.311	1.19911	1.19067	0.954932	0.940981	-0.333984	0.00295466	2.52949	Not_significant	RNU6-513P	-0.844811
32455	29287	chr15	44387319	44391451	4132	-	ENST00000559034.1	n/a	ENSG00000259499.1	0	0	AC090519.2	lncRNA	884.161	823.193	339.555	303.511	1.15313	1.07361	0.808262	0.722464	-0.540719	0.0274712	1.56112	Not_significant	AC090519.2	-0.844128
37166	18389	chr12	13537336	13981363	444027	-	ENST00000609686.3	Q13224	ENSG00000273079.5	1200	0.002703	GRIN2B	protein_coding	669.644	668.74	313.592	313.307	0.873354	0.872175	0.746461	0.745782	-0.226182	0.000187608	3.72675	Not_significant	GRIN2B	-0.842924
23152	80272	chr6	89672468	89675783	3315	+	ENST00000438877.1	n/a	ENSG00000228124.1	0	0	AL096678.1	lncRNA	668.545	681.719	284.938	280.928	0.871921	0.889102	0.678254	0.668709	-0.386704	0.00661141	2.17971	Not_significant	AL096678.1	-0.842901
27314	25683	chr14	50637690	50638981	1291	-	ENST00000482923.3	n/a	ENSG00000243103.3	0	0	RN7SL452P	misc_RNA	850.453	911.865	349.216	323.608	1.10917	1.18926	0.831258	0.770302	-0.521168	0.0241481	1.61712	Not_significant	RN7SL452P	-0.84279
304	52002	chr2	39249265	39438285	189020	-	ENST00000263881.8	Q8IVH8	ENSG00000011566.15	350	0.001852	MAP4K3	protein_coding	736.05	722.185	307.951	316.339	0.959961	0.941879	0.733033	0.752999	-0.35593	0.00434291	2.36222	Not_significant	MAP4K3	-0.840785
4687	3712	chr1	94417388	94518663	101275	+	ENST00000370214.9	P28288	ENSG00000117528.14	2250	0.022217	ABCD3	protein_coding	1023.49	1052.27	396.767	357.51	1.33484	1.37238	0.944447	0.851001	-0.592468	0.0382377	1.41751	Significant	ABCD3	-0.839829
13165	21567	chr12	112160189	112383439	223250	-	ENST00000377560.9	J3KPF0	ENSG00000173064.13	700	0.003135	HECTD4	protein_coding	883.034	894.158	346.873	327.801	1.15166	1.16617	0.825681	0.780283	-0.529332	0.0259355	1.58611	Not_significant	HECTD4	-0.839577
29783	61872	chr22	31836237	31837298	1061	+	ENST00000517100.1	n/a	ENSG00000252909.1	0	0	RNU6-201P	snRNA	932.371	866.775	358.286	321.11	1.216	1.13045	0.852848	0.764356	-0.536983	0.027398	1.56228	Not_significant	RNU6-201P	-0.838918
28889	90262	chr8	22501325	22546297	44972	-	ENST00000662002.1	n/a	ENSG00000251034.2	0	0	AC087854.1	lncRNA	948.987	943.453	347.766	318.082	1.23768	1.23046	0.827807	0.757148	-0.638978	0.0486685	1.31275	Significant	AC087854.1	-0.838819
22552	10129	chr10	72500745	72502956	2211	+	ENST00000431638.1	n/a	ENSG00000226163.1	0	0	AL513185.2	lncRNA	866.396	994.892	317.319	290.063	1.12996	1.29754	0.755332	0.690453	-0.74762	0.0755209	1.12193	Not_significant	AL513185.2	-0.83878
33669	34658	chr16	68076339	68122271	45932	+	ENST00000548144.1	n/a	ENSG00000261864.1	0	0	AC130462.3	lncRNA	853.92	866.013	350.62	336.204	1.11369	1.12946	0.8346	0.800285	-0.456335	0.0145461	1.83725	Not_significant	AC130462.3	-0.838403
24755	11389	chr10	112671811	112678819	7008	-	ENST00000443652.1	n/a	ENSG00000233340.1	0	0	AL139120.1	lncRNA	822.229	738.793	286.575	262.038	1.07236	0.963539	0.682151	0.623744	-0.640625	0.049158	1.30841	Significant	AL139120.1	-0.838198
12925	29280	chr15	43870763	44196271	325508	-	ENST00000417257.6	Q7Z6J6	ENSG00000171877.21	1100	0.003379	FRMD5	protein_coding	801.528	829.204	319.027	289.152	1.04536	1.08145	0.759398	0.688285	-0.554947	0.0308847	1.51026	Not_significant	FRMD5	-0.838112
15337	40807	chr17	81311269	81331674	20405	-	ENST00000650606.1	n/a	ENSG00000185332.8	0	0	AC027601.1	lncRNA	851.974	903.818	348.296	330.017	1.11115	1.17877	0.829069	0.785558	-0.504094	0.0218344	1.66086	Not_significant	AC027601.1	-0.837229
22691	58468	chr20	41098328	41139003	40675	-	ENST00000454626.1	n/a	ENSG00000226648.2	1650	0.040565	PLCG1-AS1	lncRNA	830.517	878.771	339.961	303.53	1.08317	1.1461	0.809228	0.72251	-0.541399	0.0285523	1.54436	Not_significant	PLCG1-AS1	-0.836114
2303	25299	chr14	31024105	31096449	72344	+	ENST00000622409.4	Q9Y587	ENSG00000100478.15	100	0.001382	AP4S1	protein_coding	677.071	671.668	276.102	268.145	0.883041	0.875994	0.657221	0.638281	-0.441273	0.0127663	1.89394	Not_significant	AP4S1	-0.835742
42045	23475	chr13	50372787	50388158	15371	-	ENST00000652118.1	n/a	ENSG00000286191.1	0	0	AL158195.1	lncRNA	672.838	651.55	268.129	275.933	0.87752	0.849756	0.638243	0.656819	-0.415478	0.00973983	2.01145	Not_significant	AL158195.1	-0.835712
784	33114	chr16	22296374	22335101	38727	+	ENST00000615879.4	A0A0C4DH01	ENSG00000058600.16	0	0	POLR3E	protein_coding	778.827	783.407	351.252	354.451	1.01575	1.02172	0.836105	0.84372	-0.278473	0.00100659	2.99715	Not_significant	POLR3E	-0.834623
28369	75666	chr5	139011649	139051203	39554	+	ENST00000512875.2	n/a	ENSG00000249593.6	0	0	AC011405.1	lncRNA	676.182	706.172	286.389	269.338	0.881881	0.920994	0.681708	0.64112	-0.446674	0.0135643	1.8676	Not_significant	AC011405.1	-0.83421
19886	95583	chr9	109046228	109047298	1070	-	ENST00000384965.1	n/a	ENSG00000207698.1	0	0	MIR32	miRNA	771.813	757.541	263.855	289.497	1.0066	0.98799	0.628069	0.689106	-0.598648	0.0404644	1.39293	Significant	MIR32	-0.833873
43247	79050	chr6	35649996	35652856	2860	+	ENST00000659695.1	n/a	ENSG00000287458.1	0	0	AL033519.5	lncRNA	1044.7	1110.81	418.152	359.871	1.3625	1.44873	0.995351	0.856621	-0.60214	0.0413789	1.38322	Significant	AL033519.5	-0.832892
18393	2394	chr1	44819882	44820997	1115	-	ENST00000365574.1	n/a	ENSG00000202444.1	0	0	RNU5E-6P	snRNA	868.001	841.358	359.237	348.696	1.13205	1.0973	0.855112	0.830021	-0.403766	0.0086952	2.06072	Not_significant	RNU5E-6P	-0.832048
6701	12840	chr11	10556965	10569665	12700	-	ENST00000256178.8	B2R672,Q9Y5Y7,	ENSG00000133800.9	0	0	LYVE1	protein_coding	982.903	1007.18	358.913	302.379	1.28191	1.31357	0.854341	0.71977	-0.721464	0.0703349	1.15283	Not_significant	LYVE1	-0.831725
21452	11125	chr10	101952604	101953704	1100	-	ENST00000410498.1	n/a	ENSG00000222430.1	0	0	AL391827.1	misc_RNA	812.074	867.419	324.232	275.271	1.05911	1.13129	0.771788	0.655243	-0.618182	0.0452764	1.34413	Significant	AL391827.1	-0.830916
17447	34717	chr16	68885575	68886677	1102	-	ENST00000363109.1	n/a	ENSG00000199979.1	0	0	AC009082.1	misc_RNA	955.023	938.408	343.239	297.484	1.24555	1.22388	0.817031	0.708118	-0.695225	0.0639721	1.19401	Not_significant	AC009082.1	-0.830105
31151	20309	chr12	65555924	65560857	4933	+	ENST00000668827.1	n/a	ENSG00000255866.2	0	0	AC090023.1	lncRNA	1019.45	993.802	348.133	385.187	1.32957	1.29612	0.828681	0.916882	-0.589008	0.0390969	1.40786	Significant	AC090023.1	-0.829239
20455	74744	chr5	95520368	95521475	1107	+	ENST00000390957.1	n/a	ENSG00000212259.1	0	0	RNU6-308P	snRNA	740.92	831.72	252.143	265.373	0.966313	1.08473	0.60019	0.631682	-0.735508	0.0746409	1.12702	Not_significant	RNU6-308P	-0.828935
36281	26478	chr14	73904266	73905636	1370	+	ENST00000602874.1	n/a	ENSG00000270140.1	0	0	AC005520.5	lncRNA	962.817	1079.03	340.639	378.002	1.25571	1.40728	0.810842	0.899779	-0.638527	0.0504252	1.29735	Not_significant	AC005520.5	-0.828394
30411	92624	chr8	127116659	127219967	103308	-	ENST00000641912.1	n/a	ENSG00000254166.3	1550	0.015004	CASC19	lncRNA	774.219	801.202	332.125	319.527	1.00974	1.04493	0.790576	0.760588	-0.405559	0.00907667	2.04207	Not_significant	CASC19	-0.828181
32774	35580	chr16	88717614	88720459	2845	+	ENST00000564984.1	n/a	ENSG00000260121.1	0	0	AC138028.4	lncRNA	1017.32	993.343	418.064	397.676	1.3268	1.29552	0.995141	0.946611	-0.433485	0.012299	1.91013	Not_significant	AC138028.4	-0.828012
9884	92582	chr8	125090859	125367120	276261	+	ENST00000287437.8	A0A024R9J6,Q96MF7,	ENSG00000156831.8	1200	0.004344	NSMCE2	protein_coding	894.717	897.33	321.052	280.356	1.1669	1.1703	0.764218	0.667347	-0.707188	0.0675362	1.17046	Not_significant	NSMCE2	-0.827737
30017	39001	chr17	47409321	47424526	15205	-	ENST00000523101.1	n/a	ENSG00000253347.1	0	0	AC040934.1	lncRNA	987.286	1111.51	374.321	343.374	1.28763	1.44964	0.891017	0.817352	-0.680114	0.0609068	1.21533	Not_significant	AC040934.1	-0.826566
35371	38775	chr17	44673688	44677257	3569	-	ENST00000591628.1	n/a	ENSG00000267160.1	0	0	AC091152.2	lncRNA	1260.71	1097.48	447.444	353.361	1.64423	1.43134	1.06508	0.841125	-0.690152	0.0635205	1.19709	Not_significant	AC091152.2	-0.826171
8824	98437	chrX	71107408	71112631	5223	-	ENST00000374188.7	Q5FC10	ENSG00000147168.13	0	0	IL2RG	protein_coding	1000.34	1009.26	413.202	423.528	1.30465	1.31628	0.983568	1.00815	-0.396069	0.00824516	2.0838	Not_significant	IL2RG	-0.82533
34561	37737	chr17	31305212	31319831	14619	-	ENST00000578584.5	J3QR06	ENSG00000265118.5	0	0	AC134669.1	protein_coding	796.395	837.847	310.589	335.155	1.03866	1.09273	0.739312	0.797788	-0.471582	0.0177858	1.74993	Not_significant	AC134669.1	-0.825235
1732	52758	chr2	69828659	69881384	52725	+	ENST00000282570.4	Q53SE7,Q96IK5,	ENSG00000087338.5	200	0.003793	GMCL1	protein_coding	909.933	1027.47	366.511	318.528	1.18674	1.34003	0.872427	0.75821	-0.631861	0.0494534	1.3058	Significant	GMCL1	-0.825087
26906	63607	chr3	15506622	15507905	1283	-	ENST00000498222.3	n/a	ENSG00000241064.3	0	0	RN7SL110P	misc_RNA	845.634	890.552	356.693	333.586	1.10288	1.16146	0.849056	0.794053	-0.462665	0.0165069	1.78233	Not_significant	RN7SL110P	-0.824624
29192	36250	chr17	4185325	4186424	1099	+	ENST00000516003.1	n/a	ENSG00000251812.1	0	0	AC087292.1	misc_RNA	692.46	692.004	278.488	273.181	0.903111	0.902516	0.662901	0.650268	-0.459448	0.0160957	1.79329	Not_significant	AC087292.1	-0.823923
6508	40359	chr17	75720458	75757818	37360	+	ENST00000200181.8	A0A024R8T0,P16144,	ENSG00000132470.14	0	0	ITGB4	protein_coding	894.646	973.604	369.392	324.48	1.1668	1.26978	0.879285	0.772378	-0.560941	0.0340533	1.46784	Not_significant	ITGB4	-0.823372
4223	66821	chr3	141944427	142150521	206094	-	ENST00000489671.5	Q14188	ENSG00000114126.17	1350	0.00655	TFDP2	protein_coding	724.987	710.053	312.348	304.811	0.945533	0.926056	0.743499	0.725559	-0.349372	0.00442073	2.35451	Not_significant	TFDP2	-0.822598
19107	2633	chr1	51381307	51382414	1107	+	ENST00000383868.1	n/a	ENSG00000206595.1	0	0	RNU6-877P	snRNA	838.127	841.828	322.531	306.772	1.09309	1.09792	0.767739	0.730227	-0.548591	0.0317335	1.49848	Not_significant	RNU6-877P	-0.822054
22036	64585	chr3	48846850	48851976	5126	+	ENST00000655796.1	n/a	ENSG00000224424.8	0	0	PRKAR2A-AS1	lncRNA	843.935	883.602	355.689	330.451	1.10067	1.1524	0.846666	0.786591	-0.464137	0.0169897	1.76981	Not_significant	PRKAR2A-AS1	-0.821436
30554	15238	chr11	70318927	70321415	2488	+	ENST00000531426.1	n/a	ENSG00000254484.1	0	0	AP002336.1	lncRNA	927.729	912.637	404.526	395.654	1.20995	1.19027	0.962916	0.941797	-0.333591	0.00345094	2.46206	Not_significant	AP002336.1	-0.821323
2383	25403	chr14	35121551	35277622	156071	+	ENST00000534898.9	O15091	ENSG00000100890.16	450	0.002883	PRORP	protein_coding	782.875	817.717	316.817	307.771	1.02103	1.06647	0.754137	0.732605	-0.489624	0.0210535	1.67667	Not_significant	PRORP	-0.82094
29081	76074	chr5	146098405	146120412	22007	+	ENST00000514002.1	n/a	ENSG00000251556.1	0	0	AC091887.1	lncRNA	894.752	887.808	334.865	310.345	1.16694	1.15789	0.797098	0.738732	-0.598105	0.0424066	1.37257	Significant	AC091887.1	-0.820939
32386	90509	chr8	29054934	29056685	1751	+	ENST00000560865.1	n/a	ENSG00000259366.1	0	0	AC108449.2	lncRNA	689.496	763.078	283.138	246.679	0.899245	0.995211	0.673969	0.587184	-0.587041	0.0400878	1.39699	Significant	AC108449.2	-0.820089
5648	57422	chr20	3887838	3926958	39120	+	ENST00000497424.5	Q9BZ23	ENSG00000125779.22	0	0	PANK2	protein_coding	820.419	901.659	337.944	296.353	1.07	1.17595	0.804427	0.705426	-0.572915	0.0370337	1.4314	Not_significant	PANK2	-0.820073
21761	6337	chr1	174895957	174897996	2039	+	ENST00000414890.1	n/a	ENSG00000223525.1	0	0	RABGAP1L-IT1	lncRNA	587.999	574.768	248.74	243.824	0.766872	0.749616	0.59209	0.580388	-0.371174	0.00619934	2.20765	Not_significant	RABGAP1L-IT1	-0.819424
2820	30110	chr15	67200666	67255661	54995	-	ENST00000261880.10	Q6PD74	ENSG00000103591.13	400	0.007273	AAGAB	protein_coding	851.548	812.608	330.506	296.246	1.11059	1.05981	0.786722	0.705171	-0.540819	0.030575	1.51463	Not_significant	AAGAB	-0.819143
34718	90079	chr8	17681577	17682657	1080	-	ENST00000584165.1	n/a	ENSG00000265520.1	0	0	MIR548V	miRNA	818.942	814.327	315.327	300.015	1.06807	1.06205	0.750591	0.714143	-0.540297	0.0305067	1.51561	Not_significant	MIR548V	-0.818877
27018	63318	chr3	9791557	9807726	16169	+	ENST00000397261.7	P59998	ENSG00000241553.12	0	0	ARPC4	protein_coding	1052	1030.92	412.508	385.132	1.37203	1.34453	0.981916	0.916751	-0.516793	0.0260949	1.58344	Not_significant	ARPC4	-0.818313
21195	38752	chr17	44302964	44304203	1239	+	ENST00000408569.2	n/a	ENSG00000221496.2	0	0	AC003043.1	snoRNA	1154.77	1234.29	440.838	341.782	1.50606	1.60977	1.04935	0.813563	-0.742054	0.079124	1.10169	Not_significant	AC003043.1	-0.817515
29252	1044	chr1	20840240	20841302	1062	+	ENST00000516105.1	n/a	ENSG00000251914.1	0	0	RNU7-200P	snRNA	800.864	764.985	322.262	307.792	1.04449	0.997699	0.767098	0.732655	-0.445393	0.0146838	1.83316	Not_significant	RNU7-200P	-0.816477
32679	29632	chr15	52648633	52650866	2233	-	ENST00000566282.1	n/a	ENSG00000259935.1	0	0	AC009754.1	lncRNA	888.235	874.691	382.84	388.591	1.15844	1.14078	0.911296	0.924985	-0.324358	0.00307695	2.51188	Not_significant	AC009754.1	-0.814748
37325	68403	chr3	197788699	197790369	1670	+	ENST00000610089.1	n/a	ENSG00000273375.1	0	0	AC055764.2	lncRNA	849.567	907.317	306.656	305.16	1.10801	1.18333	0.72995	0.726389	-0.653844	0.0567673	1.2459	Not_significant	AC055764.2	-0.814626
9214	16451	chr11	112225427	112233973	8546	+	ENST00000280362.8	Q03393	ENSG00000150787.8	0	0	PTS	protein_coding	736.522	758.111	310.199	292.718	0.960577	0.988733	0.738384	0.696773	-0.441755	0.0143243	1.84393	Not_significant	PTS	-0.814564
8928	95273	chr9	94725711	95087159	361448	+	ENST00000297979.9	Q8N6M6	ENSG00000148120.16	0	0	AOPEP	protein_coding	705.503	722.321	308.898	299.517	0.920122	0.942056	0.735287	0.712957	-0.362686	0.00567654	2.24592	Not_significant	AOPEP	-0.814562
14167	38999	chr17	47322954	47441312	118358	+	ENST00000331493.7	Q8IY85	ENSG00000178852.16	1600	0.013518	EFCAB13	protein_coding	971.032	1011.84	385.509	341.105	1.26643	1.31965	0.917649	0.811951	-0.580326	0.0395614	1.40273	Not_significant	EFCAB13	-0.814039
16181	55566	chr2	190504337	190535722	31385	-	ENST00000409150.8	A6NFY4	ENSG00000189362.12	0	0	NEMP2	protein_coding	748.035	771.634	313.454	306.38	0.975592	1.00637	0.746132	0.729294	-0.425798	0.0122837	1.91067	Not_significant	NEMP2	-0.813561
32294	30108	chr15	67142733	67147939	5206	-	ENST00000558463.1	n/a	ENSG00000259202.1	0	0	AC012568.1	lncRNA	773.16	837.611	321.066	285.71	1.00836	1.09242	0.764251	0.680092	-0.540511	0.0313009	1.50444	Not_significant	AC012568.1	-0.813167
9943	34751	chr16	69343249	69352786	9537	-	ENST00000288025.4	Q8WW62	ENSG00000157315.5	0	0	TMED6	protein_coding	904.888	959.238	342.198	266.713	1.18016	1.25104	0.814553	0.634872	-0.746191	0.0815239	1.08872	Not_significant	TMED6	-0.81239
8455	55919	chr2	203013878	203219874	205996	+	ENST00000449802.5	Q6ZS30	ENSG00000144426.18	100	0.000485	NBEAL1	protein_coding	806.476	801.961	342.697	343.225	1.05181	1.04592	0.815741	0.816998	-0.361538	0.00566559	2.24676	Not_significant	NBEAL1	-0.812287
20430	7356	chr1	212024560	212025682	1122	+	ENST00000390885.1	n/a	ENSG00000212187.1	0	0	AC092814.1	snoRNA	780.585	748.887	290.969	314.106	1.01804	0.976703	0.69261	0.747684	-0.469843	0.0186773	1.72869	Not_significant	AC092814.1	-0.812211
38737	23467	chr13	50074569	50075653	1084	+	ENST00000615567.1	n/a	ENSG00000277752.1	0	0	AL137060.8	misc_RNA	867.796	918.629	341.824	363.082	1.13179	1.19808	0.813663	0.864264	-0.473568	0.0192894	1.71468	Not_significant	AL137060.8	-0.812017
17734	25865	chr14	55650533	55651634	1101	+	ENST00000363872.1	n/a	ENSG00000200742.1	0	0	AL138499.1	misc_RNA	872.395	879.44	248.432	308.361	1.13778	1.14697	0.591357	0.734009	-0.785649	0.0928258	1.03233	Not_significant	AL138499.1	-0.81105
17524	32285	chr16	3085142	3086300	1158	+	ENST00000363334.1	n/a	ENSG00000200204.1	0	0	RNU1-22P	snRNA	1136.66	1286.84	433.467	395.48	1.48244	1.67831	1.03181	0.941383	-0.679735	0.0641301	1.19294	Not_significant	RNU1-22P	-0.810882
29385	55809	chr2	201078841	201079944	1103	+	ENST00000516339.1	n/a	ENSG00000252148.1	0	0	RNU6-1206P	snRNA	846.912	844.541	350.221	344.52	1.10455	1.10146	0.833651	0.82008	-0.415711	0.0112162	1.95015	Not_significant	RNU6-1206P	-0.8107
4576	3170	chr1	68428821	68450954	22133	-	ENST00000262340.6	Q16518	ENSG00000116745.7	0	0	RPE65	protein_coding	845.354	835.432	365.404	362.541	1.10252	1.08958	0.869792	0.862977	-0.33923	0.00409325	2.38793	Not_significant	RPE65	-0.810058
1860	44557	chr19	10270119	10286615	16496	+	ENST00000264832.8	A0A384MEK5,P05362,	ENSG00000090339.9	0	0	ICAM1	protein_coding	928.454	920.065	379.473	367.332	1.2109	1.19995	0.903281	0.874381	-0.439561	0.0143724	1.84247	Not_significant	ICAM1	-0.809879
36732	72620	chr4	186891551	186892983	1432	+	ENST00000606881.1	n/a	ENSG00000272218.1	0	0	AC108865.2	lncRNA	889.041	917.688	341.006	339.97	1.15949	1.19685	0.811716	0.80925	-0.539699	0.0316103	1.50017	Not_significant	AC108865.2	-0.809641
29756	62327	chr22	41167216	41168316	1100	+	ENST00000517050.1	n/a	ENSG00000252859.1	200	0.181818	RNU6-375P	snRNA	985.239	1050.39	411.478	371.268	1.28496	1.36993	0.979464	0.88375	-0.510854	0.0260154	1.58477	Not_significant	RNU6-375P	-0.809585
18219	12796	chr11	9427772	9428954	1182	+	ENST00000365128.1	n/a	ENSG00000201998.1	0	0	SNORA23	snoRNA	1001.57	1041.03	367.136	287.234	1.30625	1.35772	0.873914	0.683719	-0.774223	0.0900564	1.04549	Not_significant	SNORA23	-0.809439
3877	20577	chr12	75490862	75512609	21747	-	ENST00000229214.9	Q13601	ENSG00000111615.14	0	0	KRR1	protein_coding	967.913	1076.31	371.498	344.611	1.26236	1.40373	0.884298	0.820297	-0.645297	0.0556841	1.25427	Not_significant	KRR1	-0.809375
23752	51806	chr2	32377630	32380599	2969	-	ENST00000455572.1	n/a	ENSG00000230046.1	0	0	BIRC6-AS1	lncRNA	832.262	776.288	314.422	268.144	1.08544	1.01244	0.748436	0.638278	-0.597262	0.0441668	1.3549	Significant	BIRC6-AS1	-0.809233
692	22041	chr12	123154214	123234141	79927	-	ENST00000606320.6	Q99550	ENSG00000051825.15	500	0.006256	MPHOSPH9	protein_coding	829.701	871.954	350.128	332.078	1.0821	1.13721	0.833429	0.790464	-0.450654	0.0160214	1.7953	Not_significant	MPHOSPH9	-0.809059
16554	91925	chr8	94371959	94476115	104156	-	ENST00000336148.10	Q9Y620	ENSG00000197275.14	1950	0.018722	RAD54B	protein_coding	903.14	907.03	349.844	333.35	1.17788	1.18295	0.832753	0.793492	-0.537753	0.0313012	1.50444	Not_significant	RAD54B	-0.809017
8158	864	chr1	16197853	16213652	15799	-	ENST00000270747.8	Q8IW93	ENSG00000142632.17	0	0	ARHGEF19	protein_coding	853.243	934.746	352.042	314.375	1.11281	1.2191	0.837985	0.748324	-0.555836	0.0351195	1.45445	Not_significant	ARHGEF19	-0.808436
10096	7017	chr1	204403380	204412817	9437	-	ENST00000367188.5	Q5SWA1	ENSG00000158615.9	200	0.021193	PPP1R15B	protein_coding	857.905	906.516	356.758	322.104	1.11889	1.18228	0.849211	0.766722	-0.51	0.0261464	1.58259	Not_significant	PPP1R15B	-0.807119
5983	88430	chr7	130069533	130135705	66172	+	ENST00000335420.10	Q6PID8	ENSG00000128607.14	0	0	KLHDC10	protein_coding	1021.19	1099.25	412.202	346.442	1.33184	1.43365	0.981188	0.824655	-0.614864	0.0486941	1.31252	Significant	KLHDC10	-0.807023
28793	20305	chr12	65466819	65643198	176379	-	ENST00000537250.5	n/a	ENSG00000250748.6	5100	0.028915	AC025419.1	lncRNA	1018.07	1025.07	368.305	318.214	1.32777	1.3369	0.876697	0.757463	-0.705412	0.0718695	1.14346	Not_significant	AC025419.1	-0.806606
37214	51776	chr2	31852975	31854423	1448	-	ENST00000608851.1	n/a	ENSG00000273165.1	0	0	AL121652.1	lncRNA	694.936	727.449	295.985	278.018	0.90634	0.948744	0.70455	0.661782	-0.441177	0.01485	1.82827	Not_significant	AL121652.1	-0.806593
30739	12819	chr11	10148191	10165109	16918	+	ENST00000532735.1	n/a	ENSG00000254865.1	0	0	AC100763.1	lncRNA	777.926	744.861	283.749	280.588	1.01458	0.971453	0.675424	0.667899	-0.56408	0.0372385	1.42901	Not_significant	AC100763.1	-0.806075
40322	52856	chr2	71372937	71376320	3383	+	ENST00000434786.2	n/a	ENSG00000281195.1	0	0	AC007878.1	lncRNA	845.586	831.476	339.354	341.408	1.10282	1.08442	0.807783	0.812673	-0.432709	0.0137234	1.86254	Not_significant	AC007878.1	-0.805936
4681	3670	chr1	93149741	93181413	31672	-	ENST00000370282.8	Q9Y3A6	ENSG00000117500.13	200	0.006315	TMED5	protein_coding	817.383	786.863	297.315	298.486	1.06604	1.02623	0.707716	0.710503	-0.560988	0.0366826	1.43554	Not_significant	TMED5	-0.805321
4844	95660	chr9	112217715	112334664	116949	-	ENST00000334318.10	O95758	ENSG00000119314.15	300	0.002565	PTBP3	protein_coding	876.629	897.772	348.346	320.405	1.14331	1.17088	0.829188	0.762678	-0.539786	0.032226	1.49179	Not_significant	PTBP3	-0.80525
11195	80486	chr6	107152561	107460564	308003	-	ENST00000369037.9	Q86YH6	ENSG00000164494.12	3000	0.00974	PDSS2	protein_coding	718.633	721.358	330.614	331.537	0.937246	0.9408	0.786979	0.789176	-0.252823	0.00065327	3.18491	Not_significant	PDSS2	-0.805217
23275	96057	chr9	127213788	127222907	9119	-	ENST00000453199.2	n/a	ENSG00000228487.2	0	0	AL450263.1	lncRNA	816.698	907.257	323.291	295.115	1.06514	1.18325	0.769548	0.702479	-0.611091	0.0483051	1.31601	Significant	AL450263.1	-0.8042
18175	34663	chr16	68089448	68090543	1095	-	ENST00000364980.1	n/a	ENSG00000201850.1	0	0	AC130462.1	misc_RNA	1010.24	889.567	343.077	310.3	1.31756	1.16018	0.816645	0.738625	-0.67186	0.0637327	1.19564	Not_significant	AC130462.1	-0.803301
35081	41786	chr18	3770016	3772430	2414	-	ENST00000584060.1	n/a	ENSG00000266513.1	0	0	AP002478.2	lncRNA	816.072	834.24	344.433	339.706	1.06433	1.08802	0.819873	0.808621	-0.402373	0.0101009	1.99564	Not_significant	AP002478.2	-0.802991
21007	164	chr1	1448688	1470163	21475	+	ENST00000378785.7	Q5T2N8	ENSG00000215915.10	1800	0.083818	ATAD3C	protein_coding	866.061	889.44	366.34	378.556	1.12952	1.16001	0.87202	0.901098	-0.368767	0.00664627	2.17742	Not_significant	ATAD3C	-0.802961
17128	71184	chr4	112648362	112649430	1068	-	ENST00000362232.1	n/a	ENSG00000199102.1	0	0	MIR302C	miRNA	1017.49	1021.54	353.418	382.145	1.32702	1.3323	0.841261	0.909641	-0.602957	0.0466238	1.33139	Significant	MIR302C	-0.802773
10762	4922	chr1	151169986	151176981	6995	-	ENST00000295314.9	Q9NZQ9	ENSG00000163157.15	0	0	TMOD4	protein_coding	933.509	940.806	361.698	341.025	1.21749	1.22701	0.86097	0.811761	-0.54733	0.0342032	1.46593	Not_significant	TMOD4	-0.80235
33305	4913	chr1	151130074	151132610	2536	-	ENST00000563624.1	n/a	ENSG00000261168.1	0	0	AL592424.1	lncRNA	934.06	977.52	366.926	359.115	1.21821	1.27489	0.873415	0.854822	-0.528638	0.0304051	1.51705	Not_significant	AL592424.1	-0.801972
18715	78613	chr6	31585123	31588909	3786	+	ENST00000418507.6	n/a	ENSG00000204482.11	0	0	LST1	protein_coding	1046.3	1082.81	399.305	400.824	1.36459	1.41221	0.950488	0.954104	-0.543941	0.033749	1.47174	Not_significant	LST1	-0.800539
25364	64591	chr3	48979931	48984866	4935	-	ENST00000429681.1	n/a	ENSG00000235236.1	0	0	AC137630.2	lncRNA	931.407	1026.51	331.577	348.976	1.21475	1.33878	0.789271	0.830687	-0.656535	0.0606744	1.21699	Not_significant	AC137630.2	-0.799
29717	29959	chr15	64341538	64342698	1160	+	ENST00000516965.1	n/a	ENSG00000252774.1	0	0	AC087632.1	snoRNA	831.136	799.602	304.478	307.237	1.08397	1.04285	0.724766	0.731333	-0.546589	0.0346297	1.46055	Not_significant	AC087632.1	-0.798321
25695	80704	chr6	116244186	116245728	1542	-	ENST00000457319.1	n/a	ENSG00000236326.1	0	0	AL050331.2	lncRNA	696.835	656.228	242.179	271.968	0.908817	0.855857	0.576472	0.647381	-0.527971	0.030895	1.51011	Not_significant	AL050331.2	-0.797296
23648	14686	chr11	64889559	64894449	4890	-	ENST00000413053.2	n/a	ENSG00000229719.5	0	0	MIR194-2HG	lncRNA	872.11	867.33	373.222	367.099	1.13741	1.13118	0.888401	0.873826	-0.364395	0.00649868	2.18717	Not_significant	MIR194-2HG	-0.796996
35230	38522	chr17	42535509	42562062	26553	+	ENST00000585572.1	n/a	ENSG00000266929.1	1450	0.054608	AC067852.1	lncRNA	829.342	858.327	357.319	344.868	1.08163	1.11944	0.850546	0.820909	-0.3971	0.00984152	2.00694	Not_significant	AC067852.1	-0.796955
23583	81651	chr6	157872570	157876210	3640	-	ENST00000422776.5	n/a	ENSG00000229502.5	0	0	AL391863.1	lncRNA	948.239	902.876	383.901	357.547	1.2367	1.17754	0.913821	0.851089	-0.451972	0.0173465	1.76079	Not_significant	AL391863.1	-0.795827
39700	61711	chr22	30275214	30277951	2737	-	ENST00000623328.1	n/a	ENSG00000279699.1	0	0	AC004264.2	TEC	948.553	882.304	330.808	321.652	1.23711	1.15071	0.787441	0.765646	-0.620553	0.0524666	1.28012	Not_significant	AC004264.2	-0.79438
10945	70251	chr4	74157111	74303092	145981	+	ENST00000395759.6	Q9H903	ENSG00000163738.18	1600	0.01096	MTHFD2L	protein_coding	891.327	874.681	333.587	299.337	1.16247	1.14076	0.794056	0.712529	-0.612383	0.0505449	1.29632	Not_significant	MTHFD2L	-0.793846
35157	40342	chr17	75587057	75626484	39427	+	ENST00000610510.4	A0A0J9YY01	ENSG00000266714.9	0	0	MYO15B	protein_coding	866.629	872.813	367.982	359.874	1.13026	1.13833	0.875928	0.856628	-0.388895	0.0091405	2.03903	Not_significant	MYO15B	-0.792968
36161	25684	chr14	50662510	50664178	1668	-	ENST00000602954.1	n/a	ENSG00000269906.1	0	0	AL606834.1	lncRNA	959.484	967.257	343.438	281.455	1.25137	1.2615	0.817505	0.669963	-0.756477	0.0896898	1.04726	Not_significant	AL606834.1	-0.792225
38999	81677	chr6	158608706	158609790	1084	+	ENST00000612973.1	n/a	ENSG00000278571.1	0	0	MIR7161	miRNA	905.743	902.53	353.539	363.718	1.18128	1.17709	0.841549	0.865778	-0.466046	0.0200114	1.69872	Not_significant	MIR7161	-0.791682
8048	42752	chr18	49041473	49461802	420329	-	ENST00000269445.10	Q7RTS9	ENSG00000141627.13	10550	0.025099	DYM	protein_coding	791.565	808.111	343.316	330.819	1.03236	1.05394	0.817214	0.787467	-0.378665	0.00814288	2.08922	Not_significant	DYM	-0.791116
7191	39680	chr17	61679138	61864528	185390	-	ENST00000259008.7	Q9BX63	ENSG00000136492.9	500	0.002697	BRIP1	protein_coding	728.58	705.897	281.393	299.158	0.950219	0.920636	0.669816	0.712103	-0.437025	0.0154952	1.8098	Not_significant	BRIP1	-0.79093
40698	85989	chr7	32732980	32734077	1097	-	ENST00000637473.1	n/a	ENSG00000283461.1	727	0.662716	MIR550B2	miRNA	763.691	788.93	319.971	298.45	0.996011	1.02893	0.761645	0.710417	-0.46004	0.0192011	1.71667	Not_significant	MIR550B2	-0.789738
11400	25527	chr14	39397668	39433500	35832	-	ENST00000298097.7	Q7Z6M2	ENSG00000165355.7	0	0	FBXO33	protein_coding	670.821	710.521	257.649	282.701	0.874889	0.926666	0.613296	0.672929	-0.4861	0.0238254	1.62296	Not_significant	FBXO33	-0.78892
41159	35268	chr16	81384017	81385093	1076	+	ENST00000581455.1	n/a	ENSG00000284473.1	0	0	MIR4720	miRNA	1133.64	1087.86	437.28	388.736	1.4785	1.41879	1.04088	0.92533	-0.559288	0.0388634	1.41046	Not_significant	MIR4720	-0.788852
32331	29831	chr15	60528972	60545159	16187	+	ENST00000560280.1	n/a	ENSG00000259274.1	0	0	AC107241.1	lncRNA	834.51	772.838	321.572	281.357	1.08837	1.00794	0.765456	0.66973	-0.546617	0.0361287	1.44215	Not_significant	AC107241.1	-0.788303
4476	55847	chr2	201377206	201452458	75252	-	ENST00000332624.8	O60296	ENSG00000115993.13	350	0.004651	TRAK2	protein_coding	820.16	849.299	354.089	336.513	1.06966	1.10766	0.842858	0.801021	-0.405449	0.0113695	1.94426	Not_significant	TRAK2	-0.788298
26324	24534	chr14	20326449	20327526	1077	-	ENST00000459475.1	n/a	ENSG00000238344.1	0	0	SNORD126	snoRNA	871.62	855.395	323.684	345.457	1.13677	1.11561	0.770483	0.822311	-0.499894	0.0265725	1.57557	Not_significant	SNORD126	-0.787616
32514	29048	chr15	40998273	41004865	6592	+	ENST00000561388.1	n/a	ENSG00000259617.1	0	0	AC020661.3	lncRNA	1062.1	1071.57	398.101	359.894	1.3852	1.39755	0.947622	0.856676	-0.625072	0.0549688	1.25988	Not_significant	AC020661.3	-0.787518
25748	36117	chr17	2215481	2217015	1534	-	ENST00000413674.1	n/a	ENSG00000236457.1	0	0	AC090617.1	lncRNA	705.851	773.128	258.843	294.205	0.920576	1.00832	0.616139	0.700313	-0.55112	0.0373596	1.4276	Not_significant	AC090617.1	-0.786778
30214	39239	chr17	50158332	50162276	3944	-	ENST00000523083.1	n/a	ENSG00000253730.1	0	0	AC015909.2	lncRNA	1098.6	1174.27	442.179	371.861	1.4328	1.53149	1.05254	0.885162	-0.613339	0.0521673	1.2826	Not_significant	AC015909.2	-0.786669
21675	34903	chr16	71758401	71759487	1086	-	ENST00000411292.1	n/a	ENSG00000223224.1	0	0	SNORD71	snoRNA	892.161	987.634	324.989	369.526	1.16356	1.28808	0.77359	0.879603	-0.568493	0.0414977	1.38198	Not_significant	SNORD71	-0.785643
39154	62129	chr22	37942049	37944898	2849	+	ENST00000624344.1	n/a	ENSG00000278948.1	0	0	AL031587.5	TEC	863.126	945.761	355.007	322.292	1.12569	1.23347	0.845043	0.76717	-0.549233	0.0371875	1.4296	Not_significant	AL031587.5	-0.785185
4079	74010	chr5	65925474	66082549	157075	+	ENST00000284037.9	Q96RT1	ENSG00000112851.14	4000	0.025465	ERBIN	protein_coding	881.049	888.585	349.325	332.292	1.14907	1.1589	0.831518	0.790973	-0.508413	0.0286367	1.54308	Not_significant	ERBIN	-0.78452
26361	1250	chr1	24777872	24778979	1107	-	ENST00000459588.1	n/a	ENSG00000238482.1	0	0	RNU6-1208P	snRNA	1098.7	1018.61	416.568	352.465	1.43293	1.32848	0.99158	0.838992	-0.59311	0.0476257	1.32216	Significant	RNU6-1208P	-0.784186
20046	58164	chr20	34465324	34466418	1094	+	ENST00000385262.1	n/a	ENSG00000207997.1	0	0	MIR644A	miRNA	862.285	822.247	340.963	308.078	1.1246	1.07238	0.811613	0.733335	-0.507961	0.028626	1.54324	Not_significant	MIR644A	-0.783906
1499	27551	chr14	102228835	102306164	77329	-	ENST00000361847.7	Q9UQ07	ENSG00000080823.23	100	0.001293	MOK	protein_coding	799.359	830.531	331.725	304.318	1.04253	1.08318	0.789624	0.724385	-0.489573	0.0251173	1.60003	Not_significant	MOK	-0.783331
23857	955	chr1	19209500	19240704	31204	+	ENST00000437898.1	n/a	ENSG00000230424.1	0	0	EMC1-AS1	lncRNA	785.55	808.096	339.96	324.583	1.02452	1.05392	0.809226	0.772623	-0.393892	0.0102888	1.98764	Not_significant	EMC1-AS1	-0.782914
2281	62344	chr22	41459716	41469692	9976	-	ENST00000216252.4	A0A024R1U2,Q7RTV0,	ENSG00000100410.8	0	0	PHF5A	protein_coding	1034.66	1093.38	407.527	340.432	1.34941	1.42599	0.970059	0.810349	-0.640489	0.0600177	1.22172	Not_significant	PHF5A	-0.782499
2873	90497	chr8	28767660	28891242	123582	-	ENST00000416984.6	Q9NV88	ENSG00000104299.15	5850	0.047337	INTS9	protein_coding	649.088	671.787	269.367	277.606	0.846545	0.876149	0.641189	0.660801	-0.403948	0.0115625	1.93695	Not_significant	INTS9	-0.782426
15237	856	chr1	16042735	16057285	14550	+	ENST00000619181.4	A0A087X136	ENSG00000184908.18	200	0.013746	CLCNKB	protein_coding	1027.05	1038.4	465.745	460.827	1.33949	1.35429	1.10864	1.09693	-0.288476	0.00194166	2.71183	Not_significant	CLCNKB	-0.782297
24918	78001	chr6	20756102	20801694	45592	-	ENST00000421167.1	n/a	ENSG00000233848.1	300	0.00658	AL513188.1	lncRNA	670.494	634.752	252.855	269.83	0.874463	0.827848	0.601885	0.642291	-0.452303	0.0186472	1.72939	Not_significant	AL513188.1	-0.782207
3729	12837	chr11	10511672	10542187	30515	-	ENST00000265981.7	Q8WVD5	ENSG00000110315.7	0	0	RNF141	protein_coding	1104.9	1097.71	392.89	318.236	1.44102	1.43164	0.935218	0.757515	-0.763032	0.0943889	1.02508	Not_significant	RNF141	-0.782168
3657	71934	chr4	151120286	151326632	206346	-	ENST00000604030.6	A0A0U1RQE4	ENSG00000109686.18	2550	0.012358	SH3D19	protein_coding	786.427	804.945	347.452	337.987	1.02566	1.04981	0.82706	0.804529	-0.347166	0.00559472	2.25222	Not_significant	SH3D19	-0.781895
35271	38618	chr17	43148367	43171316	22949	-	ENST00000635600.1	n/a	ENSG00000267002.4	600	0.026145	AC060780.1	lncRNA	873.992	863.675	342.782	323.197	1.13987	1.12641	0.815943	0.769324	-0.515598	0.0304454	1.51648	Not_significant	AC060780.1	-0.781893
21269	10185	chr10	73494720	73507309	12589	+	ENST00000442133.9	n/a	ENSG00000221817.10	0	0	PPP3CB-AS1	lncRNA	792.085	891.182	323.268	283.969	1.03304	1.16229	0.769493	0.675947	-0.602928	0.0505709	1.2961	Not_significant	PPP3CB-AS1	-0.781454
642	15660	chr11	77659995	77822017	162022	-	ENST00000308488.10	Q96T23	ENSG00000048649.13	400	0.002469	RSF1	protein_coding	796.176	831.902	340.684	318.805	1.03838	1.08497	0.810949	0.758869	-0.435744	0.0161225	1.79257	Not_significant	RSF1	-0.781101
8518	65893	chr3	111978025	111993368	15343	+	ENST00000273359.8	Q9NUJ1	ENSG00000144827.9	0	0	ABHD10	protein_coding	1090.9	1156.29	422.43	338.641	1.42276	1.50804	1.00553	0.806086	-0.694014	0.074996	1.12496	Not_significant	ABHD10	-0.78074
11013	65059	chr3	56622858	56684237	61379	-	ENST00000355628.9	Q9UK61	ENSG00000163946.13	0	0	TASOR	protein_coding	860.001	852.221	385.711	380.258	1.12162	1.11147	0.91813	0.905149	-0.292507	0.00214242	2.6691	Not_significant	TASOR	-0.780729
249	37789	chr17	32349116	32381886	32770	+	ENST00000394670.8	O43670	ENSG00000010244.18	0	0	ZNF207	protein_coding	902.63	956.659	370.514	353.922	1.17722	1.24768	0.881955	0.84246	-0.491816	0.0258716	1.58718	Not_significant	ZNF207	-0.780599
4475	52750	chr2	69457996	69644739	186743	-	ENST00000409085.9	Q2M2I8	ENSG00000115977.19	200	0.001071	AAK1	protein_coding	823.248	852.826	341.259	314.161	1.07369	1.11226	0.812318	0.747815	-0.486589	0.0248904	1.60397	Not_significant	AAK1	-0.780474
37815	12138	chr11	796510	799185	2675	+	ENST00000620120.3	I0J062	ENSG00000274897.3	0	0	PANO1	protein_coding	857.753	878.159	356.64	371.734	1.11869	1.1453	0.84893	0.884859	-0.384938	0.00941032	2.0264	Not_significant	PANO1	-0.780036
21666	81691	chr6	158926465	158927571	1106	-	ENST00000411259.1	n/a	ENSG00000223191.1	0	0	RNU6-293P	snRNA	1019.81	1144.34	422.731	347.154	1.33004	1.49246	1.00625	0.82635	-0.623081	0.0560105	1.25173	Not_significant	RNU6-293P	-0.779929
38537	29790	chr15	59115546	59117089	1543	-	ENST00000619686.1	n/a	ENSG00000277144.1	0	0	AC092757.3	lncRNA	701.368	775.416	288.777	258.441	0.914729	1.0113	0.687392	0.615182	-0.564266	0.0415145	1.3818	Not_significant	AC092757.3	-0.779703
32352	28960	chr15	40299669	40301820	2151	+	ENST00000559520.1	n/a	ENSG00000259307.1	0	0	PLCB2-AS1	lncRNA	1255.67	1248.12	467.787	491.169	1.63765	1.62781	1.1135	1.16916	-0.516572	0.0309978	1.50867	Not_significant	PLCB2-AS1	-0.779336
4316	53959	chr2	112773924	112785493	11569	-	ENST00000263339.4	P01583	ENSG00000115008.6	700	0.060506	IL1A	protein_coding	989.845	1060.24	416.823	384.407	1.29096	1.38277	0.992187	0.915026	-0.48739	0.0253744	1.5956	Not_significant	IL1A	-0.777682
28523	75061	chr5	116302353	116305134	2781	-	ENST00000507813.1	n/a	ENSG00000250015.1	0	0	AC018752.1	lncRNA	721.833	657.47	244.908	272.495	0.941419	0.857477	0.582968	0.648635	-0.546574	0.0377806	1.42273	Not_significant	AC018752.1	-0.777628
27575	66837	chr3	142465314	142473337	8023	-	ENST00000460977.1	n/a	ENSG00000244327.1	0	0	AC109992.2	lncRNA	827.432	783.624	305.092	315.892	1.07914	1.02201	0.726228	0.751935	-0.507374	0.0293577	1.53228	Not_significant	AC109992.2	-0.777438
4169	74002	chr5	65624026	65666233	42207	+	ENST00000399438.8	A5PLN9	ENSG00000113597.18	0	0	TRAPPC13	protein_coding	712.508	685.154	281.572	296.287	0.929258	0.893582	0.670242	0.705269	-0.406221	0.0122751	1.91097	Not_significant	TRAPPC13	-0.776278
9208	16417	chr11	112024407	112064404	39997	+	ENST00000280346.11	P10515,Q86YI5,	ENSG00000150768.16	1500	0.037503	DLAT	protein_coding	838.622	880.523	348.057	313.515	1.09374	1.14838	0.8285	0.746277	-0.509716	0.030008	1.52276	Not_significant	DLAT	-0.776177
33950	39727	chr17	63305261	63314521	9260	-	ENST00000580253.1	n/a	ENSG00000263501.1	0	0	AC005828.2	lncRNA	859.461	797.343	296.519	289.888	1.12091	1.0399	0.705821	0.690037	-0.630424	0.0587233	1.23119	Not_significant	AC005828.2	-0.776171
35584	40452	chr17	76548950	76550826	1876	+	ENST00000590241.1	n/a	ENSG00000267543.1	0	0	AC015802.3	lncRNA	1095.41	1281.8	418.634	372.065	1.42864	1.67173	0.996498	0.885647	-0.720064	0.0836327	1.07762	Not_significant	AC015802.3	-0.775958
8010	42132	chr18	21241241	21522830	281589	+	ENST00000424526.5	Q9C091	ENSG00000141449.14	950	0.003374	GREB1L	protein_coding	734.431	731.086	323.154	319.353	0.95785	0.953487	0.769222	0.760174	-0.321621	0.00387794	2.4114	Not_significant	GREB1L	-0.775556
30632	16442	chr11	112165196	112173606	8410	-	ENST00000527589.1	n/a	ENSG00000254638.1	0	0	AP002884.1	lncRNA	792.881	900.783	325.777	279.426	1.03408	1.17481	0.775465	0.665133	-0.616652	0.0552507	1.25766	Not_significant	AP002884.1	-0.77554
9209	16421	chr11	112064012	112075171	11159	-	ENST00000431456.5	Q8WWB5	ENSG00000150773.10	0	0	PIH1D2	protein_coding	815.329	758.733	320	288.869	1.06336	0.989545	0.761714	0.687611	-0.502284	0.0287413	1.54149	Not_significant	PIH1D2	-0.774267
13014	14137	chr11	59435468	59451380	15912	+	ENST00000641045.1	Q8NGJ0	ENSG00000172320.3	0	0	OR5A1	protein_coding	838.947	873.671	330.162	325.267	1.09416	1.13945	0.785903	0.774251	-0.517687	0.0320158	1.49464	Not_significant	OR5A1	-0.773754
40108	38495	chr17	42232831	42235469	2638	+	ENST00000624554.1	n/a	ENSG00000280295.1	0	0	AC099811.6	TEC	1100.96	1287.66	442.454	375.663	1.43588	1.67937	1.0532	0.894212	-0.677793	0.072347	1.14058	Not_significant	AC099811.6	-0.773077
36464	1872	chr1	35992108	36014517	22409	-	ENST00000466576.2	n/a	ENSG00000271554.1	0	0	AL138787.2	lncRNA	1047.07	988.496	368.188	365.928	1.3656	1.2892	0.876419	0.871039	-0.603345	0.0524062	1.28062	Not_significant	AL138787.2	-0.772654
36520	80166	chr6	85557977	85616234	58257	-	ENST00000503906.1	H0YAA0	ENSG00000271793.1	0	0	AL589666.1	protein_coding	806.916	814.145	338.486	328.441	1.05239	1.06181	0.805717	0.781807	-0.413333	0.0135294	1.86872	Not_significant	AL589666.1	-0.772404
40689	58193	chr20	34990399	34991472	1073	-	ENST00000636498.1	n/a	ENSG00000283441.1	0	0	MIR499B	miRNA	1093.56	1016.12	428.592	387.262	1.42623	1.32523	1.0202	0.921821	-0.502636	0.0290724	1.53652	Not_significant	MIR499B	-0.77231
17585	10174	chr10	73278061	73279168	1107	+	ENST00000363486.1	n/a	ENSG00000200356.1	0	0	RNU6-833P	snRNA	946.257	851.99	300.837	298.286	1.23411	1.11117	0.716099	0.710027	-0.717662	0.0839989	1.07573	Not_significant	RNU6-833P	-0.772008
40110	39900	chr17	64939601	64954177	14576	+	ENST00000577423.2	n/a	ENSG00000280299.1	0	0	AC037487.4	lncRNA	1054.71	1101.23	429.04	382.402	1.37556	1.43623	1.02127	0.910253	-0.541752	0.0376126	1.42467	Not_significant	AC037487.4	-0.771816
31508	19377	chr12	50218603	50229984	11381	+	ENST00000551284.1	n/a	ENSG00000257256.1	200	0.017573	AC008147.1	lncRNA	861.963	837.096	328.467	292.176	1.12418	1.09175	0.781868	0.695483	-0.584895	0.0479245	1.31944	Not_significant	AC008147.1	-0.771736
12396	13259	chr11	28107247	28333507	226260	+	ENST00000406787.7	A6NJ78	ENSG00000169519.21	5100	0.02254	METTL15	protein_coding	692.562	664.062	270.979	286.607	0.903244	0.866074	0.645027	0.682227	-0.41475	0.0138578	1.85831	Not_significant	METTL15	-0.770732
29658	73077	chr5	10336276	10337386	1110	+	ENST00000516862.1	n/a	ENSG00000252671.1	0	0	AC012640.3	misc_RNA	1010.98	1035.86	438.542	420.148	1.31853	1.35098	1.04389	1.0001	-0.385184	0.00997845	2.00094	Not_significant	AC012640.3	-0.770729
41016	1789	chr1	33332392	33333492	1100	-	ENST00000583214.3	n/a	ENSG00000284154.1	0	0	MIR3605	miRNA	988.436	1012.05	437.458	425.857	1.28912	1.31992	1.04131	1.01369	-0.344387	0.00578574	2.23764	Not_significant	MIR3605	-0.770614
6069	90072	chr8	17643794	17801917	158123	-	ENST00000381869.5	Q9ULD2	ENSG00000129422.14	600	0.003795	MTUS1	protein_coding	786.807	811.839	316.108	285.815	1.02616	1.05881	0.75245	0.680341	-0.541195	0.0377124	1.42352	Not_significant	MTUS1	-0.7704
17150	71181	chr4	112647873	112648941	1068	-	ENST00000362299.1	n/a	ENSG00000199169.1	0	0	MIR367	miRNA	965.937	1045.98	344.831	401.382	1.25978	1.36417	0.820821	0.955432	-0.562906	0.0429563	1.36697	Not_significant	MIR367	-0.769478
35030	21560	chr12	112037598	112038715	1117	-	ENST00000584818.1	n/a	ENSG00000266370.1	0	0	MIR3657	miRNA	980.403	987.046	357.137	301.661	1.27865	1.28731	0.850113	0.718061	-0.710413	0.0826281	1.08287	Not_significant	MIR3657	-0.769287
6793	51137	chr2	9473536	9489742	16206	+	ENST00000470914.5	Q2TAA2	ENSG00000134330.19	0	0	IAH1	protein_coding	684.392	675.924	296.891	289.599	0.892589	0.881545	0.706706	0.689349	-0.345758	0.00596187	2.22462	Not_significant	IAH1	-0.76918
14368	48522	chr19	55312800	55326341	13541	-	ENST00000326652.9	A6NC51	ENSG00000180061.10	0	0	TMEM150B	protein_coding	897.609	912.5	392.821	380.86	1.17067	1.19009	0.935054	0.906582	-0.358261	0.00718156	2.14378	Not_significant	TMEM150B	-0.768033
25865	36116	chr17	2212696	2214414	1718	+	ENST00000433167.2	n/a	ENSG00000236838.2	0	0	AC090617.2	lncRNA	698.993	730.601	269.129	266.429	0.911631	0.952855	0.640623	0.634196	-0.548486	0.0399358	1.39864	Not_significant	AC090617.2	-0.767133
34573	42154	chr18	21825486	21832539	7053	-	ENST00000581072.6	n/a	ENSG00000265142.9	0	0	MIR133A1HG	lncRNA	898.885	810.063	298.341	334.082	1.17233	1.05649	0.710158	0.795234	-0.566142	0.044287	1.35372	Not_significant	MIR133A1HG	-0.7664
12520	16379	chr11	111601448	111730855	129407	+	ENST00000304987.4	A0A024R3G7,Q9H0K1,	ENSG00000170145.5	0	0	SIK2	protein_coding	766.378	772.037	343.69	348.024	0.999515	1.0069	0.818105	0.828421	-0.285192	0.00207472	2.68304	Not_significant	SIK2	-0.765182
986	30282	chr15	71822290	72119150	296860	-	ENST00000356056.10	B2RTY4	ENSG00000066933.16	3100	0.010443	MYO9A	protein_coding	773.565	773.221	317.002	311.112	1.00889	1.00844	0.754578	0.740557	-0.43217	0.0169777	1.77012	Not_significant	MYO9A	-0.764994
27195	58325	chr20	36869098	36870402	1304	+	ENST00000480334.3	n/a	ENSG00000242509.3	0	0	RN7SL156P	misc_RNA	921.336	925.338	377.766	367.736	1.20161	1.20683	0.899218	0.875343	-0.44064	0.0183714	1.73586	Not_significant	RN7SL156P	-0.764889
841	39607	chr17	59706653	59842255	135602	+	ENST00000262291.9	Q96GC9	ENSG00000062716.13	0	0	VMP1	protein_coding	859.262	859.876	321.074	289.905	1.12066	1.12146	0.76427	0.690077	-0.624486	0.0597551	1.22363	Not_significant	VMP1	-0.764136
6254	47379	chr19	47045908	47049624	3716	-	ENST00000253047.7	Q9NX00	ENSG00000130748.7	0	0	TMEM160	protein_coding	814.911	791.52	345.772	331.089	1.06281	1.03231	0.823061	0.78811	-0.378923	0.00963892	2.01597	Not_significant	TMEM160	-0.763897
1048	52336	chr2	53864068	53971993	107925	-	ENST00000404125.6	Q14997	ENSG00000068878.15	400	0.003706	PSME4	protein_coding	745.951	707.03	294.335	281.817	0.972874	0.922113	0.700622	0.670825	-0.46649	0.0230793	1.63678	Not_significant	PSME4	-0.763539
6016	29822	chr15	60419608	60480142	60534	-	ENST00000261520.9	A0A024R5V9,Q659A1,	ENSG00000128915.12	0	0	ICE2	protein_coding	861.703	907.367	352.747	310.35	1.12384	1.18339	0.839663	0.738744	-0.547694	0.0403666	1.39398	Not_significant	ICE2	-0.763474
26316	94281	chr9	33934295	33935376	1081	-	ENST00000458838.1	n/a	ENSG00000238300.1	0	0	SNORD121B	snoRNA	795.071	902.704	284.357	274.025	1.03694	1.17731	0.676871	0.652277	-0.736316	0.0919531	1.03643	Not_significant	SNORD121B	-0.763143
33623	34811	chr16	70315639	70347747	32108	-	ENST00000562077.5	n/a	ENSG00000261777.6	500	0.015572	AC012184.3	lncRNA	898.187	941.974	381.087	364.809	1.17142	1.22853	0.907123	0.868375	-0.434781	0.017651	1.75323	Not_significant	AC012184.3	-0.762271
13184	52534	chr2	61904646	62136247	231601	+	ENST00000311832.5	Q8N668	ENSG00000173163.10	1400	0.006045	COMMD1	protein_coding	727.166	735.759	305.848	304.8	0.948375	0.959582	0.728027	0.725533	-0.392438	0.0114313	1.9419	Not_significant	COMMD1	-0.762077
8853	90501	chr8	28889394	29053262	163868	+	ENST00000287701.15	Q6NT76	ENSG00000147421.18	200	0.00122	HMBOX1	protein_coding	722.484	679.322	267.714	282.194	0.942268	0.885976	0.637255	0.671722	-0.48202	0.0262982	1.58007	Not_significant	HMBOX1	-0.761626
38182	38064	chr17	37488890	37513498	24608	+	ENST00000617516.5	O95147,Q6FI36,	ENSG00000276023.5	0	0	DUSP14	protein_coding	712.635	722.423	289.9	274.833	0.929423	0.942189	0.690065	0.6542	-0.477463	0.0254584	1.59417	Not_significant	DUSP14	-0.761157
10118	35689	chr16	89719984	89740903	20919	+	ENST00000289816.9	Q8N554	ENSG00000158805.12	0	0	ZNF276	protein_coding	874.981	886.35	371.771	358.958	1.14116	1.15598	0.884947	0.854448	-0.401253	0.0127491	1.89452	Not_significant	ZNF276	-0.760181
38295	19106	chr12	47699400	47700917	1517	-	ENST00000611728.1	n/a	ENSG00000276390.1	0	0	AC004241.3	lncRNA	913.253	1028.04	381.516	320.189	1.19107	1.34078	0.908144	0.762164	-0.600076	0.054222	1.26582	Not_significant	AC004241.3	-0.759592
2020	10708	chr10	91922769	92030325	107556	+	ENST00000265990.11	O14981,Q2M1V9,	ENSG00000095564.14	750	0.006973	BTAF1	protein_coding	833.477	810.568	348.349	330.363	1.08703	1.05715	0.829195	0.786382	-0.408373	0.0138376	1.85894	Not_significant	BTAF1	-0.759142
2942	47558	chr19	48899311	48923372	24061	+	ENST00000405315.9	Q02818	ENSG00000104805.16	0	0	NUCB1	protein_coding	933.514	976.073	386.456	374.879	1.2175	1.273	0.919903	0.892346	-0.458652	0.0221586	1.65446	Not_significant	NUCB1	-0.758821
37239	64593	chr3	48985484	48986963	1479	-	ENST00000609473.1	n/a	ENSG00000273211.1	0	0	AC137630.4	lncRNA	843.82	928.77	310.416	330.744	1.10052	1.21131	0.738901	0.787289	-0.599098	0.0541848	1.26612	Not_significant	AC137630.4	-0.758531
20565	64959	chr3	52688247	52689315	1068	+	ENST00000391191.1	n/a	ENSG00000212493.1	0	0	SNORD19	snoRNA	850.789	951.69	354.221	307.99	1.1096	1.2412	0.843172	0.733126	-0.576615	0.0483971	1.31518	Not_significant	SNORD19	-0.758352
551	73820	chr5	55306988	55425579	118591	+	ENST00000230640.10	P42285	ENSG00000039123.16	0	0	MTREX	protein_coding	735.141	745.33	303.896	314.578	0.958776	0.972064	0.723381	0.748808	-0.391266	0.0115377	1.93788	Not_significant	MTREX	-0.758228
3223	85821	chr7	27525441	27663883	138442	-	ENST00000265395.7	A0A024RA75,P31937,	ENSG00000106049.9	200	0.001445	HIBADH	protein_coding	797.294	805.454	352.451	358.646	1.03984	1.05048	0.838959	0.853705	-0.304424	0.00325398	2.48758	Not_significant	HIBADH	-0.757281
9797	26481	chr14	73932275	73951094	18819	-	ENST00000286544.5	A0A024R6F8,Q96MY7,	ENSG00000156050.10	0	0	FAM161B	protein_coding	863.606	796.346	314.111	298.518	1.12632	1.0386	0.747696	0.710579	-0.570051	0.0469478	1.32838	Not_significant	FAM161B	-0.757247
23143	3848	chr1	100462398	100486997	24599	-	ENST00000432210.1	n/a	ENSG00000228086.1	0	0	AL589990.1	lncRNA	708.914	709.397	290.912	295.181	0.92457	0.9252	0.692474	0.702636	-0.406967	0.0138641	1.85811	Not_significant	AL589990.1	-0.756189
27090	10927	chr10	97583342	97612802	29460	+	ENST00000370647.8	Q86XE5	ENSG00000241935.9	0	0	HOGA1	protein_coding	872.223	926.198	372.056	341.23	1.13756	1.20795	0.885626	0.812249	-0.466173	0.0238768	1.62202	Not_significant	HOGA1	-0.756145
19316	42976	chr18	56753225	56754326	1101	-	ENST00000384138.1	n/a	ENSG00000206865.1	26	0.023615	AC008006.1	misc_RNA	658.978	721.19	242.068	277.275	0.859444	0.940581	0.576208	0.660013	-0.542079	0.0403222	1.39446	Not_significant	AC008006.1	-0.755906
37185	57132	chr2	241580921	241582726	1805	+	ENST00000608316.1	n/a	ENSG00000273113.1	0	0	AC133528.1	lncRNA	1017.07	988.68	431.56	412.632	1.32647	1.28944	1.02727	0.982211	-0.380494	0.0103266	1.98604	Not_significant	AC133528.1	-0.755677
12091	62183	chr22	38426326	38456199	29873	-	ENST00000303592.3	A0A024R1L8,P48050,	ENSG00000168135.4	0	0	KCNJ4	protein_coding	1041.13	1046.25	439.933	447.549	1.35785	1.36453	1.0472	1.06533	-0.365899	0.00864761	2.0631	Not_significant	KCNJ4	-0.754887
19237	87270	chr7	92701707	92702814	1107	-	ENST00000384036.1	n/a	ENSG00000206763.1	0	0	RNU6-10P	snRNA	731.087	779.935	284.496	311.42	0.953489	1.0172	0.677202	0.741291	-0.474339	0.0257535	1.58916	Not_significant	RNU6-10P	-0.753802
17899	27623	chr14	103566404	103567545	1141	+	ENST00000364314.1	n/a	ENSG00000201184.1	0	0	RNU4-68P	snRNA	810.698	874.969	311.087	330.354	1.05732	1.14114	0.740498	0.78636	-0.525926	0.0369826	1.432	Not_significant	RNU4-68P	-0.753127
18321	85342	chr7	6212637	6213740	1103	-	ENST00000365403.1	n/a	ENSG00000202273.1	0	0	AC092439.1	misc_RNA	991.22	994.032	384.922	362.737	1.29276	1.29642	0.916251	0.863443	-0.540865	0.0405681	1.39182	Not_significant	AC092439.1	-0.752784
34999	36774	chr17	8336696	8338758	2062	+	ENST00000585275.1	n/a	ENSG00000266279.1	0	0	AC135178.5	lncRNA	1170.35	1211.53	430.797	320.436	1.52638	1.58009	1.02545	0.762752	-0.796763	0.113636	0.944484	Not_significant	AC135178.5	-0.75253
27529	66819	chr3	141918251	141920021	1770	-	ENST00000492725.1	n/a	ENSG00000244124.1	0	0	ATP1B3-AS1	lncRNA	799.211	823.345	340.274	351.134	1.04234	1.07381	0.809973	0.835824	-0.362654	0.00846438	2.0724	Not_significant	ATP1B3-AS1	-0.751566
26187	88101	chr7	116275605	116287664	12059	-	ENST00000457033.5	n/a	ENSG00000237870.6	0	0	AC073130.1	lncRNA	916.013	925.839	334.174	272.397	1.19467	1.20749	0.795453	0.648402	-0.734404	0.0948302	1.02305	Not_significant	AC073130.1	-0.751334
11010	64955	chr3	52685015	52694492	9477	+	ENST00000394799.6	Q9BVP2	ENSG00000163938.17	200	0.021104	GNL3	protein_coding	860.585	927.922	364.566	326.015	1.12238	1.2102	0.867797	0.776032	-0.504868	0.0325033	1.48807	Not_significant	GNL3	-0.751281
1671	94228	chr9	33024272	33039907	15635	+	ENST00000330899.5	P31689	ENSG00000086061.16	0	0	DNAJA1	protein_coding	760.238	741.626	319.398	304.092	0.991507	0.967234	0.760281	0.723847	-0.400311	0.0133289	1.8752	Not_significant	DNAJA1	-0.750665
13007	16803	chr11	119120579	119136059	15480	+	ENST00000350777.7	A0A024R3F5,Q9BQA5,	ENSG00000172273.13	0	0	HINFP	protein_coding	1027.95	1068.99	426.547	387.917	1.34066	1.39418	1.01533	0.923381	-0.496358	0.0307494	1.51216	Not_significant	HINFP	-0.750574
36995	51804	chr2	32320637	32323002	2365	+	ENST00000608925.1	n/a	ENSG00000272754.1	0	0	AL133245.1	lncRNA	854.03	836.912	368.94	356.735	1.11383	1.09151	0.878209	0.849156	-0.352427	0.00741785	2.12972	Not_significant	AL133245.1	-0.750571
4168	73997	chr5	65589689	65625333	35644	-	ENST00000231524.14	P36406	ENSG00000113595.15	0	0	TRIM23	protein_coding	684.303	682.429	287.469	291.416	0.892473	0.890028	0.684279	0.693674	-0.371377	0.00953992	2.02046	Not_significant	TRIM23	-0.75035
6382	75758	chr5	140400832	140539849	139017	+	ENST00000360839.7	Q8IWZ3	ENSG00000131503.21	5000	0.035967	ANKHD1	protein_coding	874.934	922.944	373.761	343.255	1.14109	1.20371	0.889684	0.817069	-0.458213	0.0230663	1.63702	Not_significant	ANKHD1	-0.750105
40899	96108	chr9	127784832	127785923	1091	+	ENST00000583311.1	n/a	ENSG00000283863.1	0	0	MIR3960	miRNA	914.831	972.656	390.943	359.221	1.19313	1.26854	0.930584	0.855074	-0.463184	0.0240274	1.61929	Not_significant	MIR3960	-0.75003
9861	79974	chr6	73694784	73828316	133532	+	ENST00000422508.6	Q6YHK3	ENSG00000156535.15	650	0.004868	CD109	protein_coding	827.349	822.549	317.401	294.815	1.07903	1.07277	0.755527	0.701765	-0.562259	0.0464524	1.33299	Not_significant	CD109	-0.749487
2306	25658	chr14	50117129	50232578	115449	-	ENST00000216373.10	Q07890	ENSG00000100485.12	0	0	SOS2	protein_coding	872.074	834.117	318.305	318.859	1.13736	1.08786	0.757679	0.758998	-0.553038	0.0442664	1.35393	Not_significant	SOS2	-0.748772
2550	42184	chr18	22932327	23026486	94159	+	ENST00000327155.10	A0A024RC34,Q99708,	ENSG00000101773.19	0	0	RBBP8	protein_coding	895.23	884.745	383.303	372.553	1.16756	1.15389	0.912398	0.886809	-0.367669	0.00920285	2.03608	Not_significant	RBBP8	-0.748602
6339	76955	chr5	177402139	177410576	8437	-	ENST00000253496.3	P00748	ENSG00000131187.9	0	0	F12	protein_coding	1001.07	918.511	385.471	331.087	1.3056	1.19793	0.917558	0.788105	-0.553631	0.0444796	1.35184	Not_significant	F12	-0.74842
16003	38620	chr17	43169480	43211689	42209	+	ENST00000341165.10	A0A024R1V3,Q14596,	ENSG00000188554.14	0	0	NBR1	protein_coding	881.642	978.833	368.897	305.981	1.14984	1.2766	0.878106	0.728344	-0.594967	0.0552616	1.25758	Not_significant	NBR1	-0.748217
13603	15088	chr11	67451300	67453729	2429	-	ENST00000312457.2	A0A0I9RJ67,Q8TDT2,	ENSG00000175514.2	0	0	GPR152	protein_coding	930.933	905.35	384.374	377.56	1.21413	1.18076	0.914947	0.898727	-0.401046	0.0136758	1.86405	Not_significant	GPR152	-0.747567
36203	22050	chr12	123261059	123262402	1343	+	ENST00000602352.1	n/a	ENSG00000269980.1	0	0	AC068768.1	lncRNA	915.055	832.251	340.091	268.165	1.19342	1.08543	0.809538	0.638328	-0.654377	0.0721435	1.1418	Not_significant	AC068768.1	-0.747169
18060	19988	chr12	56587517	56588621	1104	+	ENST00000364709.1	n/a	ENSG00000201579.1	0	0	RNU6-343P	snRNA	924.241	864.993	366.572	328.387	1.2054	1.12813	0.872572	0.781678	-0.496337	0.0312376	1.50532	Not_significant	RNU6-343P	-0.747147
41398	98435	chrX	71103990	71112571	8581	-	ENST00000646505.1	A0A2R8YE73	ENSG00000285171.1	0	0	AL590764.2	protein_coding	1035.52	1072.29	444.262	431.813	1.35053	1.39849	1.0575	1.02787	-0.398614	0.0133636	1.87408	Not_significant	AL590764.2	-0.747033
13878	12839	chr11	10540296	10599929	59633	+	ENST00000529979.6	n/a	ENSG00000177112.8	0	0	MRVI1-AS1	lncRNA	974.565	997.283	365.886	306.45	1.27103	1.30066	0.870939	0.72946	-0.684289	0.0810477	1.09126	Not_significant	MRVI1-AS1	-0.746737
21908	95972	chr9	124657466	124698631	41165	+	ENST00000429139.1	n/a	ENSG00000224020.1	0	0	MIR181A2HG	lncRNA	905.384	910.748	334.432	286.741	1.18081	1.1878	0.796067	0.682546	-0.679797	0.0797747	1.09813	Not_significant	MIR181A2HG	-0.746509
34461	37614	chr17	29369716	29391777	22061	-	ENST00000577218.1	n/a	ENSG00000264808.1	0	0	AC068025.1	lncRNA	771.274	845.102	312.753	290.387	1.0059	1.10219	0.744464	0.691224	-0.554193	0.0450875	1.34594	Not_significant	AC068025.1	-0.745913
39467	72254	chr4	168842987	168844735	1748	+	ENST00000624842.1	n/a	ENSG00000279384.1	0	0	AC080188.2	TEC	794.498	874.665	288.806	302.13	1.03619	1.14074	0.687461	0.719177	-0.630046	0.0655648	1.18333	Not_significant	AC080188.2	-0.745552
3338	95194	chr9	92493553	92537092	43539	-	ENST00000444490.6	O94769	ENSG00000106823.12	250	0.005742	ECM2	protein_coding	674.79	656.91	288.526	281.465	0.880066	0.856746	0.686795	0.669987	-0.356253	0.00811208	2.09087	Not_significant	ECM2	-0.744878
22584	56220	chr2	215939307	215942719	3412	-	ENST00000413311.1	n/a	ENSG00000226276.1	0	0	AC093382.1	lncRNA	709.374	749.553	297.798	284.324	0.92517	0.977572	0.708865	0.676792	-0.457509	0.023576	1.62753	Not_significant	AC093382.1	-0.74461
2535	41721	chr18	2654725	2805017	150292	+	ENST00000320876.11	A6NHR9	ENSG00000101596.16	500	0.003327	SMCHD1	protein_coding	881.645	888.89	390.965	389.279	1.14985	1.1593	0.930636	0.926623	-0.314183	0.00427767	2.36879	Not_significant	SMCHD1	-0.744235
27755	15699	chr11	78138794	78175251	36457	+	ENST00000530261.2	n/a	ENSG00000246174.9	0	0	KCTD21-AS1	lncRNA	908.719	883.518	376.532	354.613	1.18516	1.15229	0.89628	0.844105	-0.425527	0.0178379	1.74866	Not_significant	KCTD21-AS1	-0.744101
1421	2649	chr1	51789195	51879937	90742	-	ENST00000544028.5	F5H7V1	ENSG00000078618.21	0	0	NRDC	protein_coding	838.58	877.754	354.858	324.406	1.09368	1.14477	0.844688	0.772202	-0.469281	0.0260302	1.58452	Not_significant	NRDC	-0.743587
39117	19073	chr12	46403643	46407166	3523	+	ENST00000623851.1	n/a	ENSG00000278896.1	0	0	AC025031.5	TEC	917.885	1099.24	372.362	307.807	1.19711	1.43364	0.886354	0.73269	-0.70033	0.086896	1.061	Not_significant	AC025031.5	-0.743051
1728	25660	chr14	50237562	50313168	75606	-	ENST00000261699.8	C9JVN9	ENSG00000087299.12	500	0.006613	L2HGDH	protein_coding	759.627	798.835	303.104	295.98	0.990711	1.04185	0.721495	0.704538	-0.511288	0.0352266	1.45313	Not_significant	L2HGDH	-0.742967
8871	90729	chr8	38263129	38270224	7095	-	ENST00000424479.7	A0A140VK38,Q8NEB5,	ENSG00000147535.17	0	0	PLPP5	protein_coding	815.616	879.01	311.523	327.331	1.06373	1.14641	0.741536	0.779164	-0.539404	0.0419499	1.37727	Not_significant	PLPP5	-0.742904
38474	14952	chr11	66374137	66375435	1298	-	ENST00000615369.1	n/a	ENSG00000276918.1	0	0	AP001107.10	misc_RNA	1010.97	1101.22	428.065	382.056	1.31851	1.43622	1.01895	0.909429	-0.514525	0.0362184	1.44107	Not_significant	AP001107.10	-0.741467
15616	93155	chr8	144011279	144047114	35835	+	ENST00000377470.8	Q76KD6	ENSG00000186583.12	2100	0.058602	SPATC1	protein_coding	1082.86	1129.94	436.074	381.271	1.41227	1.47368	1.03801	0.907561	-0.568851	0.0497499	1.30321	Not_significant	SPATC1	-0.741331
33730	36035	chr17	1241938	1255000	13062	-	ENST00000575911.1	n/a	ENSG00000262213.1	762	0.058337	AC144836.1	lncRNA	929.021	964.486	395.378	367.037	1.21164	1.25789	0.94114	0.873679	-0.444407	0.021479	1.66799	Not_significant	AC144836.1	-0.741265
9348	79763	chr6	56457988	56852916	394928	-	ENST00000312431.10	F6QMI7	ENSG00000151914.20	5300	0.01342	DST	protein_coding	682.965	674.454	282.439	291.321	0.890728	0.879627	0.672305	0.693448	-0.374342	0.0104723	1.97996	Not_significant	DST	-0.741181
24839	3173	chr1	68478128	68483539	5411	+	ENST00000425820.1	n/a	ENSG00000233589.1	0	0	AL138789.1	lncRNA	931.034	921.357	291.293	342.087	1.21426	1.20164	0.693381	0.814289	-0.680241	0.081407	1.08934	Not_significant	AL138789.1	-0.741012
4742	47408	chr19	47475149	47485219	10070	-	ENST00000338134.8	A0A384NLB4,Q9Y664,	ENSG00000118162.14	0	0	KPTN	protein_coding	951.936	957.089	437.94	439.683	1.24152	1.24824	1.04245	1.0466	-0.253158	0.00118299	2.92702	Not_significant	KPTN	-0.740998
18927	12794	chr11	9383651	9448127	64476	+	ENST00000379719.8	O95373	ENSG00000205339.10	0	0	IPO7	protein_coding	1011.34	1085.51	418.167	355.897	1.319	1.41573	0.995386	0.847162	-0.569694	0.0500757	1.30037	Not_significant	IPO7	-0.740815
38805	1570	chr1	29040198	29041480	1282	+	ENST00000619772.1	n/a	ENSG00000277958.1	0	0	AL138785.3	misc_RNA	922.072	847.693	341.357	321.282	1.20257	1.10557	0.812551	0.764766	-0.549258	0.0448693	1.34805	Not_significant	AL138785.3	-0.740427
12927	94080	chr9	21453846	21560831	106985	-	ENST00000304425.4	n/a	ENSG00000171889.5	4800	0.044866	MIR31HG	lncRNA	988.047	980.057	368.846	326.231	1.28862	1.2782	0.877985	0.776546	-0.633557	0.0679367	1.1679	Not_significant	MIR31HG	-0.739928
27168	26347	chr14	71447688	71448958	1270	+	ENST00000460552.3	n/a	ENSG00000242330.3	0	0	RN7SL683P	misc_RNA	676.955	636.774	253.804	272.489	0.882889	0.830485	0.604144	0.648621	-0.451725	0.0230332	1.63765	Not_significant	RN7SL683P	-0.739765
3049	43977	chr19	3610649	3627815	17166	-	ENST00000248420.9	Q8WUQ7	ENSG00000105298.14	0	0	CACTIN	protein_coding	896.797	875.482	383.23	375.893	1.16961	1.14181	0.912224	0.894759	-0.355195	0.00829297	2.08129	Not_significant	CACTIN	-0.739264
10017	51654	chr2	27441365	27446481	5116	+	ENST00000543753.5	Q53RY4	ENSG00000157992.12	0	0	KRTCAP3	protein_coding	908.613	944.215	390.502	377.835	1.18502	1.23145	0.929534	0.899382	-0.401913	0.0144843	1.8391	Not_significant	KRTCAP3	-0.739159
15033	79167	chr6	38168450	38640929	472479	-	ENST00000481247.6	Q96Q07	ENSG00000183826.18	1100	0.002328	BTBD9	protein_coding	646.508	645.078	281.512	283.931	0.84318	0.841315	0.670099	0.675857	-0.323685	0.00520929	2.28322	Not_significant	BTBD9	-0.739045
40717	13725	chr11	46450806	46451887	1081	+	ENST00000637870.1	n/a	ENSG00000283497.1	0	0	MIR3160-2	miRNA	906.426	886.85	358.027	357.075	1.18217	1.15664	0.852232	0.849966	-0.458372	0.0244298	1.61208	Not_significant	MIR3160-2	-0.738932
35721	38815	chr17	44981513	44982772	1259	+	ENST00000593177.1	n/a	ENSG00000267788.1	0	0	AC015936.2	lncRNA	970.143	996.529	405.099	377.545	1.26527	1.29968	0.96428	0.898692	-0.461323	0.0250836	1.60061	Not_significant	AC015936.2	-0.738398
17255	23288	chr13	45337479	45338609	1130	-	ENST00000362607.1	n/a	ENSG00000199477.1	0	0	SNORA31	snoRNA	838.241	876.024	356.907	328.401	1.09324	1.14252	0.849566	0.781711	-0.454761	0.0238095	1.62325	Not_significant	SNORA31	-0.73819
40922	42155	chr18	21825697	21826785	1088	-	ENST00000385052.1	n/a	ENSG00000283927.1	0	0	MIR133A1	miRNA	796.843	835.547	322.179	333.608	1.03925	1.08973	0.766901	0.794106	-0.447682	0.022477	1.64826	Not_significant	MIR133A1	-0.737897
41058	64555	chr3	48578901	48579977	1076	-	ENST00000390201.1	n/a	ENSG00000284251.1	0	0	MIR711	miRNA	914.038	907.473	345.436	312.002	1.19209	1.18353	0.822261	0.742676	-0.602204	0.0596518	1.22438	Not_significant	MIR711	-0.737324
15448	37735	chr17	31303769	31315054	11285	-	ENST00000330927.5	P34910	ENSG00000185862.7	0	0	EVI2B	protein_coding	766.211	792.316	317.055	334.132	0.999298	1.03334	0.754704	0.795353	-0.391034	0.0130342	1.88491	Not_significant	EVI2B	-0.737067
9795	10170	chr10	73253758	73359859	106101	-	ENST00000310715.7	Q5T0N1	ENSG00000156042.18	4050	0.038171	CFAP70	protein_coding	859.102	853.994	317.024	272.521	1.12045	1.11378	0.75463	0.648697	-0.670927	0.0796958	1.09856	Not_significant	CFAP70	-0.737057
163	32192	chr16	2816179	2821719	5540	+	ENST00000450020.7	Q9Y6M0	ENSG00000007038.11	0	0	PRSS21	protein_coding	1029.89	1052.64	424.698	396.661	1.34319	1.37286	1.01093	0.944194	-0.474248	0.027992	1.55297	Not_significant	PRSS21	-0.736491
17477	52370	chr2	55014417	55015521	1104	-	ENST00000363216.1	n/a	ENSG00000200086.1	0	0	RNU6-433P	snRNA	959.913	1082.44	385.391	348.904	1.25192	1.41173	0.917368	0.830516	-0.607796	0.0614745	1.2113	Not_significant	RNU6-433P	-0.736226
18691	78688	chr6	31738947	31762676	23729	+	ENST00000375755.8	A0A024RCM1,O43196,	ENSG00000204410.16	0	0	MSH5	protein_coding	1026.74	1105.11	418.672	344.42	1.33908	1.44129	0.996588	0.819842	-0.614172	0.0633761	1.19807	Not_significant	MSH5	-0.735824
648	20744	chr12	88492792	88581851	89059	-	ENST00000347404.10	A0A024RBF5,P21583,	ENSG00000049130.16	0	0	KITLG	protein_coding	750.357	761.301	314.96	313.621	0.978621	0.992894	0.749717	0.74653	-0.397956	0.0141649	1.84879	Not_significant	KITLG	-0.735737
32129	39882	chr17	64505976	64537946	31970	+	ENST00000556440.7	Q96GE4	ENSG00000258890.7	0	0	CEP95	protein_coding	919.574	942.397	349.309	295.444	1.19931	1.22908	0.83148	0.703262	-0.662007	0.0775237	1.11057	Not_significant	CEP95	-0.735202
4735	16708	chr11	118435491	118526832	91341	+	ENST00000534358.8	Q03164	ENSG00000118058.23	0	0	KMT2A	protein_coding	891.251	931.124	363.884	321.489	1.16238	1.21438	0.866174	0.765258	-0.542854	0.0442654	1.35394	Not_significant	KMT2A	-0.734989
37555	14444	chr11	62792701	62793771	1070	-	ENST00000622549.1	n/a	ENSG00000274066.1	0	0	MIR6514	miRNA	921.588	972.083	395.474	363.463	1.20194	1.2678	0.941369	0.865171	-0.451129	0.0234911	1.6291	Not_significant	MIR6514	-0.734932
42713	68981	chr4	3449637	3453108	3471	+	ENST00000668606.1	n/a	ENSG00000286900.1	0	0	AL590235.2	lncRNA	920.912	922.607	420.578	422.549	1.20106	1.20327	1.00113	1.00582	-0.260636	0.00151611	2.81927	Not_significant	AL590235.2	-0.734802
13409	30076	chr15	66490134	66498750	8616	-	ENST00000563480.6	A0A024R5X1,O75971,	ENSG00000174446.13	0	0	SNAPC5	protein_coding	906.582	852.177	364.018	340.35	1.18237	1.11141	0.866492	0.810154	-0.452152	0.0237425	1.62447	Not_significant	SNAPC5	-0.734509
4467	55803	chr2	200908976	200964660	55684	-	ENST00000234296.7	A0A024R411,Q13416,	ENSG00000115942.9	0	0	ORC2	protein_coding	911.347	946.673	371.373	331.613	1.18858	1.23466	0.884	0.789357	-0.534193	0.0422362	1.37432	Not_significant	ORC2	-0.73415
3743	13461	chr11	34915129	34996122	80993	+	ENST00000448838.7	O00330	ENSG00000110435.12	4600	0.056795	PDHX	protein_coding	869.512	863.717	343.179	325.04	1.13402	1.12647	0.816888	0.773711	-0.507064	0.0356581	1.44784	Not_significant	PDHX	-0.734149
1641	74378	chr5	78359616	78480739	121123	+	ENST00000621999.5	O15126	ENSG00000085365.18	5900	0.048711	SCAMP1	protein_coding	780.429	773.633	347.733	349.813	1.01784	1.00898	0.827728	0.83268	-0.287679	0.00280808	2.55159	Not_significant	SCAMP1	-0.734039
20697	11001	chr10	100188299	100230596	42297	-	ENST00000370397.8	O15111	ENSG00000213341.11	300	0.007093	CHUK	protein_coding	952.254	984.933	391.045	354.91	1.24194	1.28456	0.930826	0.844812	-0.508798	0.0361226	1.44222	Not_significant	CHUK	-0.733799
34935	37613	chr17	29351068	29404105	53037	+	ENST00000584958.2	n/a	ENSG00000266111.2	0	0	AC068025.2	lncRNA	777.584	853.477	327.431	293.972	1.01413	1.11311	0.779402	0.699758	-0.524205	0.0398411	1.39967	Not_significant	AC068025.2	-0.733713
20843	96775	chr9	136981992	136985758	3766	+	ENST00000408973.3	Q6ZST4	ENSG00000214402.7	0	0	LCNL1	protein_coding	904.308	914.36	398.648	406.506	1.1794	1.19251	0.948924	0.967629	-0.307541	0.00411568	2.38556	Not_significant	LCNL1	-0.733656
31881	34741	chr16	69326912	69331588	4676	-	ENST00000288022.2	A0A024R6Y3,Q9HBH1,	ENSG00000258429.2	0	0	PDF	protein_coding	770.741	858.075	320.547	286.068	1.00521	1.11911	0.763016	0.680944	-0.556966	0.0481883	1.31706	Not_significant	PDF	-0.733556
7377	15405	chr11	72836744	73143318	306574	-	ENST00000409418.9	O94868	ENSG00000137478.15	1950	0.006361	FCHSD2	protein_coding	870.207	855.689	350.916	330.203	1.13493	1.116	0.835305	0.786001	-0.473362	0.0282157	1.54951	Not_significant	FCHSD2	-0.733478
2102	94088	chr9	21801648	21937651	136003	+	ENST00000580900.5	Q13126	ENSG00000099810.21	300	0.002206	MTAP	protein_coding	991.567	1046.19	393.85	326.07	1.29321	1.36445	0.937503	0.776163	-0.633069	0.0694642	1.15824	Not_significant	MTAP	-0.733245
21159	37051	chr17	16281013	16282088	1075	+	ENST00000408428.1	n/a	ENSG00000221355.1	0	0	MIR1288	miRNA	827.326	923.231	348.944	299.967	1.079	1.20408	0.830611	0.714028	-0.563717	0.0500922	1.30023	Not_significant	MIR1288	-0.732961
18999	60161	chr21	33589385	33642918	53533	-	ENST00000290244.9	A6NMA8	ENSG00000205758.12	200	0.003736	CRYZL1	protein_coding	753.239	781.641	313.261	322.452	0.982379	1.01942	0.745673	0.767551	-0.403673	0.0154421	1.81129	Not_significant	CRYZL1	-0.731172
16692	11584	chr10	119829403	119873754	44351	-	ENST00000360003.7	Q9BTE3	ENSG00000197771.12	0	0	MCMBP	protein_coding	761.65	741.825	305.126	281.483	0.993349	0.967493	0.726309	0.67003	-0.489825	0.0321947	1.49222	Not_significant	MCMBP	-0.730924
28562	52180	chr2	46568255	46581238	12983	-	ENST00000506009.2	n/a	ENSG00000250116.2	0	0	AC018682.1	lncRNA	891.985	932.301	380.207	366.566	1.16333	1.21591	0.905028	0.872558	-0.420585	0.0182993	1.73757	Not_significant	AC018682.1	-0.730795
7627	70385	chr4	78775377	78912185	136808	+	ENST00000335016.9	Q9NSY1	ENSG00000138756.17	800	0.005848	BMP2K	protein_coding	764.741	756.279	335.952	342.14	0.99738	0.986344	0.799685	0.814415	-0.297481	0.00349638	2.45638	Not_significant	BMP2K	-0.730728
38398	29711	chr15	56634037	56635167	1130	-	ENST00000614892.1	n/a	ENSG00000276696.1	0	0	AC090518.2	misc_RNA	778.446	801.618	327.167	342.174	1.01525	1.04548	0.778774	0.814496	-0.371165	0.010794	1.96682	Not_significant	AC090518.2	-0.730013
41614	11390	chr10	112810030	112822838	12808	-	ENST00000648389.1	n/a	ENSG00000285676.1	0	0	AL158212.5	lncRNA	882.655	986.954	355.652	325.033	1.15116	1.28719	0.846578	0.773694	-0.589672	0.0578675	1.23757	Not_significant	AL158212.5	-0.729758
17957	39320	chr17	50695643	50696760	1117	+	ENST00000364470.1	n/a	ENSG00000201340.1	0	0	AC005921.1	misc_RNA	1112.67	1126.67	402.385	289.573	1.45115	1.46941	0.95782	0.689287	-0.826312	0.130909	0.88303	Not_significant	AC005921.1	-0.729658
11862	16618	chr11	117231670	117286454	54784	+	ENST00000300650.9	A0A024R3D4,Q8ND24,	ENSG00000167257.11	1100	0.020079	RNF214	protein_coding	800.218	768.437	335.182	316.609	1.04365	1.0022	0.797853	0.753642	-0.399042	0.0148769	1.82749	Not_significant	RNF214	-0.729244
724	575	chr1	10210615	10381603	170988	+	ENST00000377086.5	O60333	ENSG00000054523.17	0	0	KIF1B	protein_coding	776.478	801.307	329.87	307.82	1.01269	1.04507	0.785208	0.732721	-0.438969	0.0218276	1.66099	Not_significant	KIF1B	-0.729124
22120	39566	chr17	59105597	59118267	12670	+	ENST00000451775.1	n/a	ENSG00000224738.1	0	0	AC099850.2	lncRNA	772.16	758.663	293.894	312.427	1.00706	0.989453	0.699572	0.743688	-0.468149	0.0277652	1.5565	Not_significant	AC099850.2	-0.728674
39936	19113	chr12	47728150	47731598	3448	-	ENST00000623870.1	n/a	ENSG00000280054.1	0	0	AC004241.5	TEC	1018.01	923.816	340.647	333.172	1.3277	1.20485	0.810861	0.793068	-0.658976	0.0783861	1.10576	Not_significant	AC004241.5	-0.72867
9329	25682	chr14	50633579	50669306	35727	-	ENST00000324679.5	Q9H4B6	ENSG00000151748.15	0	0	SAV1	protein_coding	941.855	972.125	366.142	313.261	1.22837	1.26785	0.871548	0.745673	-0.626231	0.0686377	1.16344	Not_significant	SAV1	-0.728581
43863	39951	chr17	67658014	67660465	2451	-	ENST00000655554.1	n/a	ENSG00000288109.1	0	0	AC079331.3	lncRNA	836.062	953.665	348.482	298.966	1.0904	1.24378	0.829511	0.711646	-0.598898	0.0608677	1.21561	Not_significant	AC079331.3	-0.728029
27907	71238	chr4	112979589	113072962	93373	-	ENST00000508959.1	n/a	ENSG00000248152.2	200	0.002142	ANK2-AS1	lncRNA	651.711	650.306	277.187	273.406	0.849966	0.848133	0.659804	0.650804	-0.373685	0.0112722	1.94799	Not_significant	ANK2-AS1	-0.727936
22550	80936	chr6	129439484	129577047	137563	-	ENST00000665046.1	n/a	ENSG00000226149.6	650	0.004725	AL356124.1	lncRNA	730.393	701.653	299.757	277.291	0.952583	0.915101	0.713528	0.660051	-0.44331	0.0229429	1.63935	Not_significant	AL356124.1	-0.72674
16964	12852	chr11	10750245	10779746	29501	+	ENST00000361367.7	Q6PD62	ENSG00000198730.9	0	0	CTR9	protein_coding	1133.04	1284.27	468.612	341.827	1.47772	1.67495	1.11546	0.81367	-0.708622	0.0942955	1.02551	Not_significant	CTR9	-0.726698
16895	25680	chr14	50532025	50633049	101024	+	ENST00000441560.6	A0A0S2Z5A2,Q8WXF7,	ENSG00000198513.13	200	0.00198	ATL1	protein_coding	920.006	932.005	347.366	300.948	1.19988	1.21553	0.826855	0.716363	-0.646323	0.0751859	1.12386	Not_significant	ATL1	-0.726379
15488	68404	chr3	197790234	197888436	98202	+	ENST00000438796.6	Q96II8	ENSG00000186001.14	1000	0.010183	LRCH3	protein_coding	785.327	836.079	336.547	305.479	1.02423	1.09042	0.801102	0.727149	-0.468537	0.0282575	1.54887	Not_significant	LRCH3	-0.725701
8736	81610	chr6	154831696	155257723	426027	+	ENST00000461783.7	Q8IVF5	ENSG00000146426.18	1700	0.00399	TIAM2	protein_coding	702.679	696.651	319.156	314.88	0.916439	0.908577	0.759705	0.749527	-0.274095	0.00225238	2.64736	Not_significant	TIAM2	-0.725627
4166	73994	chr5	65562238	65587541	25303	+	ENST00000535264.5	F5H7P7	ENSG00000113593.12	300	0.011856	PPWD1	protein_coding	657.727	674.603	270.848	273.805	0.857812	0.879822	0.644715	0.651753	-0.422537	0.0193107	1.7142	Not_significant	PPWD1	-0.724314
23413	56483	chr2	219903899	219905923	2024	-	ENST00000438659.2	n/a	ENSG00000228909.2	0	0	LINC01803	lncRNA	733.406	720.074	268.277	290.066	0.956513	0.939125	0.638595	0.69046	-0.512283	0.0385974	1.41344	Not_significant	LINC01803	-0.724082
29672	63919	chr3	33413149	33414211	1062	+	ENST00000516891.1	n/a	ENSG00000252700.1	0	0	RNU7-110P	snRNA	786.941	791.176	353.32	348.911	1.02633	1.03186	0.841027	0.830532	-0.300182	0.00387559	2.41166	Not_significant	RNU7-110P	-0.723937
37959	64745	chr3	50226435	50227490	1055	+	ENST00000611784.1	n/a	ENSG00000275334.1	0	0	MIR5787	miRNA	924.452	903.147	384.024	398.972	1.20568	1.17789	0.914114	0.949695	-0.354868	0.00912978	2.03954	Not_significant	MIR5787	-0.723767
35256	44554	chr19	10252267	10286108	33841	-	ENST00000592893.1	n/a	ENSG00000266978.1	0	0	AC011511.2	lncRNA	865.444	895.624	379.66	361.003	1.12872	1.16808	0.903726	0.859316	-0.381557	0.0126897	1.89655	Not_significant	AC011511.2	-0.723641
38857	29557	chr15	51313033	51314109	1076	+	ENST00000614683.1	n/a	ENSG00000278098.1	0	0	MIR7973-1	miRNA	742.052	728.945	329.684	323.294	0.967789	0.950695	0.784765	0.769555	-0.303683	0.00415352	2.38158	Not_significant	MIR7973-1	-0.723247
19183	92596	chr8	125899950	125901054	1104	+	ENST00000383968.1	n/a	ENSG00000206695.1	0	0	RNU6-442P	snRNA	746.621	749.664	286.88	262.593	0.973748	0.977717	0.682877	0.625065	-0.57726	0.0559897	1.25189	Not_significant	RNU6-442P	-0.722667
27867	17916	chr12	6577621	6584739	7118	+	ENST00000501075.2	n/a	ENSG00000247853.2	0	0	AC006064.2	lncRNA	972.136	1014.2	381.423	318.338	1.26787	1.32273	0.907923	0.757758	-0.637171	0.0734305	1.13412	Not_significant	AC006064.2	-0.72263
21475	67178	chr3	157016341	157017696	1355	+	ENST00000410567.1	n/a	ENSG00000222499.1	0	0	RN7SKP177	misc_RNA	917.519	900.01	401.169	389.041	1.19663	1.1738	0.954925	0.926056	-0.333665	0.00683131	2.1655	Not_significant	RN7SKP177	-0.722551
32517	38441	chr17	41848517	41852447	3930	-	ENST00000560400.1	n/a	ENSG00000259623.1	0	0	AC125257.1	lncRNA	1048.4	1168.38	419.978	281.274	1.36733	1.52381	0.999697	0.669532	-0.792456	0.122541	0.911718	Not_significant	AC125257.1	-0.722497
17152	94082	chr9	21512114	21513185	1071	-	ENST00000362307.1	n/a	ENSG00000199177.1	0	0	MIR31	miRNA	884.493	1001.12	374.099	308.5	1.15356	1.30567	0.890489	0.73434	-0.597918	0.0620422	1.20731	Not_significant	MIR31	-0.721875
36470	53893	chr2	111210994	111213476	2482	-	ENST00000603748.1	n/a	ENSG00000271590.1	0	0	AC108463.3	lncRNA	924.299	928.314	344.081	293.799	1.20548	1.21071	0.819035	0.699346	-0.6702	0.0838613	1.07644	Not_significant	AC108463.3	-0.721429
42515	3714	chr1	94417742	94419228	1486	-	ENST00000659885.1	n/a	ENSG00000286692.1	0	0	AC118469.2	lncRNA	1075.74	1095.83	429.629	393.991	1.40299	1.42919	1.02267	0.937839	-0.530683	0.0439478	1.35706	Not_significant	AC118469.2	-0.72017
14855	40929	chr17	81932383	81938328	5945	-	ENST00000403172.8	E2QRB3	ENSG00000183010.17	0	0	PYCR1	protein_coding	924.64	917.496	414.968	420.346	1.20592	1.1966	0.987772	1.00057	-0.272984	0.00230116	2.63805	Not_significant	PYCR1	-0.720147
31017	15676	chr11	77866411	77871091	4680	-	ENST00000530972.1	n/a	ENSG00000255449.1	0	0	AP002812.5	lncRNA	795.761	902.871	294.191	281.266	1.03784	1.17753	0.700279	0.669513	-0.693588	0.0916142	1.03804	Not_significant	AP002812.5	-0.719971
33947	45411	chr19	18631645	18632908	1263	-	ENST00000581538.2	n/a	ENSG00000263490.2	0	0	RN7SL155P	misc_RNA	968.667	1045.35	365.461	378.558	1.26334	1.36335	0.869927	0.901103	-0.56866	0.0542341	1.26573	Not_significant	RN7SL155P	-0.719768
27209	5138	chr1	153703087	153704385	1298	+	ENST00000461982.3	n/a	ENSG00000242565.3	0	0	RN7SL372P	misc_RNA	1026.06	1067.07	420.901	447.213	1.33819	1.39168	1.00189	1.06453	-0.401701	0.0161575	1.79163	Not_significant	RN7SL372P	-0.719697
32662	34747	chr16	69335300	69352730	17430	-	ENST00000564737.1	J3KT08	ENSG00000259900.5	0	0	AC026464.1	protein_coding	912.679	918.388	335.572	271.065	1.19032	1.19777	0.798781	0.645231	-0.725774	0.101974	0.991512	Not_significant	AC026464.1	-0.719614
17608	29074	chr15	41448741	41449844	1103	-	ENST00000363537.1	n/a	ENSG00000200407.1	0	0	RNU6-1169P	snRNA	851.736	783.865	334.056	293.879	1.11084	1.02232	0.795172	0.699537	-0.513129	0.0396933	1.40128	Not_significant	RNU6-1169P	-0.719038
3842	21559	chr12	112026688	112109783	83095	-	ENST00000261745.9	Q14CX7	ENSG00000111300.10	100	0.001203	NAA25	protein_coding	919.789	909.022	348.737	310.997	1.19959	1.18555	0.830118	0.740284	-0.602945	0.0641929	1.19251	Not_significant	NAA25	-0.71902
32320	29925	chr15	63552911	63601795	48884	-	ENST00000649220.2	n/a	ENSG00000259248.7	0	0	USP3-AS1	lncRNA	804.031	790.943	341.879	328.901	1.04862	1.03155	0.813794	0.782902	-0.381616	0.0130631	1.88395	Not_significant	USP3-AS1	-0.718947
17433	80532	chr6	109059508	109060614	1106	-	ENST00000363074.1	n/a	ENSG00000199944.1	0	0	RNU6-653P	snRNA	806.036	771.549	278.509	315.939	1.05124	1.00626	0.662951	0.752047	-0.54009	0.046707	1.33062	Not_significant	RNU6-653P	-0.718654
34031	39947	chr17	67471488	67472585	1097	-	ENST00000582790.2	n/a	ENSG00000263690.2	0	0	MIR548D2	miRNA	704.06	728.351	277.271	277.559	0.91824	0.94992	0.660004	0.660689	-0.500323	0.0367156	1.43515	Not_significant	MIR548D2	-0.718038
8919	94523	chr9	37119538	37358149	238611	+	ENST00000336755.9	Q8N3Z6	ENSG00000147905.17	300	0.001257	ZCCHC7	protein_coding	802.583	802.342	342.568	339.082	1.04673	1.04642	0.815434	0.807136	-0.367398	0.0111094	1.95431	Not_significant	ZCCHC7	-0.71801
43585	61837	chr22	31489149	31491022	1873	+	ENST00000665497.1	n/a	ENSG00000287817.1	0	0	AL096701.4	lncRNA	689.487	668.481	291.062	283.819	0.899234	0.871837	0.692831	0.67559	-0.372109	0.0117667	1.92934	Not_significant	AL096701.4	-0.717927
42153	74018	chr5	65964372	65969143	4771	+	ENST00000663947.1	n/a	ENSG00000286314.1	300	0.06288	AC010359.3	lncRNA	898.808	989.988	372.317	340.974	1.17223	1.29115	0.886247	0.81164	-0.536899	0.0461112	1.33619	Not_significant	AC010359.3	-0.717402
1975	40373	chr17	75827224	75845717	18493	-	ENST00000207549.8	Q70J99	ENSG00000092929.11	0	0	UNC13D	protein_coding	893.256	964.022	382.372	342.722	1.16499	1.25728	0.910182	0.8158	-0.488945	0.0341505	1.4666	Not_significant	UNC13D	-0.717088
10587	1731	chr1	32650207	32686211	36004	+	ENST00000373493.10	Q09028	ENSG00000162521.19	400	0.01111	RBBP4	protein_coding	1063.06	1027.58	411.148	361.529	1.38645	1.34018	0.978679	0.860568	-0.568002	0.0546672	1.26227	Not_significant	RBBP4	-0.716974
12371	92907	chr8	140657899	141002233	344334	-	ENST00000522684.5	Q05397	ENSG00000169398.19	1700	0.004937	PTK2	protein_coding	828.005	841.022	324.701	294.504	1.07989	1.09687	0.772904	0.701024	-0.562513	0.0531723	1.27431	Not_significant	PTK2	-0.716819
10763	4923	chr1	151176872	151191213	14341	-	ENST00000640458.1	A0A1W2PPT2	ENSG00000163159.14	0	0	VPS72	protein_coding	872.12	967.96	370.26	321.202	1.13742	1.26242	0.881351	0.764575	-0.544042	0.0482178	1.31679	Not_significant	VPS72	-0.71639
9926	63466	chr3	12003387	12192032	188645	+	ENST00000621198.5	Q92777	ENSG00000157152.17	5200	0.027565	SYN2	protein_coding	776.264	767.352	342.471	334.817	1.01241	1.00079	0.815203	0.796984	-0.320468	0.00582845	2.23445	Not_significant	SYN2	-0.716068
3803	21985	chr12	122503453	122527936	24483	-	ENST00000331738.12	Q7L4I2	ENSG00000111011.18	300	0.012253	RSRC2	protein_coding	1055.42	979.646	406.269	340.136	1.37649	1.27766	0.967065	0.809645	-0.57904	0.0580858	1.23593	Not_significant	RSRC2	-0.715653
2392	25496	chr14	39031918	39104235	72317	-	ENST00000307712.11	Q15436	ENSG00000100934.15	650	0.008988	SEC23A	protein_coding	868.812	873.764	348.451	331.612	1.13311	1.13957	0.829437	0.789355	-0.489476	0.0345456	1.46161	Not_significant	SEC23A	-0.715422
20701	34742	chr16	69326912	69340667	13755	-	ENST00000306875.9	B4DYU2	ENSG00000213380.15	0	0	COG8	protein_coding	836.388	872.242	335.918	289.882	1.09082	1.13758	0.799604	0.690022	-0.581062	0.0590073	1.22909	Not_significant	COG8	-0.714179
41779	5108	chr1	153586812	153607283	20471	-	ENST00000647794.1	n/a	ENSG00000285867.1	0	0	BX470102.2	lncRNA	1012.09	1120.55	398.482	374.922	1.31997	1.46143	0.948529	0.892448	-0.595341	0.0633631	1.19816	Not_significant	BX470102.2	-0.713316
11732	34899	chr16	71728999	71810201	81202	-	ENST00000299980.8	O43747	ENSG00000166747.12	100	0.001231	AP1G1	protein_coding	900.626	943.84	381.727	345.797	1.1746	1.23096	0.908646	0.82312	-0.474132	0.0317831	1.4978	Not_significant	AP1G1	-0.710156
30523	15708	chr11	78323757	78444049	120292	+	ENST00000534168.1	n/a	ENSG00000254420.1	400	0.003325	AP003086.1	lncRNA	698.313	698.663	300.139	302.491	0.910744	0.911201	0.714438	0.720036	-0.344958	0.00874627	2.05818	Not_significant	AP003086.1	-0.709985
12307	29951	chr15	64165524	64357173	191649	-	ENST00000303052.13	A0A024R5W3,Q9HCP0,	ENSG00000169118.18	6800	0.035481	CSNK1G1	protein_coding	731.434	731.462	299.976	292.177	0.953941	0.953978	0.71405	0.695485	-0.43678	0.0237021	1.62521	Not_significant	CSNK1G1	-0.709861
686	29009	chr15	40694173	40732340	38167	+	ENST00000267868.8	Q06609	ENSG00000051180.17	350	0.00917	RAD51	protein_coding	917.373	1021.41	389.02	340.202	1.19644	1.33213	0.926006	0.809802	-0.542716	0.0492635	1.30747	Not_significant	RAD51	-0.709588
7824	27540	chr14	102138843	102223673	84830	+	ENST00000335263.9	Q8TBZ3	ENSG00000140153.17	700	0.008252	WDR20	protein_coding	880.584	961.527	376.363	334.106	1.14846	1.25403	0.895878	0.795291	-0.506511	0.0397291	1.40089	Not_significant	WDR20	-0.709568
30797	75760	chr5	140400907	140549569	148662	+	ENST00000532219.5	n/a	ENSG00000254996.5	5000	0.033633	ANKHD1-EIF4EBP3	protein_coding	868.605	916.136	375.73	345.933	1.13284	1.19483	0.894371	0.823444	-0.438313	0.0240799	1.61835	Not_significant	ANKHD1-EIF4EBP3	-0.709341
18640	40619	chr17	78261348	78279492	18144	-	ENST00000374945.1	n/a	ENSG00000204277.1	0	0	LINC01993	lncRNA	1101.66	1169.02	464.277	409.349	1.43679	1.52464	1.10514	0.974396	-0.510032	0.0406728	1.3907	Not_significant	LINC01993	-0.709299
41438	76029	chr5	142946568	142948105	1537	-	ENST00000644562.1	n/a	ENSG00000285366.1	0	0	AC008533.1	TEC	698.898	728.009	273.898	272.834	0.911507	0.949474	0.651975	0.649442	-0.515981	0.0422751	1.37392	Not_significant	AC008533.1	-0.708914
20073	53220	chr2	86134869	86136006	1137	+	ENST00000386037.1	n/a	ENSG00000208772.1	0	0	SNORD94	snoRNA	724.726	679.503	260.683	290.904	0.945192	0.886212	0.620518	0.692455	-0.480113	0.0333896	1.47639	Not_significant	SNORD94	-0.708833
7630	70371	chr4	78056322	78544269	487947	+	ENST00000512123.4	Q86XX4	ENSG00000138759.19	21000	0.043037	FRAS1	protein_coding	760.264	765.935	307.9	293.129	0.991541	0.998938	0.732912	0.697751	-0.476432	0.0326408	1.48624	Not_significant	FRAS1	-0.708092
7210	4793	chr1	150066292	150145326	79034	+	ENST00000535106.5	Q9NRW7	ENSG00000136631.15	0	0	VPS45	protein_coding	891.929	904.507	367.788	347.966	1.16326	1.17966	0.875466	0.828283	-0.459597	0.0287989	1.54062	Not_significant	VPS45	-0.708066
27479	62078	chr22	37339582	37386283	46701	-	ENST00000430883.5	n/a	ENSG00000243902.6	0	0	FP325335.1	lncRNA	938.139	933.429	406.456	399.523	1.22353	1.21738	0.96751	0.951007	-0.347428	0.0092012	2.03616	Not_significant	FP325335.1	-0.707418
2365	26931	chr14	90847860	91061641	213781	-	ENST00000614987.5	O75582	ENSG00000100784.12	500	0.002339	RPS6KA5	protein_coding	834.204	822.321	328.695	304.021	1.08797	1.07248	0.782411	0.723678	-0.520525	0.04377	1.35882	Not_significant	RPS6KA5	-0.707302
9960	29787	chr15	59104145	59125045	20900	+	ENST00000288207.7	O95067	ENSG00000157456.8	0	0	CCNB2	protein_coding	704.311	699.384	290.897	280.982	0.918567	0.912141	0.692438	0.668837	-0.427443	0.0222057	1.65354	Not_significant	CCNB2	-0.706792
26591	65661	chr3	98901423	99018562	117139	+	ENST00000474798.1	n/a	ENSG00000239462.1	550	0.004695	AC091212.1	lncRNA	851.967	870.237	323.571	269.761	1.11114	1.13497	0.770214	0.642127	-0.66934	0.087992	1.05556	Not_significant	AC091212.1	-0.706526
36530	10202	chr10	73699150	73731487	32337	-	ENST00000580790.1	n/a	ENSG00000271816.1	2200	0.068033	AC022400.5	lncRNA	1038.11	1124.96	440.391	379.295	1.35391	1.46718	1.04829	0.902857	-0.531932	0.0470377	1.32755	Not_significant	AC022400.5	-0.706169
29372	86697	chr7	66343302	66344414	1112	+	ENST00000516317.2	n/a	ENSG00000252126.2	0	0	RNU6-313P	snRNA	797.711	813.536	308.06	268.006	1.04038	1.06102	0.733293	0.63795	-0.615867	0.0714378	1.14607	Not_significant	RNU6-313P	-0.705828
38026	30444	chr15	74598918	74600397	1479	-	ENST00000617850.1	n/a	ENSG00000275527.1	0	0	AC100835.2	lncRNA	989.157	968.476	411.894	407.862	1.29007	1.26309	0.980454	0.970857	-0.387839	0.015148	1.81964	Not_significant	AC100835.2	-0.705729
41193	96109	chr9	127784917	127786007	1090	+	ENST00000636310.1	n/a	ENSG00000284547.1	0	0	MIR2861	miRNA	920.019	970.243	393.495	356.135	1.19989	1.2654	0.936658	0.847728	-0.466331	0.0308966	1.51009	Not_significant	MIR2861	-0.704201
16909	25834	chr14	54938948	55028099	89151	-	ENST00000360586.8	O75717	ENSG00000198554.12	1100	0.012339	WDHD1	protein_coding	871.157	860.045	342.064	315.985	1.13617	1.12168	0.814234	0.752157	-0.527502	0.0462717	1.33468	Not_significant	WDHD1	-0.704049
3417	10556	chr10	86755618	86927969	172351	+	ENST00000372037.8	P36894	ENSG00000107779.14	1000	0.005802	BMPR1A	protein_coding	953.836	985.149	388.291	347.765	1.244	1.28484	0.924271	0.827805	-0.529409	0.0469533	1.32833	Not_significant	BMPR1A	-0.703232
8470	63362	chr3	10025428	10101930	76502	+	ENST00000383807.5	A0A024R2G2,Q9BXW9,	ENSG00000144554.10	2400	0.031372	FANCD2	protein_coding	903.686	974.292	377.698	317.933	1.17859	1.27068	0.899056	0.756794	-0.564781	0.0569856	1.24424	Not_significant	FANCD2	-0.70272
31602	19653	chr12	53512890	53517608	4718	+	ENST00000548347.2	n/a	ENSG00000257550.2	0	0	AC023509.2	lncRNA	966.179	984.192	360.737	284.916	1.2601	1.28359	0.858683	0.678202	-0.726913	0.108105	0.966154	Not_significant	AC023509.2	-0.70231
38416	6704	chr1	193236793	193238107	1314	-	ENST00000620543.1	n/a	ENSG00000276735.1	0	0	AL390863.1	misc_RNA	697.183	710.542	267.452	286.772	0.909271	0.926694	0.636631	0.682619	-0.47682	0.0336591	1.4729	Not_significant	AL390863.1	-0.702306
26657	58914	chr20	50557681	50558998	1317	-	ENST00000474091.3	n/a	ENSG00000239742.3	0	0	RN7SL672P	misc_RNA	1089.09	1127.84	437.91	434.11	1.4204	1.47094	1.04238	1.03334	-0.478125	0.0339855	1.46871	Not_significant	RN7SL672P	-0.702225
16751	6245	chr1	171840497	172412717	572220	+	ENST00000627582.3	Q9UQ16	ENSG00000197959.14	11150	0.019485	DNM3	protein_coding	705.751	693.237	304.271	312.505	0.920445	0.904124	0.724273	0.743873	-0.31356	0.00577054	2.23878	Not_significant	DNM3	-0.701993
5425	58835	chr20	49045245	49096960	51715	+	ENST00000396192.7	P55060	ENSG00000124207.17	200	0.003867	CSE1L	protein_coding	784.133	752.84	294.932	294.716	1.02267	0.981859	0.702043	0.701529	-0.514161	0.0431373	1.36515	Not_significant	CSE1L	-0.701905
37366	11040	chr10	100966687	100968135	1448	+	ENST00000609801.1	n/a	ENSG00000273476.1	0	0	AL133215.3	lncRNA	993.86	1064.09	403.903	327.074	1.2962	1.38779	0.961433	0.778553	-0.625305	0.0756695	1.12108	Not_significant	AL133215.3	-0.701017
19253	29966	chr15	64445129	64446243	1114	-	ENST00000384054.1	n/a	ENSG00000206781.1	0	0	AC091231.1	misc_RNA	758.724	709.608	297.466	282.109	0.989533	0.925476	0.708075	0.67152	-0.473106	0.0331822	1.47909	Not_significant	AC091231.1	-0.699769
29600	80935	chr6	129436874	129437980	1106	-	ENST00000516745.1	n/a	ENSG00000252554.1	0	0	RNU6-861P	snRNA	795.394	775.021	320.674	324.096	1.03736	1.01079	0.763318	0.771464	-0.416284	0.0209513	1.67879	Not_significant	RNU6-861P	-0.698854
31756	20579	chr12	75563201	75985015	421814	-	ENST00000552856.1	n/a	ENSG00000258077.2	5400	0.012802	AC078923.1	lncRNA	923.914	947.022	354.483	296.323	1.20497	1.23511	0.843796	0.705354	-0.655456	0.0860293	1.06535	Not_significant	AC078923.1	-0.698292
30868	78690	chr6	31739019	31764850	25831	+	ENST00000493662.6	A0A024RCV8	ENSG00000255152.8	0	0	MSH5-SAPCD1	protein_coding	1027.11	1095.69	418.616	344.017	1.33956	1.42901	0.996455	0.818883	-0.608903	0.0713346	1.1467	Not_significant	MSH5-SAPCD1	-0.698228
37095	62790	chr22	50596151	50597599	1448	+	ENST00000609758.1	n/a	ENSG00000272940.1	0	0	U62317.3	lncRNA	1220.66	1145.06	459.753	366.66	1.59199	1.49339	1.09438	0.872781	-0.64934	0.0841078	1.07516	Not_significant	U62317.3	-0.698146
7400	72262	chr4	169392808	169613583	220775	-	ENST00000507142.6	Q96PY6	ENSG00000137601.17	9650	0.04371	NEK1	protein_coding	789.788	774.064	323.938	321.933	1.03005	1.00954	0.771088	0.766315	-0.407781	0.0194088	1.712	Not_significant	NEK1	-0.698121
13419	30050	chr15	65659122	65793124	134002	-	ENST00000443035.7	Q7Z401	ENSG00000174485.15	1150	0.008582	DENND4A	protein_coding	913.887	902.014	357.171	327.487	1.1919	1.17641	0.850194	0.779536	-0.539225	0.050792	1.29421	Not_significant	DENND4A	-0.697868
32130	26480	chr14	73913066	73939114	26048	-	ENST00000555916.1	n/a	ENSG00000258891.1	0	0	AC005480.1	lncRNA	884.349	854.639	334.346	280.786	1.15337	1.11463	0.795863	0.668371	-0.631275	0.0784912	1.10518	Not_significant	AC005480.1	-0.697672
34755	34802	chr16	70275068	70276352	1284	+	ENST00000582185.2	n/a	ENSG00000265648.2	0	0	RN7SL279P	misc_RNA	892.396	866.078	363.26	334.994	1.16387	1.12954	0.864688	0.797405	-0.464495	0.0315114	1.50153	Not_significant	RN7SL279P	-0.697454
5726	1870	chr1	35930104	36072500	142396	+	ENST00000373191.9	Q9H9G7	ENSG00000126070.20	600	0.004214	AGO3	protein_coding	1011.55	993.144	396.42	360.764	1.31927	1.29527	0.943621	0.858747	-0.536661	0.050231	1.29903	Not_significant	AGO3	-0.697138
36618	55303	chr2	177305372	177310572	5200	+	ENST00000606200.1	n/a	ENSG00000271996.1	0	0	AC019080.4	lncRNA	875.001	948.837	376.282	338.252	1.14118	1.23748	0.895685	0.80516	-0.483898	0.0362667	1.44049	Not_significant	AC019080.4	-0.697052
12197	90790	chr8	38995972	39105261	109289	+	ENST00000487273.7	Q13443	ENSG00000168615.12	300	0.002745	ADAM9	protein_coding	806.807	850.09	342.237	306.387	1.05224	1.10869	0.814646	0.72931	-0.485025	0.0366006	1.43651	Not_significant	ADAM9	-0.696744
21642	25325	chr14	31662038	31663143	1105	-	ENST00000411155.2	n/a	ENSG00000223087.2	0	0	RNU6-602P	snRNA	654.855	622.95	254.932	272.357	0.854066	0.812456	0.606829	0.648307	-0.408997	0.0197934	1.70348	Not_significant	RNU6-602P	-0.696718
15257	94081	chr9	21480838	21483313	2475	-	ENST00000448696.4	Q86WN2	ENSG00000184995.7	0	0	IFNE	protein_coding	1041.89	988.891	396.362	327.31	1.35884	1.28972	0.943483	0.779114	-0.620622	0.0754155	1.12254	Not_significant	IFNE	-0.696672
33217	34719	chr16	68927546	68949261	21715	-	ENST00000562790.1	n/a	ENSG00000260999.1	0	0	AC009137.1	lncRNA	768.594	892.029	317.03	274.47	1.00241	1.16339	0.754644	0.653336	-0.62127	0.0757781	1.12046	Not_significant	AC009137.1	-0.696105
26825	79383	chr6	43036195	43037500	1305	-	ENST00000481783.3	n/a	ENSG00000240625.3	0	0	RN7SL403P	misc_RNA	860.291	808.492	341.584	299.122	1.122	1.05444	0.813092	0.712017	-0.513057	0.0440583	1.35597	Not_significant	RN7SL403P	-0.695691
2733	34716	chr16	68842530	69085182	242652	+	ENST00000261778.2	Q9C0B7	ENSG00000103047.8	400	0.001648	TANGO6	protein_coding	800.234	823.249	318.868	280.898	1.04367	1.07369	0.759019	0.668637	-0.568616	0.059873	1.22277	Not_significant	TANGO6	-0.695286
37345	62342	chr22	41429933	41431375	1442	+	ENST00000609612.1	n/a	ENSG00000273424.1	0	0	AL008582.1	lncRNA	959.482	950.276	387.39	367.203	1.25136	1.23936	0.922126	0.874074	-0.471614	0.0335807	1.47391	Not_significant	AL008582.1	-0.695117
5226	85322	chr7	5970924	6010049	39125	-	ENST00000265849.12	P54278	ENSG00000122512.16	11026	0.281815	PMS2	protein_coding	1032.16	980.486	421.929	403.204	1.34615	1.27876	1.00434	0.959769	-0.41839	0.0218723	1.66011	Not_significant	PMS2	-0.694571
19215	51681	chr2	27642042	27643169	1127	-	ENST00000384004.1	n/a	ENSG00000206731.1	0	0	AC074091.1	snoRNA	926.533	999.885	383.965	362.685	1.20839	1.30406	0.913973	0.863319	-0.499412	0.0406815	1.3906	Not_significant	AC074091.1	-0.694483
8223	6108	chr1	167935558	168075841	140283	+	ENST00000432587.6	Q58WW2	ENSG00000143164.15	1500	0.010693	DCAF6	protein_coding	790.811	768.855	325.325	340.321	1.03138	1.00275	0.774389	0.810085	-0.360405	0.0118428	1.92655	Not_significant	DCAF6	-0.694337
13901	96797	chr9	137085984	137109183	23199	+	ENST00000371589.9	Q9UKM7	ENSG00000177239.15	200	0.008621	MAN1B1	protein_coding	1014.2	1107.59	434.89	390.085	1.32273	1.44453	1.03519	0.928541	-0.494855	0.0396356	1.40191	Not_significant	MAN1B1	-0.693744
8672	77998	chr6	20533456	21232404	698948	+	ENST00000274695.8	Q5VV42	ENSG00000145996.11	4350	0.006224	CDKAL1	protein_coding	681.882	672.137	294.03	296.432	0.889315	0.876606	0.699896	0.705614	-0.329327	0.00783148	2.10616	Not_significant	CDKAL1	-0.693614
31257	20313	chr12	65601877	65612997	11120	+	ENST00000541391.1	n/a	ENSG00000256268.2	0	0	LINC02454	lncRNA	997.862	1008.37	390.614	355.238	1.30142	1.31512	0.9298	0.845593	-0.559522	0.0576252	1.23939	Not_significant	LINC02454	-0.693465
37073	85993	chr7	32844393	32846061	1668	+	ENST00000608314.1	n/a	ENSG00000272905.1	0	0	AC018648.1	lncRNA	1055.53	986.649	422.755	375.091	1.37663	1.28679	1.00631	0.89285	-0.487922	0.037917	1.42117	Not_significant	AC018648.1	-0.693418
39276	46740	chr19	40839158	40842039	2881	+	ENST00000623128.1	n/a	ENSG00000279108.1	1089	0.377994	AC008537.3	TEC	900.353	928.503	384.466	400.821	1.17425	1.21096	0.915166	0.954097	-0.351645	0.0107052	1.97041	Not_significant	AC008537.3	-0.692883
8737	81676	chr6	158535435	158635428	99993	+	ENST00000367090.3	Q9P2C4	ENSG00000146433.8	15	0.00015	TMEM181	protein_coding	871.844	944.19	362.379	340.465	1.13706	1.23142	0.862591	0.810428	-0.50151	0.0415479	1.38145	Not_significant	TMEM181	-0.692811
17868	55288	chr2	177193982	177195095	1113	+	ENST00000364232.1	n/a	ENSG00000201102.1	0	0	AC079305.1	misc_RNA	879.052	846.266	347.942	309.418	1.14647	1.10371	0.828226	0.736525	-0.524102	0.0477057	1.32143	Not_significant	AC079305.1	-0.692564
18440	96245	chr9	128745856	128747138	1282	-	ENST00000366116.3	n/a	ENSG00000203286.5	0	0	AL441992.1	misc_RNA	873.633	879.932	361.379	371.821	1.1394	1.14761	0.860211	0.885066	-0.390007	0.0169015	1.77207	Not_significant	AL441992.1	-0.691122
763	65658	chr3	98795940	98902695	106755	-	ENST00000326840.11	Q96PD2	ENSG00000057019.16	4300	0.040279	DCBLD2	protein_coding	910.556	921.243	350.993	309.505	1.18755	1.20149	0.835488	0.736732	-0.60363	0.0716914	1.14453	Not_significant	DCBLD2	-0.690875
3495	39611	chr17	59859478	59893943	34465	-	ENST00000325752.8	Q9UJT1	ENSG00000108423.15	0	0	TUBD1	protein_coding	822.815	855.022	346.176	314.379	1.07312	1.11513	0.824022	0.748334	-0.476847	0.0355995	1.44856	Not_significant	TUBD1	-0.69074
19136	10781	chr10	94155638	94156745	1107	-	ENST00000383904.1	n/a	ENSG00000206631.1	0	0	RNU6-657P	snRNA	767.166	784.062	259.912	299.125	1.00054	1.02258	0.618683	0.712024	-0.60439	0.0720405	1.14242	Not_significant	RNU6-657P	-0.690469
3415	10180	chr10	73436427	73497001	60574	-	ENST00000360663.9	P16298	ENSG00000107758.15	0	0	PPP3CB	protein_coding	852.637	824.593	329.928	287.04	1.11201	1.07544	0.785346	0.683257	-0.574808	0.0630267	1.20048	Not_significant	PPP3CB	-0.690043
27585	64371	chr3	45741674	45742970	1296	+	ENST00000469955.3	n/a	ENSG00000244357.3	0	0	RN7SL145P	misc_RNA	970.162	1039.38	418.889	376.327	1.26529	1.35557	0.997105	0.895792	-0.469443	0.0339813	1.46876	Not_significant	RN7SL145P	-0.689499
7756	19602	chr12	53298694	53307177	8483	+	ENST00000267103.10	Q9HB07	ENSG00000139637.14	200	0.023577	C12orf10	protein_coding	1112.66	1226.87	465.239	367.593	1.45114	1.60009	1.10743	0.875002	-0.622116	0.0779767	1.10804	Not_significant	C12orf10	-0.689327
34816	23276	chr13	45001149	45002447	1298	+	ENST00000581392.2	n/a	ENSG00000265802.2	0	0	RN7SL49P	misc_RNA	988.952	1041.45	395.884	324.802	1.2898	1.35827	0.942345	0.773144	-0.626318	0.0794338	1.09999	Not_significant	RN7SL49P	-0.688946
34191	1650	chr1	31643693	31649371	5678	+	ENST00000581333.1	n/a	ENSG00000264078.1	0	0	AC114488.2	lncRNA	1193.08	1122.12	453.828	368.384	1.55602	1.46348	1.08027	0.876885	-0.62555	0.0792326	1.1011	Not_significant	AC114488.2	-0.68879
3354	93849	chr9	5628106	5776557	148451	+	ENST00000414202.7	Q4ADV7	ENSG00000107036.12	5200	0.035028	RIC1	protein_coding	704.546	691.026	299.817	303.464	0.918874	0.901241	0.713671	0.722352	-0.34195	0.00968687	2.01382	Not_significant	RIC1	-0.688624
29245	17917	chr12	6581473	6582609	1136	-	ENST00000516089.1	n/a	ENSG00000251898.1	0	0	SCARNA11	scaRNA	939.529	986.918	384.19	329.42	1.22534	1.28715	0.914509	0.784137	-0.56473	0.060386	1.21906	Not_significant	SCARNA11	-0.688442
16648	73508	chr5	37106227	37250428	144201	-	ENST00000425232.6	Q9H799	ENSG00000197603.14	200	0.001387	CPLANE1	protein_coding	735.723	752.867	319.461	303.84	0.959535	0.981894	0.760431	0.723247	-0.387941	0.0168272	1.77399	Not_significant	CPLANE1	-0.688202
20515	30943	chr15	84939616	84940723	1107	-	ENST00000391086.1	n/a	ENSG00000212388.1	0	0	RNU6-796P	snRNA	1118.97	1180.74	484.299	442.225	1.45937	1.53993	1.1528	1.05265	-0.443547	0.0280844	1.55153	Not_significant	RNU6-796P	-0.688178
41636	17626	chr12	865287	868139	2852	-	ENST00000648642.1	n/a	ENSG00000285704.1	0	0	AC004765.1	lncRNA	785.07	840.064	330.908	284.708	1.02389	1.09562	0.787679	0.677706	-0.532451	0.0510795	1.29175	Not_significant	AC004765.1	-0.687796
7432	29289	chr15	44426628	44529038	102410	+	ENST00000260327.9	A0A024R5Q8,Q05D32,	ENSG00000137770.14	900	0.008788	CTDSPL2	protein_coding	756.331	748.138	312.883	299.36	0.986412	0.975727	0.744773	0.712583	-0.429073	0.0250967	1.60038	Not_significant	CTDSPL2	-0.686682
5358	55100	chr2	171317404	171435802	118398	-	ENST00000612742.4	B3KW44	ENSG00000123600.20	1900	0.016048	METTL8	protein_coding	772.94	763.616	322.933	323.38	1.00807	0.995913	0.768696	0.76976	-0.381391	0.0158321	1.80046	Not_significant	METTL8	-0.686679
7639	70960	chr4	103105348	103199445	94097	-	ENST00000380026.8	Q02224	ENSG00000138778.13	900	0.009565	CENPE	protein_coding	748.326	734.319	301.099	315.927	0.975972	0.957704	0.716723	0.752019	-0.396765	0.0187431	1.72716	Not_significant	CENPE	-0.685276
16717	74006	chr5	65665927	65723109	57182	-	ENST00000381007.9	Q96EQ0	ENSG00000197860.10	0	0	SGTB	protein_coding	721.925	727.915	290.493	301.83	0.941539	0.949352	0.691477	0.718463	-0.423433	0.0241116	1.61777	Not_significant	SGTB	-0.685018
35647	38485	chr17	42153599	42155972	2373	+	ENST00000586351.1	n/a	ENSG00000267658.1	0	0	AC099811.3	lncRNA	1016.8	1115.37	437.446	385.955	1.32612	1.45467	1.04128	0.91871	-0.50465	0.0439654	1.35689	Not_significant	AC099811.3	-0.684755
37965	31117	chr15	90280857	90282270	1413	+	ENST00000610689.1	n/a	ENSG00000275345.1	0	0	AC091167.5	lncRNA	988.25	1069.03	424.4	370.883	1.28888	1.39424	1.01022	0.882834	-0.503193	0.0439579	1.35696	Not_significant	AC091167.5	-0.682814
31580	19071	chr12	46384232	46387991	3759	-	ENST00000552634.1	n/a	ENSG00000257496.1	0	0	AC025031.1	lncRNA	951.902	921.005	357.199	291.133	1.24148	1.20118	0.850261	0.693	-0.66247	0.093424	1.02954	Not_significant	AC025031.1	-0.68204
27124	87643	chr7	100530361	100531659	1298	-	ENST00000494042.3	n/a	ENSG00000242101.3	0	0	RN7SL416P	misc_RNA	1080.7	1055.05	433.95	397.934	1.40946	1.376	1.03296	0.947225	-0.492284	0.0412098	1.385	Not_significant	RN7SL416P	-0.681812
7701	20575	chr12	75479754	75503863	24109	+	ENST00000266659.8	P48060	ENSG00000139278.10	350	0.014517	GLIPR1	protein_coding	963.735	1049.04	411.487	351.014	1.25691	1.36816	0.979486	0.835538	-0.53237	0.052459	1.28018	Not_significant	GLIPR1	-0.681529
36730	21534	chr12	111564820	111565883	1063	-	ENST00000607576.1	n/a	ENSG00000272215.1	0	0	AC002395.1	snRNA	964.194	877.999	375.849	318.599	1.25751	1.14509	0.894654	0.758379	-0.539481	0.0545789	1.26298	Not_significant	AC002395.1	-0.681351
43084	68395	chr3	197664315	197674863	10548	+	ENST00000663117.1	n/a	ENSG00000287286.1	3135	0.297213	AC024560.5	lncRNA	984.641	1059.34	405.7	328.671	1.28418	1.3816	0.96571	0.782354	-0.608796	0.0760995	1.11862	Not_significant	AC024560.5	-0.68101
24207	10780	chr10	94108115	94121107	12992	+	ENST00000432707.1	n/a	ENSG00000231575.1	0	0	AL139118.1	lncRNA	654.189	671.509	285.453	292.328	0.853198	0.875787	0.67948	0.695845	-0.330153	0.00866631	2.06217	Not_significant	AL139118.1	-0.680829
40754	34951	chr16	72375703	72376760	1057	+	ENST00000637761.1	n/a	ENSG00000283564.1	0	0	AC009075.3	snRNA	653.735	660.289	284.869	276.956	0.852606	0.861153	0.67809	0.659254	-0.357794	0.0125481	1.90142	Not_significant	AC009075.3	-0.680317
288	39367	chr17	51259545	51297933	38388	+	ENST00000225298.12	Q9Y5J1	ENSG00000011260.14	0	0	UTP18	protein_coding	719.39	746.056	303.768	312.236	0.938233	0.973011	0.723076	0.743233	-0.382323	0.0166615	1.77828	Not_significant	UTP18	-0.67988
11776	62081	chr22	37367959	37428479	60520	-	ENST00000402918.7	Q5R3F8	ENSG00000166897.15	0	0	ELFN2	protein_coding	992.829	1038.14	437.197	416.503	1.29485	1.35395	1.04068	0.991425	-0.382362	0.0166719	1.77801	Not_significant	ELFN2	-0.679845
28354	71180	chr4	112646475	112651051	4576	-	ENST00000510655.1	n/a	ENSG00000249532.5	0	0	MIR302CHG	lncRNA	941.772	1000.93	367.47	407.29	1.22827	1.30542	0.874709	0.969495	-0.458238	0.0328405	1.48359	Not_significant	MIR302CHG	-0.679838
13723	43235	chr18	70003030	70206687	203657	-	ENST00000640769.2	Q86VV8	ENSG00000176225.14	500	0.002455	RTTN	protein_coding	731.142	737.006	290.865	303.348	0.95356	0.961208	0.692362	0.722076	-0.43694	0.0278222	1.55561	Not_significant	RTTN	-0.679708
31037	90734	chr8	38274887	38276680	1793	+	ENST00000529325.1	n/a	ENSG00000255487.1	0	0	AC087362.2	lncRNA	810.104	888.17	347.872	298.2	1.05654	1.15836	0.828059	0.709822	-0.526297	0.0511768	1.29093	Not_significant	AC087362.2	-0.679411
30848	16775	chr11	119043187	119045493	2306	+	ENST00000531886.1	n/a	ENSG00000255114.1	0	0	AP003392.3	lncRNA	929.023	1045.35	398.226	340.147	1.21164	1.36335	0.94792	0.809671	-0.550968	0.0584722	1.23305	Not_significant	AP003392.3	-0.679371
37713	19064	chr12	46239105	46240473	1368	-	ENST00000611566.1	n/a	ENSG00000274591.1	0	0	AC025031.3	lncRNA	873.946	910.328	346.16	286.614	1.13981	1.18726	0.823984	0.682243	-0.62757	0.0828806	1.08155	Not_significant	AC025031.3	-0.678747
17879	29253	chr15	43701362	43702470	1108	+	ENST00000364266.1	n/a	ENSG00000201136.1	0	0	RNU6-353P	snRNA	1112.85	1049.39	421.81	411.526	1.45139	1.36862	1.00406	0.979578	-0.507552	0.0460111	1.33714	Not_significant	RNU6-353P	-0.678666
42913	66433	chr3	128872348	128877218	4870	-	ENST00000653122.1	n/a	ENSG00000287110.1	0	0	AC112484.5	lncRNA	877.974	931.361	381.832	348.345	1.14506	1.21469	0.908896	0.829185	-0.441137	0.0289588	1.53822	Not_significant	AC112484.5	-0.678565
26560	51140	chr2	9504444	9512412	7968	+	ENST00000480764.5	n/a	ENSG00000239300.6	0	0	AC080162.1	lncRNA	784.715	768.777	323	302.854	1.02343	1.00264	0.768855	0.7209	-0.443612	0.0295618	1.52927	Not_significant	AC080162.1	-0.678402
11313	92577	chr8	125024259	125092792	68533	-	ENST00000318410.12	Q12768	ENSG00000164961.16	0	0	WASHC5	protein_coding	721.766	763.871	289.603	299.791	0.941332	0.996246	0.689358	0.713609	-0.465772	0.0349745	1.45625	Not_significant	WASHC5	-0.67828
17445	15453	chr11	73832381	73833690	1309	-	ENST00000363105.1	n/a	ENSG00000199975.1	0	0	RN7SKP243	misc_RNA	938.736	918.738	374.868	343.219	1.22431	1.19822	0.892319	0.816983	-0.503107	0.0448681	1.34806	Not_significant	RN7SKP243	-0.678219
10153	60155	chr21	33575476	33589670	14194	-	ENST00000303113.10	F8W8A5	ENSG00000159147.18	200	0.014091	DONSON	protein_coding	837.453	906.431	336.414	322.564	1.09221	1.18217	0.800785	0.767817	-0.535997	0.0543219	1.26502	Not_significant	DONSON	-0.678049
2136	61708	chr22	30262828	30267851	5023	-	ENST00000215781.3	P13725	ENSG00000099985.4	0	0	OSM	protein_coding	940.447	997.015	367.485	375.579	1.22654	1.30031	0.874745	0.894012	-0.514605	0.048199	1.31696	Not_significant	OSM	-0.677715
30383	75996	chr5	141970636	141983687	13051	-	ENST00000520882.1	n/a	ENSG00000254099.1	0	0	AC005740.3	lncRNA	976.325	987.355	427.816	415.552	1.27333	1.28771	1.01835	0.989162	-0.351321	0.0118327	1.92692	Not_significant	AC005740.3	-0.676965
950	7365	chr1	212284409	212361853	77444	+	ENST00000261461.7	Q15172	ENSG00000066027.12	2550	0.032927	PPP2R5A	protein_coding	892.497	924.552	374.367	367.901	1.164	1.20581	0.891127	0.875735	-0.42358	0.0252266	1.59814	Not_significant	PPP2R5A	-0.676941
21932	3692	chr1	93591249	93602440	11191	+	ENST00000427243.5	n/a	ENSG00000224093.5	0	0	BCAR3-AS1	lncRNA	817.365	827.094	321.875	339.129	1.06601	1.0787	0.766177	0.807248	-0.446877	0.0307214	1.51256	Not_significant	BCAR3-AS1	-0.675928
41332	52907	chr2	73468524	73471030	2506	+	ENST00000643055.1	n/a	ENSG00000284902.1	0	0	AC074008.1	lncRNA	823.761	791.349	287.061	325.924	1.07435	1.03208	0.683307	0.775815	-0.529704	0.0531584	1.27443	Not_significant	AC074008.1	-0.675069
24831	88482	chr7	130852731	130930680	77949	+	ENST00000653887.1	n/a	ENSG00000233559.2	300	0.003849	LINC00513	lncRNA	808.495	844.097	327.695	280.025	1.05444	1.10088	0.780031	0.666559	-0.575247	0.0671828	1.17274	Not_significant	LINC00513	-0.674616
32356	29958	chr15	64214098	64382420	168322	-	ENST00000634318.1	A0A0U1RQM0	ENSG00000259316.11	6700	0.039805	AC087632.2	protein_coding	718.376	720.667	296.579	286.725	0.936911	0.939899	0.705964	0.682508	-0.434785	0.0281032	1.55124	Not_significant	AC087632.2	-0.674457
33485	65910	chr3	112132422	112135359	2937	+	ENST00000563632.1	n/a	ENSG00000261488.1	0	0	TBILA	lncRNA	823.166	901.558	316.068	355.271	1.07358	1.17582	0.752354	0.845672	-0.493247	0.0429932	1.3666	Not_significant	TBILA	-0.674072
8409	53009	chr2	74518130	74527231	9101	-	ENST00000404568.4	Q8TE96	ENSG00000144045.14	0	0	DQX1	protein_coding	1097.25	985.955	413.556	315.396	1.43104	1.28589	0.984411	0.750755	-0.646904	0.0908595	1.04163	Not_significant	DQX1	-0.673835
7076	56697	chr2	231108229	231126042	17813	-	ENST00000258400.4	P41595	ENSG00000135914.6	0	0	HTR2B	protein_coding	949.105	948.832	377.211	354.434	1.23783	1.23747	0.897897	0.843679	-0.507211	0.0469477	1.32839	Not_significant	HTR2B	-0.673772
11364	95672	chr9	112485846	112669397	183551	+	ENST00000337530.10	Q8N8K9	ENSG00000165185.14	3300	0.017979	KIAA1958	protein_coding	766.98	792.761	307.769	308.131	1.0003	1.03392	0.7326	0.733462	-0.472534	0.0375133	1.42581	Not_significant	KIAA1958	-0.673745
8740	1841	chr1	35267708	35422058	154350	+	ENST00000314607.11	Q5VZL5	ENSG00000146463.12	300	0.001944	ZMYM4	protein_coding	787.605	811.257	344.79	337.48	1.0272	1.05805	0.820723	0.803323	-0.360626	0.0135722	1.86735	Not_significant	ZMYM4	-0.673414
8289	4914	chr1	151131684	151147457	15773	-	ENST00000368913.7	Q9H3T2	ENSG00000143434.15	0	0	SEMA6C	protein_coding	886.33	955.905	358.727	344.276	1.15596	1.2467	0.853898	0.819499	-0.521849	0.0514328	1.28876	Not_significant	SEMA6C	-0.672539
36930	10138	chr10	72765559	72767052	1493	+	ENST00000608259.1	n/a	ENSG00000272627.1	0	0	AC016542.1	lncRNA	842.708	869.63	326.433	263.78	1.09907	1.13418	0.777027	0.62789	-0.668655	0.0988246	1.00514	Not_significant	AC016542.1	-0.672089
27548	66427	chr3	128784146	128785448	1302	+	ENST00000480095.3	n/a	ENSG00000244232.3	0	0	RN7SL698P	misc_RNA	1082.05	1049.13	414.362	351.815	1.41122	1.36828	0.986329	0.837445	-0.607898	0.0786422	1.10434	Not_significant	RN7SL698P	-0.671328
12816	58056	chr20	32357330	32439319	81989	+	ENST00000375687.10	Q8IXJ9	ENSG00000171456.20	200	0.002439	ASXL1	protein_coding	800.099	778.588	330.059	306.606	1.04349	1.01544	0.785658	0.729831	-0.442114	0.0303791	1.51743	Not_significant	ASXL1	-0.670875
3535	37787	chr17	32328442	32343209	14767	-	ENST00000225805.8	J9JIC5	ENSG00000108666.10	0	0	C17orf75	protein_coding	943.891	897.755	366.391	309.468	1.23103	1.17086	0.872141	0.736644	-0.578197	0.0691526	1.16019	Not_significant	C17orf75	-0.670819
10936	63367	chr3	10081319	10109231	27912	-	ENST00000524279.1	Q96PS1	ENSG00000163705.13	900	0.032244	FANCD2OS	protein_coding	934.373	976.144	373.451	309.711	1.21862	1.27309	0.888946	0.737222	-0.615659	0.0814347	1.08919	Not_significant	FANCD2OS	-0.670569
9459	81370	chr6	144290828	144853034	562206	+	ENST00000367545.7	P46939	ENSG00000152818.18	2450	0.004358	UTRN	protein_coding	691.804	698.09	303.795	304.777	0.902255	0.910454	0.72314	0.725478	-0.32347	0.00845429	2.07292	Not_significant	UTRN	-0.670529
42568	40466	chr17	76617958	76620128	2170	-	ENST00000654027.1	n/a	ENSG00000286750.1	0	0	AC015802.7	lncRNA	1134.16	1048.08	452.703	414.705	1.47918	1.36691	1.07759	0.987146	-0.463022	0.0356462	1.44799	Not_significant	AC015802.7	-0.67045
40395	34350	chr16	58559795	58560931	1136	-	ENST00000629536.1	n/a	ENSG00000281910.1	0	0	SNORA50A	snoRNA	866.391	890.387	372.471	349.072	1.12995	1.16125	0.886614	0.830916	-0.41577	0.0244132	1.61238	Not_significant	SNORA50A	-0.670377
35160	10135	chr10	72720028	72721100	1072	+	ENST00000583078.1	n/a	ENSG00000266719.1	0	0	MIR4676	miRNA	979.985	962.632	366.892	298.58	1.2781	1.25547	0.873334	0.710727	-0.677547	0.102564	0.989005	Not_significant	MIR4676	-0.670097
19376	34349	chr16	58559795	58560929	1134	-	ENST00000384225.3	n/a	ENSG00000206952.3	0	0	SNORA50A	snoRNA	866.367	890.413	372.495	349.055	1.12992	1.16128	0.886671	0.830875	-0.415757	0.0244706	1.61136	Not_significant	SNORA50A	-0.669933
5217	3456	chr1	84505396	84554539	49143	+	ENST00000490879.8	Q5VX52	ENSG00000122432.18	0	0	SPATA1	protein_coding	905.212	933.201	368.189	366.589	1.18058	1.21709	0.876421	0.872612	-0.455076	0.0339485	1.46918	Not_significant	SPATA1	-0.668588
11053	64687	chr3	49688556	49721529	32973	+	ENST00000327697.11	Q5XPI4	ENSG00000164068.16	500	0.015164	RNF123	protein_coding	923.825	953.099	405.931	396.333	1.20486	1.24304	0.96626	0.943414	-0.358216	0.0136021	1.86639	Not_significant	RNF123	-0.668573
21487	52875	chr2	72720805	72722003	1198	+	ENST00000410604.1	n/a	ENSG00000222536.1	0	0	RNU2-39P	snRNA	756.299	710.474	252.779	297.19	0.98637	0.926605	0.601704	0.707418	-0.547218	0.0600194	1.22171	Not_significant	RNU2-39P	-0.668541
42549	25790	chr14	53364145	53393048	28903	-	ENST00000652780.1	n/a	ENSG00000286730.1	0	0	AL365295.2	lncRNA	671.928	664.599	285.118	275.018	0.876333	0.866774	0.678682	0.654641	-0.386635	0.0186921	1.72834	Not_significant	AL365295.2	-0.668238
11710	34499	chr16	66921678	66926536	4858	-	ENST00000420652.5	A0A024R6X0,P55042,	ENSG00000166592.12	0	0	RRAD	protein_coding	1054.17	1149.13	453.904	412.894	1.37486	1.4987	1.08045	0.982835	-0.477893	0.039997	1.39797	Not_significant	RRAD	-0.668082
6191	12731	chr11	8391870	8595228	203358	-	ENST00000358872.7	F8WAK5	ENSG00000130413.15	650	0.003196	STK33	protein_coding	746.191	746.475	324.927	327.336	0.973187	0.973558	0.773442	0.779176	-0.326361	0.00897395	2.04702	Not_significant	STK33	-0.668066
25764	55282	chr2	176989417	177149864	160447	-	ENST00000665720.1	n/a	ENSG00000236501.6	400	0.002493	AC074286.1	lncRNA	788.528	803.837	346.61	332.56	1.0284	1.04837	0.825055	0.791611	-0.361322	0.0142004	1.8477	Not_significant	AC074286.1	-0.667613
31133	20248	chr12	64108762	64121489	12727	-	ENST00000535806.1	n/a	ENSG00000255817.1	0	0	AC025576.2	lncRNA	802.618	837.288	329.521	286.558	1.04678	1.092	0.784377	0.68211	-0.544421	0.0593925	1.22627	Not_significant	AC025576.2	-0.667606
19232	10248	chr10	74550391	74551493	1102	+	ENST00000384029.1	n/a	ENSG00000206756.1	0	0	AC012046.1	misc_RNA	751.119	729.275	303.043	306.87	0.979614	0.951125	0.72135	0.73046	-0.411301	0.0238481	1.62255	Not_significant	AC012046.1	-0.667355
423	64901	chr3	52197093	52214327	17234	+	ENST00000394965.6	P13196,Q5JAM2,	ENSG00000023330.15	0	0	ALAS1	protein_coding	1015.66	1119.59	437.584	371.717	1.32463	1.46018	1.04161	0.884819	-0.531652	0.0555744	1.25513	Not_significant	ALAS1	-0.66729
17170	19305	chr12	49592103	49593213	1110	+	ENST00000362367.1	n/a	ENSG00000199237.1	0	0	RNU6-834P	snRNA	818.437	1019.25	277.118	302.091	1.06741	1.32931	0.65964	0.719084	-0.79773	0.145806	0.836224	Not_significant	RNU6-834P	-0.667081
14365	48532	chr19	55354907	55364260	9353	-	ENST00000424985.3	Q8N5Q1	ENSG00000180043.11	0	0	FAM71E2	protein_coding	888.6	930.49	374.603	333.455	1.15892	1.21355	0.891689	0.793742	-0.493273	0.044433	1.35229	Not_significant	FAM71E2	-0.66705
32546	29564	chr15	51413096	51498833	85737	+	ENST00000561007.1	n/a	ENSG00000259678.1	6050	0.070565	AC066613.2	lncRNA	872.723	840.987	371.675	350.503	1.13821	1.09682	0.884719	0.834322	-0.378692	0.0173406	1.76094	Not_significant	AC066613.2	-0.666852
27763	12813	chr11	9757300	9811335	54035	+	ENST00000650092.1	n/a	ENSG00000246273.8	200	0.003701	SBF2-AS1	lncRNA	723.952	785.811	286.877	276.921	0.944183	1.02486	0.682869	0.659171	-0.553067	0.0626152	1.20332	Not_significant	SBF2-AS1	-0.665517
20097	18728	chr12	27243285	27325959	82674	+	ENST00000389032.8	Q9Y2H1	ENSG00000211455.8	1100	0.013305	STK38L	protein_coding	848.656	870.985	356.138	328.918	1.10682	1.13594	0.847735	0.782942	-0.459809	0.0357899	1.44624	Not_significant	STK38L	-0.664993
11235	81679	chr6	158649013	158764876	115863	+	ENST00000360448.7	Q4VX76	ENSG00000164674.15	600	0.005179	SYTL3	protein_coding	831.06	852.659	332.592	292.604	1.08387	1.11204	0.791687	0.696502	-0.561266	0.0656625	1.18268	Not_significant	SYTL3	-0.663799
1344	11202	chr10	103088017	103194306	106289	-	ENST00000343289.9	A0A384MED8,P49902,	ENSG00000076685.18	1750	0.016464	NT5C2	protein_coding	961.23	935.599	376.375	332.084	1.25364	1.22021	0.895907	0.790478	-0.552828	0.0630503	1.20031	Not_significant	NT5C2	-0.663567
29541	1967	chr1	37883236	37884317	1081	+	ENST00000516639.1	n/a	ENSG00000252448.1	0	0	AL929472.5	snoRNA	888.892	880.666	343.864	306.527	1.1593	1.14857	0.818519	0.729643	-0.576005	0.0705567	1.15146	Not_significant	AL929472.5	-0.663248
38255	17878	chr12	6509274	6510522	1248	+	ENST00000541782.1	n/a	ENSG00000276232.1	0	0	AC006064.5	lncRNA	1026.93	1048.44	428.455	398.446	1.33933	1.36738	1.01988	0.948443	-0.459577	0.036228	1.44096	Not_significant	AC006064.5	-0.66223
27708	29826	chr15	60478177	60630637	152460	+	ENST00000559824.5	n/a	ENSG00000245534.7	750	0.004919	RORA-AS1	lncRNA	771.453	809.277	313.376	308.041	1.00613	1.05546	0.745946	0.733247	-0.478952	0.0415089	1.38186	Not_significant	RORA-AS1	-0.661844
39997	22005	chr12	122870058	122889720	19662	-	ENST00000623210.1	n/a	ENSG00000280138.1	350	0.017801	AC027290.3	TEC	1017.52	1050.4	402.522	339.102	1.32706	1.36994	0.958146	0.807184	-0.611416	0.0827485	1.08224	Not_significant	AC027290.3	-0.661698
31032	14769	chr11	65366437	65375299	8862	+	ENST00000533886.1	n/a	ENSG00000255478.1	0	0	AP000944.1	lncRNA	907.433	851.57	372.615	340.624	1.18348	1.11062	0.886956	0.810806	-0.434296	0.029973	1.52327	Not_significant	AP000944.1	-0.661549
14299	19813	chr12	55571467	55575612	4145	+	ENST00000641114.1	A0A126GVS5,Q8NGE2,	ENSG00000179615.2	0	0	OR2AP1	protein_coding	759.478	725.624	301.929	312.093	0.990516	0.946364	0.718699	0.742892	-0.406195	0.0235368	1.62825	Not_significant	OR2AP1	-0.661388
16892	38616	chr17	43124550	43153649	29099	+	ENST00000657841.1	n/a	ENSG00000198496.12	200	0.006873	NBR2	lncRNA	869.823	840.329	338.299	339.69	1.13443	1.09596	0.805272	0.808583	-0.466786	0.0383235	1.41654	Not_significant	NBR2	-0.661219
17396	62340	chr22	41377176	41378283	1107	-	ENST00000362995.1	n/a	ENSG00000199865.1	0	0	RNU6-495P	snRNA	920.798	897.99	374.56	377.795	1.20091	1.17116	0.891586	0.899287	-0.405487	0.0234357	1.63012	Not_significant	RNU6-495P	-0.660994
21130	11362	chr10	110987925	110989013	1088	+	ENST00000408287.1	n/a	ENSG00000221214.1	0	0	MIR548E	miRNA	792.062	727.841	283.8	300.426	1.03301	0.949255	0.675545	0.715121	-0.511376	0.0510091	1.29235	Not_significant	MIR548E	-0.660878
17278	581	chr1	10297965	10299072	1107	+	ENST00000362692.1	n/a	ENSG00000199562.1	0	0	RNU6-37P	snRNA	876.949	782.36	287.044	294.041	1.14372	1.02036	0.683267	0.699922	-0.645757	0.0947665	1.02335	Not_significant	RNU6-37P	-0.660832
39105	15507	chr11	74830573	74833510	2937	-	ENST00000624150.1	n/a	ENSG00000278879.1	0	0	AP000560.1	TEC	721.461	705.651	304.535	288.118	0.940934	0.920315	0.724902	0.685823	-0.399834	0.0222787	1.65211	Not_significant	AP000560.1	-0.66057
24170	79770	chr6	56843001	56864078	21077	+	ENST00000426453.1	n/a	ENSG00000231441.2	0	0	DST-AS1	lncRNA	791.197	739.55	284.153	284.41	1.03188	0.964526	0.676385	0.676997	-0.560839	0.0664248	1.17767	Not_significant	DST-AS1	-0.660483
29721	55117	chr2	171856565	171857670	1105	-	ENST00000516970.1	n/a	ENSG00000252779.1	0	0	RNU6-182P	snRNA	1015.38	1023.08	395.609	352.076	1.32427	1.33431	0.94169	0.838066	-0.578972	0.0723764	1.1404	Not_significant	RNU6-182P	-0.660262
19095	63601	chr3	15450132	15522706	72574	-	ENST00000383788.10	Q9Y215	ENSG00000206561.13	0	0	COLQ	protein_coding	814.082	835.272	358.466	340.884	1.06173	1.08937	0.853277	0.811425	-0.36981	0.0163939	1.78532	Not_significant	COLQ	-0.660228
41825	29062	chr15	41285010	41380996	95986	+	ENST00000661438.1	n/a	ENSG00000285920.2	500	0.005209	AC087721.2	protein_coding	733.808	752.544	332.382	322.327	0.957037	0.981473	0.791188	0.767253	-0.314845	0.0080143	2.09613	Not_significant	AC087721.2	-0.659958
7284	95370	chr9	97632820	97673748	40928	+	ENST00000375147.8	A0A024R179,Q09161,	ENSG00000136937.13	0	0	NCBP1	protein_coding	847.376	893.787	371.965	343.081	1.10515	1.16568	0.885409	0.816655	-0.415938	0.0259507	1.58585	Not_significant	NCBP1	-0.659617
42293	14906	chr11	66042297	66044381	2084	+	ENST00000659001.1	n/a	ENSG00000286459.1	0	0	AP006287.3	lncRNA	836.623	933.194	361.659	312.385	1.09113	1.21708	0.860877	0.743588	-0.524681	0.0553961	1.25652	Not_significant	AP006287.3	-0.659272
27140	92585	chr8	125269603	125270902	1299	+	ENST00000467740.3	n/a	ENSG00000242170.3	0	0	RN7SL329P	misc_RNA	884.602	828.693	341.25	328.969	1.1537	1.08079	0.812297	0.783063	-0.486064	0.044021	1.35634	Not_significant	RN7SL329P	-0.659269
16627	63451	chr3	11271415	11557665	286250	+	ENST00000354449.7	O95352	ENSG00000197548.12	4185	0.01462	ATG7	protein_coding	650.031	658.441	297.018	301.496	0.847775	0.858743	0.707009	0.717668	-0.260421	0.00294279	2.53124	Not_significant	ATG7	-0.659189
11905	45414	chr19	18636027	18671721	35694	+	ENST00000300976.9	A0A024R7N5,Q53HC5,	ENSG00000167487.12	0	0	KLHL26	protein_coding	913.168	939.71	402.383	381.323	1.19096	1.22558	0.957815	0.907685	-0.373379	0.0171674	1.7653	Not_significant	KLHL26	-0.659124
9213	16444	chr11	112166371	112172556	6185	+	ENST00000280358.5	A0A024R3E7,Q9BXU0,	ENSG00000150783.10	0	0	TEX12	protein_coding	781.794	915.512	330.466	279.646	1.01962	1.19402	0.786627	0.665657	-0.608096	0.0824348	1.08389	Not_significant	TEX12	-0.659108
26669	65101	chr3	57627809	57654918	27109	+	ENST00000470427.1	n/a	ENSG00000239801.1	400	0.014755	DENND6A-AS1	lncRNA	875.402	884.573	366.23	349.373	1.14171	1.15367	0.871758	0.831632	-0.430319	0.0294255	1.53128	Not_significant	DENND6A-AS1	-0.658937
20541	34664	chr16	68188286	68189421	1135	+	ENST00000391143.1	n/a	ENSG00000212445.1	0	0	AC130462.2	snoRNA	755.346	866.287	321.391	276.846	0.985127	1.12982	0.765025	0.658992	-0.570653	0.0702164	1.15356	Not_significant	AC130462.2	-0.658284
31329	15411	chr11	73156945	73181724	24779	+	ENST00000660457.1	n/a	ENSG00000256568.2	0	0	AP002761.2	lncRNA	1230.95	1253.67	518.236	487.082	1.60541	1.63504	1.23359	1.15943	-0.437368	0.0312916	1.50457	Not_significant	AP002761.2	-0.658053
41571	386	chr1	6159429	6198757	39328	-	ENST00000484532.6	K7EKS7	ENSG00000285629.1	600	0.015256	AL031847.2	protein_coding	833.363	865.659	371.317	352.443	1.08688	1.129	0.883867	0.83894	-0.363116	0.0154281	1.81169	Not_significant	AL031847.2	-0.657854
9210	16426	chr11	112073286	112085150	11864	+	ENST00000532163.5	Q6ZUT1	ENSG00000150776.18	0	0	NKAPD1	protein_coding	832.097	786.28	327.224	278.333	1.08523	1.02547	0.77891	0.662532	-0.550208	0.0637938	1.19522	Not_significant	NKAPD1	-0.657621
19861	58192	chr20	34989375	34990497	1122	+	ENST00000384903.1	n/a	ENSG00000207635.1	0	0	MIR499A	miRNA	1086.49	994.972	432.405	383.377	1.41701	1.29765	1.02928	0.912574	-0.483337	0.0436705	1.35981	Not_significant	MIR499A	-0.657247
357	35667	chr16	89612307	89638430	26123	+	ENST00000421184.5	A0A140VJI3,P16444,	ENSG00000015413.9	950	0.036366	DPEP1	protein_coding	956.138	915.18	368.641	364.949	1.247	1.19358	0.877497	0.868709	-0.483004	0.0436317	1.3602	Not_significant	DPEP1	-0.656981
6338	76953	chr5	177383433	177398848	15415	+	ENST00000324417.6	A0A024R7R9,Q06495,	ENSG00000131183.11	0	0	SLC34A1	protein_coding	980.924	951.696	389.557	387.66	1.27933	1.24121	0.927284	0.922769	-0.446164	0.0337889	1.47123	Not_significant	SLC34A1	-0.656408
29765	7360	chr1	212099520	212100676	1156	-	ENST00000517070.1	n/a	ENSG00000252879.1	0	0	RN7SKP98	misc_RNA	662.027	666.448	289.399	289.418	0.86342	0.869186	0.688873	0.688918	-0.330587	0.0103397	1.98549	Not_significant	RN7SKP98	-0.656377
13986	81448	chr6	149399261	149401278	2017	+	ENST00000326669.6	Q6EEV6	ENSG00000177688.7	0	0	SUMO4	protein_coding	990.186	1028.06	440.641	424.492	1.29141	1.3408	1.04888	1.01044	-0.354103	0.0140656	1.85184	Not_significant	SUMO4	-0.655743
38424	44652	chr19	11010707	11012006	1299	+	ENST00000584303.2	n/a	ENSG00000276757.1	0	0	RN7SL192P	misc_RNA	949.6	1087.2	360.81	344.196	1.23847	1.41793	0.858856	0.819309	-0.662592	0.102484	0.989344	Not_significant	RN7SL192P	-0.655531
19142	15410	chr11	72869543	72870650	1107	-	ENST00000383911.1	n/a	ENSG00000206638.1	0	0	RNU6-672P	snRNA	835.909	848.394	321.045	266.111	1.0902	1.10648	0.764201	0.633439	-0.652331	0.0989584	1.00455	Not_significant	RNU6-672P	-0.655297
13733	1725	chr1	32600171	32651565	51394	-	ENST00000341885.5	F6SII6	ENSG00000176261.15	0	0	ZBTB8OS	protein_coding	953.865	1019.61	404.481	346.268	1.24404	1.32978	0.962809	0.824241	-0.526331	0.0569173	1.24476	Not_significant	ZBTB8OS	-0.655153
33892	36467	chr17	6954097	6979960	25863	-	ENST00000573755.1	n/a	ENSG00000263316.1	300	0.0116	AC027763.2	lncRNA	917.272	893.926	396.039	388.712	1.19631	1.16586	0.942714	0.925273	-0.338632	0.011633	1.93431	Not_significant	AC027763.2	-0.65502
11311	91914	chr8	93915922	93926068	10146	+	ENST00000297598.5	A0A024R9C0,Q9P0J1,	ENSG00000164951.16	0	0	PDP1	protein_coding	881.027	915.015	340.626	255.359	1.14904	1.19337	0.810811	0.607845	-0.723468	0.124381	0.905246	Not_significant	PDP1	-0.654917
6511	40370	chr17	75783805	75825799	41994	+	ENST00000589666.6	A0A024R8N4,Q9C0B0,	ENSG00000132478.10	0	0	UNK	protein_coding	1030.75	1099.31	423.635	343.358	1.34431	1.43373	1.0084	0.817314	-0.605604	0.0829363	1.08126	Not_significant	UNK	-0.654812
2841	29124	chr15	42210451	42274584	64133	-	ENST00000448392.5	Q8NBN3	ENSG00000103978.16	700	0.010915	TMEM87A	protein_coding	841.109	822.641	364.106	348.491	1.09698	1.07289	0.866702	0.829533	-0.355275	0.0143534	1.84305	Not_significant	TMEM87A	-0.654789
4224	66830	chr3	142306606	142449062	142456	-	ENST00000264951.8	Q8IZH2	ENSG00000114127.10	1600	0.011232	XRN1	protein_coding	767.265	742.703	332.874	322.024	1.00067	0.968638	0.792359	0.766532	-0.337171	0.0114407	1.94155	Not_significant	XRN1	-0.654633
39416	11392	chr10	112830168	112832454	2286	+	ENST00000624062.1	n/a	ENSG00000279315.1	0	0	AL158212.4	TEC	944.094	833.14	353.406	311.656	1.23129	1.08659	0.841232	0.741852	-0.550068	0.0645796	1.1899	Not_significant	AL158212.4	-0.654529
4846	95693	chr9	113161005	113222318	61313	-	ENST00000446284.6	Q5T1M5	ENSG00000119321.9	200	0.003262	FKBP15	protein_coding	862.692	858.991	385.892	381.024	1.12513	1.1203	0.91856	0.906973	-0.298674	0.00644106	2.19104	Not_significant	FKBP15	-0.654408
34612	90489	chr8	28505115	28506182	1067	-	ENST00000582598.1	n/a	ENSG00000265251.1	0	0	MIR4288	miRNA	878.509	1017.05	380.711	301.511	1.14576	1.32644	0.906228	0.717704	-0.606305	0.0833181	1.07926	Not_significant	MIR4288	-0.654361
19298	88673	chr7	139315290	139316394	1104	-	ENST00000384116.1	n/a	ENSG00000206843.1	0	0	RNU6-206P	snRNA	963.213	1015.12	401.227	422.349	1.25623	1.32393	0.955063	1.00534	-0.396307	0.0223368	1.65098	Not_significant	RNU6-206P	-0.654294
14300	19810	chr12	55548601	55555832	7231	+	ENST00000641569.1	Q8NGE1	ENSG00000179626.4	0	0	OR6C4	protein_coding	753.691	756.699	289.575	305.681	0.982969	0.986892	0.689292	0.72763	-0.475334	0.0420686	1.37604	Not_significant	OR6C4	-0.65408
10340	37616	chr17	29389599	29551904	162305	+	ENST00000261716.7	A0A024QZ70,Q7L7X3,	ENSG00000160551.11	500	0.003081	TAOK1	protein_coding	812.654	803.959	319.94	291.279	1.05987	1.04853	0.761571	0.693348	-0.535208	0.0599657	1.2221	Not_significant	TAOK1	-0.654076
33051	34956	chr16	72428352	72533892	105540	+	ENST00000624327.1	n/a	ENSG00000260664.2	850	0.008054	AC004158.1	lncRNA	626.654	630.536	275.525	280.219	0.817286	0.822349	0.655848	0.667021	-0.309705	0.00773285	2.11166	Not_significant	AC004158.1	-0.653993
31721	40394	chr17	75978239	76000586	22347	+	ENST00000397640.6	Q86WV5	ENSG00000257949.7	0	0	TEN1	protein_coding	950.541	1028	414.715	373.119	1.2397	1.34072	0.987169	0.888156	-0.460468	0.0380001	1.42022	Not_significant	TEN1	-0.653964
41749	65992	chr3	113997781	114016261	18480	+	ENST00000647576.1	n/a	ENSG00000285836.1	0	0	AC092896.1	lncRNA	793.481	818.622	324.689	323.013	1.03486	1.06765	0.772875	0.768886	-0.447537	0.0346497	1.4603	Not_significant	AC092896.1	-0.653539
2307	25674	chr14	50329403	50396899	67496	-	ENST00000395834.5	Q00532	ENSG00000100490.9	0	0	CDKL1	protein_coding	737.062	721.855	292.254	263.609	0.961281	0.941448	0.695669	0.627483	-0.524092	0.0567429	1.24609	Not_significant	CDKL1	-0.653064
13556	14905	chr11	66040764	66050161	9397	-	ENST00000312006.5	Q96A11	ENSG00000175229.7	0	0	GAL3ST3	protein_coding	903.148	883.655	351.628	308.575	1.17789	1.15247	0.837	0.734518	-0.568394	0.0709837	1.14884	Not_significant	GAL3ST3	-0.652995
538	20141	chr12	57768470	57773105	4635	-	ENST00000324871.12	Q9UBP6	ENSG00000037897.17	0	0	METTL1	protein_coding	786.468	798.955	347.076	356.533	1.02572	1.042	0.826164	0.848676	-0.304017	0.00713312	2.14672	Not_significant	METTL1	-0.65264
20114	5572	chr1	156936130	156937244	1114	-	ENST00000390226.1	n/a	ENSG00000211581.1	0	0	MIR765	miRNA	1034.04	1061.54	445.637	453.126	1.3486	1.38447	1.06077	1.0786	-0.353332	0.014221	1.84707	Not_significant	MIR765	-0.652629
30752	90738	chr8	38334980	38337551	2571	+	ENST00000527912.1	n/a	ENSG00000254898.1	0	0	AC087362.1	lncRNA	882.024	838.299	345.473	337.562	1.15034	1.09332	0.822349	0.803518	-0.464643	0.039427	1.40421	Not_significant	AC087362.1	-0.652455
470	18729	chr12	27331853	27425289	93436	+	ENST00000544915.5	Q8WYA1	ENSG00000029153.14	800	0.008562	ARNTL2	protein_coding	835.113	838.51	327.762	296.669	1.08916	1.09359	0.78019	0.706178	-0.554356	0.0665415	1.17691	Not_significant	ARNTL2	-0.652425
29639	38753	chr17	44306087	44307172	1085	+	ENST00000516819.2	n/a	ENSG00000252628.2	0	0	RNU6-453P	snRNA	1110.17	1077.82	457.258	421.391	1.44789	1.4057	1.08844	1.00306	-0.448242	0.0350815	1.45492	Not_significant	RNU6-453P	-0.652158
34253	40357	chr17	75683547	75685799	2252	-	ENST00000585020.1	n/a	ENSG00000264270.1	0	0	AC087749.1	lncRNA	1031.42	1205	447.823	347.744	1.34518	1.57157	1.06598	0.827755	-0.623131	0.0898419	1.04652	Not_significant	AC087749.1	-0.65212
36857	91506	chr8	73833772	73835042	1270	-	ENST00000607344.2	n/a	ENSG00000272469.2	0	0	RN7SL760P	misc_RNA	847.009	855.058	342.835	319.373	1.10467	1.11517	0.816069	0.760221	-0.493927	0.0479494	1.31922	Not_significant	RN7SL760P	-0.651596
38629	46696	chr19	40425114	40426702	1588	+	ENST00000614440.1	n/a	ENSG00000277453.1	0	0	AC010271.2	lncRNA	968.669	929.35	375.904	317.205	1.26334	1.21206	0.894785	0.755061	-0.585335	0.0770812	1.11305	Not_significant	AC010271.2	-0.651509
38993	38052	chr17	37084991	37407836	322845	-	ENST00000616317.5	Q13085	ENSG00000278540.5	700	0.002168	ACACA	protein_coding	771.138	780.561	309.08	282.536	1.00572	1.01801	0.73572	0.672536	-0.523111	0.0568284	1.24543	Not_significant	ACACA	-0.6515
35400	43887	chr19	2630953	2632849	1896	+	ENST00000592525.1	n/a	ENSG00000267214.1	0	0	AC092068.1	lncRNA	866.953	902.833	365.802	358.125	1.13069	1.17748	0.870739	0.852465	-0.421654	0.0285119	1.54497	Not_significant	AC092068.1	-0.651444
12430	40939	chr17	81976549	82017404	40855	+	ENST00000306729.11	Q9BZE9	ENSG00000169696.16	0	0	ASPSCR1	protein_coding	994.118	1070.45	430.166	399.91	1.29654	1.39609	1.02395	0.951928	-0.44652	0.0347693	1.4588	Not_significant	ASPSCR1	-0.651385
2549	42151	chr18	21740319	21870957	130638	+	ENST00000261537.6	Q86YT6	ENSG00000101752.11	900	0.006889	MIB1	protein_coding	797.956	786.173	344.871	342.602	1.0407	1.02533	0.820916	0.815515	-0.33631	0.0116152	1.93497	Not_significant	MIB1	-0.650751
18525	4846	chr1	150560894	150575552	14658	-	ENST00000617352.1	n/a	ENSG00000203804.4	0	0	ADAMTSL4-AS1	lncRNA	936.494	1031.58	404.872	341.539	1.22138	1.34539	0.96374	0.812984	-0.530737	0.0594746	1.22567	Not_significant	ADAMTSL4-AS1	-0.650508
30124	92054	chr8	99091737	99095060	3323	-	ENST00000520844.1	n/a	ENSG00000253562.1	0	0	AC107909.2	lncRNA	620.366	627.034	221.483	245.651	0.809085	0.817782	0.527208	0.584737	-0.549011	0.0654306	1.18422	Not_significant	AC107909.2	-0.650149
19567	14543	chr11	63969469	63970576	1107	+	ENST00000384471.1	n/a	ENSG00000207200.1	0	0	RNU6-45P	snRNA	891.015	962.256	388.719	354.931	1.16207	1.25498	0.92529	0.844862	-0.449373	0.0357499	1.44672	Not_significant	RNU6-45P	-0.650119
19422	15312	chr11	72047872	72048951	1079	-	ENST00000384285.2	n/a	ENSG00000207012.2	0	0	RNU6-72P	snRNA	777.221	807.211	339.429	315.346	1.01366	1.05277	0.807962	0.750636	-0.40689	0.0252621	1.59753	Not_significant	RNU6-72P	-0.650019
31171	15083	chr11	67431366	67436399	5033	-	ENST00000535922.1	n/a	ENSG00000255949.1	0	0	RPS6KB2-AS1	lncRNA	998.171	955.221	402.863	425.138	1.30182	1.24581	0.958957	1.01198	-0.370272	0.0175679	1.75528	Not_significant	RPS6KB2-AS1	-0.649931
14352	20606	chr12	76344473	76349415	4942	-	ENST00000650064.2	Q8TAM1	ENSG00000179941.9	0	0	BBS10	protein_coding	854.897	937.913	365.512	334.787	1.11496	1.22323	0.870049	0.796912	-0.488175	0.0466998	1.33069	Not_significant	BBS10	-0.649607
5311	74007	chr5	65721204	65829283	108079	+	ENST00000380985.10	Q9BYT8	ENSG00000123213.23	750	0.006939	NLN	protein_coding	837.035	872.971	357.625	323.57	1.09167	1.13853	0.851275	0.770212	-0.459857	0.0386991	1.4123	Not_significant	NLN	-0.649455
38786	43886	chr19	2629714	2630793	1079	+	ENST00000618087.1	n/a	ENSG00000277904.1	0	0	MIR7850	miRNA	925.399	930.745	362.854	325.697	1.20691	1.21388	0.863722	0.775275	-0.562668	0.0701825	1.15377	Not_significant	MIR7850	-0.649191
34464	41000	chr17	82400702	82402382	1680	-	ENST00000579188.1	n/a	ENSG00000264812.1	0	0	AC132938.3	lncRNA	1054.69	1229.36	383.247	430.864	1.37553	1.60334	0.912264	1.02561	-0.620292	0.0900321	1.0456	Not_significant	AC132938.3	-0.648579
35586	37912	chr17	35403836	35405373	1537	-	ENST00000592117.1	n/a	ENSG00000267547.1	0	0	AC060766.4	lncRNA	755.896	720.258	288.996	314.933	0.985845	0.939365	0.687913	0.749653	-0.421387	0.0289106	1.53894	Not_significant	AC060766.4	-0.648491
6335	35670	chr16	89644434	89658708	14274	-	ENST00000397901.8	Q9HD42	ENSG00000131165.15	1000	0.070057	CHMP1A	protein_coding	1034.79	1029.69	414.209	387.278	1.34958	1.34293	0.985965	0.92186	-0.497022	0.0496466	1.30411	Not_significant	CHMP1A	-0.648172
39065	25635	chr14	49853615	49854914	1299	-	ENST00000610674.1	n/a	ENSG00000278771.1	0	0	RN7SL3	misc_RNA	1161.25	1118.51	457.498	397.273	1.51451	1.45877	1.08901	0.945651	-0.547267	0.0654584	1.18403	Not_significant	RN7SL3	-0.647983
19645	39071	chr17	48196679	48197786	1107	-	ENST00000384576.1	n/a	ENSG00000207306.1	0	0	RNU6-1152P	snRNA	946.145	991.879	407.883	368.886	1.23397	1.29362	0.970907	0.87808	-0.451024	0.0367674	1.43454	Not_significant	RNU6-1152P	-0.64701
3525	37162	chr17	18086924	18107959	21035	+	ENST00000395726.8	A8MZF9	ENSG00000108591.10	0	0	DRG2	protein_coding	1010.16	1050.82	433.151	394.798	1.31746	1.37049	1.03105	0.93976	-0.447712	0.0359063	1.44483	Not_significant	DRG2	-0.646867
7759	19949	chr12	56237806	56259384	21578	-	ENST00000267116.8	Q8NB46	ENSG00000139645.10	0	0	ANKRD52	protein_coding	953.154	1024.77	415.923	370.607	1.24311	1.33651	0.990045	0.882177	-0.462408	0.0399539	1.39844	Not_significant	ANKRD52	-0.646651
42103	20580	chr12	75648194	75691937	43743	+	ENST00000651075.1	n/a	ENSG00000286259.1	0	0	AC078820.3	lncRNA	890.828	894.048	339.219	278.829	1.16182	1.16602	0.807462	0.663712	-0.662028	0.105592	0.976367	Not_significant	AC078820.3	-0.646383
1183	26196	chr14	67240434	67336061	95627	+	ENST00000261681.9	Q8N3R9	ENSG00000072415.9	500	0.005229	MPP5	protein_coding	905.602	888.478	364.287	333.847	1.18109	1.15876	0.867133	0.794675	-0.493663	0.0491293	1.30866	Not_significant	MPP5	-0.646037
30579	91498	chr8	73669440	73728058	58618	+	ENST00000533978.1	n/a	ENSG00000254538.1	600	0.010236	AC027018.1	lncRNA	708.138	673.966	282.024	294.054	0.923558	0.878991	0.671318	0.699953	-0.394525	0.0230582	1.63717	Not_significant	AC027018.1	-0.645906
14928	93857	chr9	5919021	6009482	90461	-	ENST00000399933.8	Q5HYC2	ENSG00000183354.12	3000	0.033163	KIAA2026	protein_coding	804.637	795.911	365.215	370.636	1.04941	1.03803	0.869342	0.882246	-0.253075	0.00280801	2.5516	Not_significant	KIAA2026	-0.645748
31894	25850	chr14	55325833	55340501	14668	-	ENST00000555514.1	n/a	ENSG00000258455.1	100	0.006818	AL158801.3	lncRNA	893.992	867.091	363.856	331.001	1.16595	1.13087	0.866107	0.7879	-0.47367	0.0433687	1.36282	Not_significant	AL158801.3	-0.645529
27336	88116	chr7	116563593	116572234	8641	-	ENST00000421965.1	n/a	ENSG00000243220.1	0	0	AC006159.2	lncRNA	1145.83	1272.06	474.678	330.222	1.4944	1.65903	1.1299	0.786046	-0.718862	0.12658	0.897635	Not_significant	AC006159.2	-0.645276
13078	10211	chr10	73781047	73783652	2605	+	ENST00000372833.6	Q96BP2	ENSG00000172586.8	0	0	CHCHD1	protein_coding	873.31	1057.83	377.319	295.831	1.13898	1.37963	0.898154	0.704183	-0.652448	0.102666	0.988573	Not_significant	CHCHD1	-0.644993
39064	29180	chr15	42723101	42724922	1821	+	ENST00000615831.1	n/a	ENSG00000278769.1	0	0	AC090510.3	lncRNA	687.453	704.345	279.573	297.082	0.896581	0.918611	0.665483	0.707161	-0.403165	0.0251475	1.59951	Not_significant	AC090510.3	-0.644864
7436	29064	chr15	41319793	41381021	61228	+	ENST00000668273.1	Q9BXS6	ENSG00000137804.14	300	0.0049	NUSAP1	protein_coding	715.016	728.768	319.056	315.161	0.932529	0.950464	0.759467	0.750195	-0.318802	0.0094901	2.02273	Not_significant	NUSAP1	-0.644849
13702	23470	chr13	50081170	50528534	447364	+	ENST00000467721.5	n/a	ENSG00000176124.14	10950	0.024477	DLEU1	lncRNA	718.708	736.303	327.125	317.482	0.937344	0.960291	0.778674	0.75572	-0.306533	0.00788982	2.10293	Not_significant	DLEU1	-0.644619
13399	25422	chr14	35538351	35810304	271953	-	ENST00000307138.10	Q6GYQ0	ENSG00000174373.16	1150	0.004229	RALGAPA1	protein_coding	770.414	770.93	325.363	330.524	1.00478	1.00545	0.77448	0.786765	-0.364665	0.0170882	1.7673	Not_significant	RALGAPA1	-0.644473
26380	41716	chr18	2554357	2555492	1135	+	ENST00000459316.1	n/a	ENSG00000238575.1	0	0	AP005136.1	snoRNA	750.01	797.012	278.89	320.219	0.978168	1.03947	0.663858	0.762235	-0.500598	0.051706	1.28646	Not_significant	AP005136.1	-0.643999
33543	30287	chr15	71971205	72040265	69060	+	ENST00000568391.1	n/a	ENSG00000261632.1	0	0	AC022872.1	lncRNA	727.177	737.263	287.746	304.689	0.948389	0.961543	0.684938	0.725268	-0.437615	0.0338487	1.47046	Not_significant	AC022872.1	-0.643495
37425	19640	chr12	53463719	53464901	1182	+	ENST00000612963.1	n/a	ENSG00000273658.1	0	0	AC023509.4	misc_RNA	986.285	1070.15	408.647	315.173	1.28632	1.3957	0.972725	0.750224	-0.638438	0.0981989	1.00789	Not_significant	AC023509.4	-0.643477
43875	100140	chrX	155061621	155066519	4898	-	ENST00000504061.1	A0A0G2JKI4	ENSG00000288258.1	0	0	BX470111.1	protein_coding	896.973	849.653	342.299	373.443	1.16984	1.10812	0.814794	0.888927	-0.419054	0.0291962	1.53467	Not_significant	BX470111.1	-0.643111
66	88128	chr7	116952237	117230096	277859	+	ENST00000393446.6	E9PCV1	ENSG00000004866.20	1050	0.003779	ST7	protein_coding	732.676	723.513	332.656	326.054	0.955561	0.94361	0.79184	0.776125	-0.276477	0.00473494	2.32469	Not_significant	ST7	-0.642723
40136	34513	chr16	67006671	67010481	3810	-	ENST00000624046.1	n/a	ENSG00000280334.1	0	0	AC009084.2	TEC	1011.51	1084.84	423.407	404.673	1.31922	1.41486	1.00786	0.963266	-0.472033	0.043587	1.36064	Not_significant	AC009084.2	-0.642268
5098	72003	chr4	153343648	153415095	71447	+	ENST00000622785.4	A0A087WTC6	ENSG00000121211.8	300	0.004199	MND1	protein_coding	747.074	778.385	321.541	292.908	0.974339	1.01517	0.765382	0.697225	-0.443873	0.0357337	1.44692	Not_significant	MND1	-0.64225
39505	36141	chr17	2638296	2642418	4122	+	ENST00000622996.1	n/a	ENSG00000279432.1	0	0	AC015799.1	TEC	1030.98	953.02	379.579	368.458	1.34461	1.24294	0.903533	0.877061	-0.539226	0.0645193	1.19031	Not_significant	AC015799.1	-0.641846
42950	75050	chr5	115955570	115958599	3029	+	ENST00000666259.1	n/a	ENSG00000287148.1	0	0	LINCADL	lncRNA	905.847	822.892	352.934	321.688	1.18141	1.07322	0.840109	0.765732	-0.489564	0.0489088	1.31061	Not_significant	LINCADL	-0.641629
36924	34744	chr16	69328643	69335871	7228	-	ENST00000562949.1	H3BUN2	ENSG00000272617.3	0	0	AC026464.6	protein_coding	852.329	888.686	344.458	287.66	1.11161	1.15903	0.819933	0.684733	-0.593658	0.0831302	1.08024	Not_significant	AC026464.6	-0.641294
8461	56558	chr2	226834935	226999215	164280	+	ENST00000341329.7	A0A024R455,Q8TEB9,	ENSG00000144468.17	1600	0.009739	RHBDD1	protein_coding	733.484	758.007	330.218	318.881	0.956615	0.988598	0.786036	0.75905	-0.33224	0.0117727	1.92912	Not_significant	RHBDD1	-0.640932
34092	5089	chr1	153500462	153501764	1302	-	ENST00000583849.2	n/a	ENSG00000263841.2	0	0	RN7SL44P	misc_RNA	1020.26	1168.57	426.096	379.694	1.33063	1.52406	1.01426	0.903807	-0.573679	0.0764398	1.11668	Not_significant	RN7SL44P	-0.640616
4370	52368	chr2	54972188	55051828	79640	-	ENST00000404909.5	Q9NQC3	ENSG00000115310.18	0	0	RTN4	protein_coding	938.216	956.749	368.932	315.564	1.22363	1.2478	0.87819	0.751155	-0.601052	0.0859448	1.06578	Not_significant	RTN4	-0.64059
3092	47462	chr19	48208085	48256912	48827	-	ENST00000651546.1	Q9Y2G2	ENSG00000105483.18	600	0.012288	CARD8	protein_coding	962.48	986.333	392.251	350.898	1.25527	1.28638	0.933697	0.835262	-0.522867	0.0595652	1.22501	Not_significant	CARD8	-0.640516
9666	63486	chr3	12483479	12533658	50179	+	ENST00000284995.11	A0A024R2H2,Q8NCE0,	ENSG00000154743.18	0	0	TSEN2	protein_coding	900.144	967.922	381.273	318.444	1.17397	1.26237	0.907566	0.75801	-0.548697	0.0681386	1.16661	Not_significant	TSEN2	-0.640114
5277	10144	chr10	73007223	73097974	90751	-	ENST00000263556.3	P13674,Q5VSQ6,	ENSG00000122884.12	2600	0.02865	P4HA1	protein_coding	821.034	814.394	336.303	318.824	1.0708	1.06214	0.800521	0.758915	-0.451817	0.0383132	1.41665	Not_significant	P4HA1	-0.640067
17937	57391	chr20	3359035	3360142	1107	+	ENST00000364424.1	n/a	ENSG00000201294.1	0	0	RNU6-1019P	snRNA	871.316	957.641	376.987	316.304	1.13638	1.24896	0.897363	0.752916	-0.531483	0.0625057	1.20408	Not_significant	RNU6-1019P	-0.639949
30511	12797	chr11	9430355	9434486	4131	-	ENST00000531111.1	n/a	ENSG00000254397.1	0	0	AC132192.1	lncRNA	993.102	1063.69	416.855	345.187	1.29521	1.38727	0.992263	0.821668	-0.564449	0.0735025	1.1337	Not_significant	AC132192.1	-0.639914
34323	37814	chr17	32626738	32686484	59746	+	ENST00000582272.1	n/a	ENSG00000264458.1	6700	0.112141	AC025211.1	lncRNA	654.014	674.762	277.561	282.465	0.852969	0.880029	0.660694	0.672367	-0.378527	0.0203941	1.69049	Not_significant	AC025211.1	-0.639898
7691	19075	chr12	46764760	46826997	62237	-	ENST00000266579.9	A0A024R0X7,Q969I6,	ENSG00000139209.16	100	0.001607	SLC38A4	protein_coding	768.216	801.712	307.933	307.409	1.00191	1.0456	0.73299	0.731743	-0.483233	0.0474659	1.32362	Not_significant	SLC38A4	-0.639616
5944	62152	chr22	38084899	38111684	26785	-	ENST00000381669.8	Q6UXY1	ENSG00000128298.17	0	0	BAIAP2L2	protein_coding	880.324	960.442	384.591	338.386	1.14812	1.25261	0.915464	0.805479	-0.48028	0.0465903	1.3317	Not_significant	BAIAP2L2	-0.639591
26447	74493	chr5	83064203	83065337	1134	-	ENST00000459004.1	n/a	ENSG00000238835.1	0	0	SCARNA18	snoRNA	777.008	749.872	297.836	323.468	1.01338	0.977988	0.708956	0.769969	-0.429211	0.0323742	1.4898	Not_significant	SCARNA18	-0.639438
10414	87782	chr7	102463983	102473168	9185	+	ENST00000292616.10	A0A140VJD0,Q9UFC0,	ENSG00000161036.13	0	0	LRWD1	protein_coding	788.555	804.582	327.021	343.724	1.02844	1.04934	0.778426	0.818186	-0.380029	0.0208153	1.68162	Not_significant	LRWD1	-0.639063
10450	38440	chr17	41836824	41848384	11560	+	ENST00000293303.5	A0A140VJM8,Q6JEL2,	ENSG00000161594.7	0	0	KLHL10	protein_coding	935.606	1020.81	401.131	332.484	1.22022	1.33135	0.954835	0.79143	-0.547113	0.0680886	1.16693	Not_significant	KLHL10	-0.63844
16697	46660	chr19	40069151	40091888	22737	-	ENST00000450241.6	A0A0C4DG08	ENSG00000197782.14	0	0	ZNF780A	protein_coding	908.76	943.903	374.938	380.991	1.18521	1.23104	0.892486	0.906894	-0.425273	0.0315334	1.50123	Not_significant	ZNF780A	-0.638432
9711	10919	chr10	97458323	97499758	41435	-	ENST00000370782.6	Q96T76	ENSG00000155229.21	0	0	MMS19	protein_coding	937.828	1016.2	401.614	336.961	1.22312	1.32533	0.955984	0.802087	-0.53563	0.0642945	1.19183	Not_significant	MMS19	-0.638378
39060	96742	chr9	136746892	136747970	1078	-	ENST00000617286.1	n/a	ENSG00000278756.1	0	0	MIR6722	miRNA	1059.15	1139.85	464.399	416.608	1.38135	1.4866	1.10544	0.991675	-0.451617	0.0385915	1.41351	Not_significant	MIR6722	-0.638365
26487	17877	chr12	6509221	6510551	1330	+	ENST00000459255.1	n/a	ENSG00000239002.3	0	0	SCARNA10	snoRNA	1026.85	1046.21	428.399	398.063	1.33922	1.36447	1.01974	0.947532	-0.458737	0.0406524	1.39091	Not_significant	SCARNA10	-0.638063
9538	63914	chr3	33276441	33388092	111651	+	ENST00000484457.6	Q9UKC9	ENSG00000153558.16	500	0.004478	FBXL2	protein_coding	842.762	814.225	366.654	351.318	1.09914	1.06192	0.872767	0.836262	-0.338558	0.0130566	1.88417	Not_significant	FBXL2	-0.6379
36490	80531	chr6	108997481	108999125	1644	+	ENST00000605885.1	n/a	ENSG00000271730.1	0	0	AL390208.1	lncRNA	866.266	936.152	346.254	367.39	1.12979	1.22094	0.824208	0.874519	-0.468652	0.043541	1.3611	Not_significant	AL390208.1	-0.637883
23680	52536	chr2	62069446	62147881	78435	-	ENST00000425966.6	n/a	ENSG00000229839.6	0	0	AC018462.1	lncRNA	690.919	718.413	308.923	296.807	0.901101	0.936959	0.735347	0.706506	-0.35026	0.0151322	1.8201	Not_significant	AC018462.1	-0.637507
37984	50636	chr1_KI270713v1_random	21860	23024	1164	-	ENST00000619109.1	n/a	ENSG00000275405.1	874	0.750859	AC213203.2	snRNA	1173.36	1250.82	480.556	380.245	1.5303	1.63133	1.14389	0.905119	-0.62574	0.0960043	1.01771	Not_significant	AC213203.2	-0.636822
7443	29073	chr15	41416103	41483563	67460	+	ENST00000389629.8	Q92541	ENSG00000137815.14	200	0.002965	RTF1	protein_coding	799.849	845.698	353.204	332.888	1.04317	1.10296	0.840751	0.792392	-0.394088	0.0242322	1.61561	Not_significant	RTF1	-0.636692
10923	65104	chr3	57755308	57930003	174695	+	ENST00000659705.1	Q14BN4	ENSG00000163681.16	800	0.004579	SLMAP	protein_coding	939.288	965.449	393.237	358.582	1.22503	1.25915	0.936044	0.853553	-0.47313	0.0451638	1.34521	Not_significant	SLMAP	-0.636458
6178	81672	chr6	158311464	158511828	200364	+	ENST00000367097.8	Q9NRJ4	ENSG00000130338.13	500	0.002495	TULP4	protein_coding	809.177	823.475	336.389	312.473	1.05533	1.07398	0.800726	0.743797	-0.463229	0.0422762	1.3739	Not_significant	TULP4	-0.636432
7138	23425	chr13	49443373	49495003	51630	+	ENST00000354234.8	Q96T68	ENSG00000136169.16	0	0	SETDB2	protein_coding	779.485	750.343	329.74	306.876	1.01661	0.978602	0.784899	0.730474	-0.396869	0.0249766	1.60247	Not_significant	SETDB2	-0.63597
15523	51605	chr2	27136847	27140410	3563	-	ENST00000335524.7	Q53SZ7	ENSG00000186143.11	0	0	PRR30	protein_coding	1022.31	1054.16	459.887	439.503	1.3333	1.37484	1.09469	1.04617	-0.339109	0.0133747	1.87371	Not_significant	PRR30	-0.635394
8655	76357	chr5	151822512	151925851	103339	-	ENST00000274576.9	P23415	ENSG00000145888.11	200	0.001935	GLRA1	protein_coding	754.531	753.441	325.38	329.387	0.984064	0.982643	0.77452	0.784058	-0.335551	0.0128531	1.89099	Not_significant	GLRA1	-0.634525
38408	17869	chr12	6465536	6467135	1599	+	ENST00000619166.1	n/a	ENSG00000276718.1	185	0.115697	AC005840.4	lncRNA	1075.15	1264.82	470.534	359.133	1.40222	1.64959	1.12004	0.854864	-0.627881	0.09771	1.01006	Not_significant	AC005840.4	-0.634198
19873	68039	chr3	188687780	188688866	1086	+	ENST00000384918.1	n/a	ENSG00000207651.1	0	0	MIR28	miRNA	699.126	639.307	205.637	267.849	0.911805	0.833788	0.489489	0.637576	-0.631146	0.0989622	1.00453	Not_significant	MIR28	-0.634006
17717	21562	chr12	112068103	112069209	1106	+	ENST00000363818.1	n/a	ENSG00000200688.1	0	0	AC073575.2	misc_RNA	929.631	845.71	360.415	287.14	1.21243	1.10298	0.857916	0.683495	-0.587017	0.0831848	1.07996	Not_significant	AC073575.2	-0.633952
34502	29976	chr15	64695621	64696861	1240	+	ENST00000581636.1	n/a	ENSG00000264937.1	0	0	AC100830.2	lncRNA	727.825	824.486	315.64	271.548	0.949234	1.0753	0.751336	0.646381	-0.534518	0.0654038	1.1844	Not_significant	AC100830.2	-0.633082
8314	5285	chr1	155050285	155062758	12473	+	ENST00000355956.6	Q13444	ENSG00000143537.13	0	0	ADAM15	protein_coding	929.572	974.015	414.442	389.538	1.21235	1.27032	0.98652	0.927239	-0.375484	0.0206115	1.68589	Not_significant	ADAM15	-0.633025
32500	29932	chr15	63674145	63713758	39613	+	ENST00000559303.2	n/a	ENSG00000259589.2	0	0	AC073167.1	lncRNA	727.133	744.972	271.829	300.159	0.948332	0.971597	0.64705	0.714485	-0.495819	0.0529653	1.27601	Not_significant	AC073167.1	-0.632669
34174	37621	chr17	29559546	29707090	147544	+	ENST00000581474.1	n/a	ENSG00000264031.1	400	0.002711	ABHD15-AS1	lncRNA	663.232	681.099	293.915	288.643	0.864992	0.888294	0.699622	0.687073	-0.33841	0.0135061	1.86947	Not_significant	ABHD15-AS1	-0.632647
4524	487	chr1	8004403	8027283	22880	-	ENST00000474874.5	K7ENI4	ENSG00000116285.13	0	0	ERRFI1	protein_coding	958.572	1000.81	383.555	308.179	1.25018	1.30526	0.912998	0.733576	-0.634105	0.100589	0.997449	Not_significant	ERRFI1	-0.632487
11728	29284	chr15	44287718	44415758	128040	+	ENST00000299957.11	Q6P4E1	ENSG00000166734.20	4050	0.031631	CASC4	protein_coding	929.296	974.247	396.075	351.787	1.21199	1.27062	0.9428	0.837378	-0.479838	0.0481651	1.31727	Not_significant	CASC4	-0.632075
20064	6253	chr1	172144534	172145644	1110	-	ENST00000385289.1	n/a	ENSG00000208024.1	0	0	MIR199A2	miRNA	690.235	750.901	275.043	300.16	0.900209	0.97933	0.6547	0.714488	-0.457058	0.0414349	1.38263	Not_significant	MIR199A2	-0.631944
26392	12857	chr11	10801466	10802608	1142	-	ENST00000459187.1	n/a	ENSG00000238622.1	0	0	SNORD97	snoRNA	1129.86	1265.37	478.743	348.373	1.47357	1.6503	1.13958	0.829252	-0.665998	0.112567	0.94859	Not_significant	SNORD97	-0.631759
19472	34735	chr16	69175670	69176777	1107	-	ENST00000384355.1	n/a	ENSG00000207083.1	0	0	RNU6-22P	snRNA	859.558	751.71	275.985	280.812	1.12104	0.980385	0.656943	0.668433	-0.664968	0.112202	0.949998	Not_significant	RNU6-22P	-0.631719
4637	3457	chr1	84549610	84575440	25830	-	ENST00000370630.6	Q01459	ENSG00000117151.13	400	0.015486	CTBS	protein_coding	900.234	951.444	398.183	375.604	1.17409	1.24088	0.947817	0.894071	-0.39082	0.0242521	1.61525	Not_significant	CTBS	-0.631272
36116	46659	chr19	40048756	40091925	43169	-	ENST00000595508.1	n/a	ENSG00000269749.1	0	0	AC005614.2	lncRNA	901.21	897.243	363.46	376.566	1.17536	1.17019	0.865164	0.896361	-0.413104	0.0296763	1.52759	Not_significant	AC005614.2	-0.631053
41017	14688	chr11	64891354	64892439	1085	-	ENST00000384864.1	n/a	ENSG00000284155.1	0	0	MIR194-2	miRNA	861.087	842.984	370.038	365.95	1.12304	1.09943	0.880822	0.871091	-0.343226	0.0145197	1.83804	Not_significant	MIR194-2	-0.630864
161	75473	chr5	134298628	134372041	73413	-	ENST00000523054.5	B4DX41	ENSG00000006837.12	0	0	CDKL3	protein_coding	963.76	1034.37	423.486	380.175	1.25694	1.34903	1.00805	0.904952	-0.445987	0.0385373	1.41412	Not_significant	CDKL3	-0.630678
27550	52753	chr2	69515750	69517046	1296	+	ENST00000492589.3	n/a	ENSG00000244236.3	0	0	RN7SL604P	misc_RNA	772.038	828.856	330.649	281.511	1.0069	1.081	0.787062	0.670096	-0.518892	0.0609048	1.21535	Not_significant	RN7SL604P	-0.630635
727	26086	chr14	63851982	64226433	374451	+	ENST00000344113.8	Q8WXH0	ENSG00000054654.18	1850	0.004941	SYNE2	protein_coding	724.319	715.784	332.873	329.475	0.944662	0.93353	0.792356	0.784268	-0.252506	0.00318923	2.49631	Not_significant	SYNE2	-0.630334
18179	13443	chr11	34188173	34189275	1102	+	ENST00000364997.1	n/a	ENSG00000201867.1	0	0	AC090469.1	misc_RNA	681.976	664.636	282.418	261.299	0.889438	0.866823	0.672255	0.621985	-0.440401	0.0371293	1.43028	Not_significant	AC090469.1	-0.629899
10586	1734	chr1	32679905	32703770	23865	-	ENST00000409190.8	Q9H7C4	ENSG00000162520.15	0	0	SYNC	protein_coding	912.809	913.657	362.542	331.5	1.19049	1.1916	0.862979	0.789088	-0.527955	0.064165	1.1927	Not_significant	SYNC	-0.629693
39844	39949	chr17	67610276	67613822	3546	+	ENST00000623462.1	n/a	ENSG00000279917.1	0	0	AC079331.2	TEC	784.461	846.451	307.251	317.47	1.0231	1.10395	0.731367	0.755692	-0.51639	0.0605604	1.21781	Not_significant	AC079331.2	-0.628866
17	87251	chr7	92244973	92401383	156410	+	ENST00000265742.8	Q9P2G1	ENSG00000001629.10	1000	0.006393	ANKIB1	protein_coding	840.724	839.591	351.033	339.9	1.09648	1.095	0.835584	0.809083	-0.414109	0.0303377	1.51802	Not_significant	ANKIB1	-0.628625
1045	52158	chr2	45388679	45612267	223588	-	ENST00000263736.5	Q8N5C6	ENSG00000068784.13	750	0.003354	SRBD1	protein_coding	807.87	793.045	334.464	334.876	1.05363	1.03429	0.796143	0.797124	-0.390081	0.0245158	1.61055	Not_significant	SRBD1	-0.628246
13302	40989	chr17	82314872	82318608	3736	-	ENST00000312648.8	P09564,Q29VG3,	ENSG00000173762.8	0	0	CD7	protein_coding	915.058	960.18	403.957	386.81	1.19342	1.25227	0.961562	0.920746	-0.377744	0.0217608	1.66233	Not_significant	CD7	-0.627934
6037	72248	chr4	168496065	168928457	432392	+	ENST00000261509.10	B2RTX2,Q8WX93,	ENSG00000129116.19	2800	0.006476	PALLD	protein_coding	798.623	816.795	320.819	280.734	1.04157	1.06527	0.763663	0.668247	-0.557139	0.0746348	1.12706	Not_significant	PALLD	-0.627928
40921	14687	chr11	64891136	64892246	1110	-	ENST00000384915.3	n/a	ENSG00000283926.1	0	0	MIR192	miRNA	864.517	853.166	376.068	363.273	1.12751	1.1127	0.895176	0.864719	-0.348147	0.0157858	1.80173	Not_significant	MIR192	-0.627268
5416	58473	chr20	41136236	41177626	41390	+	ENST00000373271.5	P19174	ENSG00000124181.14	0	0	PLCG1	protein_coding	747.783	769.26	303.747	324.936	0.975264	1.00327	0.723026	0.773463	-0.402852	0.0277939	1.55605	Not_significant	PLCG1	-0.626859
38617	29835	chr15	60677108	60678272	1164	-	ENST00000614169.1	n/a	ENSG00000277413.1	0	0	AC009560.2	misc_RNA	740.884	682.314	269.919	284.445	0.966266	0.889878	0.642503	0.67708	-0.492226	0.053299	1.27328	Not_significant	AC009560.2	-0.626742
19878	39946	chr17	67470488	67471585	1097	+	ENST00000384955.2	n/a	ENSG00000207688.2	400	0.364631	MIR548AA2	miRNA	706.487	742.251	292.429	286.656	0.921405	0.968049	0.696085	0.682343	-0.454945	0.041979	1.37697	Not_significant	MIR548AA2	-0.626445
34444	11388	chr10	112633169	112634254	1085	+	ENST00000585286.1	n/a	ENSG00000264763.1	0	0	MIR4295	miRNA	702.487	757.37	257.603	302.592	0.916188	0.987767	0.613187	0.720277	-0.513821	0.0603839	1.21908	Not_significant	MIR4295	-0.626389
29967	74001	chr5	65624026	65630928	6902	+	ENST00000510585.3	Q6ZNX1	ENSG00000253251.3	0	0	SHLD3	protein_coding	747.711	677.588	280.741	263.161	0.97517	0.883715	0.668264	0.626417	-0.521841	0.06305	1.20031	Not_significant	SHLD3	-0.626373
34721	79052	chr6	35664716	35665789	1073	-	ENST00000583739.1	n/a	ENSG00000265527.1	0	0	MIR5690	miRNA	1117.58	968.273	384.117	356.346	1.45756	1.26283	0.914335	0.84823	-0.626133	0.0999359	1.00028	Not_significant	MIR5690	-0.626308
802	11149	chr10	102402616	102420934	18318	-	ENST00000406432.5	A5PKW4	ENSG00000059915.17	0	0	PSD	protein_coding	984.82	956.555	417.558	390.953	1.28441	1.24755	0.993937	0.930607	-0.395735	0.0261612	1.58234	Not_significant	PSD	-0.626188
3231	85879	chr7	30027440	30130483	103043	+	ENST00000396259.5	B5MDU3	ENSG00000106086.20	0	0	PLEKHA8	protein_coding	715.805	703.675	320.639	311.631	0.933558	0.917738	0.763235	0.741793	-0.298745	0.00801759	2.09596	Not_significant	PLEKHA8	-0.626156
39343	38273	chr17	40113214	40116442	3228	-	ENST00000623793.1	n/a	ENSG00000279199.1	0	0	AC068669.1	TEC	848.974	985.326	371.938	291.831	1.10724	1.28507	0.885345	0.694662	-0.598472	0.0899743	1.04588	Not_significant	AC068669.1	-0.62593
83	19103	chr12	47661248	47707030	45782	-	ENST00000005386.8	Q9H6T3	ENSG00000005175.10	0	0	RPAP3	protein_coding	932.324	976.194	384.426	325.439	1.21594	1.27316	0.915071	0.774661	-0.558831	0.0758894	1.11982	Not_significant	RPAP3	-0.62579
34981	41030	chr17	82481097	82483388	2291	+	ENST00000584012.1	n/a	ENSG00000266236.1	0	0	NARF-IT1	lncRNA	1085.71	1106.07	422.954	345.729	1.41599	1.44254	1.00678	0.822958	-0.643637	0.106683	0.971906	Not_significant	NARF-IT1	-0.625555
18410	34721	chr16	69007051	69008155	1104	-	ENST00000365627.1	n/a	ENSG00000202497.1	0	0	RNU6-898P	snRNA	804.1	776.357	285.256	322.687	1.04871	1.01253	0.679011	0.76811	-0.510329	0.0594752	1.22566	Not_significant	RNU6-898P	-0.625492
27285	42152	chr18	21792882	21794159	1277	+	ENST00000469988.3	n/a	ENSG00000242971.3	0	0	RN7SL233P	misc_RNA	786.812	848.16	327.713	313.395	1.02617	1.10618	0.780074	0.745992	-0.482622	0.050626	1.29563	Not_significant	RN7SL233P	-0.625297
2533	41714	chr18	2537524	2572509	34985	-	ENST00000319888.10	J3KNJ7	ENSG00000101574.15	650	0.018579	METTL4	protein_coding	810.575	802.974	325.73	340.23	1.05716	1.04724	0.775353	0.809869	-0.408725	0.0295264	1.52979	Not_significant	METTL4	-0.625263
5724	64800	chr3	50354749	50360521	5772	-	ENST00000266025.4	A0A024R2Y2,Q12893,	ENSG00000126062.4	0	0	TMEM115	protein_coding	1016.2	1062.86	429.543	378.534	1.32533	1.38619	1.02247	0.901046	-0.495362	0.0546769	1.2622	Not_significant	TMEM115	-0.625244
9078	16305	chr11	108221831	108369099	147268	+	ENST00000278616.8	A0A024R3C7,Q13315,	ENSG00000149311.18	9500	0.064508	ATM	protein_coding	752.57	728.691	304.955	301.989	0.981507	0.950364	0.725902	0.718841	-0.419186	0.0322473	1.49151	Not_significant	ATM	-0.625218
36533	29519	chr15	50347422	50348529	1107	-	ENST00000607728.1	n/a	ENSG00000271819.1	0	0	RNU6-94P	snRNA	901.582	1006.04	339.102	394.504	1.17585	1.31208	0.807184	0.93906	-0.510693	0.0596752	1.22421	Not_significant	RNU6-94P	-0.625194
6788	51219	chr2	11179758	11345636	165878	-	ENST00000315872.11	A0A2P9DU05,O75116,	ENSG00000134318.14	1000	0.006029	ROCK2	protein_coding	945.789	951.641	385.848	361.902	1.2335	1.24114	0.918456	0.861456	-0.475414	0.0484324	1.31486	Not_significant	ROCK2	-0.625105
19533	29971	chr15	64670262	64671369	1107	+	ENST00000384433.1	n/a	ENSG00000207162.1	0	0	RNU6-549P	snRNA	761.553	785.232	332.731	326.703	0.993223	1.0241	0.792018	0.777669	-0.361968	0.0189878	1.72153	Not_significant	RNU6-549P	-0.623136
16362	76954	chr5	177400108	177401661	1553	-	ENST00000358571.3	P60673	ENSG00000196570.3	0	0	PFN3	protein_coding	975.905	942.544	405.186	415.34	1.27278	1.22927	0.964487	0.988657	-0.357315	0.0180955	1.74243	Not_significant	PFN3	-0.622595
6429	1407	chr1	26911488	26914975	3487	-	ENST00000254227.4	Q15466	ENSG00000131910.5	0	0	NR0B2	protein_coding	930.924	943.917	379.588	347.82	1.21412	1.23106	0.903555	0.827935	-0.497927	0.0563362	1.24921	Not_significant	NR0B2	-0.622016
10834	69913	chr4	55556518	55593245	36727	-	ENST00000295645.9	Q8N4E4	ENSG00000163440.12	0	0	PDCL2	protein_coding	723.846	716.608	329.05	331.333	0.944045	0.934605	0.783256	0.788691	-0.257144	0.00382089	2.41784	Not_significant	PDCL2	-0.621731
33714	36022	chr17	876901	880093	3192	+	ENST00000573877.1	n/a	ENSG00000262133.1	0	0	AC087392.2	lncRNA	695.6	727.935	310.223	296.443	0.907206	0.949378	0.738441	0.70564	-0.362499	0.0192791	1.71491	Not_significant	AC087392.2	-0.621654
5603	48476	chr19	55090917	55118637	27720	-	ENST00000263433.8	Q9BZL4	ENSG00000125503.13	800	0.02886	PPP1R12C	protein_coding	876.532	851.221	386.922	372.807	1.14318	1.11017	0.921012	0.887413	-0.317335	0.0110336	1.95728	Not_significant	PPP1R12C	-0.621115
5631	39779	chr17	63702844	63753097	50253	-	ENST00000580553.1	J3QR89	ENSG00000125695.12	0	0	AC046185.1	protein_coding	725.535	740.771	316.618	300.288	0.946248	0.966118	0.753664	0.714792	-0.381059	0.0235486	1.62804	Not_significant	AC046185.1	-0.620377
20419	36125	chr17	2330179	2331370	1191	-	ENST00000609620.2	n/a	ENSG00000212163.5	0	0	SNORD91A	snoRNA	656.913	720.564	288.613	253.259	0.85675	0.939764	0.687002	0.602847	-0.477999	0.050373	1.2978	Not_significant	SNORD91A	-0.620349
39817	36137	chr17	2424178	2425412	1234	-	ENST00000625037.1	n/a	ENSG00000279872.1	172	0.139384	AC006435.4	TEC	831.773	803.763	345.49	339.479	1.0848	1.04827	0.822389	0.808081	-0.387648	0.0251135	1.60009	Not_significant	AC006435.4	-0.620273
32293	29586	chr15	51887559	51902123	14564	-	ENST00000558142.1	n/a	ENSG00000259201.1	0	0	AC090971.3	lncRNA	818.142	941.617	332.509	304.224	1.06703	1.22806	0.79149	0.724161	-0.598613	0.092032	1.03606	Not_significant	AC090971.3	-0.620199
24460	10247	chr10	74506080	74530355	24275	-	ENST00000448214.7	n/a	ENSG00000232342.7	0	0	AC022540.1	lncRNA	706.784	686.88	266.447	291.104	0.921792	0.895833	0.634239	0.692931	-0.453702	0.042967	1.36687	Not_significant	AC022540.1	-0.62015
17300	88500	chr7	131054885	131055992	1107	-	ENST00000362757.1	n/a	ENSG00000199627.1	0	0	RNU6-1010P	snRNA	885.714	819.278	330.032	320.287	1.15515	1.06851	0.785594	0.762397	-0.522541	0.0650584	1.1867	Not_significant	RNU6-1010P	-0.620097
3201	88106	chr7	116498737	116508541	9804	+	ENST00000222693.5	P51636,Q53X57,	ENSG00000105971.15	0	0	CAV2	protein_coding	931.262	1037.65	393.908	284.107	1.21456	1.35331	0.937641	0.676276	-0.670005	0.119014	0.924401	Not_significant	CAV2	-0.619353
35880	47461	chr19	48203070	48214751	11681	+	ENST00000595201.2	n/a	ENSG00000268583.2	0	0	AC011466.1	lncRNA	958.324	938.828	377.915	332.116	1.24985	1.22443	0.899572	0.790554	-0.549876	0.0747982	1.12611	Not_significant	AC011466.1	-0.619221
16638	16450	chr11	112175399	112224699	49300	+	ENST00000531169.5	Q9BYV7	ENSG00000197580.13	600	0.01217	BCO2	protein_coding	802.799	783.532	316.524	276.281	1.04702	1.02189	0.75344	0.657647	-0.552059	0.0756422	1.12124	Not_significant	BCO2	-0.618989
42155	77873	chr6	13670719	13678908	8189	+	ENST00000657577.1	n/a	ENSG00000286316.1	0	0	Z93020.1	lncRNA	815.477	844.222	368.701	352.536	1.06355	1.10104	0.87764	0.839161	-0.334371	0.0141181	1.85022	Not_significant	Z93020.1	-0.618661
19031	32248	chr16	3031480	3039133	7653	+	ENST00000382225.3	n/a	ENSG00000205890.3	0	0	AC108134.1	lncRNA	924.643	907.559	386.88	385.584	1.20593	1.18364	0.920912	0.917827	-0.378034	0.0231662	1.63515	Not_significant	AC108134.1	-0.618141
29725	64958	chr3	52687889	52688962	1073	+	ENST00000516978.2	n/a	ENSG00000252787.2	0	0	AC104446.1	snoRNA	824.854	941.223	347.885	311.399	1.07578	1.22755	0.82809	0.741241	-0.553571	0.0764858	1.11642	Not_significant	AC104446.1	-0.618018
1832	14399	chr11	62624831	62647726	22895	-	ENST00000540933.5	F5H6X6	ENSG00000089597.18	0	0	GANAB	protein_coding	969.471	1078.89	422.303	344.808	1.26439	1.4071	1.00523	0.820766	-0.548958	0.0748568	1.12577	Not_significant	GANAB	-0.618
15015	64705	chr3	49828600	49857564	28964	-	ENST00000331456.7	Q9BWF2	ENSG00000183763.9	400	0.01381	TRAIP	protein_coding	1066.68	1116.72	438.779	367.891	1.39117	1.45643	1.04445	0.875712	-0.568521	0.0818449	1.08701	Not_significant	TRAIP	-0.617987
16427	9468	chr10	43556346	43575618	19272	-	ENST00000426961.1	Q16600	ENSG00000196793.13	0	0	ZNF239	protein_coding	688.808	697.591	318.035	322.083	0.898348	0.909803	0.757037	0.766672	-0.246928	0.00314489	2.50239	Not_significant	ZNF239	-0.617911
16769	10988	chr10	99658508	99711241	52733	+	ENST00000370489.5	Q9NQZ7	ENSG00000198018.7	200	0.003793	ENTPD7	protein_coding	1031	1030.17	399.78	339.569	1.34464	1.34355	0.951619	0.808295	-0.611131	0.0975063	1.01097	Not_significant	ENTPD7	-0.617834
17561	10110	chr10	72179857	72180989	1132	+	ENST00000363424.1	n/a	ENSG00000200294.1	0	0	AL607035.2	snoRNA	1043.44	1039.57	398.439	314.405	1.36086	1.35581	0.948427	0.748396	-0.679007	0.123108	0.909713	Not_significant	AL607035.2	-0.617701
43061	69613	chr4	39539394	39547073	7679	-	ENST00000662380.1	n/a	ENSG00000287262.1	0	0	AC021148.3	lncRNA	930.206	1015.79	400.312	328.339	1.21318	1.3248	0.952885	0.781564	-0.549204	0.075042	1.1247	Not_significant	AC021148.3	-0.617687
1204	12843	chr11	10573090	10694988	121898	-	ENST00000547195.5	Q9Y6F6	ENSG00000072952.18	0	0	MRVI1	protein_coding	936.128	992.368	390.283	323.015	1.2209	1.29425	0.929013	0.768891	-0.566894	0.0813812	1.08948	Not_significant	MRVI1	-0.617618
16560	20324	chr12	65855946	65883041	27095	-	ENST00000356215.5	n/a	ENSG00000197301.7	0	0	HMGA2-AS1	lncRNA	817.502	838.204	363.93	372.564	1.06619	1.09319	0.866283	0.886835	-0.300696	0.00883419	2.05383	Not_significant	HMGA2-AS1	-0.617579
40287	64957	chr3	52687881	52688961	1080	+	ENST00000630615.1	n/a	ENSG00000280904.1	0	0	AC104446.3	snoRNA	824.618	940.815	347.778	311.435	1.07547	1.22702	0.827836	0.741326	-0.553201	0.0765304	1.11617	Not_significant	AC104446.3	-0.617464
21826	3675	chr1	93264644	93347025	82381	-	ENST00000451302.6	n/a	ENSG00000223745.8	1100	0.013353	CCDC18-AS1	lncRNA	731.838	740.339	311.712	297.355	0.954468	0.965555	0.741986	0.707811	-0.405273	0.0299667	1.52336	Not_significant	CCDC18-AS1	-0.617377
10416	87836	chr7	103099775	103150232	50457	-	ENST00000341533.8	Q6IQ20	ENSG00000161048.11	0	0	NAPEPLD	protein_coding	776.637	754.476	326.697	322.025	1.0129	0.983993	0.777655	0.766534	-0.370904	0.0216699	1.66414	Not_significant	NAPEPLD	-0.617237
31651	19961	chr12	56309843	56316988	7145	-	ENST00000273308.9	Q9Y2B0	ENSG00000257727.6	0	0	CNPY2	protein_coding	968.47	1034.17	428.294	388.329	1.26309	1.34877	1.01949	0.924361	-0.426156	0.0356278	1.44821	Not_significant	CNPY2	-0.617164
11817	62339	chr22	41366332	41399324	32992	+	ENST00000406644.7	Q10587	ENSG00000167074.15	0	0	TEF	protein_coding	860.002	946.991	372.4	304.649	1.12162	1.23507	0.886445	0.725173	-0.548254	0.0748801	1.12563	Not_significant	TEF	-0.617133
33861	40809	chr17	81361271	81374214	12943	+	ENST00000574472.1	n/a	ENSG00000263154.1	0	0	AC110285.3	lncRNA	859.405	876.204	385.533	371.062	1.12084	1.14275	0.917706	0.88326	-0.329844	0.0134742	1.8705	Not_significant	AC110285.3	-0.616972
36150	17948	chr12	6741984	6743641	1657	+	ENST00000602431.1	n/a	ENSG00000269892.1	0	0	AC125494.2	lncRNA	961.962	996.274	398.843	350.043	1.2546	1.29935	0.949388	0.833227	-0.518732	0.0647023	1.18908	Not_significant	AC125494.2	-0.616814
294	64359	chr3	45387560	45554726	167166	+	ENST00000650792.2	Q15031	ENSG00000011376.12	1100	0.00658	LARS2	protein_coding	764.752	759.172	358.972	356.775	0.997395	0.990117	0.854481	0.849252	-0.222264	0.00168046	2.77457	Not_significant	LARS2	-0.616689
8517	65884	chr3	111731496	111976267	244771	+	ENST00000393923.7	Q86SQ0	ENSG00000144824.21	4900	0.020019	PHLDB2	protein_coding	933.176	950.693	365.642	300.975	1.21705	1.2399	0.870358	0.716428	-0.630764	0.105288	0.977621	Not_significant	PHLDB2	-0.616648
17459	80031	chr6	75927512	75928625	1113	+	ENST00000363170.1	n/a	ENSG00000200040.1	0	0	AL392166.1	misc_RNA	664.464	655.309	301.445	305.89	0.866598	0.854658	0.717546	0.728127	-0.25172	0.00355103	2.44965	Not_significant	AL392166.1	-0.616626
34433	30054	chr15	65719245	65720332	1087	-	ENST00000582784.1	n/a	ENSG00000264737.1	0	0	MIR4511	miRNA	837.367	892.995	352.28	291.668	1.0921	1.16465	0.838552	0.694274	-0.558053	0.078538	1.10492	Not_significant	MIR4511	-0.616604
34356	94086	chr9	21801635	22029594	227959	+	ENST00000404796.3	F2Z2F3	ENSG00000264545.2	2400	0.010528	AL359922.1	protein_coding	952.505	999.288	401.712	348.945	1.24226	1.30328	0.956218	0.830613	-0.510569	0.0620385	1.20734	Not_significant	AL359922.1	-0.61643
9920	74210	chr5	72955040	73090522	135482	+	ENST00000430046.7	Q0JRZ9	ENSG00000157107.14	4950	0.036536	FCHO2	protein_coding	764.445	765.94	374.252	373.589	0.996994	0.998944	0.890853	0.889275	-0.165086	0.000185546	3.73155	Not_significant	FCHO2	-0.616027
34805	36115	chr17	2198761	2200039	1278	+	ENST00000580297.2	n/a	ENSG00000265777.2	0	0	RN7SL624P	misc_RNA	749.484	719.617	291.672	292.458	0.977482	0.938529	0.694283	0.696154	-0.462567	0.0466294	1.33134	Not_significant	RN7SL624P	-0.615834
10405	87781	chr7	102456237	102465863	9626	-	ENST00000292566.4	Q9NXW9	ENSG00000160993.4	0	0	ALKBH4	protein_coding	846.48	856.946	355.748	335.855	1.10398	1.11763	0.846807	0.799455	-0.432418	0.0377255	1.42336	Not_significant	ALKBH4	-0.615489
9890	3817	chr1	100037094	100083377	46283	+	ENST00000370152.8	Q96MC6	ENSG00000156875.14	0	0	MFSD14A	protein_coding	717.408	698.428	303.962	316.591	0.935648	0.910894	0.723538	0.753599	-0.322023	0.0122681	1.91122	Not_significant	MFSD14A	-0.615457
39004	53152	chr2	85367281	85368580	1299	+	ENST00000619959.1	n/a	ENSG00000278590.1	0	0	RN7SL113P	misc_RNA	1066.87	995.213	438.944	393.287	1.39142	1.29796	1.04484	0.936163	-0.441042	0.0403446	1.39421	Not_significant	RN7SL113P	-0.614907
23069	5944	chr1	162038015	162039567	1552	+	ENST00000430905.1	n/a	ENSG00000227818.1	0	0	AL590408.1	lncRNA	1112.44	1272.99	477.404	418.282	1.45085	1.66024	1.13639	0.99566	-0.545179	0.0744985	1.12785	Not_significant	AL590408.1	-0.614882
41280	485	chr1	7998186	8000934	2748	-	ENST00000641100.1	n/a	ENSG00000284716.1	0	0	AL034417.4	lncRNA	975.938	1051.42	414.682	340.539	1.27282	1.37127	0.987091	0.810604	-0.556625	0.0786141	1.1045	Not_significant	AL034417.4	-0.614792
26028	60397	chr21	39217092	39220805	3713	-	ENST00000435608.1	n/a	ENSG00000237373.1	8	0.002155	BRWD1-IT1	lncRNA	709.65	686.804	311.734	299.71	0.92553	0.895734	0.742038	0.713417	-0.323471	0.0125798	1.90033	Not_significant	BRWD1-IT1	-0.614701
18697	78662	chr6	31686954	31704324	17370	-	ENST00000395952.8	A0A1U9X777,O95870,	ENSG00000204427.12	0	0	ABHD16A	protein_coding	990.909	966.587	399.055	358.057	1.29235	1.26063	0.949893	0.852303	-0.502426	0.0600423	1.22154	Not_significant	ABHD16A	-0.613735
37866	52407	chr2	55547291	55618622	71331	-	ENST00000616407.2	Q5MIZ7	ENSG00000275052.5	100	0.001402	PPP4R3B	protein_coding	740.57	742.901	346.489	346.989	0.965856	0.968896	0.824767	0.825957	-0.22905	0.00209214	2.67941	Not_significant	PPP4R3B	-0.613718
24034	62584	chr22	46055739	46059160	3421	-	ENST00000439423.1	n/a	ENSG00000231010.1	0	0	AL121672.1	lncRNA	1222.61	1198.44	494.697	450.015	1.59454	1.56301	1.17756	1.0712	-0.489681	0.0558527	1.25296	Not_significant	AL121672.1	-0.613549
583	53156	chr2	85394827	85415042	20215	-	ENST00000409670.5	P40121,V9HW69,	ENSG00000042493.16	0	0	CAPG	protein_coding	932.714	980.293	416.327	387.504	1.21645	1.2785	0.991007	0.922398	-0.382873	0.0249832	1.60235	Not_significant	CAPG	-0.613498
14789	60303	chr21	37072270	37203103	130833	+	ENST00000355666.5	P53804	ENSG00000182670.13	1300	0.009936	TTC3	protein_coding	800.216	832.102	361.072	343.715	1.04365	1.08523	0.85948	0.818164	-0.343658	0.0164634	1.78348	Not_significant	TTC3	-0.612907
40872	88487	chr7	130877458	130878539	1081	-	ENST00000385015.1	n/a	ENSG00000283797.1	0	0	MIR29B1	miRNA	765.765	881.895	317.546	286.482	0.998716	1.15017	0.755873	0.681929	-0.579726	0.0876955	1.05702	Not_significant	MIR29B1	-0.612784
5218	3821	chr1	100132162	100150498	18336	+	ENST00000370141.7	Q9NUP7	ENSG00000122435.10	0	0	TRMT13	protein_coding	757.939	776.26	332.124	313.654	0.988509	1.0124	0.790573	0.746608	-0.380371	0.0245339	1.61023	Not_significant	TRMT13	-0.612486
34229	40116	chr17	72838038	72839718	1680	+	ENST00000583916.1	n/a	ENSG00000264196.1	0	0	AC011120.1	lncRNA	794.323	699.071	265.402	291.67	1.03596	0.911733	0.631751	0.694278	-0.554654	0.0787848	1.10356	Not_significant	AC011120.1	-0.612093
11059	64715	chr3	49887001	49904873	17872	-	ENST00000296474.8	Q04912	ENSG00000164078.13	0	0	MST1R	protein_coding	1004.33	1048.77	438.591	400.287	1.30985	1.36781	1.044	0.952826	-0.423266	0.0358249	1.44581	Not_significant	MST1R	-0.611964
13107	66497	chr3	129647793	129894576	246783	-	ENST00000426664.6	E9PC87	ENSG00000172765.17	700	0.002837	TMCC1	protein_coding	848.792	870.998	363.225	336.362	1.107	1.13596	0.864605	0.800661	-0.429652	0.0377551	1.42302	Not_significant	TMCC1	-0.611405
10514	32244	chr16	3027681	3037944	10263	-	ENST00000572449.6	A1A5D9	ENSG00000162069.16	0	0	BICDL2	protein_coding	966.158	915.418	405.682	385.393	1.26007	1.19389	0.965668	0.917373	-0.38205	0.0251236	1.59992	Not_significant	BICDL2	-0.611249
17943	54436	chr2	135656476	135657579	1103	-	ENST00000364438.1	n/a	ENSG00000201308.1	0	0	RNU6-512P	snRNA	770.343	725.934	319.712	288.131	1.00469	0.946768	0.761028	0.685854	-0.431602	0.0383872	1.41581	Not_significant	RNU6-512P	-0.611067
9282	8779	chr10	11920022	12044170	124148	-	ENST00000397053.6	Q9HAU5	ENSG00000151461.20	300	0.002416	UPF2	protein_coding	1002.95	1049.16	424.617	372.503	1.30805	1.36832	1.01074	0.88669	-0.496234	0.0587533	1.23097	Not_significant	UPF2	-0.610848
39501	37165	chr17	18107333	18111463	4130	-	ENST00000624514.1	n/a	ENSG00000279428.1	0	0	AC087164.2	TEC	1011.6	973.038	423.016	413.025	1.31934	1.26904	1.00693	0.983147	-0.379225	0.0245119	1.61062	Not_significant	AC087164.2	-0.610789
40504	19639	chr12	53463467	53465057	1590	+	ENST00000634357.1	n/a	ENSG00000282977.1	0	0	PCBP2-OT1	lncRNA	982.24	1063.98	410.735	315.22	1.28104	1.38765	0.977696	0.750336	-0.627004	0.106307	0.973439	Not_significant	PCBP2-OT1	-0.61035
32504	29288	chr15	44402684	44428144	25460	-	ENST00000558047.1	n/a	ENSG00000259595.1	0	0	AC025043.1	lncRNA	749.62	779.796	319.952	287.038	0.977659	1.01702	0.7616	0.683253	-0.465231	0.0487888	1.31168	Not_significant	AC025043.1	-0.610234
12660	12655	chr11	6862056	6874717	12661	+	ENST00000641461.1	Q9H208	ENSG00000170790.5	0	0	OR10A2	protein_coding	693.775	731.77	292.123	309.579	0.904826	0.954379	0.695357	0.736908	-0.376388	0.023921	1.62122	Not_significant	OR10A2	-0.610207
36822	5536	chr1	156641665	156645887	4222	-	ENST00000605886.1	n/a	ENSG00000272405.1	0	0	AL365181.3	lncRNA	1104.2	1087.73	435.101	382.334	1.44011	1.41862	1.0357	0.910091	-0.555021	0.0796076	1.09905	Not_significant	AL365181.3	-0.609993
38506	51700	chr2	28134407	28135585	1178	-	ENST00000621563.1	n/a	ENSG00000277035.1	0	0	AC096552.1	misc_RNA	752.376	713.287	302.991	261.689	0.981254	0.930274	0.721226	0.622913	-0.508043	0.0630044	1.20063	Not_significant	AC096552.1	-0.609971
27911	39225	chr17	49995888	50016844	20956	+	ENST00000511867.1	n/a	ENSG00000248172.1	0	0	AC009720.1	lncRNA	1208.59	1244.45	475.936	373.078	1.57625	1.62302	1.1329	0.888059	-0.662706	0.120116	0.9204	Not_significant	AC009720.1	-0.609954
23566	2294	chr1	43709391	43728343	18952	-	ENST00000437753.1	n/a	ENSG00000229444.1	0	0	AL451062.1	lncRNA	921.875	912.317	362.483	318.684	1.20232	1.18985	0.862839	0.758581	-0.561059	0.0818643	1.08691	Not_significant	AL451062.1	-0.609818
13616	15462	chr11	73875998	73931114	55116	+	ENST00000310571.8	Q9BRP4	ENSG00000175575.13	500	0.009072	PAAF1	protein_coding	953.032	911.868	390.519	348.123	1.24295	1.18926	0.929574	0.828657	-0.468146	0.049867	1.30219	Not_significant	PAAF1	-0.609614
11306	91952	chr8	94925971	94950378	24407	-	ENST00000342697.5	A0A024R9C8,Q96A56,	ENSG00000164938.14	0	0	TP53INP1	protein_coding	714.296	755.158	315.058	285.695	0.93159	0.984882	0.74995	0.680056	-0.422431	0.0360858	1.44266	Not_significant	TP53INP1	-0.609426
5070	90258	chr8	22440082	22541125	101043	+	ENST00000240139.9	P48454	ENSG00000120910.14	700	0.006928	PPP3CC	protein_coding	952.86	932.758	377.623	332.053	1.24273	1.21651	0.898877	0.790404	-0.5418	0.0750346	1.12474	Not_significant	PPP3CC	-0.609384
3503	40346	chr17	75626853	75668154	41301	-	ENST00000317905.10	A0A024R8M9,O94762,	ENSG00000108469.15	0	0	RECQL5	protein_coding	1034.55	1174.34	425.489	392.263	1.34927	1.53158	1.01282	0.933726	-0.565581	0.0836873	1.07734	Not_significant	RECQL5	-0.609324
4478	52792	chr2	70209443	70249660	40217	-	ENST00000415783.6	P31483	ENSG00000116001.17	0	0	TIA1	protein_coding	1011.18	1039.88	412.802	360.018	1.31879	1.35622	0.982616	0.856971	-0.54016	0.0744755	1.12799	Not_significant	TIA1	-0.609294
19694	90951	chr8	47666770	47667877	1107	+	ENST00000384639.1	n/a	ENSG00000207369.1	0	0	RNU6-665P	snRNA	683.147	712.939	289.736	298.244	0.890965	0.92982	0.689675	0.709927	-0.379544	0.0248171	1.60525	Not_significant	RNU6-665P	-0.609263
19741	25310	chr14	31141938	31143048	1110	+	ENST00000384709.1	n/a	ENSG00000207440.1	0	0	RNU6-541P	snRNA	848.332	904.08	350.609	276.386	1.1064	1.17911	0.834574	0.657897	-0.614811	0.102128	0.990854	Not_significant	RNU6-541P	-0.609188
29146	25386	chr14	34845299	34846360	1061	-	ENST00000515917.1	n/a	ENSG00000251726.1	0	0	RNU7-41P	snRNA	1018.66	960.861	414.609	397.915	1.32854	1.25316	0.986917	0.947179	-0.416664	0.0346233	1.46063	Not_significant	RNU7-41P	-0.608593
24575	86890	chr7	74688863	74728886	40023	-	ENST00000669011.1	n/a	ENSG00000232729.8	536	0.013392	AC211433.1	lncRNA	1106.12	1149.73	448.958	371.957	1.44261	1.49949	1.06868	0.88539	-0.590361	0.0932471	1.03036	Not_significant	AC211433.1	-0.608287
2825	29931	chr15	63608617	63834948	226331	-	ENST00000443617.7	A0A024R5W0,Q15751,	ENSG00000103657.14	1950	0.008616	HERC1	protein_coding	798.493	819.707	333.865	333.178	1.0414	1.06907	0.794718	0.793082	-0.410533	0.0330864	1.48035	Not_significant	HERC1	-0.607733
18604	1504	chr1	28368739	28500364	131625	+	ENST00000373839.8	Q8IZ21	ENSG00000204138.13	0	0	PHACTR4	protein_coding	942.952	982.082	388.212	329.13	1.2298	1.28084	0.924083	0.783447	-0.556146	0.0808733	1.0922	Not_significant	PHACTR4	-0.60742
10248	47031	chr19	43950244	43967709	17465	+	ENST00000251269.9	Q9UK13	ENSG00000159905.14	200	0.011451	ZNF221	protein_coding	750.299	755.309	325.69	332.928	0.978545	0.985079	0.775258	0.792487	-0.324827	0.0134934	1.86988	Not_significant	ZNF221	-0.607388
34366	40951	chr17	82036904	82039380	2476	+	ENST00000584705.1	n/a	ENSG00000264569.1	0	0	DCXR-DT	lncRNA	902.915	970.24	389.368	368.286	1.17759	1.26539	0.926835	0.876652	-0.437854	0.0410221	1.38698	Not_significant	DCXR-DT	-0.607296
1840	26112	chr14	64449105	64506213	57108	-	ENST00000555220.5	G3V2K3	ENSG00000089775.11	100	0.001751	ZBTB25	protein_coding	798.123	822.649	337.718	356.805	1.04092	1.0729	0.803889	0.849323	-0.354582	0.0194158	1.71185	Not_significant	ZBTB25	-0.606989
7271	96058	chr9	127262661	127393547	130886	+	ENST00000435213.6	Q5VVW2	ENSG00000136895.19	0	0	GARNL3	protein_coding	820.114	850.042	343.211	302.922	1.0696	1.10863	0.816964	0.721062	-0.502075	0.0618848	1.20842	Not_significant	GARNL3	-0.606715
14557	36591	chr17	7419323	7421632	2309	+	ENST00000323675.4	Q8N4L4	ENSG00000181323.8	0	0	SPEM1	protein_coding	959.229	945.537	423.19	426.545	1.25103	1.23318	1.00734	1.01533	-0.296524	0.00899763	2.04587	Not_significant	SPEM1	-0.60665
9077	16304	chr11	108157214	108223638	66424	-	ENST00000278612.9	Q14207	ENSG00000149308.17	350	0.005269	NPAT	protein_coding	660.54	672.955	289.122	299.219	0.861481	0.877672	0.688213	0.712248	-0.312483	0.0114656	1.9406	Not_significant	NPAT	-0.606405
21103	10714	chr10	92204228	92205306	1078	-	ENST00000408115.1	n/a	ENSG00000221042.1	0	0	AL158040.2	ribozyme	803.535	744.551	293.918	303.101	1.04798	0.971048	0.69963	0.721488	-0.506632	0.0636099	1.19648	Not_significant	AL158040.2	-0.606173
8627	74857	chr5	102864725	103031105	166380	+	ENST00000438793.7	P19021	ENSG00000145730.20	700	0.004207	PAM	protein_coding	754.095	744.189	303.394	318.853	0.983496	0.970576	0.722186	0.758984	-0.399747	0.030467	1.51617	Not_significant	PAM	-0.606085
6458	63469	chr3	12286367	12434344	147977	+	ENST00000397010.7	E9PFV2	ENSG00000132170.22	1100	0.007434	PPARG	protein_coding	881.518	902.826	354.557	304.003	1.14968	1.17747	0.843972	0.723635	-0.570002	0.0864817	1.06308	Not_significant	PPARG	-0.605955
16669	96226	chr9	128551557	128633662	82105	+	ENST00000372731.8	Q13813	ENSG00000197694.18	0	0	SPTAN1	protein_coding	845.736	855.118	341.66	308.952	1.10301	1.11525	0.813272	0.735416	-0.518385	0.0677768	1.16892	Not_significant	SPTAN1	-0.60595
4542	5389	chr1	155335267	155563803	228536	-	ENST00000392403.8	Q9NR48	ENSG00000116539.13	1900	0.008314	ASH1L	protein_coding	879.68	918.151	373.619	330.127	1.14728	1.19746	0.889346	0.78582	-0.485126	0.056477	1.24813	Not_significant	ASH1L	-0.605499
20745	78681	chr6	31727037	31731617	4580	-	ENST00000375792.7	O95865,V9HW53,	ENSG00000213722.9	0	0	DDAH2	protein_coding	981.631	926.113	375.769	370.179	1.28025	1.20784	0.894464	0.881158	-0.486716	0.0570351	1.24386	Not_significant	DDAH2	-0.605405
13566	91946	chr8	94879769	94897678	17909	-	ENST00000520509.5	A0A024R9B0,O96020,	ENSG00000175305.17	0	0	CCNE2	protein_coding	814.73	843.025	335.431	335.22	1.06258	1.09948	0.798445	0.797943	-0.437592	0.0414374	1.38261	Not_significant	CCNE2	-0.605018
12056	14419	chr11	62690274	62710514	20240	-	ENST00000405837.5	J3KQ12	ENSG00000168000.14	0	0	BSCL2	protein_coding	988.939	1021.46	408.165	356.355	1.28978	1.33219	0.971578	0.848252	-0.526851	0.0711147	1.14804	Not_significant	BSCL2	-0.604846
6256	47375	chr19	47018836	47045775	26939	+	ENST00000602212.6	Q99742	ENSG00000130751.10	0	0	NPAS1	protein_coding	825.288	861.591	352.41	313.186	1.07635	1.12369	0.838861	0.745494	-0.473633	0.052921	1.27637	Not_significant	NPAS1	-0.604532
36943	66748	chr3	139349023	139350371	1348	-	ENST00000608472.1	n/a	ENSG00000272656.1	0	0	AC024933.1	lncRNA	1013.67	960.402	402.909	338.902	1.32204	1.25256	0.959067	0.806707	-0.544046	0.0774244	1.11112	Not_significant	AC024933.1	-0.604502
12393	24091	chr13	99294538	99308399	13861	-	ENST00000376414.5	A0A024RDX2,P32249,	ENSG00000169508.7	0	0	GPR183	protein_coding	843.947	821.778	367.539	349.38	1.10068	1.07177	0.874874	0.831649	-0.348263	0.0183772	1.73572	Not_significant	GPR183	-0.604488
22777	87871	chr7	104738597	104805088	66491	-	ENST00000449764.5	n/a	ENSG00000226869.6	4950	0.074446	LHFPL3-AS1	lncRNA	692.998	709.198	301.863	313.992	0.903813	0.924941	0.718541	0.747413	-0.31902	0.012758	1.89422	Not_significant	LHFPL3-AS1	-0.604294
41162	11347	chr10	110897089	110898155	1066	+	ENST00000580906.1	n/a	ENSG00000284482.1	0	0	MIR4680	miRNA	950.745	886.511	393.282	355.074	1.23997	1.15619	0.936151	0.845203	-0.427751	0.038671	1.41261	Not_significant	MIR4680	-0.604247
26406	38510	chr17	42440197	42441259	1062	-	ENST00000459399.1	n/a	ENSG00000238704.1	0	0	RNU7-97P	snRNA	1038.48	918.493	402.244	316.052	1.35439	1.1979	0.957484	0.752316	-0.577969	0.0900623	1.04546	Not_significant	RNU7-97P	-0.604241
11979	36123	chr17	2322395	2337457	15062	-	ENST00000301364.10	Q2NL82	ENSG00000167721.11	0	0	TSR1	protein_coding	666.179	717.051	292.738	256.784	0.868835	0.935183	0.696821	0.611237	-0.463787	0.0497921	1.30284	Not_significant	TSR1	-0.60424
378	55307	chr2	177391756	177543834	152078	+	ENST00000264167.10	O00116	ENSG00000018510.16	0	0	AGPS	protein_coding	769.424	768.337	322.112	329.437	1.00349	1.00207	0.766741	0.784177	-0.370881	0.0235127	1.6287	Not_significant	AGPS	-0.604053
2377	27562	chr14	102348281	102363890	15609	-	ENST00000216756.11	A0A024R6M9,Q9BW66,	ENSG00000100865.15	0	0	CINP	protein_coding	890.468	866.441	366.16	333.541	1.16135	1.13002	0.871591	0.793946	-0.460224	0.0488028	1.31156	Not_significant	CINP	-0.603609
20400	18297	chr12	11021618	11023620	2002	-	ENST00000390673.2	P59542	ENSG00000212124.2	0	0	TAS2R19	protein_coding	683.978	646.613	267.882	277.694	0.892049	0.843317	0.637655	0.661011	-0.41821	0.0360339	1.44329	Not_significant	TAS2R19	-0.603598
130	39287	chr17	50559714	50627474	67760	+	ENST00000359106.10	O43497	ENSG00000006283.18	0	0	CACNA1G	protein_coding	1090.75	1167.46	440.612	432.109	1.42256	1.52261	1.04881	1.02857	-0.503582	0.0636602	1.19613	Not_significant	CACNA1G	-0.602351
22066	68038	chr3	188562237	188569666	7429	-	ENST00000434996.1	n/a	ENSG00000224563.1	0	0	LPP-AS1	lncRNA	724.472	632.503	239.463	268.629	0.944861	0.824915	0.570007	0.639433	-0.549228	0.0800418	1.09668	Not_significant	LPP-AS1	-0.602329
29401	17939	chr12	6708451	6709552	1101	+	ENST00000516377.1	n/a	ENSG00000252186.1	0	0	RNU6-781P	snRNA	953.669	1155.26	414.084	335.772	1.24378	1.5067	0.985667	0.799257	-0.62382	0.108293	0.965399	Not_significant	RNU6-781P	-0.602235
8169	1846	chr1	35433491	35558403	124912	-	ENST00000325722.8	Q8IZA0	ENSG00000142687.18	200	0.001601	KIAA0319L	protein_coding	700.728	723.001	290.275	291.238	0.913894	0.942943	0.690958	0.69325	-0.423786	0.0379548	1.42073	Not_significant	KIAA0319L	-0.602087
35233	44653	chr19	11010916	11017011	6095	-	ENST00000587831.1	n/a	ENSG00000266936.1	0	0	AC011442.1	lncRNA	928.588	994.373	395.202	327.81	1.21107	1.29687	0.940722	0.780305	-0.543233	0.0780198	1.1078	Not_significant	AC011442.1	-0.601791
16868	5562	chr1	156814655	156881794	67139	+	ENST00000392302.6	P04629	ENSG00000198400.11	0	0	NTRK1	protein_coding	1072.96	1153.71	474.815	423.505	1.39936	1.50468	1.13023	1.00809	-0.441581	0.0433705	1.36281	Not_significant	NTRK1	-0.60179
12936	56521	chr2	223596939	223603361	6422	-	ENST00000305409.3	P13521	ENSG00000171951.5	0	0	SCG2	protein_coding	883.622	980.293	382.399	300.391	1.15243	1.2785	0.910246	0.715038	-0.580817	0.0920687	1.03589	Not_significant	SCG2	-0.601662
38705	25633	chr14	49839400	49840493	1093	-	ENST00000618281.1	n/a	ENSG00000277634.1	0	0	AL627171.2	misc_RNA	945.178	1011.35	404.124	339.068	1.23271	1.31901	0.961959	0.807103	-0.528484	0.0727892	1.13793	Not_significant	AL627171.2	-0.601379
26524	48498	chr19	55166170	55167274	1104	+	ENST00000459370.1	n/a	ENSG00000239137.1	0	0	AC010327.1	snoRNA	889.008	928.878	400.754	381.519	1.15945	1.21145	0.953937	0.908151	-0.348513	0.0188406	1.72491	Not_significant	AC010327.1	-0.601152
37487	28956	chr15	40285467	40286909	1442	-	ENST00000622487.1	n/a	ENSG00000273855.1	0	0	AC020658.5	lncRNA	1058.67	1180.44	429.802	407.138	1.38072	1.53954	1.02308	0.969133	-0.551724	0.0814032	1.08936	Not_significant	AC020658.5	-0.601026
3880	17901	chr12	6556870	6569691	12821	-	ENST00000541778.5	P46087	ENSG00000111641.12	0	0	NOP2	protein_coding	878.926	914.793	376.017	336.7	1.1463	1.19308	0.895054	0.801466	-0.463548	0.050532	1.29643	Not_significant	NOP2	-0.600959
29764	13850	chr11	47820199	47821289	1090	-	ENST00000517065.2	n/a	ENSG00000252874.2	0	0	AC021443.2	misc_RNA	915.357	1036.46	345.505	363.718	1.19381	1.35176	0.822425	0.865778	-0.592502	0.0968192	1.01404	Not_significant	AC021443.2	-0.600819
37841	14691	chr11	64898362	64899437	1075	-	ENST00000617817.1	n/a	ENSG00000274986.1	0	0	MIR6750	miRNA	943.968	991.731	404.178	354.868	1.23113	1.29342	0.962088	0.844712	-0.48259	0.0568933	1.24494	Not_significant	MIR6750	-0.600796
32703	66008	chr3	114314500	114330714	16214	-	ENST00000570269.2	n/a	ENSG00000259976.3	0	0	AC093010.2	lncRNA	795.857	781.556	324.625	297.346	1.03796	1.01931	0.772723	0.707789	-0.474636	0.0542856	1.26532	Not_significant	AC093010.2	-0.600564
39262	10204	chr10	73742994	73745230	2236	-	ENST00000625041.1	n/a	ENSG00000279088.1	0	0	AC022400.8	TEC	901.701	947.717	389.564	345.779	1.176	1.23602	0.927301	0.823077	-0.462577	0.0503801	1.29774	Not_significant	AC022400.8	-0.600305
1280	1039	chr1	20806291	21177888	371597	-	ENST00000374935.7	O43432	ENSG00000075151.20	5400	0.014532	EIF4G3	protein_coding	803.995	807.673	326.464	301.778	1.04858	1.05337	0.777101	0.718339	-0.491157	0.0599555	1.22217	Not_significant	EIF4G3	-0.600278
26585	66494	chr3	129590348	129591635	1287	+	ENST00000463779.3	n/a	ENSG00000239437.3	0	0	RN7SL752P	misc_RNA	1200.57	1294.71	533.148	482.116	1.56579	1.68857	1.26908	1.14761	-0.429342	0.039989	1.39806	Not_significant	RN7SL752P	-0.600245
17265	29797	chr15	59341313	59342417	1104	-	ENST00000362642.1	n/a	ENSG00000199512.1	0	0	RNU6-212P	snRNA	827.689	845.891	379.773	372.572	1.07948	1.10322	0.903995	0.886854	-0.285466	0.00790937	2.10186	Not_significant	RNU6-212P	-0.60001
257	64928	chr3	52409659	52423641	13982	+	ENST00000327906.8	A0A024R336,Q9BWX1,	ENSG00000010318.21	0	0	PHF7	protein_coding	993.274	1098.52	425.034	322.347	1.29543	1.4327	1.01173	0.767301	-0.61682	0.106547	0.972459	Not_significant	PHF7	-0.599832
10143	15695	chr11	78100945	78140626	39681	-	ENST00000299626.10	A0A024R5K5,Q9BVK2,	ENSG00000159063.13	0	0	ALG8	protein_coding	951.099	1034.53	413.33	345.392	1.24043	1.34924	0.983873	0.822156	-0.519948	0.0702787	1.15318	Not_significant	ALG8	-0.599592
6916	21738	chr12	118149800	118373907	224107	-	ENST00000392533.8	Q9H2K8	ENSG00000135090.14	500	0.002231	TAOK3	protein_coding	703.944	697.686	296.729	306.011	0.918088	0.909927	0.706321	0.728415	-0.349493	0.0192738	1.71503	Not_significant	TAOK3	-0.599392
3926	80706	chr6	116253176	116435765	182589	+	ENST00000647244.1	A0A2R8YE23	ENSG00000111817.19	500	0.002738	DSE	protein_coding	699.415	691.217	319.974	324.828	0.912182	0.90149	0.761652	0.773206	-0.240808	0.00325808	2.48704	Not_significant	DSE	-0.598898
10146	60090	chr21	32628758	32729040	100282	-	ENST00000382491.7	J3KPK1	ENSG00000159082.18	300	0.002992	SYNJ1	protein_coding	980.359	986.641	404.956	380.679	1.27859	1.28678	0.96394	0.906152	-0.456061	0.0486558	1.31287	Not_significant	SYNJ1	-0.598747
28501	70264	chr4	74552583	74590481	37898	-	ENST00000510419.1	n/a	ENSG00000249942.1	0	0	AC239584.1	lncRNA	1041.12	1078.83	426.398	361.658	1.35784	1.40702	1.01498	0.860875	-0.559655	0.0851438	1.06985	Not_significant	AC239584.1	-0.598746
34775	40986	chr17	82290045	82293814	3769	-	ENST00000581489.1	n/a	ENSG00000265692.1	0	0	LINC01970	lncRNA	959.928	931.279	386.953	342.174	1.25194	1.21458	0.921086	0.814496	-0.50706	0.0659722	1.18064	Not_significant	LINC01970	-0.598655
32099	26233	chr14	68125003	68131196	6193	-	ENST00000554679.1	n/a	ENSG00000258837.1	0	0	AL133370.1	lncRNA	742.679	708.28	307.21	275.082	0.968607	0.923744	0.731269	0.654793	-0.449187	0.0464988	1.33256	Not_significant	AL133370.1	-0.598568
37943	21984	chr12	122500186	122501641	1455	+	ENST00000619123.1	n/a	ENSG00000275265.1	0	0	AC127002.2	lncRNA	968.466	1038.73	430.276	388.007	1.26308	1.35472	1.02421	0.923595	-0.426505	0.0395493	1.40286	Not_significant	AC127002.2	-0.598327
43280	21936	chr12	121887539	121889643	2104	-	ENST00000653866.1	n/a	ENSG00000287493.1	0	0	AC069503.5	lncRNA	909.963	1069.9	403.713	302.027	1.18678	1.39537	0.960981	0.718932	-0.620187	0.108457	0.964744	Not_significant	AC069503.5	-0.598321
488	25944	chr14	58297554	58373876	76322	+	ENST00000355431.8	A0A024R657,P29374,	ENSG00000032219.19	0	0	ARID4A	protein_coding	712.018	687.166	311.603	300.555	0.928619	0.896206	0.741726	0.715428	-0.324605	0.0143515	1.8431	Not_significant	ARID4A	-0.59828
26846	129	chr1	1317580	1319689	2109	-	ENST00000444968.1	n/a	ENSG00000240731.1	0	0	AL139287.1	lncRNA	1092.84	1040.82	465.015	430.656	1.42529	1.35744	1.1069	1.02511	-0.384285	0.0277796	1.55627	Not_significant	AL139287.1	-0.598052
40343	5438	chr1	155925957	155927086	1129	-	ENST00000625402.1	n/a	ENSG00000281394.1	0	0	SCARNA4	scaRNA	981.922	1073.83	432.355	370.379	1.28063	1.4005	1.02916	0.881634	-0.488667	0.0597806	1.22344	Not_significant	SCARNA4	-0.597855
40227	5437	chr1	155925957	155927085	1128	-	ENST00000629045.1	n/a	ENSG00000280466.1	0	0	SCARNA4	scaRNA	981.923	1073.82	432.359	370.384	1.28063	1.40048	1.02917	0.881646	-0.488645	0.0597829	1.22342	Not_significant	SCARNA4	-0.597819
40670	2295	chr1	43715466	43716556	1090	+	ENST00000637979.1	n/a	ENSG00000283414.1	0	0	AL451062.3	snRNA	977.233	884.692	387.738	320.741	1.27451	1.15382	0.922955	0.763478	-0.525993	0.073064	1.1363	Not_significant	AL451062.3	-0.597684
1496	26400	chr14	73135506	73223691	88185	+	ENST00000324501.10	A0A024R6A3,P49768,	ENSG00000080815.19	1600	0.018144	PSEN1	protein_coding	825.276	869.307	368.643	340.372	1.07633	1.13376	0.877502	0.810207	-0.389037	0.0291074	1.536	Not_significant	PSEN1	-0.59756
34019	52784	chr2	70075013	70076272	1259	-	ENST00000583069.2	n/a	ENSG00000263669.2	0	0	RN7SL470P	misc_RNA	1046.68	1043.1	418.185	377.962	1.36509	1.36042	0.995429	0.899684	-0.524239	0.0724827	1.13977	Not_significant	RN7SL470P	-0.59751
7441	28998	chr15	40593019	40664342	71323	+	ENST00000346991.9	Q8NG31	ENSG00000137812.20	0	0	KNL1	protein_coding	962.66	1005.16	404.12	349.475	1.25551	1.31094	0.96195	0.831875	-0.516732	0.0697728	1.15631	Not_significant	KNL1	-0.597504
26907	3818	chr1	100057989	100085471	27482	-	ENST00000432294.1	n/a	ENSG00000241073.1	0	0	AC093019.2	lncRNA	732.436	708.92	306.33	321.426	0.955248	0.924578	0.729174	0.765108	-0.331146	0.0157681	1.80222	Not_significant	AC093019.2	-0.596798
31841	19279	chr12	49292630	49325576	32946	-	ENST00000553259.1	n/a	ENSG00000258334.1	400	0.012141	AC125611.4	lncRNA	1011.74	1157.7	446.147	373.672	1.31952	1.50988	1.06199	0.889472	-0.53594	0.0770207	1.11339	Not_significant	AC125611.4	-0.596712
29494	14450	chr11	62815965	62817067	1102	-	ENST00000516552.1	n/a	ENSG00000252361.1	0	0	RNU6-118P	snRNA	897.133	1137.18	348.399	313.487	1.17005	1.48312	0.829314	0.746211	-0.751882	0.160883	0.793491	Not_significant	RNU6-118P	-0.596611
27948	69227	chr4	11740947	11770468	29521	-	ENST00000506195.1	n/a	ENSG00000248300.1	0	0	LINC02360	lncRNA	788.468	747.131	309.288	303.489	1.02833	0.974413	0.736216	0.722412	-0.457363	0.0496339	1.30422	Not_significant	LINC02360	-0.596502
36735	79382	chr6	43033896	43035405	1509	-	ENST00000607790.1	n/a	ENSG00000272223.1	0	0	AL136304.1	lncRNA	889.396	857.759	351.908	298.251	1.15996	1.1187	0.837666	0.709944	-0.558138	0.0854582	1.06825	Not_significant	AL136304.1	-0.596229
37439	90506	chr8	28915578	28916864	1286	-	ENST00000622685.1	n/a	ENSG00000273710.1	0	0	AC040975.2	misc_RNA	783.171	667.229	246.773	273.972	1.02142	0.870205	0.587408	0.652151	-0.609797	0.105373	0.97727	Not_significant	AC040975.2	-0.595936
16942	74742	chr5	95461754	95555977	94223	-	ENST00000649566.1	Q6PGP7	ENSG00000198677.12	400	0.004245	TTC37	protein_coding	723.08	741.436	321.715	332.256	0.943046	0.966986	0.765796	0.790888	-0.29512	0.00956638	2.01925	Not_significant	TTC37	-0.595923
35382	47026	chr19	43900908	43927767	26859	+	ENST00000586247.2	n/a	ENSG00000267191.2	0	0	AC006213.3	lncRNA	803.218	828.634	356.9	335.303	1.04756	1.08071	0.849549	0.798141	-0.369238	0.0243413	1.61366	Not_significant	AC006213.3	-0.595824
41205	23202	chr13	41568285	41569395	1110	-	ENST00000583027.1	n/a	ENSG00000284584.1	0	0	MIR5006	miRNA	911.212	881.553	380.195	399.418	1.18841	1.14973	0.905	0.950757	-0.333351	0.0163197	1.78729	Not_significant	MIR5006	-0.595795
19333	68324	chr3	196784979	196786086	1107	-	ENST00000384165.1	n/a	ENSG00000206892.1	71	0.064137	RNU6-42P	snRNA	801.715	763.099	323.376	315.79	1.0456	0.995239	0.76975	0.751693	-0.423724	0.0393089	1.40551	Not_significant	RNU6-42P	-0.595547
22610	88151	chr7	117112291	117146560	34269	-	ENST00000434993.5	n/a	ENSG00000226367.6	0	0	ST7-AS2	lncRNA	684.817	692.838	299.815	299.277	0.893143	0.903604	0.713666	0.712386	-0.33336	0.0163627	1.78615	Not_significant	ST7-AS2	-0.59543
33435	40396	chr17	75978251	76005985	27734	+	ENST00000649294.1	n/a	ENSG00000261408.7	0	0	TEN1-CDK3	protein_coding	940.793	1022.83	417.45	371.536	1.22699	1.33398	0.99368	0.884388	-0.447441	0.0467145	1.33055	Not_significant	TEN1-CDK3	-0.595343
10571	558	chr1	9926292	9944391	18099	-	ENST00000377223.6	A0A024R4I7,Q8WZA0,	ENSG00000162441.12	0	0	LZIC	protein_coding	1008.45	987.341	411.378	374.125	1.31523	1.2877	0.979226	0.890551	-0.477267	0.0565941	1.24723	Not_significant	LZIC	-0.595261
39864	47374	chr19	46945534	46949156	3622	+	ENST00000624074.1	n/a	ENSG00000279948.1	0	0	AC008895.1	TEC	1000.44	1140.43	440.582	374.098	1.30478	1.48736	1.04874	0.890486	-0.525887	0.0738261	1.13179	Not_significant	AC008895.1	-0.595194
23322	7732	chr1	227177332	227183444	6112	+	ENST00000424451.1	n/a	ENSG00000228625.1	0	0	AL451047.1	lncRNA	733.875	698.535	282.998	309.498	0.957125	0.911034	0.673636	0.736715	-0.405562	0.0341054	1.46718	Not_significant	AL451047.1	-0.595031
32288	29561	chr15	51366376	51369110	2734	+	ENST00000558785.1	n/a	ENSG00000259194.1	0	0	AC020891.1	lncRNA	1014.44	965.489	417.692	370.781	1.32304	1.2592	0.994256	0.882591	-0.460311	0.0510551	1.29196	Not_significant	AC020891.1	-0.594703
4377	52385	chr2	55287841	55420888	133047	-	ENST00000263630.13	Q3V6T2	ENSG00000115355.17	300	0.002255	CCDC88A	protein_coding	882.256	892.453	374.381	354.819	1.15064	1.16394	0.89116	0.844596	-0.415191	0.0369535	1.43234	Not_significant	CCDC88A	-0.594697
3841	18362	chr12	12940774	12951384	10610	-	ENST00000228887.5	Q9NZD1	ENSG00000111291.8	200	0.01885	GPRC5D	protein_coding	876.709	948.522	376.705	308.778	1.14341	1.23707	0.896692	0.735002	-0.544881	0.0810602	1.09119	Not_significant	GPRC5D	-0.59457
10708	51777	chr2	31865059	32011557	146498	-	ENST00000295065.9	Q9Y316	ENSG00000162959.13	950	0.006485	MEMO1	protein_coding	754.505	754.342	321.429	313.05	0.98403	0.983818	0.765115	0.74517	-0.381797	0.0277156	1.55728	Not_significant	MEMO1	-0.594564
12227	22086	chr12	123670112	123708399	38287	+	ENST00000303372.7	Q96GX1	ENSG00000168778.12	0	0	TCTN2	protein_coding	778.509	750.592	340.305	323.564	1.01534	0.978927	0.810047	0.770198	-0.335708	0.0169575	1.77064	Not_significant	TCTN2	-0.594418
23737	62295	chr22	40372731	40389217	16486	-	ENST00000607915.5	n/a	ENSG00000229999.6	300	0.018197	AL022238.2	lncRNA	607.676	619.997	266.082	275.91	0.792535	0.808604	0.63337	0.656764	-0.311578	0.0123792	1.90731	Not_significant	AL022238.2	-0.594275
16118	47587	chr19	49042847	49045311	2464	+	ENST00000301408.7	A0A0F7RQP8,P0DN86,	ENSG00000189052.7	861	0.349432	CGB5	protein_coding	845.047	928.649	356.057	334.557	1.10212	1.21115	0.847542	0.796365	-0.492802	0.0622683	1.20573	Not_significant	CGB5	-0.594188
4982	81467	chr6	149724314	149747529	23215	-	ENST00000340413.7	Q8NFH3	ENSG00000120253.14	0	0	NUP43	protein_coding	705.168	683.147	309.788	301.095	0.919685	0.890965	0.737406	0.716713	-0.316362	0.0132443	1.87797	Not_significant	NUP43	-0.594118
11524	10922	chr10	97497923	97571206	73283	+	ENST00000370664.4	Q9HAC8	ENSG00000165886.5	700	0.009552	UBTD1	protein_coding	909.748	969.372	388.622	327.308	1.1865	1.26426	0.925059	0.77911	-0.524162	0.0736055	1.13309	Not_significant	UBTD1	-0.593922
18220	70680	chr4	87999236	88000401	1165	+	ENST00000365130.1	n/a	ENSG00000202000.1	0	0	RNU1-36P	snRNA	841.702	847.649	364.136	352.42	1.09775	1.10551	0.866773	0.838885	-0.369313	0.0247844	1.60582	Not_significant	RNU1-36P	-0.59305
20406	13744	chr11	46762388	46763499	1111	-	ENST00000390833.1	n/a	ENSG00000212135.1	0	0	SNORD67	snoRNA	941.776	1077.69	416.356	326.932	1.22827	1.40553	0.991076	0.778215	-0.573976	0.0928421	1.03225	Not_significant	SNORD67	-0.592489
11903	43856	chr19	2252251	2257417	5166	-	ENST00000300961.10	Q96MG2	ENSG00000167476.10	0	0	JSRP1	protein_coding	855.648	873.163	379.859	392.267	1.11594	1.13879	0.9042	0.933735	-0.294867	0.0098127	2.00821	Not_significant	JSRP1	-0.592155
8041	40992	chr17	82321023	82334766	13743	-	ENST00000269389.8	Q8WVN6	ENSG00000141574.8	0	0	SECTM1	protein_coding	942.51	998.673	418.416	396.566	1.22923	1.30248	0.995979	0.943968	-0.384091	0.0287384	1.54154	Not_significant	SECTM1	-0.592091
416	27559	chr14	102316376	102342364	25988	+	ENST00000558850.5	A8K0R7	ENSG00000022976.15	0	0	ZNF839	protein_coding	856.907	956.173	370.704	335.784	1.11758	1.24705	0.882408	0.799286	-0.491701	0.0626224	1.20327	Not_significant	ZNF839	-0.591649
33865	36246	chr17	4162909	4164713	1804	+	ENST00000573371.1	n/a	ENSG00000263165.1	0	0	AC087292.2	lncRNA	689.376	647.986	262.177	268.933	0.899089	0.845108	0.624075	0.640156	-0.464303	0.0531822	1.27423	Not_significant	AC087292.2	-0.59163
35589	43935	chr19	3141575	3156175	14600	-	ENST00000587587.1	n/a	ENSG00000267551.3	0	0	AC005264.1	lncRNA	996.992	1034.63	444.751	432.408	1.30028	1.34937	1.05867	1.02929	-0.343717	0.0190599	1.71988	Not_significant	AC005264.1	-0.591152
12356	67049	chr3	151336842	151385753	48911	-	ENST00000302632.4	Q9H244	ENSG00000169313.10	600	0.012267	P2RY12	protein_coding	661.282	676.006	297.359	302.756	0.862448	0.881652	0.70782	0.720667	-0.287994	0.0088673	2.05221	Not_significant	P2RY12	-0.591025
37645	58002	chr20	31534262	31535626	1364	+	ENST00000614396.1	n/a	ENSG00000274364.1	0	0	AL110115.1	lncRNA	1008.43	1092.51	446.556	391.896	1.3152	1.42486	1.06296	0.932852	-0.45723	0.0510241	1.29222	Not_significant	AL110115.1	-0.590844
43248	27740	chr14	105126749	105137974	11225	-	ENST00000655670.1	n/a	ENSG00000287459.1	0	0	AL512356.5	lncRNA	1111.97	1193.48	493.888	441.559	1.45024	1.55654	1.17563	1.05107	-0.433316	0.0433583	1.36293	Not_significant	AL512356.5	-0.590578
32315	29544	chr15	51036487	51293912	257425	+	ENST00000559909.1	n/a	ENSG00000259240.1	7363	0.028602	MIR4713HG	lncRNA	713.849	693.034	292.493	295.122	0.931007	0.90386	0.696238	0.702495	-0.391554	0.031072	1.50763	Not_significant	MIR4713HG	-0.590319
26572	43782	chr19	1570574	1571860	1286	-	ENST00000488440.2	n/a	ENSG00000239367.2	0	0	RN7SL477P	misc_RNA	975.711	979.004	432.685	425.703	1.27253	1.27682	1.02994	1.01332	-0.319252	0.0142018	1.84766	Not_significant	RN7SL477P	-0.589867
2680	23201	chr13	41566834	41962109	395275	-	ENST00000379310.8	A3KMH1	ENSG00000102763.18	4500	0.011385	VWA8	protein_coding	734.44	725.418	325.514	333.208	0.957862	0.946095	0.774839	0.793154	-0.280081	0.00783672	2.10587	Not_significant	VWA8	-0.589814
17141	64914	chr3	52268277	52269361	1084	-	ENST00000362280.3	n/a	ENSG00000199150.3	0	0	MIRLET7G	miRNA	1060.3	1035.66	415.209	347.04	1.38285	1.35071	0.988345	0.826079	-0.591272	0.100637	0.997243	Not_significant	MIRLET7G	-0.589642
29198	71461	chr4	127890990	127892082	1092	+	ENST00000516012.1	n/a	ENSG00000251821.1	0	0	RNU6-583P	snRNA	837.323	841.163	354.223	340.443	1.09204	1.09705	0.843177	0.810376	-0.404764	0.0349388	1.45669	Not_significant	RNU6-583P	-0.589617
7183	39475	chr17	57971551	57989254	17703	-	ENST00000581208.2	Q14119	ENSG00000136451.9	200	0.011298	VEZF1	protein_coding	1033.91	1168.76	448.625	325.295	1.34843	1.5243	1.06789	0.774318	-0.640992	0.120335	0.919608	Not_significant	VEZF1	-0.589461
7533	10767	chr10	94029811	94332823	303012	+	ENST00000371380.7	Q9P212	ENSG00000138193.15	1550	0.005115	PLCE1	protein_coding	693.348	697.954	318.334	322.59	0.904269	0.910276	0.757748	0.767879	-0.250205	0.00440802	2.35576	Not_significant	PLCE1	-0.589423
21407	1968	chr1	37884022	37885117	1095	+	ENST00000410350.1	n/a	ENSG00000222282.1	0	0	RNU6-584P	snRNA	931.924	900.587	365.64	302.499	1.21542	1.17455	0.870353	0.720055	-0.587597	0.0993327	1.00291	Not_significant	RNU6-584P	-0.589305
21298	62215	chr22	38818451	38845028	26577	-	ENST00000333039.3	A0A1X7SBT7	ENSG00000221890.5	200	0.007525	NPTXR	protein_coding	1030.89	1077.26	460.698	443.726	1.34449	1.40497	1.09663	1.05623	-0.352901	0.0214227	1.66912	Not_significant	NPTXR	-0.589037
36802	19362	chr12	50111196	50165618	54422	+	ENST00000548468.2	n/a	ENSG00000272368.2	200	0.003675	AC074032.1	lncRNA	893.131	958.152	382.067	315.685	1.16483	1.24963	0.909456	0.751443	-0.539734	0.0810963	1.091	Not_significant	AC074032.1	-0.58885
35010	30567	chr15	75894039	75895302	1263	+	ENST00000581311.2	n/a	ENSG00000266308.2	0	0	RN7SL510P	misc_RNA	892.964	848.454	323.834	367.021	1.16461	1.10656	0.77084	0.873641	-0.465803	0.0544338	1.26413	Not_significant	RN7SL510P	-0.588836
6528	37527	chr17	28648345	28662906	14561	-	ENST00000247020.9	Q6IBU4,Q99470,	ENSG00000132581.10	0	0	SDF2	protein_coding	929.135	941.31	389.504	363.633	1.21178	1.22766	0.927158	0.865576	-0.444392	0.0473154	1.325	Not_significant	SDF2	-0.588819
10532	14446	chr11	62806859	62833051	26192	-	ENST00000294179.8	Q13190	ENSG00000162236.12	0	0	STX5	protein_coding	951.595	1028.24	414.833	351.227	1.24108	1.34104	0.98745	0.836045	-0.501846	0.0671041	1.17325	Not_significant	STX5	-0.588791
26747	65067	chr3	56939039	56960854	21815	+	ENST00000477246.5	n/a	ENSG00000240198.5	200	0.009168	ARHGEF3-AS1	lncRNA	710.404	707.825	292.169	274.947	0.926514	0.92315	0.695466	0.654472	-0.45437	0.0506849	1.29512	Not_significant	ARHGEF3-AS1	-0.588464
21498	11558	chr10	119060982	119062111	1129	-	ENST00000410656.1	n/a	ENSG00000222588.1	0	0	AL355598.1	snoRNA	1078.63	1150.14	454.607	369.147	1.40676	1.50002	1.08213	0.878701	-0.567957	0.0921139	1.03567	Not_significant	AL355598.1	-0.588219
3523	39793	chr17	63745254	63774597	29343	-	ENST00000225726.10	Q96A33	ENSG00000108588.14	100	0.003408	CCDC47	protein_coding	806.483	797.642	342.671	327.181	1.05182	1.04029	0.815679	0.778807	-0.391867	0.0315542	1.50094	Not_significant	CCDC47	-0.58817
5913	46656	chr19	40028259	40057231	28972	-	ENST00000434248.6	A0A024R0P7,Q9Y6R6,	ENSG00000128000.16	2450	0.084564	ZNF780B	protein_coding	818.138	778.374	349.391	332.427	1.06702	1.01516	0.831675	0.791295	-0.35946	0.0231399	1.63564	Not_significant	ZNF780B	-0.587946
42012	54210	chr2	127293226	127375075	81849	+	ENST00000651019.1	n/a	ENSG00000286145.2	900	0.010996	AC068282.1	lncRNA	912.359	888.851	409.272	397.419	1.1899	1.15925	0.974213	0.945999	-0.290873	0.00952208	2.02127	Not_significant	AC068282.1	-0.587933
43295	29834	chr15	60641053	60659791	18738	+	ENST00000667845.1	n/a	ENSG00000287508.1	0	0	AC009560.4	lncRNA	684.451	678.941	294.889	302.412	0.892666	0.885479	0.701941	0.719848	-0.322665	0.0150862	1.82142	Not_significant	AC009560.4	-0.587709
1939	25398	chr14	35085466	35123313	37847	-	ENST00000261475.9	Q969Q6	ENSG00000092020.10	0	0	PPP2R3C	protein_coding	705.346	729.054	321.791	310.955	0.919917	0.950837	0.765977	0.740184	-0.312744	0.0132171	1.87886	Not_significant	PPP2R3C	-0.587603
33833	39318	chr17	50692447	50695449	3002	+	ENST00000574246.1	n/a	ENSG00000262967.1	0	0	AC005921.3	lncRNA	1103.84	1101.19	423.858	290.357	1.43964	1.43618	1.00893	0.691153	-0.758363	0.168015	0.774651	Not_significant	AC005921.3	-0.587467
29508	21912	chr12	121603901	121605012	1111	+	ENST00000516584.1	n/a	ENSG00000252393.1	0	0	RNU6-1004P	snRNA	1110.64	1077.62	431.909	467.901	1.4485	1.40544	1.0281	1.11377	-0.414087	0.0382006	1.41793	Not_significant	RNU6-1004P	-0.587146
27373	81675	chr6	158436796	158438088	1292	+	ENST00000461853.3	n/a	ENSG00000243373.3	0	0	RN7SL173P	misc_RNA	841.899	783.696	345.22	301.804	1.09801	1.0221	0.821747	0.718401	-0.461072	0.0533001	1.27327	Not_significant	RN7SL173P	-0.58707
31231	18301	chr12	11132957	11135644	2687	-	ENST00000539585.1	P59541	ENSG00000256188.3	0	0	TAS2R30	protein_coding	686.884	665.004	292.488	304.093	0.895839	0.867303	0.696226	0.72385	-0.312181	0.0131812	1.88005	Not_significant	TAS2R30	-0.586914
6299	68901	chr4	2071917	2243121	171204	-	ENST00000511885.6	Q7Z5Q5	ENSG00000130997.16	3300	0.019275	POLN	protein_coding	914.692	974.265	386.917	317.652	1.19295	1.27064	0.921	0.756125	-0.554772	0.0876241	1.05738	Not_significant	POLN	-0.586603
25389	39072	chr17	48293334	48307666	14332	+	ENST00000621191.1	n/a	ENSG00000235300.4	0	0	AC090627.1	lncRNA	1133.98	1051.17	450.238	366.313	1.47894	1.37094	1.07173	0.871955	-0.552112	0.0867959	1.0615	Not_significant	AC090627.1	-0.586068
38349	32750	chr16	14149832	14153235	3403	+	ENST00000618736.1	n/a	ENSG00000276564.1	0	0	AC130650.2	lncRNA	875.502	780.186	300.609	297.691	1.14184	1.01752	0.715556	0.708611	-0.600485	0.105737	0.975774	Not_significant	AC130650.2	-0.585938
10898	65990	chr3	113964136	114057526	93390	-	ENST00000295878.8	Q8NCU4	ENSG00000163617.11	400	0.004283	CCDC191	protein_coding	782.345	807.306	350.436	342.671	1.02034	1.05289	0.834162	0.815679	-0.329555	0.016724	1.77666	Not_significant	CCDC191	-0.585507
34813	38252	chr17	40012225	40015629	3404	-	ENST00000583462.1	n/a	ENSG00000265799.1	0	0	AC090844.3	lncRNA	874.757	940.311	390.494	357.827	1.14086	1.22636	0.929515	0.851756	-0.41029	0.0374474	1.42658	Not_significant	AC090844.3	-0.58531
19133	2687	chr1	52805107	52806212	1105	-	ENST00000383900.1	n/a	ENSG00000206627.1	0	0	RNU6-969P	snRNA	1005.39	968.465	427.085	394.167	1.31124	1.26308	1.01661	0.938258	-0.397114	0.0336506	1.47301	Not_significant	RNU6-969P	-0.584952
7539	10161	chr10	73167118	73244504	77386	+	ENST00000242505.11	Q96BN6	ENSG00000138286.15	200	0.002584	FAM149B1	protein_coding	843.55	811.01	333.581	278.211	1.10016	1.05772	0.794042	0.662241	-0.56733	0.0931673	1.03074	Not_significant	FAM149B1	-0.584767
34105	38150	chr17	38924167	38929384	5217	+	ENST00000583195.2	A0A1B0GWH6	ENSG00000263874.2	0	0	LINC00672	protein_coding	1069.63	1183.87	469.087	423.862	1.39502	1.54401	1.11659	1.00894	-0.467513	0.0561515	1.25064	Not_significant	LINC00672	-0.584689
34674	39579	chr17	59202676	59204829	2153	-	ENST00000577678.1	n/a	ENSG00000265415.1	0	0	AC099850.4	lncRNA	732.351	835.98	275.895	282.666	0.955137	1.09029	0.656728	0.672846	-0.621438	0.114678	0.940521	Not_significant	AC099850.4	-0.584476
36034	45257	chr19	17359931	17362753	2822	+	ENST00000597592.1	n/a	ENSG00000269350.1	0	0	AC010463.2	lncRNA	1085.92	998.096	432.325	352.969	1.41626	1.30172	1.02909	0.840192	-0.540057	0.0828936	1.08148	Not_significant	AC010463.2	-0.58406
13628	15082	chr11	67427493	67435401	7908	+	ENST00000312629.10	Q9UBS0	ENSG00000175634.15	0	0	RPS6KB2	protein_coding	984.698	938.011	392.834	403.391	1.28425	1.22336	0.935085	0.960214	-0.403887	0.0358319	1.44573	Not_significant	RPS6KB2	-0.583912
41415	17902	chr12	6556885	6608367	51482	-	ENST00000644480.2	A0A2R8Y445	ENSG00000285238.2	0	0	AC006064.6	protein_coding	926.317	1006.97	404.15	336.906	1.20811	1.3133	0.962021	0.801956	-0.515396	0.0737205	1.13241	Not_significant	AC006064.6	-0.583641
3414	10121	chr10	72367326	72627191	259865	-	ENST00000398761.8	F6XEV2	ENSG00000107745.19	1200	0.004618	MICU1	protein_coding	875.522	897.907	365.673	327.994	1.14186	1.17106	0.870432	0.780743	-0.486221	0.0630547	1.20028	Not_significant	MICU1	-0.583603
6012	29184	chr15	42738729	42921778	183049	-	ENST00000267890.11	Q6IQ55	ENSG00000128881.17	600	0.003278	TTBK2	protein_coding	718.746	710.424	300.102	282.558	0.937393	0.92654	0.71435	0.672589	-0.426446	0.0428813	1.36773	Not_significant	TTBK2	-0.583264
17325	61816	chr22	31222744	31223853	1109	-	ENST00000362825.1	n/a	ENSG00000199695.1	0	0	RNU6-1128P	snRNA	962.855	1107.54	424.039	360.631	1.25576	1.44446	1.00936	0.85843	-0.531743	0.0800407	1.09669	Not_significant	RNU6-1128P	-0.583157
29220	13464	chr11	34940836	34941920	1084	+	ENST00000516053.2	n/a	ENSG00000251862.2	0	0	MIR1343	miRNA	738.754	801.471	329.316	295.193	0.963488	1.04528	0.783889	0.702664	-0.434342	0.0454351	1.34261	Not_significant	MIR1343	-0.583151
41027	87784	chr7	102464741	102465826	1085	+	ENST00000582533.1	n/a	ENSG00000284176.1	0	0	MIR5090	miRNA	888.056	881.303	355.125	316.896	1.15821	1.1494	0.845324	0.754325	-0.528644	0.0789597	1.10259	Not_significant	MIR5090	-0.58288
9882	92502	chr8	123320501	123417350	96849	-	ENST00000521903.5	A0A0B4J211	ENSG00000156802.13	0	0	ATAD2	protein_coding	870.473	889.748	375.84	350.921	1.13528	1.16042	0.894633	0.835317	-0.408199	0.037459	1.42644	Not_significant	ATAD2	-0.582272
39039	1845	chr1	35398996	35400319	1323	+	ENST00000610617.1	n/a	ENSG00000278702.1	0	0	AL356362.1	misc_RNA	697.34	753.265	275.415	275.251	0.909475	0.982413	0.655586	0.655195	-0.5294	0.0794822	1.09973	Not_significant	AL356362.1	-0.582198
13355	20294	chr12	65168582	65248355	79773	+	ENST00000308330.3	A0A024RBB9,Q9Y2U8,	ENSG00000174106.3	0	0	LEMD3	protein_coding	957.987	941.857	400.833	374.366	1.24941	1.22838	0.954125	0.891124	-0.425237	0.0428734	1.36781	Not_significant	LEMD3	-0.581645
16953	20739	chr12	88049015	88143088	94073	-	ENST00000552810.6	O15078	ENSG00000198707.16	0	0	CEP290	protein_coding	790.661	756.468	310.958	337.099	1.03119	0.986591	0.740191	0.802416	-0.387396	0.0315287	1.50129	Not_significant	CEP290	-0.581595
36672	64799	chr3	50349891	50367923	18032	+	ENST00000606589.1	U3KQU4	ENSG00000272104.1	0	0	Z84492.2	protein_coding	934.343	1002.31	416.676	386.24	1.21858	1.30722	0.991837	0.919389	-0.40224	0.0358574	1.44542	Not_significant	Z84492.2	-0.581406
7872	31467	chr15	100566923	100603184	36261	-	ENST00000314742.13	Q8NG48	ENSG00000140471.17	1100	0.030336	LINS1	protein_coding	866.932	809.905	358.571	317.194	1.13066	1.05628	0.853527	0.755035	-0.443144	0.0488931	1.31075	Not_significant	LINS1	-0.580852
24510	61704	chr22	30238193	30240538	2345	+	ENST00000447565.1	n/a	ENSG00000232530.1	0	0	LIF-AS1	lncRNA	943.078	1039.78	414.076	376.321	1.22997	1.35609	0.985648	0.895778	-0.458927	0.0542556	1.26556	Not_significant	LIF-AS1	-0.580798
34188	52088	chr2	43491031	43492313	1282	+	ENST00000578464.2	n/a	ENSG00000264071.2	0	0	RN7SL531P	misc_RNA	753.315	747.033	251.78	296.506	0.982478	0.974285	0.599326	0.70579	-0.584292	0.101419	0.99388	Not_significant	RN7SL531P	-0.580716
15262	10237	chr10	74120254	74152063	31809	-	ENST00000355264.8	A0A024QZR5,Q9Y2T2,	ENSG00000185009.12	0	0	AP3M1	protein_coding	719.159	770.348	285.998	288.68	0.937932	1.00469	0.680777	0.687161	-0.506004	0.0713563	1.14657	Not_significant	AP3M1	-0.580168
18641	40614	chr17	78230309	78240987	10678	+	ENST00000586400.5	A6NFC5	ENSG00000204278.12	0	0	TMEM235	protein_coding	1030.28	1087.64	461.833	437.875	1.3437	1.41851	1.09933	1.0423	-0.367114	0.026308	1.57991	Not_significant	TMEM235	-0.580008
40878	12836	chr11	10508269	10509326	1057	-	ENST00000638094.1	n/a	ENSG00000283813.1	76	0.071902	MIR4485	miRNA	1022.05	967.594	395.792	299.345	1.33296	1.26194	0.942126	0.712548	-0.649136	0.127822	0.893396	Not_significant	MIR4485	-0.579935
41744	25506	chr14	39146832	39151363	4531	+	ENST00000648024.1	n/a	ENSG00000285830.1	0	0	AL109628.2	lncRNA	1045.9	1017.65	406.902	324.777	1.36407	1.32723	0.968572	0.773085	-0.627841	0.119207	0.923698	Not_significant	AL109628.2	-0.579935
4232	64554	chr3	48564072	48596267	32195	-	ENST00000328333.12	Q02388	ENSG00000114270.17	0	0	COL7A1	protein_coding	865.227	915.347	352.809	359.901	1.12843	1.1938	0.839811	0.856693	-0.45295	0.0524656	1.28013	Not_significant	COL7A1	-0.579833
20762	47115	chr19	44698150	44710718	12568	+	ENST00000587331.7	Q2WEN9	ENSG00000213892.12	0	0	CEACAM16	protein_coding	1035.5	973.373	436.917	401.547	1.35051	1.26948	1.04002	0.955825	-0.392561	0.0334138	1.47607	Not_significant	CEACAM16	-0.579449
10022	51694	chr2	27889728	28338901	449173	+	ENST00000344773.6	Q9NXR7	ENSG00000158019.20	1900	0.00423	BABAM2	protein_coding	820.089	814.813	332.422	304.079	1.06957	1.06268	0.791283	0.723816	-0.492965	0.0668133	1.17514	Not_significant	BABAM2	-0.579301
40353	66742	chr3	139231991	139233522	1531	+	ENST00000626175.1	n/a	ENSG00000281473.1	0	0	PISRT1	lncRNA	1156.83	1124.73	461.343	396.772	1.50875	1.46688	1.09816	0.944459	-0.542773	0.0856559	1.06724	Not_significant	PISRT1	-0.57927
16960	94388	chr9	35160991	35405334	244343	+	ENST00000617908.4	I6L9J0	ENSG00000198722.14	2800	0.011459	UNC13B	protein_coding	737.277	731.618	340.102	338.655	0.961562	0.954181	0.809564	0.80612	-0.245759	0.00439763	2.35678	Not_significant	UNC13B	-0.579201
7255	96055	chr9	127087347	127123635	36288	-	ENST00000373425.8	A0A024R868,Q9UKU9,	ENSG00000136859.10	0	0	ANGPTL2	protein_coding	808.75	838.082	346.957	342.003	1.05478	1.09303	0.825881	0.814089	-0.389196	0.0325203	1.48784	Not_significant	ANGPTL2	-0.579064
24272	81475	chr6	149796150	149799172	3022	-	ENST00000455607.3	n/a	ENSG00000231760.5	0	0	AL355312.2	lncRNA	792.187	762.822	347.247	330.144	1.03318	0.994878	0.826572	0.78586	-0.330857	0.017791	1.7498	Not_significant	AL355312.2	-0.578934
417	11383	chr10	112424427	112447917	23490	-	ENST00000626395.2	A0A0D9SEX5	ENSG00000023041.11	0	0	ZDHHC6	protein_coding	858.618	944.601	381.403	327.025	1.11982	1.23195	0.907875	0.778436	-0.479877	0.0622737	1.2057	Not_significant	ZDHHC6	-0.578585
33445	31930	chr16	1467672	1473684	6012	-	ENST00000563223.1	n/a	ENSG00000261430.1	0	0	AL031600.2	lncRNA	1063.9	1005.88	443.799	397.02	1.38755	1.31188	1.0564	0.945049	-0.431605	0.0456858	1.34022	Not_significant	AL031600.2	-0.578446
34879	29975	chr15	64694040	64695594	1554	+	ENST00000583044.1	n/a	ENSG00000265967.1	0	0	AC100830.3	lncRNA	732.658	849.904	326.808	257.722	0.955537	1.10845	0.777919	0.61347	-0.568908	0.0963355	1.01621	Not_significant	AC100830.3	-0.578132
14413	29969	chr15	64498291	64686068	187777	+	ENST00000326648.4	O15014	ENSG00000180357.9	650	0.003462	ZNF609	protein_coding	734.106	730.991	305.711	290.226	0.957426	0.953363	0.727701	0.690841	-0.42976	0.0451702	1.34515	Not_significant	ZNF609	-0.57809
36226	1465	chr1	27818982	27820341	1359	+	ENST00000602843.1	n/a	ENSG00000270031.1	0	0	AL020997.3	lncRNA	924.935	920.49	374.003	340.52	1.20631	1.20051	0.89026	0.810559	-0.500896	0.0702579	1.1533	Not_significant	AL020997.3	-0.577686
34811	37703	chr17	30781492	30783221	1729	-	ENST00000585212.1	n/a	ENSG00000265791.1	0	0	AC127024.4	lncRNA	989.311	923.896	399.046	335.457	1.29027	1.20495	0.949872	0.798507	-0.513148	0.0749085	1.12547	Not_significant	AC127024.4	-0.577532
36129	45245	chr19	17296195	17297695	1500	-	ENST00000594077.1	n/a	ENSG00000269815.1	0	0	AC010463.3	lncRNA	959.051	890.468	391.715	337.757	1.2508	1.16135	0.932421	0.803982	-0.474221	0.0605586	1.21782	Not_significant	AC010463.3	-0.577517
6699	12808	chr11	9663076	9752993	89917	+	ENST00000318950.11	Q9UH65	ENSG00000133789.15	1950	0.021687	SWAP70	protein_coding	987.117	959.923	397.886	348.806	1.2874	1.25194	0.94711	0.830283	-0.514692	0.0755061	1.12202	Not_significant	SWAP70	-0.577494
21202	64954	chr3	52559569	52560707	1138	+	ENST00000408591.1	n/a	ENSG00000221518.1	0	0	RNU6ATAC16P	snRNA	1232.17	1240.39	479.234	349.284	1.607	1.61772	1.14075	0.83142	-0.709396	0.153761	0.813154	Not_significant	RNU6ATAC16P	-0.576848
28930	72261	chr4	169200793	169220349	19556	+	ENST00000510225.1	n/a	ENSG00000251171.1	100	0.005114	AC096741.1	lncRNA	845.328	813.48	337.382	336.259	1.10248	1.06095	0.803089	0.800416	-0.43209	0.0463042	1.33438	Not_significant	AC096741.1	-0.576572
38257	38060	chr17	37405885	37479725	73840	+	ENST00000615182.5	A0A024R0Y4	ENSG00000276234.5	200	0.002709	TADA2A	protein_coding	790.033	794.667	321.12	291.575	1.03037	1.03641	0.76438	0.694052	-0.502964	0.0714348	1.14609	Not_significant	TADA2A	-0.576442
5628	99343	chrX	123600568	123734052	133484	-	ENST00000245838.13	Q8NI27	ENSG00000125676.20	1052	0.007881	THOC2	protein_coding	799.13	787.206	368.427	363.444	1.04223	1.02668	0.876987	0.865126	-0.248032	0.0047434	2.32391	Not_significant	THOC2	-0.576405
40088	36183	chr17	3439922	3442844	2922	-	ENST00000624743.1	n/a	ENSG00000280268.1	0	0	AC025125.1	TEC	799.568	737.367	311.88	297.429	1.0428	0.961679	0.742385	0.707987	-0.466805	0.058278	1.2345	Not_significant	AC025125.1	-0.576269
22805	2461	chr1	46045817	46048368	2551	+	ENST00000450004.1	n/a	ENSG00000226957.1	0	0	AL358075.1	lncRNA	761.364	801.521	335.389	323.069	0.992976	1.04535	0.798345	0.769019	-0.379043	0.0302431	1.51937	Not_significant	AL358075.1	-0.575908
26453	64960	chr3	52689743	52690827	1084	+	ENST00000459623.1	n/a	ENSG00000238862.1	0	0	SNORD19B	snoRNA	859.616	943.744	383.237	338.795	1.12112	1.23084	0.912241	0.806453	-0.452548	0.0534564	1.272	Not_significant	SNORD19B	-0.575641
41292	584	chr1	10384627	10388150	3523	-	ENST00000641117.1	n/a	ENSG00000284735.1	0	0	AL139424.3	lncRNA	673.163	687.171	292.316	304.491	0.877944	0.896213	0.695816	0.724797	-0.32062	0.0160206	1.79532	Not_significant	AL139424.3	-0.575615
26815	88435	chr7	130172717	130205361	32644	+	ENST00000483283.1	n/a	ENSG00000240571.1	0	0	AC087071.2	lncRNA	927.603	962.208	423.77	406.284	1.20979	1.25492	1.00872	0.967101	-0.31896	0.0156996	1.80411	Not_significant	AC087071.2	-0.575439
25989	10575	chr10	87112953	87115523	2570	+	ENST00000454709.1	n/a	ENSG00000237280.1	0	0	AL136982.3	lncRNA	876.297	887.343	383.47	367.658	1.14287	1.15728	0.912795	0.875157	-0.363421	0.0260984	1.58339	Not_significant	AL136982.3	-0.575435
8476	56326	chr2	218567579	218597080	29501	+	ENST00000273064.10	D5MQE1,Q92600,	ENSG00000144580.13	200	0.006779	CNOT9	protein_coding	1010.47	1113.11	448.157	378.884	1.31786	1.45173	1.06677	0.901879	-0.492463	0.0678833	1.16824	Not_significant	CNOT9	-0.575313
1312	68345	chr3	197042597	197300067	257470	-	ENST00000663148.1	Q12959	ENSG00000075711.21	1700	0.006603	DLG1	protein_coding	841.207	840.442	352.364	336.831	1.09711	1.09611	0.838752	0.801778	-0.418888	0.0423856	1.37278	Not_significant	DLG1	-0.575041
33112	34715	chr16	68814329	68824526	10197	-	ENST00000563916.1	n/a	ENSG00000260798.1	0	0	AC099314.1	lncRNA	801.206	869.965	344.671	274.967	1.04494	1.13461	0.82044	0.654519	-0.563357	0.0954236	1.02034	Not_significant	AC099314.1	-0.574818
12751	10931	chr10	97614552	97634500	19948	-	ENST00000478953.1	G3V1L7	ENSG00000171160.18	0	0	MORN4	protein_coding	911.713	1068	401.076	337.055	1.18906	1.39289	0.954704	0.802311	-0.555338	0.0922724	1.03493	Not_significant	MORN4	-0.574734
5579	25672	chr14	50318233	50335558	17325	+	ENST00000358473.2	Q8WXQ4	ENSG00000125375.16	0	0	DMAC2L	protein_coding	752.651	736.481	297.614	251.521	0.981612	0.960523	0.708427	0.59871	-0.571234	0.0989452	1.00461	Not_significant	DMAC2L	-0.573865
14323	52764	chr2	69962262	70088015	125753	-	ENST00000435880.6	n/a	ENSG00000179818.14	100	0.000795	PCBP1-AS1	lncRNA	1025.18	1010.62	408.189	354.844	1.33705	1.31806	0.971635	0.844655	-0.547774	0.0896732	1.04734	Not_significant	PCBP1-AS1	-0.573704
11005	64925	chr3	52401007	52411008	10001	-	ENST00000460680.6	A0A024R305,Q92560,	ENSG00000163930.10	0	0	BAP1	protein_coding	1009.2	1027.66	410.117	356.817	1.31621	1.34028	0.976225	0.849352	-0.541168	0.0870926	1.06002	Not_significant	BAP1	-0.573648
35444	19650	chr12	53506690	53626979	120289	-	ENST00000591834.1	K7ELQ4	ENSG00000267281.2	300	0.002494	ATF7-NPFF	protein_coding	890.292	928.705	379.435	332.325	1.16112	1.21122	0.90319	0.791052	-0.485675	0.0659227	1.18096	Not_significant	ATF7-NPFF	-0.573566
17679	81609	chr6	154825175	154826279	1104	-	ENST00000363724.1	n/a	ENSG00000200594.1	0	0	RNU6-824P	snRNA	750.238	770.138	327.698	342.123	0.978465	1.00442	0.780038	0.814375	-0.314576	0.0150218	1.82328	Not_significant	RNU6-824P	-0.573559
39063	16630	chr11	117289873	117293346	3473	+	ENST00000614401.1	n/a	ENSG00000278768.2	0	0	BACE1-AS	lncRNA	683.323	707.738	312.763	299.85	0.891194	0.923037	0.744487	0.71375	-0.315133	0.0151612	1.81927	Not_significant	BACE1-AS	-0.573311
1622	1690	chr1	32178674	32198285	19611	+	ENST00000373610.8	P40222	ENSG00000084652.16	0	0	TXLNA	protein_coding	932.905	1020.05	414.627	356.82	1.2167	1.33036	0.98696	0.849359	-0.472015	0.0610583	1.21426	Not_significant	TXLNA	-0.573146
14640	75509	chr5	134844967	134859735	14768	+	ENST00000394976.4	Q7Z6I8	ENSG00000181904.9	0	0	C5orf24	protein_coding	759.898	819.289	308.923	322.67	0.991064	1.06852	0.735347	0.76807	-0.45411	0.054724	1.26182	Not_significant	C5orf24	-0.573006
6033	66478	chr3	129430951	129441179	10228	-	ENST00000393278.6	O95243	ENSG00000129071.9	0	0	MBD4	protein_coding	1091.64	1125.64	440.942	356.13	1.42372	1.46807	1.0496	0.847716	-0.608004	0.114249	0.942146	Not_significant	MBD4	-0.572829
7465	29105	chr15	41848145	41895053	46908	-	ENST00000320955.8	Q9NRC6	ENSG00000137877.10	0	0	SPTBN5	protein_coding	887.594	938.035	374.35	389.309	1.15761	1.22339	0.891086	0.926694	-0.389388	0.0338313	1.47068	Not_significant	SPTBN5	-0.572666
35624	40392	chr17	75942831	75945142	2311	+	ENST00000587348.1	n/a	ENSG00000267615.1	0	0	AC087289.4	lncRNA	970.773	1080.11	432.249	364.938	1.26609	1.40869	1.02891	0.868682	-0.49525	0.0698164	1.15604	Not_significant	AC087289.4	-0.57253
34052	63635	chr3	15737514	15738809	1295	+	ENST00000584058.2	n/a	ENSG00000263740.2	0	0	RN7SL4P	misc_RNA	715.053	793.159	312.577	284.394	0.932577	1.03444	0.744045	0.676959	-0.469102	0.0602186	1.22027	Not_significant	RN7SL4P	-0.57243
19329	7628	chr1	224304379	224305483	1104	+	ENST00000384160.1	n/a	ENSG00000206887.1	0	0	RNU6-1008P	snRNA	973.732	930.94	394.495	404.615	1.26995	1.21414	0.939039	0.963128	-0.385072	0.0326393	1.48626	Not_significant	RNU6-1008P	-0.572316
1961	29532	chr15	50557157	50687797	130640	-	ENST00000646667.1	A0A024R5V1,Q96QT4,	ENSG00000092439.16	700	0.005358	TRPM7	protein_coding	872.444	849.565	369.374	342.526	1.13785	1.10801	0.879242	0.815334	-0.406341	0.0390444	1.40844	Not_significant	TRPM7	-0.572308
9013	11394	chr10	112949246	113167678	218432	+	ENST00000627217.3	Q9NQB0	ENSG00000148737.17	0	0	TCF7L2	protein_coding	738.957	758.308	323.021	301.204	0.963753	0.98899	0.768905	0.716973	-0.394187	0.0353509	1.4516	Not_significant	TCF7L2	-0.572201
3619	69928	chr4	56169194	56328625	159431	+	ENST00000264229.11	Q6ZU35	ENSG00000109265.14	2450	0.015367	CRACD	protein_coding	632.057	650.125	272.251	286.215	0.824333	0.847897	0.648054	0.681294	-0.331055	0.0187113	1.7279	Not_significant	CRACD	-0.572028
5407	58800	chr20	47500886	47656872	155986	+	ENST00000371998.8	Q9Y6Q9	ENSG00000124151.19	2050	0.013142	NCOA3	protein_coding	781.515	761.794	343.234	326.516	1.01926	0.993537	0.817019	0.777224	-0.336327	0.0199168	1.70078	Not_significant	NCOA3	-0.572019
30749	46874	chr19	42131554	42137099	5545	+	ENST00000527895.1	n/a	ENSG00000254887.1	0	0	AC010247.1	lncRNA	1025.75	995.281	455.721	436.437	1.33779	1.29805	1.08478	1.03888	-0.311715	0.0146219	1.835	Not_significant	AC010247.1	-0.571996
23234	77548	chr6	2915893	2917733	1840	+	ENST00000437718.1	n/a	ENSG00000228365.1	0	0	AL133351.1	lncRNA	1167.05	1244.37	523.48	488.623	1.52207	1.62292	1.24607	1.1631	-0.384522	0.0326277	1.48641	Not_significant	AL133351.1	-0.571559
22634	2016	chr1	39249837	39258649	8812	-	ENST00000289890.7	n/a	ENSG00000226438.1	0	0	AL442071.1	lncRNA	675.557	693.341	291.55	268.982	0.881066	0.90426	0.693993	0.640273	-0.420141	0.0436425	1.36009	Not_significant	AL442071.1	-0.57143
1571	66979	chr3	149811707	149962139	150432	+	ENST00000392894.7	O43567	ENSG00000082996.19	2200	0.014625	RNF13	protein_coding	812.954	813.425	359.789	355.292	1.06026	1.06087	0.856426	0.845721	-0.31748	0.0159198	1.79806	Not_significant	RNF13	-0.570849
4453	54422	chr2	135051291	135170710	119419	+	ENST00000264158.13	B9A6J2,Q15042,	ENSG00000115839.18	500	0.004187	RAB3GAP1	protein_coding	782.858	793.698	354.604	357.275	1.02101	1.03515	0.844084	0.850442	-0.279068	0.00904046	2.04381	Not_significant	RAB3GAP1	-0.570361
5363	54824	chr2	159318978	159617569	298591	-	ENST00000392782.5	Q9UIF8	ENSG00000123636.18	1600	0.005359	BAZ2B	protein_coding	763.987	761.842	321.269	307.461	0.996397	0.993599	0.764735	0.731867	-0.411076	0.0409811	1.38742	Not_significant	BAZ2B	-0.570333
41384	88479	chr7	130791263	131108928	317665	-	ENST00000642963.1	n/a	ENSG00000285106.2	750	0.002361	AC016831.6	lncRNA	812.522	832.779	336.994	297.503	1.0597	1.08612	0.802166	0.708163	-0.506661	0.0749366	1.12531	Not_significant	AC016831.6	-0.570149
6897	74986	chr5	112736884	112846239	109355	+	ENST00000257430.9	P25054	ENSG00000134982.17	0	0	APC	protein_coding	765.286	747.35	334.681	340.455	0.998091	0.974699	0.79666	0.810404	-0.29581	0.0118443	1.92649	Not_significant	APC	-0.569875
30792	15636	chr11	76955416	76979619	24203	-	ENST00000530190.1	n/a	ENSG00000254988.1	3800	0.157005	AP002498.1	lncRNA	838.335	867.186	369.27	384.518	1.09336	1.13099	0.878994	0.91529	-0.309977	0.0145133	1.83824	Not_significant	AP002498.1	-0.56981
9039	14381	chr11	62575044	62592637	17593	-	ENST00000308436.11	F5H0R1	ENSG00000149016.16	0	0	TUT1	protein_coding	925.293	980.642	414.704	377.711	1.20677	1.27896	0.987143	0.899087	-0.398166	0.0370687	1.43099	Not_significant	TUT1	-0.569773
19439	41723	chr18	2777940	2779057	1117	+	ENST00000384307.1	n/a	ENSG00000207034.1	0	0	AP001011.1	misc_RNA	839.274	853.96	379.696	365.933	1.09459	1.11374	0.903812	0.871051	-0.315247	0.0155945	1.80703	Not_significant	AP001011.1	-0.569659
7538	10176	chr10	73375100	73415058	39958	-	ENST00000372921.10	P20073	ENSG00000138279.16	200	0.005005	ANXA7	protein_coding	796.048	812.754	327.245	287.974	1.03821	1.06	0.77896	0.685481	-0.51881	0.0797984	1.09801	Not_significant	ANXA7	-0.569656
34286	63633	chr3	15697297	15698371	1074	-	ENST00000579433.1	n/a	ENSG00000264354.1	0	0	MIR3134	miRNA	889.154	912.974	365.076	313.85	1.15964	1.19071	0.869011	0.747075	-0.54037	0.0884158	1.05347	Not_significant	MIR3134	-0.569264
3558	39241	chr17	50165004	50175928	10924	+	ENST00000262018.8	A0A0S2Z4Q1,Q16586,	ENSG00000108823.16	0	0	SGCA	protein_coding	997.564	1026.59	454.863	444.361	1.30103	1.33889	1.08274	1.05774	-0.302562	0.0131935	1.87964	Not_significant	SGCA	-0.568707
7521	10606	chr10	87751511	87819160	67649	-	ENST00000308448.11	Q8NBU5	ENSG00000138138.13	100	0.001478	ATAD1	protein_coding	842.601	801.648	360.945	344.396	1.09893	1.04551	0.859178	0.819785	-0.353031	0.0245087	1.61068	Not_significant	ATAD1	-0.56862
20491	92760	chr8	130161971	130163127	1156	+	ENST00000391040.1	n/a	ENSG00000212342.1	0	0	AC103725.1	snoRNA	761.695	731.676	302.775	304.177	0.993408	0.954257	0.720712	0.72405	-0.430913	0.0479693	1.31904	Not_significant	AC103725.1	-0.568391
674	19373	chr12	50175787	50284546	108759	-	ENST00000341247.8	Q9UHB6	ENSG00000050405.13	200	0.001839	LIMA1	protein_coding	888.72	906.488	356.156	292.056	1.15907	1.18225	0.847778	0.695197	-0.601608	0.113643	0.944459	Not_significant	LIMA1	-0.568194
40378	78731	chr6	31934473	31942724	8251	-	ENST00000630806.1	n/a	ENSG00000281756.1	0	0	C2-AS1	lncRNA	1125.37	1107.78	444.027	371.489	1.46772	1.44477	1.05694	0.884276	-0.58529	0.107004	0.970601	Not_significant	C2-AS1	-0.568083
31163	15447	chr11	73721348	73722694	1346	+	ENST00000538624.1	n/a	ENSG00000255928.1	0	0	AP002993.1	lncRNA	943.662	959.244	401.872	374.68	1.23073	1.25105	0.956598	0.891872	-0.425045	0.0460841	1.33645	Not_significant	AP002993.1	-0.568051
8645	75506	chr5	134757778	134831121	73343	+	ENST00000452510.7	A0A0C4DG89	ENSG00000145833.16	0	0	DDX46	protein_coding	881.911	902.502	368.532	330.309	1.15019	1.17705	0.877237	0.786253	-0.484408	0.067205	1.1726	Not_significant	DDX46	-0.568017
1238	15830	chr11	85957174	86070084	112910	-	ENST00000393346.8	A0A024R5P1,Q13492,	ENSG00000073921.18	650	0.005757	PICALM	protein_coding	774.357	782.803	361.544	358.89	1.00992	1.02094	0.860603	0.854286	-0.243974	0.00469936	2.32796	Not_significant	PICALM	-0.567962
3695	14708	chr11	65026438	65040572	14134	+	ENST00000377244.8	E5KQS5,Q9NRS6,	ENSG00000110025.13	0	0	SNX15	protein_coding	1059.43	976.965	394.977	413.586	1.38172	1.27416	0.940186	0.984482	-0.46458	0.0599213	1.22242	Not_significant	SNX15	-0.567912
14419	35616	chr16	89158219	89163675	5456	+	ENST00000321214.2	n/a	ENSG00000180422.3	0	0	LINC00304	lncRNA	933.188	960.146	408.018	426.583	1.21707	1.25223	0.971228	1.01542	-0.313765	0.0155399	1.80855	Not_significant	LINC00304	-0.567461
7961	34732	chr16	69131648	69169021	37373	+	ENST00000314423.12	Q969X6	ENSG00000141076.18	200	0.005351	UTP4	protein_coding	811.046	816.478	335.142	310.28	1.05777	1.06486	0.797757	0.738577	-0.466359	0.0607467	1.21648	Not_significant	UTP4	-0.567315
14506	12547	chr11	5879628	5887079	7451	+	ENST00000641726.1	Q8NGH9	ENSG00000180974.4	0	0	OR52E4	protein_coding	705.441	748.547	317.374	290.641	0.920041	0.97626	0.755463	0.691829	-0.389832	0.0350579	1.45521	Not_significant	OR52E4	-0.567288
14721	47494	chr19	48454573	48466980	12407	+	ENST00000342291.3	Q9UNX9	ENSG00000182324.7	0	0	KCNJ14	protein_coding	991.592	1059.49	446.102	412.291	1.29324	1.38179	1.06188	0.981399	-0.38867	0.0347161	1.45947	Not_significant	KCNJ14	-0.567252
428	18459	chr12	15910331	16037381	127050	+	ENST00000428559.7	Q9Y315	ENSG00000023697.13	1650	0.012987	DERA	protein_coding	710.72	685.476	302.014	313.249	0.926926	0.894002	0.718901	0.745644	-0.314221	0.0156678	1.80499	Not_significant	DERA	-0.567167
6017	29041	chr15	40928339	40939073	10734	+	ENST00000249749.7	Q9NR61	ENSG00000128917.8	0	0	DLL4	protein_coding	985.053	1025.14	449.71	427.877	1.28471	1.33699	1.07047	1.0185	-0.327715	0.0186165	1.7301	Not_significant	DLL4	-0.56698
31878	26519	chr14	74551180	74560048	8868	+	ENST00000554552.1	n/a	ENSG00000258425.1	0	0	AC013451.1	lncRNA	1043.83	939.192	419.058	354.717	1.36137	1.2249	0.997507	0.844353	-0.48971	0.0696014	1.15738	Not_significant	AC013451.1	-0.566781
8776	88432	chr7	130164712	130206406	41694	-	ENST00000397622.7	A0A140VJX5,Q96SK2,	ENSG00000146842.17	0	0	TMEM209	protein_coding	932.326	968.204	423.144	399.003	1.21595	1.26274	1.00723	0.949769	-0.340929	0.0217747	1.66205	Not_significant	TMEM209	-0.56664
43318	7731	chr1	227122894	227132394	9500	+	ENST00000655100.1	n/a	ENSG00000287532.1	144	0.015158	AL353689.3	lncRNA	738.658	645.786	247.282	284.137	0.963363	0.842238	0.588619	0.676347	-0.51338	0.0787617	1.10368	Not_significant	AL353689.3	-0.56661
4850	96235	chr9	128682654	128696400	13746	+	ENST00000372692.8	Q01105,Q5VXV3,	ENSG00000119335.17	0	0	SET	protein_coding	838.403	814.008	342.036	302.813	1.09345	1.06163	0.814167	0.720803	-0.489534	0.0696986	1.15678	Not_significant	SET	-0.566281
30114	92060	chr8	99796614	99800187	3573	-	ENST00000523658.1	n/a	ENSG00000253539.1	0	0	AC018442.2	lncRNA	630.455	626.566	297.144	299.826	0.822244	0.817172	0.707309	0.713693	-0.206273	0.00180008	2.74471	Not_significant	AC018442.2	-0.566161
30528	92586	chr8	125348195	125352416	4221	-	ENST00000526947.1	n/a	ENSG00000254431.1	0	0	AC084083.1	lncRNA	1064.42	1040.19	416.865	334.413	1.38822	1.35662	0.992287	0.796022	-0.618129	0.121372	0.915881	Not_significant	AC084083.1	-0.566133
17466	32065	chr16	2130850	2131950	1100	+	ENST00000363189.1	n/a	ENSG00000200059.1	0	0	AC009065.1	misc_RNA	841.552	819.651	374.992	367.105	1.09756	1.06899	0.892615	0.873841	-0.294544	0.0119829	1.92144	Not_significant	AC009065.1	-0.565947
2184	62136	chr22	37952696	38041106	88410	+	ENST00000407936.5	B0QYL9	ENSG00000100142.16	0	0	POLR2F	protein_coding	892.336	933.588	385.91	341.227	1.16379	1.21759	0.918603	0.812242	-0.460323	0.0590728	1.22861	Not_significant	POLR2F	-0.565558
19359	46682	chr19	40341328	40342441	1113	+	ENST00000384198.1	n/a	ENSG00000206925.1	0	0	AC118344.2	misc_RNA	951.409	992.265	412.152	367.776	1.24083	1.29412	0.981069	0.875438	-0.449368	0.0552015	1.25805	Not_significant	AC118344.2	-0.565328
21046	9281	chr10	32450642	32876393	425751	+	ENST00000639629.1	Q96M83	ENSG00000216937.13	10900	0.025602	CCDC7	protein_coding	765.03	749.554	339.278	335.203	0.997757	0.977573	0.807602	0.797903	-0.299067	0.0129514	1.88768	Not_significant	CCDC7	-0.564544
5312	73988	chr5	65517765	65564168	46403	-	ENST00000396679.6	Q9BS16	ENSG00000123219.13	600	0.01293	CENPK	protein_coding	681.675	655.638	285.664	294.152	0.889045	0.855087	0.679982	0.700187	-0.337665	0.021341	1.67078	Not_significant	CENPK	-0.564166
1836	17957	chr12	6771519	6778455	6936	+	ENST00000203629.3	P18627	ENSG00000089692.9	0	0	LAG3	protein_coding	959.811	944.85	407.05	383.182	1.25179	1.23228	0.968924	0.91211	-0.401181	0.0392473	1.40619	Not_significant	LAG3	-0.564137
36385	88471	chr7	130506659	130508282	1623	+	ENST00000604965.1	n/a	ENSG00000270953.1	0	0	AC007938.3	lncRNA	851.969	903.935	357.086	371.217	1.11114	1.17892	0.849992	0.883629	-0.401598	0.0393865	1.40465	Not_significant	AC007938.3	-0.564106
30213	90954	chr8	47773110	47961136	188026	-	ENST00000314191.7	P78527	ENSG00000253729.8	1200	0.006382	PRKDC	protein_coding	713.017	729.388	331.603	322.748	0.929922	0.951273	0.789333	0.768255	-0.272335	0.00849141	2.07102	Not_significant	PRKDC	-0.564011
19166	46678	chr19	40299477	40300584	1107	-	ENST00000383947.1	n/a	ENSG00000206674.1	0	0	RNU6-945P	snRNA	937.441	1061.16	418.169	357.374	1.22262	1.38397	0.995391	0.850677	-0.497707	0.0737291	1.13236	Not_significant	RNU6-945P	-0.563584
33627	35063	chr16	75379817	75382260	2443	-	ENST00000561956.1	n/a	ENSG00000261783.1	0	0	AC009054.2	lncRNA	970.15	913.136	388.651	319.763	1.26528	1.19092	0.925128	0.76115	-0.542583	0.0915059	1.03855	Not_significant	AC009054.2	-0.5635
3247	87523	chr7	99648193	99680996	32803	-	ENST00000222982.8	P20815	ENSG00000106258.15	1300	0.03963	CYP3A5	protein_coding	844.146	797.797	359.602	330.467	1.10094	1.04049	0.855981	0.786629	-0.382587	0.0336963	1.47242	Not_significant	CYP3A5	-0.563327
7982	37638	chr17	29625937	29931228	305291	-	ENST00000540801.6	F5H527	ENSG00000141298.19	2700	0.008844	SSH2	protein_coding	715.58	693.919	310.305	304.375	0.933264	0.905014	0.738636	0.724521	-0.32927	0.0194643	1.71076	Not_significant	SSH2	-0.563303
4390	53127	chr2	84515497	84819589	304092	+	ENST00000389394.8	Q9C0G6	ENSG00000115423.19	3650	0.012003	DNAH6	protein_coding	715.689	727.581	320.165	329.673	0.933406	0.948916	0.762107	0.784739	-0.283184	0.0102591	1.98889	Not_significant	DNAH6	-0.563223
18710	78628	chr6	31588894	31594006	5112	-	ENST00000340027.10	O14931	ENSG00000204475.10	0	0	NCR3	protein_coding	1046.27	1113.44	449.43	433.892	1.36455	1.45216	1.0698	1.03282	-0.421821	0.0463066	1.33436	Not_significant	NCR3	-0.56286
13376	36068	chr17	1650628	1685867	35239	-	ENST00000304992.11	Q6P2Q9	ENSG00000174231.17	0	0	PRPF8	protein_coding	1005.91	1106.4	435.399	333.53	1.31191	1.44297	1.0364	0.79392	-0.589894	0.111148	0.954097	Not_significant	PRPF8	-0.562817
29862	4853	chr1	150600538	150601659	1121	-	ENST00000517238.1	n/a	ENSG00000253047.1	0	0	AL356356.1	snoRNA	961.727	871.118	381.467	349.904	1.25429	1.13612	0.908027	0.832896	-0.457405	0.0589574	1.22946	Not_significant	AL356356.1	-0.562361
32981	34810	chr16	70298223	70372582	74359	+	ENST00000443119.7	F6QDS0	ENSG00000260537.2	1100	0.014793	AC012184.2	protein_coding	887.561	925.127	387.561	349.156	1.15756	1.20656	0.922533	0.831116	-0.430943	0.0495576	1.30489	Not_significant	AC012184.2	-0.562334
35574	52495	chr2	60924908	60931610	6702	+	ENST00000589496.2	n/a	ENSG00000267520.2	1300	0.193972	AC010733.1	lncRNA	800.261	868.618	350.996	292.036	1.04371	1.13286	0.835495	0.69515	-0.507912	0.0781693	1.10696	Not_significant	AC010733.1	-0.56224
9915	2665	chr1	52141093	52346685	205592	+	ENST00000287727.7	O95405	ENSG00000157077.14	5600	0.027238	ZFYVE9	protein_coding	800.729	797.07	337.166	321.522	1.04432	1.03954	0.802575	0.765337	-0.410414	0.0427093	1.36948	Not_significant	ZFYVE9	-0.562053
5504	79304	chr6	41905353	41922139	16786	-	ENST00000265350.9	Q9H944	ENSG00000124641.16	400	0.023829	MED20	protein_coding	831.114	940.385	356.639	324.502	1.08394	1.22646	0.848928	0.77243	-0.51094	0.0794918	1.09968	Not_significant	MED20	-0.56187
6740	63278	chr3	9362051	9386791	24740	+	ENST00000345094.7	A0A024R2F4,Q9BV44,	ENSG00000134077.16	0	0	THUMPD3	protein_coding	738.823	741.416	317.533	307.193	0.963578	0.96696	0.755842	0.731229	-0.37653	0.0322019	1.49212	Not_significant	THUMPD3	-0.561827
8300	7357	chr1	212034552	212105006	70454	+	ENST00000542077.5	F5GZ90	ENSG00000143476.18	350	0.004968	DTL	protein_coding	743.349	711.094	303.294	323.097	0.969481	0.927414	0.721948	0.769086	-0.347326	0.0241382	1.6173	Not_significant	DTL	-0.561729
29273	8780	chr10	11922180	11923288	1108	+	ENST00000516148.1	n/a	ENSG00000251957.1	0	0	RNU6-1095P	snRNA	910.564	925.24	395.254	373.528	1.18756	1.2067	0.940845	0.88913	-0.387761	0.0356685	1.44772	Not_significant	RNU6-1095P	-0.561367
7460	29549	chr15	51208056	51339596	131540	-	ENST00000396402.6	A0A024R5S8,P11511,	ENSG00000137869.15	0	0	CYP19A1	protein_coding	741.316	757.172	334.392	319.753	0.966829	0.987509	0.795972	0.761126	-0.32782	0.0193923	1.71237	Not_significant	CYP19A1	-0.56135
10206	29190	chr15	42942896	43107038	164142	-	ENST00000290650.9	Q8IWV7	ENSG00000159459.12	4700	0.028634	UBR1	protein_coding	828.55	836.991	353.22	334.264	1.0806	1.09161	0.840789	0.795667	-0.408588	0.0423088	1.37357	Not_significant	UBR1	-0.561224
6320	38814	chr17	44959692	44969303	9611	-	ENST00000253407.4	O75973	ENSG00000131094.4	400	0.041619	C1QL1	protein_coding	981.664	1018.52	422.258	377.344	1.28029	1.32836	1.00512	0.898213	-0.454774	0.0583484	1.23397	Not_significant	C1QL1	-0.561178
21710	64592	chr3	48985048	48990988	5940	-	ENST00000452042.1	n/a	ENSG00000223343.1	0	0	AC137630.1	lncRNA	807.985	876.056	329.128	346.456	1.05378	1.14256	0.783442	0.824689	-0.449715	0.0565168	1.24782	Not_significant	AC137630.1	-0.561165
38645	64521	chr3	48378833	48380132	1299	+	ENST00000581742.2	n/a	ENSG00000277483.1	0	0	RN7SL321P	misc_RNA	1110.82	1190.66	458.542	308.769	1.44874	1.55287	1.09149	0.73498	-0.716674	0.165115	0.782214	Not_significant	RN7SL321P	-0.560592
35117	37810	chr17	32517952	32531492	13540	+	ENST00000584219.1	n/a	ENSG00000266599.1	0	0	AC079336.4	lncRNA	718.185	727.036	321.997	330.139	0.936662	0.948205	0.766468	0.785848	-0.28004	0.00996457	2.00154	Not_significant	AC079336.4	-0.560513
35585	40451	chr17	76545667	76558652	12985	-	ENST00000589963.1	n/a	ENSG00000267546.2	0	0	AC015802.4	lncRNA	1036.4	1183.92	464.388	380.575	1.35168	1.54408	1.10541	0.905904	-0.525803	0.0859054	1.06598	Not_significant	AC015802.4	-0.560495
19002	44107	chr19	4890436	4903896	13460	-	ENST00000650722.2	A0A494BZV3	ENSG00000205784.4	300	0.022288	ARRDC5	protein_coding	834.156	923.014	373.48	326.204	1.08791	1.2038	0.889015	0.776482	-0.460473	0.0606438	1.21721	Not_significant	ARRDC5	-0.560495
13166	37571	chr17	28759397	28855990	96593	-	ENST00000583953.5	J3KSK8	ENSG00000173065.13	200	0.002071	FAM222B	protein_coding	936.906	1009.59	411.595	349.115	1.22192	1.31671	0.979743	0.831018	-0.487456	0.0708395	1.14972	Not_significant	FAM222B	-0.56044
9211	16430	chr11	112084816	112087798	2982	-	ENST00000541231.1	G3XAN8	ENSG00000150779.12	0	0	TIMM8B	protein_coding	757.28	724.19	302.383	250.197	0.98765	0.944493	0.719779	0.595558	-0.554769	0.0978237	1.00956	Not_significant	TIMM8B	-0.560071
9212	16440	chr11	112143259	112165094	21835	-	ENST00000280357.12	Q14116	ENSG00000150782.12	0	0	IL18	protein_coding	766.36	790.914	317.681	271.331	0.999492	1.03152	0.756194	0.645864	-0.534649	0.0898006	1.04672	Not_significant	IL18	-0.559628
6323	38791	chr17	44845352	44850476	5124	+	ENST00000591513.5	Q9P298	ENSG00000131097.7	250	0.04879	HIGD1B	protein_coding	1003.55	970.961	403.709	345.179	1.30884	1.26633	0.960971	0.821649	-0.530669	0.0882463	1.0543	Not_significant	HIGD1B	-0.559486
12641	19651	chr12	53507855	53627370	119515	-	ENST00000548446.6	P17544	ENSG00000170653.19	300	0.00251	ATF7	protein_coding	890.641	927.609	379.687	331.494	1.16158	1.20979	0.90379	0.789074	-0.486257	0.0708145	1.14988	Not_significant	ATF7	-0.559136
12601	19542	chr12	52806548	52815116	8568	-	ENST00000551956.2	P19013	ENSG00000170477.13	0	0	KRT4	protein_coding	1028.08	982.742	434.141	393.204	1.34083	1.2817	1.03341	0.935966	-0.41322	0.0443506	1.3531	Not_significant	KRT4	-0.559127
18611	98434	chrX	71103888	71107740	3852	-	ENST00000374251.6	A6NEN9	ENSG00000204165.6	0	0	CXorf65	protein_coding	1082.22	1166.45	487.021	442.377	1.41144	1.52129	1.15928	1.05301	-0.406699	0.0422714	1.37395	Not_significant	CXorf65	-0.558785
20547	64962	chr3	52691735	52692812	1077	+	ENST00000391150.1	n/a	ENSG00000212452.1	0	0	SNORD69	snoRNA	895.181	978.467	400.314	346.482	1.1675	1.27612	0.95289	0.824751	-0.459059	0.0606936	1.21686	Not_significant	SNORD69	-0.558609
5842	20463	chr12	69738389	69823204	84815	+	ENST00000550536.5	Q96QF0	ENSG00000127328.21	9650	0.113777	RAB3IP	protein_coding	800.979	806.727	382.205	385.357	1.04464	1.05214	0.909784	0.917287	-0.198643	0.00154285	2.81168	Not_significant	RAB3IP	-0.558521
34486	576	chr1	10226717	10227803	1086	+	ENST00000577266.1	n/a	ENSG00000264881.1	0	0	AL358013.1	miRNA	884.7	854.104	350.965	288.153	1.15383	1.11393	0.835422	0.685907	-0.575936	0.107213	0.969753	Not_significant	AL358013.1	-0.558516
33906	37640	chr17	29638626	29640825	2199	+	ENST00000581240.1	n/a	ENSG00000263370.1	0	0	AC104564.1	lncRNA	637.626	687.858	286.908	259.452	0.831596	0.897109	0.682943	0.617588	-0.410591	0.0436721	1.3598	Not_significant	AC104564.1	-0.558319
4234	64582	chr3	48746585	48848874	102289	-	ENST00000265563.13	A0A024R2W3,P13861,	ENSG00000114302.16	1400	0.013687	PRKAR2A	protein_coding	909.948	945.952	379.558	319.683	1.18676	1.23372	0.903483	0.760959	-0.540252	0.0926234	1.03328	Not_significant	PRKAR2A	-0.558232
14781	39567	chr17	59109856	59156186	46330	-	ENST00000330137.12	Q8WVK7	ENSG00000182628.13	0	0	SKA2	protein_coding	728.564	701.65	300.937	296.884	0.950198	0.915097	0.716337	0.70669	-0.390441	0.0372257	1.42916	Not_significant	SKA2	-0.558001
13137	75051	chr5	115961474	116027606	66132	+	ENST00000357872.9	Q6Q4G3	ENSG00000172901.20	0	0	LVRN	protein_coding	864.193	932.17	380.577	323.259	1.12709	1.21574	0.905909	0.769472	-0.483763	0.0702453	1.15338	Not_significant	LVRN	-0.557964
6446	44949	chr19	13882354	13907165	24811	-	ENST00000346736.6	Q0VDD7	ENSG00000132016.11	0	0	C19orf57	protein_coding	908.406	934.211	401.877	375.318	1.18475	1.2184	0.95661	0.893391	-0.377403	0.0333358	1.47709	Not_significant	C19orf57	-0.557457
27694	18736	chr12	27389788	27447625	57837	-	ENST00000500498.2	n/a	ENSG00000245311.2	800	0.013832	ARNTL2-AS1	lncRNA	848.327	856.078	347.915	313.649	1.10639	1.1165	0.828162	0.746596	-0.497311	0.0758103	1.12027	Not_significant	ARNTL2-AS1	-0.557123
19273	13393	chr11	33171380	33172490	1110	-	ENST00000384081.1	n/a	ENSG00000206808.1	0	0	AC131263.2	misc_RNA	850.818	922.806	344.182	382.538	1.10964	1.20353	0.819276	0.910577	-0.419224	0.0469547	1.32832	Not_significant	AC131263.2	-0.556864
31987	26465	chr14	73850970	73932278	81308	+	ENST00000556551.2	G3V3Y1	ENSG00000258653.3	200	0.00246	AC005520.3	protein_coding	970.209	999.829	398.438	333.261	1.26535	1.30398	0.948424	0.79328	-0.560896	0.101701	0.992674	Not_significant	AC005520.3	-0.556787
12220	34491	chr16	66843413	66854147	10734	+	ENST00000338437.7	P43166	ENSG00000168748.14	0	0	CA7	protein_coding	984.205	1061.37	434.732	371.617	1.28361	1.38425	1.03482	0.884581	-0.475025	0.0673049	1.17195	Not_significant	CA7	-0.556707
16970	87463	chr7	99027440	99145100	117660	-	ENST00000361125.1	Q9HCE7	ENSG00000198742.9	200	0.0017	SMURF1	protein_coding	837.937	860.985	377.626	357.609	1.09284	1.1229	0.898884	0.851237	-0.340337	0.0231451	1.63554	Not_significant	SMURF1	-0.556636
35494	43722	chr19	1320224	1322846	2622	+	ENST00000590086.2	n/a	ENSG00000267372.2	0	0	AC005330.1	lncRNA	881.417	937.594	370.781	387.791	1.14955	1.22282	0.882591	0.923081	-0.393791	0.0386268	1.41311	Not_significant	AC005330.1	-0.556471
35334	44555	chr19	10259108	10261045	1937	-	ENST00000587088.1	n/a	ENSG00000267105.1	0	0	AC011511.3	lncRNA	861.452	832.205	357.3	362.941	1.12351	1.08537	0.850501	0.863929	-0.365585	0.0300732	1.52182	Not_significant	AC011511.3	-0.556355
23949	37092	chr17	16975998	16982353	6355	-	ENST00000428142.1	n/a	ENSG00000230709.1	0	0	AC104024.1	lncRNA	1130.11	1216.67	471.033	326.742	1.4739	1.58679	1.12123	0.777762	-0.688624	0.155793	0.807452	Not_significant	AC104024.1	-0.556031
43691	18391	chr12	13581030	13620077	39047	+	ENST00000652867.1	n/a	ENSG00000287928.1	200	0.005122	AC007535.1	lncRNA	698.609	714.857	321.979	310.508	0.911131	0.932321	0.766425	0.73912	-0.292125	0.0124926	1.90335	Not_significant	AC007535.1	-0.556014
3549	38521	chr17	42535240	42544449	9209	+	ENST00000225927.7	A0A140VJE4,P54802,	ENSG00000108784.10	0	0	NAGLU	protein_coding	855.127	869.09	325.216	357.471	1.11526	1.13347	0.77413	0.850908	-0.46864	0.0651066	1.18638	Not_significant	NAGLU	-0.555983
16624	29610	chr15	52307282	52530050	222768	-	ENST00000399231.7	Q9Y4I1	ENSG00000197535.14	0	0	MYO5A	protein_coding	756.87	765.08	337.794	326.945	0.987115	0.997822	0.80407	0.778246	-0.327056	0.0199568	1.69991	Not_significant	MYO5A	-0.555966
5322	19292	chr12	49366461	49527425	160964	+	ENST00000552918.6	A0A024R101,Q86XZ4,	ENSG00000123352.18	800	0.00497	SPATS2	protein_coding	888.075	908.123	365.649	317.211	1.15823	1.18438	0.870375	0.755075	-0.52728	0.0883021	1.05403	Not_significant	SPATS2	-0.555768
10873	63921	chr3	33496244	33719356	223112	-	ENST00000399362.8	E7ERI8	ENSG00000163539.17	3800	0.017032	CLASP2	protein_coding	801.4	799.282	322.326	337.771	1.04519	1.04243	0.767251	0.804015	-0.409932	0.0441422	1.35515	Not_significant	CLASP2	-0.555518
22039	834	chr1	15740050	15750896	10846	-	ENST00000418525.1	n/a	ENSG00000224459.1	0	0	SLC25A34-AS1	lncRNA	989.604	1046.51	438.07	389.783	1.29065	1.36487	1.04276	0.927822	-0.430367	0.0512447	1.29035	Not_significant	SLC25A34-AS1	-0.555324
14694	26232	chr14	67818828	68730218	911390	+	ENST00000488612.5	O15315	ENSG00000182185.18	11800	0.012947	RAD51B	protein_coding	833.086	853.632	349.889	312.433	1.08652	1.11331	0.83286	0.743702	-0.480609	0.0700011	1.1549	Not_significant	RAD51B	-0.555053
10147	60100	chr21	32733898	32772755	38857	-	ENST00000331923.9	Q9Y5B6	ENSG00000159086.15	0	0	PAXBP1	protein_coding	827.151	826.92	356.363	346.55	1.07878	1.07847	0.848271	0.824912	-0.366598	0.0306695	1.51329	Not_significant	PAXBP1	-0.55477
36060	14449	chr11	62807681	62809063	1382	-	ENST00000596971.1	n/a	ENSG00000269463.1	0	0	AP001160.4	lncRNA	1014.84	933.352	418.011	381.638	1.32356	1.21728	0.995015	0.908434	-0.416692	0.0466802	1.33087	Not_significant	AP001160.4	-0.554562
13230	20567	chr12	75333669	75370560	36891	+	ENST00000378695.9	Q6UWM5	ENSG00000173401.10	0	0	GLIPR1L1	protein_coding	854.63	807.794	330.556	335.002	1.11461	1.05353	0.786841	0.797424	-0.452647	0.0595928	1.22481	Not_significant	GLIPR1L1	-0.554405
43921	10165	chr10	73247341	73249268	1927	-	ENST00000512551.1	n/a	ENSG00000288559.1	0	0	AC016394.4	lncRNA	840.081	765.469	302.341	302.728	1.09564	0.99833	0.719679	0.7206	-0.539891	0.0940526	1.02663	Not_significant	AC016394.4	-0.554268
23796	95668	chr9	112399511	112487468	87957	-	ENST00000656504.1	n/a	ENSG00000230185.5	200	0.002274	C9orf147	lncRNA	802.67	791.706	341.297	322.178	1.04685	1.03255	0.812408	0.766898	-0.396873	0.0401409	1.39641	Not_significant	C9orf147	-0.554198
16482	46695	chr19	40421588	40426992	5404	-	ENST00000357949.5	Q53GC0,Q9UHV2,	ENSG00000197019.5	0	0	SERTAD1	protein_coding	977.964	861.833	383.847	332.769	1.27547	1.12401	0.913693	0.792109	-0.49227	0.0750819	1.12446	Not_significant	SERTAD1	-0.55354
22372	55420	chr2	181690379	181694415	4036	-	ENST00000449835.1	n/a	ENSG00000225570.1	0	0	AC013733.1	lncRNA	910.217	930.269	384.159	347.723	1.18711	1.21326	0.914435	0.827705	-0.462399	0.0635304	1.19702	Not_significant	AC013733.1	-0.5535
19346	81737	chr6	159785593	159786733	1140	-	ENST00000384183.1	n/a	ENSG00000206910.1	0	0	SNORA29	snoRNA	833.692	816.482	378.605	372.111	1.08731	1.06486	0.901215	0.885757	-0.268274	0.00864933	2.06302	Not_significant	SNORA29	-0.553454
9575	39583	chr17	59219510	59275970	56460	+	ENST00000284116.9	Q8N9F7	ENSG00000153982.11	200	0.003542	GDPD1	protein_coding	848.104	890.467	385.611	366.43	1.1061	1.16135	0.917892	0.872234	-0.341014	0.0238272	1.62293	Not_significant	GDPD1	-0.553441
1624	51484	chr2	24490931	24770702	279771	+	ENST00000406961.5	Q15788	ENSG00000084676.15	650	0.002323	NCOA1	protein_coding	809.05	810.736	342.701	327.777	1.05517	1.05737	0.81575	0.780226	-0.404536	0.0429704	1.36683	Not_significant	NCOA1	-0.552933
26643	38750	chr17	44290855	44292151	1296	-	ENST00000474076.3	n/a	ENSG00000239702.3	0	0	RN7SL507P	misc_RNA	1177.99	1157.31	460.435	346.965	1.53634	1.50937	1.096	0.8259	-0.664247	0.147128	0.832305	Not_significant	RN7SL507P	-0.552856
500	38515	chr17	42457887	42522611	64724	+	ENST00000343619.8	Q93050	ENSG00000033627.16	100	0.001545	ATP6V0A1	protein_coding	981.041	1103.51	438.038	350.806	1.27948	1.43921	1.04269	0.835043	-0.53392	0.0921708	1.03541	Not_significant	ATP6V0A1	-0.552824
24258	88492	chr7	130938962	131108923	169961	-	ENST00000647388.1	n/a	ENSG00000231721.7	450	0.002648	LINC-PINT	lncRNA	814.544	826.291	338.106	305.463	1.06233	1.07765	0.804813	0.727111	-0.482259	0.0715204	1.14557	Not_significant	LINC-PINT	-0.552461
38276	66743	chr3	139232413	139233520	1107	+	ENST00000616930.1	n/a	ENSG00000276304.1	0	0	AC119740.1	misc_RNA	1155.27	1130.77	460.856	388.812	1.50671	1.47476	1.097	0.925511	-0.559875	0.103147	0.986545	Not_significant	AC119740.1	-0.552342
40964	88485	chr7	130876746	130877810	1064	-	ENST00000362111.4	n/a	ENSG00000284032.1	0	0	MIR29A	miRNA	747.045	877.061	325.439	281.771	0.974301	1.14387	0.774661	0.670715	-0.551373	0.0996233	1.00164	Not_significant	MIR29A	-0.552277
1969	81686	chr6	158765747	158820368	54621	-	ENST00000367075.4	P15311	ENSG00000092820.18	1600	0.029293	EZR	protein_coding	1060.36	1098.12	431.362	336.25	1.38293	1.43218	1.0268	0.800395	-0.623562	0.130126	0.885635	Not_significant	EZR	-0.552248
36978	62154	chr22	38089126	38091559	2433	+	ENST00000609162.1	n/a	ENSG00000272720.1	0	0	AL022322.1	lncRNA	866.301	1022.13	381.208	323.577	1.12984	1.33307	0.907411	0.770229	-0.553928	0.100779	0.99663	Not_significant	AL022322.1	-0.552061
18048	78699	chr6	31778816	31779905	1089	-	ENST00000364685.1	n/a	ENSG00000201555.1	0	0	AL662899.2	misc_RNA	955.869	937.329	417.404	431.762	1.24665	1.22247	0.99357	1.02775	-0.288702	0.0122642	1.91136	Not_significant	AL662899.2	-0.551814
15604	853	chr1	16020870	16034050	13180	+	ENST00000375692.5	P51800	ENSG00000186510.12	300	0.022762	CLCNKA	protein_coding	1019.72	1086.77	456.536	408.06	1.32993	1.41737	1.08672	0.971328	-0.416738	0.0474122	1.32411	Not_significant	CLCNKA	-0.551807
27154	61871	chr22	31756201	31757498	1297	+	ENST00000488827.3	n/a	ENSG00000242251.3	0	0	RN7SL20P	misc_RNA	847.122	767.663	343.097	288.638	1.10482	1.00119	0.816693	0.687061	-0.485946	0.0732243	1.13534	Not_significant	RN7SL20P	-0.551716
30210	91906	chr8	93732215	93734022	1807	+	ENST00000517998.1	n/a	ENSG00000253722.1	0	0	AC010834.1	lncRNA	918.272	1113.61	378.176	338.755	1.19762	1.45238	0.900194	0.806358	-0.634906	0.135394	0.868401	Not_significant	AC010834.1	-0.551352
19699	3681	chr1	93384710	93385817	1107	+	ENST00000384649.1	n/a	ENSG00000207379.1	0	0	AL137159.1	misc_RNA	938.25	987.877	389.005	300.772	1.22367	1.2884	0.92597	0.715944	-0.613496	0.126316	0.89854	Not_significant	AL137159.1	-0.551251
33932	8038	chr1	235190033	235191116	1083	-	ENST00000585119.1	n/a	ENSG00000263439.1	0	0	MIR4753	miRNA	722.546	764.943	295.551	294.792	0.942349	0.997644	0.703517	0.70171	-0.465249	0.0653365	1.18484	Not_significant	MIR4753	-0.551247
11323	94287	chr9	34178037	34252520	74483	+	ENST00000379186.8	Q9NZ09	ENSG00000165006.14	2250	0.030208	UBAP1	protein_coding	906.032	939.28	396.786	361.148	1.18165	1.22502	0.944492	0.859661	-0.415716	0.047207	1.32599	Not_significant	UBAP1	-0.551236
38292	31098	chr15	90075423	90076486	1063	+	ENST00000619968.1	n/a	ENSG00000276376.1	0	0	AC087284.2	snRNA	1022.99	1021.76	421.512	389.361	1.33419	1.33259	1.00335	0.926818	-0.466372	0.0657999	1.18178	Not_significant	AC087284.2	-0.551146
22291	11393	chr10	112887734	112906111	18377	+	ENST00000428766.2	n/a	ENSG00000225292.2	0	0	AL158212.1	lncRNA	878.512	904.826	354.959	274.824	1.14576	1.18008	0.844929	0.654179	-0.633649	0.134987	0.869708	Not_significant	AL158212.1	-0.551089
13471	70265	chr4	74744758	74795523	50765	-	ENST00000395743.8	A0A0S2Z437,P35070,	ENSG00000174808.12	0	0	BTC	protein_coding	898.969	977.944	404.232	356.872	1.17244	1.27544	0.962216	0.849482	-0.434191	0.0538105	1.26913	Not_significant	BTC	-0.551047
26458	94282	chr9	33952768	33953850	1082	-	ENST00000459386.1	n/a	ENSG00000238886.1	0	0	SNORD121A	snoRNA	764.802	706.535	310.585	259.019	0.99746	0.921468	0.739303	0.616557	-0.501092	0.0795002	1.09963	Not_significant	SNORD121A	-0.551016
15403	60394	chr21	39184175	39314819	130644	-	ENST00000333229.6	Q9NSI6	ENSG00000185658.13	200	0.001531	BRWD1	protein_coding	811.896	804.457	368.16	360.018	1.05888	1.04918	0.876352	0.856971	-0.282374	0.0111989	1.95082	Not_significant	BRWD1	-0.550862
12233	34727	chr16	69118009	69133588	15579	-	ENST00000448552.7	P0CG13	ENSG00000168802.14	0	0	CHTF8	protein_coding	742.526	823.568	295.168	312.926	0.968407	1.0741	0.702605	0.744875	-0.4968	0.0778708	1.10863	Not_significant	CHTF8	-0.550765
3881	17910	chr12	6570183	6609430	39247	-	ENST00000643335.1	A0A2R8YFD8	ENSG00000111642.16	0	0	CHD4	protein_coding	940.017	1032.98	414.708	335.878	1.22598	1.34722	0.987153	0.799509	-0.526295	0.0898612	1.04643	Not_significant	CHD4	-0.550729
31413	20315	chr12	65621272	65647858	26586	+	ENST00000662138.1	n/a	ENSG00000256915.2	0	0	AC090023.2	lncRNA	1025.84	1072.94	420.817	320.641	1.33791	1.39934	1.00169	0.76324	-0.633109	0.135014	0.86962	Not_significant	AC090023.2	-0.550565
16551	90561	chr8	30578317	30659236	80919	-	ENST00000355904.9	P29084	ENSG00000197265.9	200	0.002472	GTF2E2	protein_coding	755.265	746.595	313.258	289.529	0.985022	0.973714	0.745666	0.689182	-0.449025	0.0594214	1.22606	Not_significant	GTF2E2	-0.55053
21955	884	chr1	16519693	16521796	2103	+	ENST00000452795.2	n/a	ENSG00000224174.2	0	0	AL137802.1	lncRNA	1098.01	1251.93	493.34	395.236	1.43203	1.63278	1.17432	0.940802	-0.535052	0.0935739	1.02885	Not_significant	AL137802.1	-0.550486
872	65653	chr3	98731235	98795845	64610	+	ENST00000265261.10	Q9Y274	ENSG00000064225.12	0	0	ST3GAL6	protein_coding	820.319	845.052	361.924	335.699	1.06987	1.10212	0.861508	0.799083	-0.387319	0.0379282	1.42104	Not_significant	ST3GAL6	-0.550395
2876	91789	chr8	89933330	89985667	52337	-	ENST00000265433.8	O60934	ENSG00000104320.14	0	0	NBN	protein_coding	761.243	756.151	361.745	358.148	0.992818	0.986177	0.861082	0.85252	-0.207736	0.00224269	2.64923	Not_significant	NBN	-0.550342
34341	582	chr1	10305464	10306757	1293	+	ENST00000584329.2	n/a	ENSG00000264501.2	0	0	RN7SL731P	misc_RNA	915.26	752.542	322.603	276.116	1.19369	0.98147	0.76791	0.657254	-0.609992	0.12529	0.902082	Not_significant	RN7SL731P	-0.550263
1662	2632	chr1	51354262	51520266	166004	-	ENST00000371733.8	P42566	ENSG00000085832.17	1850	0.011144	EPS15	protein_coding	894.732	884.673	364.112	326.412	1.16692	1.1538	0.866716	0.776977	-0.497627	0.0784482	1.10542	Not_significant	EPS15	-0.550085
34732	81683	chr6	158764660	158765753	1093	-	ENST00000581555.1	n/a	ENSG00000265558.1	0	0	MIR3918	miRNA	929.678	1049.48	374.736	360.088	1.21249	1.36874	0.892005	0.857138	-0.561411	0.104769	0.979769	Not_significant	MIR3918	-0.550053
21365	30288	chr15	72044182	72045367	1185	+	ENST00000410162.1	n/a	ENSG00000222094.1	0	0	RNU2-65P	snRNA	844.468	740.4	284.694	297.917	1.10136	0.965635	0.677673	0.709149	-0.575753	0.110829	0.955348	Not_significant	RNU2-65P	-0.550044
3779	18741	chr12	27523181	27695563	172382	+	ENST00000537927.5	A0A024RB02,Q86W92,	ENSG00000110841.14	2000	0.011602	PPFIBP1	protein_coding	865.094	921.304	375.307	316.377	1.12826	1.20157	0.893364	0.75309	-0.500864	0.0799289	1.0973	Not_significant	PPFIBP1	-0.549596
34049	40892	chr17	81878424	81882106	3682	-	ENST00000582866.1	n/a	ENSG00000263731.1	0	0	AC145207.5	lncRNA	1064.38	1166.58	461.995	355.347	1.38817	1.52146	1.09971	0.845852	-0.580648	0.113189	0.946195	Not_significant	AC145207.5	-0.549406
34996	37717	chr17	30958563	30959850	1287	+	ENST00000577405.2	n/a	ENSG00000266274.2	0	0	RN7SL138P	misc_RNA	886.208	933.435	402.469	373.639	1.1558	1.21739	0.95802	0.889394	-0.361321	0.0301875	1.52017	Not_significant	RN7SL138P	-0.549271
23739	52906	chr2	73455763	73459482	3719	+	ENST00000441587.3	n/a	ENSG00000230002.3	0	0	ALMS1-IT1	lncRNA	734.373	822.588	281.835	330.071	0.957774	1.07282	0.670868	0.785687	-0.479346	0.0716641	1.1447	Not_significant	ALMS1-IT1	-0.548706
12439	40950	chr17	82035857	82038697	2840	-	ENST00000306869.7	A0A384NY14,Q7Z4W1,	ENSG00000169738.8	0	0	DCXR	protein_coding	897.954	963.476	402.385	376.184	1.17112	1.25657	0.95782	0.895452	-0.38951	0.0390437	1.40845	Not_significant	DCXR	-0.548604
7359	78477	chr6	30625855	30646823	20968	+	ENST00000376485.8	Q5SQI0	ENSG00000137343.18	0	0	ATAT1	protein_coding	852.683	915.965	384.143	355.576	1.11207	1.19461	0.914397	0.846398	-0.389593	0.0390824	1.40802	Not_significant	ATAT1	-0.548554
14055	16321	chr11	108664068	108940927	276859	+	ENST00000322536.8	Q13206	ENSG00000178105.11	1500	0.005418	DDX10	protein_coding	727.613	705.571	324.144	309.537	0.948958	0.92021	0.771578	0.736808	-0.30939	0.0168814	1.77259	Not_significant	DDX10	-0.548422
20000	65906	chr3	112111800	112112898	1098	+	ENST00000385205.1	n/a	ENSG00000207940.1	0	0	MIR567	miRNA	903.184	990.094	405.94	363.715	1.17794	1.29129	0.966282	0.865771	-0.430598	0.0534466	1.27208	Not_significant	MIR567	-0.547755
37353	86736	chr7	67332046	67334383	2337	+	ENST00000609770.1	n/a	ENSG00000273448.1	1654	0.707745	AC006480.3	lncRNA	636.84	625.298	287.505	293.816	0.830571	0.815518	0.684364	0.699387	-0.250458	0.00650771	2.18657	Not_significant	AC006480.3	-0.547644
31577	19133	chr12	47830374	47837898	7524	+	ENST00000548564.1	n/a	ENSG00000257488.5	0	0	LINC02354	lncRNA	1010.25	949.438	414.773	398.546	1.31757	1.23826	0.987307	0.948681	-0.400726	0.0430484	1.36604	Not_significant	LINC02354	-0.547409
17847	31764	chr16	439296	440397	1101	-	ENST00000364164.1	n/a	ENSG00000201034.1	0	0	AL049542.1	misc_RNA	896.954	930.136	399.702	369.344	1.16981	1.21309	0.951433	0.87917	-0.380401	0.0364062	1.43883	Not_significant	AL049542.1	-0.54733
33548	34364	chr16	58847714	58881351	33637	-	ENST00000662590.1	n/a	ENSG00000261638.2	0	0	AC092378.1	lncRNA	672.44	652.644	286.401	291.199	0.877001	0.851183	0.681736	0.693157	-0.329936	0.0219386	1.65879	Not_significant	AC092378.1	-0.547295
14309	19805	chr12	55443068	55453347	10279	+	ENST00000641516.1	A0A126GW05,Q9NZP2,	ENSG00000179695.2	0	0	OR6C2	protein_coding	731.908	698.82	276.077	307.869	0.954559	0.911406	0.657162	0.732838	-0.424838	0.0515054	1.28815	Not_significant	OR6C2	-0.547253
34158	36727	chr17	8087055	8088147	1092	+	ENST00000583321.1	n/a	ENSG00000264005.1	0	0	MIR4314	miRNA	1109.84	1248.68	493.069	436.936	1.44746	1.62854	1.17368	1.04006	-0.474567	0.0704627	1.15204	Not_significant	MIR4314	-0.54672
43255	90264	chr8	22544559	22548837	4278	+	ENST00000656016.1	n/a	ENSG00000287467.1	0	0	AC037459.4	lncRNA	775.347	958.966	312.501	283.473	1.01121	1.25069	0.743864	0.674767	-0.673038	0.154103	0.81219	Not_significant	AC037459.4	-0.546635
38766	21711	chr12	117001462	117003152	1690	+	ENST00000614934.1	n/a	ENSG00000277840.1	0	0	AC026368.1	lncRNA	808.826	844.195	364.172	352.381	1.05488	1.101	0.866859	0.838792	-0.337955	0.0241639	1.61683	Not_significant	AC026368.1	-0.546417
352	10989	chr10	99710867	99733127	22260	-	ENST00000016171.6	Q7KZN9	ENSG00000014919.13	0	0	COX15	protein_coding	913.555	904.755	362.094	294.583	1.19146	1.17999	0.861913	0.701212	-0.601337	0.123413	0.908639	Not_significant	COX15	-0.546399
20060	34778	chr16	69932080	69933180	1100	+	ENST00000385282.3	n/a	ENSG00000208017.3	0	0	MIR140	miRNA	920.851	904.465	330.836	374.358	1.20098	1.17961	0.787508	0.891105	-0.504049	0.0824915	1.08359	Not_significant	MIR140	-0.546183
5904	86996	chr7	77193368	77200819	7451	-	ENST00000248598.6	A4D1B8,Q14314,	ENSG00000127951.7	0	0	FGL2	protein_coding	729.576	742.355	326.369	336.695	0.951518	0.968184	0.776874	0.801454	-0.282485	0.0116587	1.93335	Not_significant	FGL2	-0.546142
26522	64454	chr3	47250522	47251626	1104	-	ENST00000459492.1	n/a	ENSG00000239128.1	0	0	SNORD13P3	snoRNA	894.89	771.557	347.225	255.961	1.16712	1.00627	0.826519	0.609278	-0.598096	0.122353	0.912384	Not_significant	SNORD13P3	-0.545693
29718	16925	chr11	122448209	122449331	1122	+	ENST00000516967.1	n/a	ENSG00000252776.1	0	0	RNU4ATAC10P	snRNA	776.28	797.991	343.643	349.319	1.01243	1.04075	0.817993	0.831504	-0.315831	0.0187363	1.72732	Not_significant	RNU4ATAC10P	-0.54554
7750	19368	chr12	50129305	50168533	39228	-	ENST00000422340.6	Q8N5B7	ENSG00000139624.14	200	0.005098	CERS5	protein_coding	908.537	965.083	385.295	307.966	1.18492	1.25867	0.917139	0.733069	-0.566353	0.108842	0.963202	Not_significant	CERS5	-0.545512
6305	81463	chr6	149658152	149719101	60949	-	ENST00000543571.6	O95835	ENSG00000131023.13	0	0	LATS1	protein_coding	739.993	722.5	330.579	316.669	0.965104	0.942289	0.786896	0.753785	-0.308034	0.0169809	1.77004	Not_significant	LATS1	-0.545233
30753	12737	chr11	8678088	8680913	2825	+	ENST00000534169.1	n/a	ENSG00000254900.1	0	0	AC091053.2	lncRNA	765.148	792.62	333.774	302.375	0.997911	1.03374	0.794501	0.71976	-0.424039	0.0518163	1.28553	Not_significant	AC091053.2	-0.545116
27779	27638	chr14	103682361	103685015	2654	-	ENST00000498989.2	n/a	ENSG00000246451.2	0	0	AL049840.2	lncRNA	826.134	909.548	334.402	368.602	1.07745	1.18624	0.795996	0.877404	-0.435893	0.0562235	1.25008	Not_significant	AL049840.2	-0.544902
23273	11565	chr10	119207530	119211760	4230	+	ENST00000421206.1	n/a	ENSG00000228485.1	0	0	GRK5-IT1	lncRNA	915.445	966.063	378.835	281.178	1.19393	1.25995	0.901762	0.669304	-0.643318	0.142438	0.846376	Not_significant	GRK5-IT1	-0.544489
13338	51451	chr2	23926311	24000203	73892	+	ENST00000404924.5	P68543	ENSG00000173960.14	0	0	UBXN2A	protein_coding	782.62	751.553	345.181	329.426	1.0207	0.98018	0.821654	0.784151	-0.317337	0.01928	1.71489	Not_significant	UBXN2A	-0.544199
3199	88095	chr7	115941755	116160896	219141	-	ENST00000484212.5	B7Z757	ENSG00000105967.16	3800	0.01734	TFEC	protein_coding	845.909	851.824	354.13	329.416	1.10324	1.11095	0.842956	0.784127	-0.444494	0.0596615	1.22431	Not_significant	TFEC	-0.544197
20600	62797	chr22	50668803	50669901	1098	+	ENST00000391267.1	n/a	ENSG00000212569.1	0	0	AC000050.1	misc_RNA	1011.55	1081.51	417.512	410.936	1.31927	1.41051	0.993827	0.978174	-0.469126	0.0692048	1.15986	Not_significant	AC000050.1	-0.544122
16526	33600	chr16	30578360	30586769	8409	-	ENST00000470110.2	A8K8V0	ENSG00000197162.10	0	0	ZNF785	protein_coding	979.916	1084.94	441.164	386.504	1.27801	1.41499	1.05013	0.920017	-0.450912	0.0622766	1.20568	Not_significant	ZNF785	-0.543654
2863	91352	chr8	66711780	66862022	150242	+	ENST00000521198.7	A0A024R807,Q96BR1,	ENSG00000104205.16	100	0.000666	SGK3	protein_coding	860.744	848.768	361.193	335.885	1.12259	1.10697	0.859768	0.799526	-0.426188	0.0530358	1.27543	Not_significant	SGK3	-0.543573
1659	52380	chr2	55236594	55270243	33649	-	ENST00000403721.5	P46199	ENSG00000085760.15	0	0	MTIF2	protein_coding	836.156	897.58	374.395	350.768	1.09052	1.17063	0.891193	0.834953	-0.389502	0.0402676	1.39504	Not_significant	MTIF2	-0.543373
22952	64449	chr3	47163496	47246601	83105	+	ENST00000429315.3	n/a	ENSG00000227398.4	0	0	KIF9-AS1	lncRNA	816.614	844.308	343.285	295.917	1.06503	1.10115	0.817141	0.704388	-0.509636	0.0858955	1.06603	Not_significant	KIF9-AS1	-0.543287
15624	94290	chr9	34252380	34312371	59991	-	ENST00000379174.7	Q5T7B8	ENSG00000186638.16	1850	0.030838	KIF24	protein_coding	800.625	803.122	336.327	316.827	1.04418	1.04744	0.800578	0.754161	-0.427947	0.0538299	1.26898	Not_significant	KIF24	-0.543054
1295	6388	chr1	178093140	178473422	380282	+	ENST00000367649.7	Q9UJF2	ENSG00000075391.16	7650	0.020117	RASAL2	protein_coding	755.78	738.54	335.943	342.565	0.985693	0.963209	0.799664	0.815427	-0.271046	0.00992969	2.00306	Not_significant	RASAL2	-0.542924
36099	46441	chr19	38183375	38186265	2890	+	ENST00000594299.1	n/a	ENSG00000269653.1	0	0	AC011479.4	lncRNA	889.974	887.399	372.54	384.323	1.16071	1.15735	0.886778	0.914826	-0.363637	0.0321898	1.49228	Not_significant	AC011479.4	-0.542649
23777	6454	chr1	180269652	180503954	234302	-	ENST00000642319.1	A0A024R915,Q9BR61,	ENSG00000230124.8	5200	0.022194	ACBD6	protein_coding	780.29	780.057	355.77	357.688	1.01766	1.01736	0.846859	0.851425	-0.260962	0.00834132	2.07877	Not_significant	ACBD6	-0.542478
23877	85198	chr7	1569072	1589626	20554	+	ENST00000437621.6	n/a	ENSG00000230487.8	0	0	PSMG3-AS1	lncRNA	977.544	970.799	461.135	463.418	1.27492	1.26612	1.09767	1.1031	-0.207415	0.00242675	2.61497	Not_significant	PSMG3-AS1	-0.542385
17229	96799	chr9	137093344	137094430	1086	+	ENST00000362541.1	n/a	ENSG00000199411.1	0	0	AL929554.1	snoRNA	1000.31	1193.76	443.26	370.288	1.30461	1.55691	1.05512	0.881417	-0.563305	0.108985	0.962635	Not_significant	AL929554.1	-0.542257
16218	34535	chr16	67175603	67185040	9437	-	ENST00000290881.11	Q68EN5	ENSG00000196123.13	0	0	KIAA0895L	protein_coding	825.269	859.59	378.416	358.046	1.07632	1.12108	0.900765	0.852277	-0.32594	0.0217014	1.66351	Not_significant	KIAA0895L	-0.542205
15548	32747	chr16	14070318	14266773	196455	+	ENST00000571589.6	Q9ULH7	ENSG00000186260.17	800	0.004072	MRTFB	protein_coding	867.147	884.713	377.809	353.184	1.13094	1.15385	0.89932	0.840704	-0.392953	0.0417177	1.37968	Not_significant	MRTFB	-0.542149
17910	58260	chr20	35886658	35887801	1143	+	ENST00000364351.1	n/a	ENSG00000201221.1	0	0	RNU4-40P	snRNA	931.332	969.761	393.703	334.735	1.21465	1.26477	0.937153	0.796789	-0.515946	0.0890713	1.05026	Not_significant	RNU4-40P	-0.541879
12767	14682	chr11	64823051	64845653	22602	-	ENST00000342711.6	Q6DT37	ENSG00000171219.9	0	0	CDC42BPG	protein_coding	954.146	1013.8	426.72	405.861	1.2444	1.3222	1.01575	0.966094	-0.373023	0.035322	1.45195	Not_significant	CDC42BPG	-0.541613
1360	10873	chr10	96518109	96588012	69903	-	ENST00000371142.9	A0A024QYS2,Q9HD45,	ENSG00000077147.16	0	0	TM9SF3	protein_coding	820.968	792.262	361.957	341.9	1.07071	1.03327	0.861587	0.813844	-0.328593	0.0225017	1.64779	Not_significant	TM9SF3	-0.541451
9803	10242	chr10	74150239	74709926	559687	+	ENST00000673352.1	n/a	ENSG00000156110.14	8600	0.015366	ADK	protein_coding	683.481	681.436	277.154	290.071	0.8914	0.888733	0.659725	0.690472	-0.398815	0.0439764	1.35678	Not_significant	ADK	-0.541105
1950	25309	chr14	31100117	31208804	108687	-	ENST00000553700.5	Q9ULT8	ENSG00000092148.13	0	0	HECTD1	protein_coding	862.594	906.453	379.486	336.476	1.125	1.1822	0.903312	0.800933	-0.437013	0.0578157	1.23795	Not_significant	HECTD1	-0.541001
5541	70260	chr4	74364144	74388749	24605	+	ENST00000244869.3	O14944	ENSG00000124882.4	0	0	EREG	protein_coding	981.205	1034.35	418.821	348.779	1.27969	1.34901	0.996943	0.830218	-0.524746	0.0931162	1.03097	Not_significant	EREG	-0.541
10455	19761	chr12	54395260	54420266	25006	-	ENST00000293379.9	P08648	ENSG00000161638.11	0	0	ITGA5	protein_coding	1024.03	1119.53	460.35	397.265	1.33555	1.4601	1.0958	0.945632	-0.453602	0.0642039	1.19244	Not_significant	ITGA5	-0.540892
42622	33119	chr16	22331038	22343938	12900	-	ENST00000667915.1	n/a	ENSG00000286808.1	0	0	AC092338.3	lncRNA	823.391	899.372	338.754	329.268	1.07387	1.17297	0.806355	0.783775	-0.498752	0.0823373	1.0844	Not_significant	AC092338.3	-0.540848
20436	36773	chr17	8328582	8329719	1137	+	ENST00000390904.1	n/a	ENSG00000212206.1	0	0	AC135178.1	snoRNA	1051.27	1133.14	474.06	421.49	1.37107	1.47785	1.12843	1.0033	-0.418393	0.0509725	1.29266	Not_significant	AC135178.1	-0.540841
7112	21247	chr12	104802552	104929655	127103	-	ENST00000258538.7	Q96JW4	ENSG00000136052.9	2100	0.016522	SLC41A2	protein_coding	881.798	890.096	375.607	353.603	1.15005	1.16087	0.894078	0.841701	-0.412881	0.0491034	1.30889	Not_significant	SLC41A2	-0.540415
2258	62011	chr22	36467045	36482640	15595	-	ENST00000216185.7	Q99757	ENSG00000100348.10	0	0	TXN2	protein_coding	953.325	1028.25	429.734	381.04	1.24333	1.34105	1.02292	0.907011	-0.421271	0.0522398	1.282	Not_significant	TXN2	-0.540069
15123	5083	chr1	153415519	153423222	7703	+	ENST00000368729.9	Q86SG5	ENSG00000184330.12	0	0	S100A7A	protein_coding	917.019	874.939	367.832	374.231	1.19598	1.1411	0.875571	0.890803	-0.403918	0.0461199	1.33611	Not_significant	S100A7A	-0.53968
34697	67929	chr3	185767846	185768904	1058	-	ENST00000580207.1	n/a	ENSG00000265470.1	0	0	MIR548AQ	miRNA	860.71	841.186	344.994	289.668	1.12254	1.09708	0.821209	0.689513	-0.555078	0.106648	0.972047	Not_significant	MIR548AQ	-0.539562
35945	10783	chr10	94278680	94288047	9367	-	ENST00000425267.8	n/a	ENSG00000268894.7	0	0	PLCE1-AS1	lncRNA	845.649	816.1	348.467	305.929	1.1029	1.06436	0.829476	0.72822	-0.476462	0.0737349	1.13233	Not_significant	PLCE1-AS1	-0.539511
35636	39608	chr17	59783812	59785035	1223	+	ENST00000590850.1	n/a	ENSG00000267637.1	0	0	AC040904.1	lncRNA	843.965	820.662	330.575	238.479	1.1007	1.07031	0.786886	0.567665	-0.680557	0.161226	0.792565	Not_significant	AC040904.1	-0.539385
40016	34543	chr16	67205174	67207849	2675	-	ENST00000623816.1	n/a	ENSG00000280163.1	0	0	AC040160.2	TEC	885.258	922.585	372.719	376.929	1.15456	1.20324	0.887204	0.897225	-0.401979	0.0455832	1.3412	Not_significant	AC040160.2	-0.539133
41402	45342	chr19	18207960	18256419	48459	-	ENST00000355502.7	Q08493	ENSG00000285188.1	0	0	AC008397.2	protein_coding	957.328	999.544	414.925	365.072	1.24855	1.30361	0.987669	0.869001	-0.459004	0.0669216	1.17443	Not_significant	AC008397.2	-0.53907
8251	5547	chr1	156727441	156736949	9508	+	ENST00000368218.8	Q96FB5	ENSG00000143303.12	0	0	RRNAD1	protein_coding	1081.79	987.81	437.683	357.93	1.41088	1.28831	1.04184	0.852001	-0.511208	0.0882204	1.05443	Not_significant	RRNAD1	-0.539034
6527	75513	chr5	134904119	134969660	65541	+	ENST00000512783.5	Q9H0N5	ENSG00000132570.15	0	0	PCBD2	protein_coding	790.872	797.431	335.343	314.99	1.03146	1.04001	0.798236	0.749788	-0.420231	0.0521558	1.2827	Not_significant	PCBD2	-0.539029
9921	90553	chr8	30383510	30572256	188746	+	ENST00000320203.8	Q93062	ENSG00000157110.16	15050	0.079737	RBPMS	protein_coding	708.061	699.268	325.122	327.983	0.923458	0.91199	0.773906	0.780716	-0.239568	0.00562681	2.24974	Not_significant	RBPMS	-0.538965
23529	68217	chr3	195280722	195283741	3019	-	ENST00000419899.1	n/a	ENSG00000229325.1	0	0	ACAP2-IT1	lncRNA	704.816	747.002	284.957	316.646	0.919226	0.974245	0.678299	0.75373	-0.402972	0.0460241	1.33701	Not_significant	ACAP2-IT1	-0.538779
6023	29043	chr15	40952470	40956512	4042	+	ENST00000617768.5	Q9BUX1	ENSG00000128965.13	0	0	CHAC1	protein_coding	948.222	1009.75	428.711	402.782	1.23668	1.31692	1.02048	0.958765	-0.367579	0.0342228	1.46568	Not_significant	CHAC1	-0.538755
21718	57117	chr2	241351339	241354104	2765	-	ENST00000414896.1	n/a	ENSG00000223374.1	0	0	AC005104.1	lncRNA	774.133	826.77	322.077	333.674	1.00963	1.07828	0.766658	0.794263	-0.419661	0.0521335	1.28288	Not_significant	AC005104.1	-0.538376
12865	39954	chr17	67824502	67984378	159876	+	ENST00000306378.11	Q12830	ENSG00000171634.18	450	0.002815	BPTF	protein_coding	959.956	1006.27	413.047	355.129	1.25198	1.31238	0.983199	0.845333	-0.487915	0.0788565	1.10316	Not_significant	BPTF	-0.53825
16863	15588	chr11	75814209	76144232	330023	+	ENST00000356136.8	Q9P2Y5	ENSG00000198382.9	1100	0.003333	UVRAG	protein_coding	761.613	754.463	354.819	352.72	0.993301	0.983976	0.844596	0.839599	-0.231456	0.00473716	2.32448	Not_significant	UVRAG	-0.538014
13275	95988	chr9	124942607	125144528	201921	-	ENST00000336505.11	Q8N9R8	ENSG00000173611.18	2550	0.012629	SCAI	protein_coding	842.274	842.517	343.869	307.03	1.0985	1.09882	0.818531	0.730841	-0.504059	0.0856335	1.06736	Not_significant	SCAI	-0.538011
5053	20920	chr12	95020228	95074618	54390	-	ENST00000333003.10	H9NIM2,P13056,	ENSG00000120798.17	0	0	NR2C1	protein_coding	748.706	800.134	316.771	308.3	0.976467	1.04354	0.754028	0.733864	-0.441091	0.0604308	1.21874	Not_significant	NR2C1	-0.537576
38037	58047	chr20	32115170	32116629	1459	+	ENST00000611964.1	n/a	ENSG00000275576.1	0	0	AL049539.1	lncRNA	1077.03	1033.91	474.723	449.235	1.40467	1.34843	1.13001	1.06934	-0.323981	0.0219161	1.65924	Not_significant	AL049539.1	-0.537562
3336	95189	chr9	92383267	92405578	22311	-	ENST00000375561.10	A8K0R3,P20774,	ENSG00000106809.11	0	0	OGN	protein_coding	652.72	701.237	274.051	291.858	0.851282	0.914558	0.652339	0.694726	-0.390535	0.0420742	1.37598	Not_significant	OGN	-0.53737
11634	10151	chr10	73109374	73131828	22454	+	ENST00000537969.5	B4E059	ENSG00000166321.14	0	0	NUDT13	protein_coding	810.687	813.598	328.807	285.407	1.0573	1.0611	0.782678	0.67937	-0.534987	0.0990037	1.00435	Not_significant	NUDT13	-0.537313
12083	87567	chr7	100087968	100092187	4219	+	ENST00000303904.8	Q7L5N1	ENSG00000168090.10	0	0	COPS6	protein_coding	840.231	861.889	382.27	363.804	1.09583	1.12408	0.909939	0.865983	-0.321937	0.0214566	1.66844	Not_significant	COPS6	-0.537133
19231	33614	chr16	30709536	30710665	1129	+	ENST00000384028.1	n/a	ENSG00000206755.1	0	0	SNORA30	snoRNA	1251.15	1218.33	489.323	324.064	1.63176	1.58895	1.16476	0.771388	-0.734189	0.185598	0.731428	Not_significant	SNORA30	-0.537006
17481	80020	chr6	75654969	75656299	1330	-	ENST00000363221.1	n/a	ENSG00000200091.1	0	0	RN7SKP163	misc_RNA	846.706	812.19	362.749	331.99	1.10428	1.05926	0.863472	0.790254	-0.387676	0.0412816	1.38424	Not_significant	RN7SKP163	-0.536637
9793	10132	chr10	72691130	72887694	196564	+	ENST00000373053.7	Q8NE86	ENSG00000156026.14	0	0	MCU	protein_coding	857.372	889.071	379.563	347.468	1.11819	1.15953	0.903495	0.827098	-0.396326	0.0442661	1.35393	Not_significant	MCU	-0.536597
4372	53013	chr2	74532257	74554942	22685	-	ENST00000264094.8	P58215	ENSG00000115318.12	0	0	LOXL3	protein_coding	936.354	962.544	406.62	371.906	1.2212	1.25536	0.9679	0.885269	-0.41834	0.0521772	1.28252	Not_significant	LOXL3	-0.53653
34448	40925	chr17	81921898	81924511	2613	+	ENST00000580897.1	n/a	ENSG00000264769.1	0	0	AC145207.8	lncRNA	1105.72	1136.31	468.627	415.96	1.44209	1.48198	1.1155	0.990133	-0.473725	0.0737457	1.13226	Not_significant	AC145207.8	-0.536381
17292	63990	chr3	37139326	37140430	1104	+	ENST00000362724.1	n/a	ENSG00000199594.1	0	0	RNU6-1301P	snRNA	850.411	850.659	363.698	349.712	1.10911	1.10944	0.865731	0.832439	-0.385634	0.0406553	1.39088	Not_significant	RNU6-1301P	-0.536372
16509	19631	chr12	53451101	53481162	30061	+	ENST00000546463.6	Q15366	ENSG00000197111.16	0	0	PCBP2	protein_coding	972.989	1052.45	419.04	323.346	1.26898	1.37261	0.997464	0.769679	-0.579988	0.118938	0.924681	Not_significant	PCBP2	-0.536304
26021	25788	chr14	53216954	53786106	569152	+	ENST00000648066.1	n/a	ENSG00000237356.7	6750	0.01186	AL365295.1	lncRNA	716.949	708.674	337.583	333.975	0.93505	0.924257	0.803568	0.794979	-0.218004	0.00347643	2.45887	Not_significant	AL365295.1	-0.536042
36267	1778	chr1	33260211	33261680	1469	+	ENST00000602618.1	n/a	ENSG00000270115.1	0	0	AL513327.2	lncRNA	1077.71	1141.83	486.36	440.539	1.40556	1.48918	1.15771	1.04864	-0.391772	0.0428939	1.3676	Not_significant	AL513327.2	-0.535789
1809	21782	chr12	120127201	120195715	68514	-	ENST00000300648.7	Q92616	ENSG00000089154.11	300	0.004379	GCN1	protein_coding	864.574	921.11	391.606	355.093	1.12758	1.20132	0.932162	0.845248	-0.389873	0.0422824	1.37384	Not_significant	GCN1	-0.535623
17467	21362	chr12	108737483	108738604	1121	+	ENST00000363190.1	n/a	ENSG00000200060.1	0	0	AC087893.1	misc_RNA	795.535	907.88	357.376	270.792	1.03754	1.18406	0.850682	0.644581	-0.571203	0.115503	0.937406	Not_significant	AC087893.1	-0.535449
26938	1400	chr1	26813821	26815112	1291	+	ENST00000477476.3	n/a	ENSG00000241188.3	0	0	RN7SL165P	misc_RNA	958.096	981.579	399.481	347.273	1.24956	1.28018	0.950907	0.826633	-0.509105	0.0888327	1.05143	Not_significant	RN7SL165P	-0.535287
11093	71943	chr4	151408175	151670503	262328	+	ENST00000435205.6	Q05DH4	ENSG00000164142.16	6050	0.023063	FAM160A1	protein_coding	701.919	731.91	294.598	293.685	0.915447	0.954562	0.701248	0.699075	-0.417286	0.0522305	1.28208	Not_significant	FAM160A1	-0.534992
22578	7363	chr1	212225278	212238702	13424	-	ENST00000667543.1	n/a	ENSG00000226251.6	0	0	LINC02608	lncRNA	895.376	923.118	406.688	398.285	1.16776	1.20394	0.968062	0.94806	-0.307727	0.0182751	1.73814	Not_significant	LINC02608	-0.534873
3908	21222	chr12	104063530	104106524	42994	+	ENST00000229330.9	Q9Y5Z7	ENSG00000111727.12	0	0	HCFC2	protein_coding	1065.48	1028.93	436.87	379.431	1.38961	1.34194	1.03991	0.903181	-0.491366	0.0816226	1.08819	Not_significant	HCFC2	-0.534699
40022	64459	chr3	47345949	47349073	3124	+	ENST00000624214.1	n/a	ENSG00000280173.1	0	0	AC104447.1	TEC	943.136	1100.53	428.079	321.236	1.23004	1.43532	1.01898	0.764656	-0.57951	0.119681	0.921976	Not_significant	AC104447.1	-0.534295
32255	40349	chr17	75645242	75647975	2733	+	ENST00000556126.2	P0DI80	ENSG00000259120.3	0	0	SMIM6	protein_coding	1006.17	1143.3	435.469	396.055	1.31225	1.4911	1.03657	0.942752	-0.502146	0.0863414	1.06378	Not_significant	SMIM6	-0.534174
20645	38350	chr17	40993429	40995164	1735	-	ENST00000391586.3	Q9BYR6	ENSG00000212899.3	0	0	KRTAP3-3	protein_coding	957.55	1015.49	423.111	369.234	1.24884	1.32441	1.00715	0.878908	-0.448215	0.0643129	1.1917	Not_significant	KRTAP3-3	-0.534138
30662	15675	chr11	77849603	77851511	1908	+	ENST00000527012.1	n/a	ENSG00000254691.1	0	0	AP002812.3	lncRNA	851.031	725.124	276.144	295.384	1.10992	0.945712	0.657321	0.703119	-0.595508	0.127003	0.896186	Not_significant	AP002812.3	-0.533686
33763	32205	chr16	2939713	2955276	15563	-	ENST00000573260.1	n/a	ENSG00000262482.1	0	0	AC004034.1	lncRNA	922.85	1024.06	415.375	368.857	1.20359	1.33559	0.98874	0.878011	-0.443829	0.0627515	1.20238	Not_significant	AC004034.1	-0.533649
7111	21256	chr12	105106730	105169130	62400	+	ENST00000332180.10	Q2M389	ENSG00000136051.15	500	0.008013	WASHC4	protein_coding	940.039	875.018	372.164	360.12	1.22601	1.1412	0.885883	0.857214	-0.441535	0.0618776	1.20847	Not_significant	WASHC4	-0.53358
21518	87711	chr7	101057298	101058567	1269	+	ENST00000410704.1	n/a	ENSG00000222636.1	0	0	RN7SKP54	misc_RNA	964.568	1118.92	432.445	366.296	1.258	1.4593	1.02937	0.871915	-0.515196	0.0921304	1.0356	Not_significant	RN7SKP54	-0.533536
17035	86730	chr7	66995819	67239519	243700	+	ENST00000615572.4	A0A087WUV9	ENSG00000198874.13	26250	0.107714	TYW1	protein_coding	666.108	671.825	294.148	301.729	0.868743	0.876199	0.700177	0.718222	-0.298914	0.0164485	1.78387	Not_significant	TYW1	-0.533226
2157	62077	chr22	37281507	37315341	33834	+	ENST00000248901.11	Q9UIA0	ENSG00000100055.21	0	0	CYTH4	protein_coding	1007.27	973.276	431.325	396.293	1.31369	1.26935	1.02671	0.943318	-0.390856	0.0432794	1.36372	Not_significant	CYTH4	-0.533018
7703	20588	chr12	76025446	76034932	9486	-	ENST00000266671.9	Q8WV24	ENSG00000139289.13	0	0	PHLDA1	protein_coding	905.06	914.945	375.629	338.023	1.18039	1.19328	0.894131	0.804615	-0.482645	0.0786509	1.1043	Not_significant	PHLDA1	-0.532983
32492	29607	chr15	52179027	52206915	27888	+	ENST00000654724.1	n/a	ENSG00000259577.2	100	0.003586	CERNA1	lncRNA	864.5	831.37	373.002	363.564	1.12749	1.08428	0.887878	0.865412	-0.335134	0.0256971	1.59012	Not_significant	CERNA1	-0.532902
10234	34600	chr16	67644143	67657569	13426	+	ENST00000334583.11	Q6F5E8	ENSG00000159753.14	0	0	CARMIL2	protein_coding	844.361	864.277	375.515	353.176	1.10122	1.1272	0.893859	0.840685	-0.361463	0.0335578	1.47421	Not_significant	CARMIL2	-0.532871
4411	55701	chr2	197514570	197553699	39129	+	ENST00000233892.8	Q9Y3A3	ENSG00000115540.15	300	0.007667	MOB4	protein_coding	775.559	800.372	348.174	359.397	1.01149	1.04385	0.828778	0.855493	-0.287253	0.0139785	1.85454	Not_significant	MOB4	-0.532721
12966	43835	chr19	2071035	2097326	26291	-	ENST00000357066.8	Q96BX8	ENSG00000172081.14	0	0	MOB3A	protein_coding	806.684	876.44	338.803	327.253	1.05208	1.14306	0.806472	0.778979	-0.469421	0.0733194	1.13478	Not_significant	MOB3A	-0.53269
13016	14134	chr11	59416968	59427412	10444	-	ENST00000302040.5	A0A126GVD5,Q8NGI9,	ENSG00000172324.5	0	0	OR5A2	protein_coding	739.838	765.554	339.521	321.766	0.964902	0.998441	0.808181	0.765918	-0.318786	0.0213615	1.67037	Not_significant	OR5A2	-0.53249
15151	21987	chr12	122526248	122626396	100148	+	ENST00000333479.12	P50748	ENSG00000184445.12	250	0.002496	KNTC1	protein_coding	904.335	918.656	373.48	326.671	1.17944	1.19812	0.889015	0.777593	-0.512565	0.0914681	1.03873	Not_significant	KNTC1	-0.532416
40831	38265	chr17	40026331	40027409	1078	-	ENST00000614287.1	n/a	ENSG00000283721.1	0	0	MIR6884	miRNA	998.59	1240.63	376.455	378.046	1.30237	1.61804	0.896097	0.899884	-0.701397	0.174194	0.758966	Not_significant	MIR6884	-0.532336
31777	34490	chr16	66841432	66854448	13016	-	ENST00000551187.1	n/a	ENSG00000258122.1	0	0	AC044802.2	lncRNA	982.753	1057.88	435.379	369.067	1.28171	1.37969	1.03636	0.878511	-0.474944	0.0757243	1.12076	Not_significant	AC044802.2	-0.532301
37519	38063	chr17	37407935	37409594	1659	-	ENST00000620218.1	n/a	ENSG00000273965.1	0	0	AC243654.1	lncRNA	785.69	788.613	318.761	274.399	1.0247	1.02851	0.758765	0.653167	-0.540215	0.103523	0.984963	Not_significant	AC243654.1	-0.532092
7742	19753	chr12	54362444	54365486	3042	-	ENST00000267015.4	Q9NQS5	ENSG00000139572.4	0	0	GPR84	protein_coding	971.514	1339.4	380.624	344.479	1.26706	1.74685	0.906021	0.819983	-0.804201	0.218028	0.661488	Not_significant	GPR84	-0.531969
21700	28985	chr15	40528569	40529673	1104	+	ENST00000411381.1	n/a	ENSG00000223313.1	0	0	RNU6-516P	snRNA	1010.14	1101.26	454.315	415.918	1.31743	1.43627	1.08143	0.990033	-0.410721	0.0506871	1.2951	Not_significant	RNU6-516P	-0.531926
42312	85822	chr7	27616473	27627496	11023	+	ENST00000665298.1	n/a	ENSG00000286478.1	0	0	AC007130.1	lncRNA	839.717	845.48	370.452	379.155	1.09516	1.10268	0.881808	0.902524	-0.300706	0.0170271	1.76886	Not_significant	AC007130.1	-0.531906
19404	29248	chr15	43637631	43638738	1107	-	ENST00000384264.1	n/a	ENSG00000206991.1	0	0	RNU6-610P	snRNA	1066.87	1297.81	417.791	399.587	1.39142	1.69261	0.994491	0.951159	-0.664565	0.158472	0.800048	Not_significant	RNU6-610P	-0.531683
8297	4911	chr1	151069760	151125542	55782	+	ENST00000368918.8	Q8TAK5	ENSG00000143458.12	0	0	GABPB2	protein_coding	876.58	926.055	377.872	317.013	1.14324	1.20777	0.89947	0.754604	-0.507256	0.0895219	1.04807	Not_significant	GABPB2	-0.53164
10202	29179	chr15	42574605	42720998	146393	+	ENST00000290607.12	Q9P2P6	ENSG00000159433.12	0	0	STARD9	protein_coding	717.381	720.71	303.841	286.672	0.935613	0.939955	0.72325	0.682381	-0.416109	0.0527948	1.27741	Not_significant	STARD9	-0.531542
25448	62331	chr22	41207591	41218910	11319	-	ENST00000658453.1	n/a	ENSG00000235513.2	0	0	L3MBTL2-AS1	lncRNA	906.421	978.646	402.337	339.967	1.18216	1.27636	0.957705	0.809243	-0.476529	0.0767441	1.11495	Not_significant	L3MBTL2-AS1	-0.531308
11423	9894	chr10	63520400	63625128	104728	+	ENST00000373758.5	Q6NUK4,X5DR89,	ENSG00000165476.14	350	0.003342	REEP3	protein_coding	870.915	893.648	381.827	353.266	1.13585	1.1655	0.908884	0.840899	-0.395307	0.0452903	1.34399	Not_significant	REEP3	-0.531291
23735	10230	chr10	73840832	73847115	6283	+	ENST00000446730.3	n/a	ENSG00000229990.3	0	0	AC022400.2	lncRNA	1009.04	1164.46	456.484	343.976	1.316	1.5187	1.08659	0.818785	-0.573114	0.118359	0.926798	Not_significant	AC022400.2	-0.531161
17511	10114	chr10	72219751	72220852	1101	+	ENST00000363300.1	n/a	ENSG00000200170.1	0	0	AL607035.1	misc_RNA	995.584	1083.63	449.368	391.568	1.29845	1.41328	1.06966	0.932071	-0.437965	0.0612645	1.21279	Not_significant	AL607035.1	-0.531161
11711	34501	chr16	66932064	66935402	3338	-	ENST00000422424.7	Q9Y3D0	ENSG00000166595.12	0	0	CIAO2B	protein_coding	1009.37	1099.08	454.371	416.346	1.31643	1.43343	1.08156	0.991052	-0.407902	0.0499097	1.30182	Not_significant	CIAO2B	-0.531013
29558	25632	chr14	49838724	49839827	1103	+	ENST00000516665.1	n/a	ENSG00000252474.1	0	0	RNU6-539P	snRNA	938.132	1027.65	421.778	358.296	1.22352	1.34027	1.00398	0.852872	-0.465416	0.0722869	1.14094	Not_significant	RNU6-539P	-0.531011
6967	13439	chr11	34104628	34146908	42280	+	ENST00000257829.8	Q9H0A0	ENSG00000135372.9	0	0	NAT10	protein_coding	808.474	803.843	340.086	319.487	1.05442	1.04838	0.809526	0.760493	-0.421526	0.0550955	1.25888	Not_significant	NAT10	-0.530653
37665	64479	chr3	47817004	47818128	1124	+	ENST00000621834.1	n/a	ENSG00000274420.1	0	0	AC026318.1	misc_RNA	869.799	900.624	359.214	287.356	1.1344	1.1746	0.855057	0.68401	-0.585211	0.123959	0.906721	Not_significant	AC026318.1	-0.530623
7469	3424	chr1	83865023	84000132	135109	-	ENST00000260505.13	Q6ZT98	ENSG00000137941.17	2000	0.014803	TTLL7	protein_coding	771.008	763.518	341.978	341.903	1.00555	0.995785	0.814029	0.813851	-0.297971	0.0166126	1.77956	Not_significant	TTLL7	-0.530258
24001	2451	chr1	45694683	45698075	3392	-	ENST00000430643.1	n/a	ENSG00000230896.1	0	0	AL604028.1	lncRNA	879.528	990.088	344.398	353.88	1.14709	1.29128	0.81979	0.84236	-0.552864	0.110007	0.958578	Not_significant	AL604028.1	-0.529963
42314	52562	chr2	63105878	63197037	91159	+	ENST00000657946.1	n/a	ENSG00000286480.1	200	0.002194	AC009501.3	lncRNA	733.356	723.959	345.091	340.233	0.956448	0.944192	0.821439	0.809876	-0.22045	0.00394733	2.4037	Not_significant	AC009501.3	-0.529894
42007	34725	chr16	69118009	69133151	15142	-	ENST00000306585.9	L0R4W3,P0CG12,	ENSG00000286140.1	0	0	DERPC	protein_coding	740.233	824.656	295.428	312.888	0.965417	1.07552	0.703224	0.744785	-0.495163	0.0850901	1.07012	Not_significant	DERPC	-0.529884
27164	10200	chr10	73674294	73731466	57172	-	ENST00000399449.3	n/a	ENSG00000242288.9	16506	0.288708	AC022400.3	lncRNA	1019.84	1108.52	455.361	384.318	1.33008	1.44574	1.08392	0.914814	-0.473827	0.0761664	1.11824	Not_significant	AC022400.3	-0.529851
4448	51881	chr2	36837697	36967536	129839	-	ENST00000263918.9	O43815	ENSG00000115808.12	100	0.00077	STRN	protein_coding	781.593	775.924	375.265	372.513	1.01936	1.01197	0.893264	0.886714	-0.190561	0.00165946	2.78003	Not_significant	STRN	-0.529766
43398	20247	chr12	64099414	64131539	32125	-	ENST00000658485.1	n/a	ENSG00000287618.1	200	0.006226	AC025576.3	lncRNA	810.935	820.245	335.314	297.806	1.05763	1.06977	0.798167	0.708884	-0.49736	0.0861066	1.06496	Not_significant	AC025576.3	-0.529671
1963	29277	chr15	43826001	43868412	42411	+	ENST00000263795.11	Q9H967	ENSG00000092470.12	0	0	WDR76	protein_coding	791.009	785.498	333.563	313.613	1.03164	1.02445	0.793999	0.746511	-0.416497	0.0535365	1.27135	Not_significant	WDR76	-0.529513
719	8036	chr1	235166894	235329219	162325	-	ENST00000349213.7	Q4LE39	ENSG00000054267.22	400	0.002464	ARID4B	protein_coding	803.733	787.024	343.155	319.193	1.04823	1.02644	0.816831	0.759793	-0.396047	0.0460294	1.33696	Not_significant	ARID4B	-0.529501
16256	62317	chr22	40856147	40932815	76668	+	ENST00000357137.9	Q9NQH7	ENSG00000196236.13	400	0.005217	XPNPEP3	protein_coding	873.905	916.794	385.511	342.489	1.13975	1.19569	0.917653	0.815246	-0.430508	0.0588985	1.2299	Not_significant	XPNPEP3	-0.529479
24232	79973	chr6	73693902	73697131	3229	-	ENST00000428865.2	n/a	ENSG00000231652.2	0	0	AL590428.1	lncRNA	804.188	941.565	365.741	291.164	1.04883	1.228	0.870594	0.693074	-0.542088	0.10564	0.976171	Not_significant	AL590428.1	-0.52917
1003	29225	chr15	43407208	43511614	104406	-	ENST00000263801.7	Q12888	ENSG00000067369.14	0	0	TP53BP1	protein_coding	877.874	907.286	380.062	340.893	1.14493	1.18329	0.904683	0.811447	-0.440067	0.0627541	1.20236	Not_significant	TP53BP1	-0.529119
31749	20468	chr12	69800668	69855363	54695	+	ENST00000550437.1	H3BNG1	ENSG00000258052.1	3800	0.069476	AC025263.2	protein_coding	771.02	764.703	368.553	364.986	1.00557	0.997331	0.877287	0.868797	-0.197968	0.0021248	2.67268	Not_significant	AC025263.2	-0.529104
36179	16705	chr11	118414976	118416521	1545	+	ENST00000602598.1	n/a	ENSG00000269944.1	0	0	AP001267.4	lncRNA	754.953	874.26	342.96	265.804	0.984615	1.14022	0.816367	0.632708	-0.552215	0.110123	0.958123	Not_significant	AP001267.4	-0.529091
3224	85824	chr7	27738372	27829765	91393	+	ENST00000543117.5	Q86VP1	ENSG00000106052.13	700	0.007659	TAX1BP1	protein_coding	818.911	848.348	350.841	348.198	1.06803	1.10642	0.835127	0.828835	-0.386028	0.0426449	1.37013	Not_significant	TAX1BP1	-0.52891
38335	51808	chr2	32525503	32529507	4004	+	ENST00000617415.1	n/a	ENSG00000276517.1	0	0	AL133243.3	lncRNA	716.179	660.414	267.244	266.294	0.934045	0.861316	0.636136	0.633875	-0.499434	0.0873143	1.05891	Not_significant	AL133243.3	-0.528858
41835	10987	chr10	99651594	99733112	81518	-	ENST00000649102.1	A0A3B3IRX1	ENSG00000285932.1	200	0.002453	AL133353.2	protein_coding	996.952	992.589	399.735	328.289	1.30023	1.29454	0.951512	0.781445	-0.582373	0.123698	0.907638	Not_significant	AL133353.2	-0.528584
13141	15054	chr11	67288302	67302484	14182	+	ENST00000511455.7	Q6ZTN6	ENSG00000172932.16	0	0	ANKRD13D	protein_coding	903.419	875.159	380.468	376.731	1.17825	1.14139	0.905649	0.896754	-0.363975	0.0353108	1.45209	Not_significant	ANKRD13D	-0.528525
20864	52356	chr2	54722498	54972018	249520	+	ENST00000356458.7	Q6ZMW3	ENSG00000214595.12	1800	0.007214	EML6	protein_coding	826.8	828.035	341.088	308.783	1.07832	1.07993	0.811911	0.735014	-0.480457	0.0795463	1.09938	Not_significant	EML6	-0.528205
21425	64961	chr3	52690377	52691453	1076	+	ENST00000410413.1	n/a	ENSG00000222345.1	0	0	SNORD19C	snoRNA	865.083	957.626	391.575	343.381	1.12825	1.24894	0.932088	0.817369	-0.44235	0.0639705	1.19402	Not_significant	SNORD19C	-0.528174
26262	2634	chr1	51460720	51463416	2696	+	ENST00000424246.1	n/a	ENSG00000238140.1	0	0	AC104170.1	lncRNA	895.512	895.527	377.983	356.978	1.16793	1.16795	0.899734	0.849735	-0.417052	0.0541489	1.26641	Not_significant	AC104170.1	-0.528159
43789	67148	chr3	155885614	155890729	5115	+	ENST00000663782.1	n/a	ENSG00000288032.1	0	0	AC104472.5	lncRNA	875.72	930.595	396.209	357.663	1.14212	1.21369	0.943119	0.851365	-0.392653	0.0451846	1.34501	Not_significant	AC104472.5	-0.528122
32093	26110	chr14	64422934	64449557	26623	-	ENST00000556640.1	n/a	ENSG00000258824.2	0	0	AL122035.1	lncRNA	830.357	801.791	356.541	327.757	1.08296	1.0457	0.848695	0.780178	-0.38607	0.0428702	1.36784	Not_significant	AL122035.1	-0.528084
25913	96403	chr9	131132851	131168505	35654	-	ENST00000587264.5	n/a	ENSG00000236986.6	0	0	AL157938.2	lncRNA	923.266	901.737	382.848	342.9	1.20413	1.17605	0.911315	0.816224	-0.462353	0.07209	1.14212	Not_significant	AL157938.2	-0.528065
15182	3097	chr1	65791513	66374278	582765	+	ENST00000329654.8	Q07343,X5DNX5,	ENSG00000184588.18	11450	0.019648	PDE4B	protein_coding	832.244	850.721	374.808	355.857	1.08542	1.10952	0.892177	0.847066	-0.335718	0.0267562	1.57258	Not_significant	PDE4B	-0.527943
14494	40256	chr17	75031611	75063263	31652	+	ENST00000581589.5	J3QSC8	ENSG00000180901.11	400	0.012637	KCTD2	protein_coding	951.355	1062.17	427.382	344.135	1.24076	1.38529	1.01732	0.819164	-0.515949	0.0947956	1.02321	Not_significant	KCTD2	-0.527925
10152	60150	chr21	33542037	33577481	35444	+	ENST00000356577.10	P18583	ENSG00000159140.21	0	0	SON	protein_coding	869.076	947.542	373.911	355.659	1.13345	1.23579	0.890041	0.846595	-0.448132	0.0663866	1.17792	Not_significant	SON	-0.527863
41626	19655	chr12	53530751	53621218	90467	+	ENST00000648881.1	n/a	ENSG00000285692.1	300	0.003316	AC023509.6	lncRNA	887.812	932.076	384.832	331.55	1.15789	1.21562	0.916037	0.789207	-0.477044	0.0782966	1.10626	Not_significant	AC023509.6	-0.527733
35346	43844	chr19	2212028	2216565	4537	-	ENST00000585593.1	n/a	ENSG00000267122.1	0	0	AC004490.1	lncRNA	983.104	1067.27	425.1	404.721	1.28217	1.39194	1.01189	0.96338	-0.43701	0.0620228	1.20745	Not_significant	AC004490.1	-0.527667
10585	1647	chr1	31629865	31645876	16011	-	ENST00000373703.5	A0A384MQX5,Q9UBV8,	ENSG00000162517.13	0	0	PEF1	protein_coding	1158.56	1176.05	472.583	394.902	1.511	1.53381	1.12492	0.940007	-0.560266	0.114338	0.941808	Not_significant	PEF1	-0.527663
8913	94021	chr9	19053140	19103904	50764	-	ENST00000380502.8	Q7Z4H7	ENSG00000147874.11	1000	0.019699	HAUS6	protein_coding	786.365	787.374	392.956	392.511	1.02558	1.0269	0.935375	0.934316	-0.134569	0.000121569	3.91518	Not_significant	HAUS6	-0.526861
42468	43245	chr18	70497922	70555090	57168	-	ENST00000671274.1	n/a	ENSG00000286642.1	0	0	AC091646.1	lncRNA	800.591	851.834	330.089	328.515	1.04414	1.11097	0.785729	0.781983	-0.459097	0.0713385	1.14668	Not_significant	AC091646.1	-0.526435
34098	40891	chr17	81877666	81879557	1891	+	ENST00000579981.1	n/a	ENSG00000263859.1	0	0	AC145207.6	lncRNA	1049.65	1167.94	464.053	349.215	1.36896	1.52324	1.10461	0.831256	-0.579185	0.123347	0.908871	Not_significant	AC145207.6	-0.526404
28578	63319	chr3	9792113	9835401	43288	+	ENST00000397256.5	A0A0A6YYG9	ENSG00000250151.9	0	0	ARPC4-TTLL3	protein_coding	981.009	1042.71	445.807	405.536	1.27944	1.35991	1.06118	0.96532	-0.381192	0.0416417	1.38047	Not_significant	ARPC4-TTLL3	-0.526224
4577	6692	chr1	193058453	193091219	32766	+	ENST00000432079.5	G5E9R9	ENSG00000116747.12	0	0	RO60	protein_coding	830.15	791.068	352.83	317.506	1.08269	1.03172	0.839861	0.755777	-0.406117	0.0506203	1.29567	Not_significant	RO60	-0.526195
8331	5148	chr1	153804724	153923972	119248	-	ENST00000368655.5	Q8WXI9	ENSG00000143614.10	600	0.005032	GATAD2B	protein_coding	914.412	976.41	407.118	353.354	1.19258	1.27344	0.969086	0.841108	-0.446042	0.0661521	1.17946	Not_significant	GATAD2B	-0.526087
20516	54611	chr2	147876421	147877528	1107	+	ENST00000391087.1	n/a	ENSG00000212389.1	0	0	RNU6-1275P	snRNA	641.728	619.555	269.786	266.417	0.836946	0.808028	0.642187	0.634167	-0.366036	0.0365424	1.4372	Not_significant	RNU6-1275P	-0.526068
12941	37153	chr17	17971812	18016873	45061	+	ENST00000313838.12	Q9H069	ENSG00000171962.18	0	0	DRC3	protein_coding	900.128	927.538	382.203	335.166	1.17395	1.2097	0.909779	0.797814	-0.48121	0.0806967	1.09314	Not_significant	DRC3	-0.526032
35188	1134	chr1	23057857	23058934	1077	-	ENST00000583845.1	n/a	ENSG00000266802.1	0	0	AL031428.2	miRNA	972.489	938.333	409.576	368.112	1.26833	1.22378	0.974937	0.876238	-0.428925	0.059431	1.22599	Not_significant	AL031428.2	-0.525857
52	1130	chr1	23018447	23083689	65242	+	ENST00000356634.7	O60341	ENSG00000004487.17	500	0.007664	KDM1A	protein_coding	944.271	968.405	405.733	367.277	1.23152	1.263	0.965789	0.87425	-0.439029	0.0634365	1.19766	Not_significant	KDM1A	-0.525807
9607	39942	chr17	67376280	67697261	320981	+	ENST00000299954.13	E7EU35	ENSG00000154217.15	1600	0.004985	PITPNC1	protein_coding	803.004	796.986	331.017	299.362	1.04728	1.03943	0.787938	0.712588	-0.475767	0.0785891	1.10464	Not_significant	PITPNC1	-0.52555
9995	69585	chr4	39181528	39285810	104282	+	ENST00000399820.8	Q8NEZ3	ENSG00000157796.18	1100	0.010548	WDR19	protein_coding	757.346	775.367	349.218	335.204	0.987736	1.01124	0.831263	0.797905	-0.295125	0.0165701	1.78068	Not_significant	WDR19	-0.525521
15	64737	chr3	50154090	50189074	34984	+	ENST00000413852.5	C9JPG5	ENSG00000001617.12	0	0	SEMA3F	protein_coding	1018.3	1037.18	449.081	423.443	1.32807	1.3527	1.06897	1.00795	-0.368204	0.0373927	1.42721	Not_significant	SEMA3F	-0.525505
41206	35579	chr16	88716277	88717337	1060	-	ENST00000578292.1	n/a	ENSG00000284585.1	0	0	MIR4722	miRNA	950.627	994.809	405.876	400.592	1.23981	1.29744	0.966129	0.953552	-0.402399	0.0494971	1.30542	Not_significant	MIR4722	-0.5253
5553	34545	chr16	67207139	67227998	20859	-	ENST00000629962.2	A0A024R6W8,Q8WV35,	ENSG00000125122.15	250	0.011985	LRRC29	protein_coding	840.386	862.536	367.696	338.747	1.09604	1.12493	0.875247	0.806339	-0.401362	0.0491477	1.3085	Not_significant	LRRC29	-0.525181
37274	52707	chr2	68178832	68180532	1700	+	ENST00000609955.1	n/a	ENSG00000273275.1	0	0	AC017083.2	lncRNA	647.642	643.359	272.243	282.157	0.844659	0.839073	0.648035	0.671634	-0.351486	0.0320885	1.49365	Not_significant	AC017083.2	-0.524997
16472	52757	chr2	69741133	69827112	85979	+	ENST00000394295.6	P09525,Q6LES2,	ENSG00000196975.16	0	0	ANXA4	protein_coding	937.909	920.135	382.303	332.467	1.22323	1.20005	0.910017	0.79139	-0.510229	0.0935602	1.02891	Not_significant	ANXA4	-0.524979
22617	88486	chr7	130876808	130914310	37502	-	ENST00000432045.6	n/a	ENSG00000226380.9	300	0.008	AC016831.1	lncRNA	795.593	814.903	331.034	283.466	1.03762	1.0628	0.787979	0.67475	-0.522015	0.0987509	1.00546	Not_significant	AC016831.1	-0.524865
18694	78672	chr6	31718647	31722746	4099	-	ENST00000375819.3	A0A1U9X7Z1,O95867,	ENSG00000204421.3	0	0	LY6G6C	protein_coding	1089.71	957.947	430.25	320.396	1.42121	1.24936	1.02415	0.762657	-0.579765	0.124379	0.905252	Not_significant	LY6G6C	-0.524833
13031	16815	chr11	119184474	119190223	5749	+	ENST00000531114.5	Q86UT5	ENSG00000172367.16	0	0	PDZD3	protein_coding	915.068	981.196	409.53	386.649	1.19344	1.27968	0.974827	0.920362	-0.38399	0.0429909	1.36662	Not_significant	PDZD3	-0.52477
10357	16784	chr11	119066691	119081978	15287	+	ENST00000621676.4	A0A087WXL6	ENSG00000160695.14	0	0	VPS11	protein_coding	1036.49	1220.9	472.053	376.886	1.3518	1.59231	1.12365	0.897123	-0.542918	0.108168	0.965901	Not_significant	VPS11	-0.524405
18064	13001	chr11	17115651	17116763	1112	-	ENST00000364716.1	n/a	ENSG00000201586.1	0	0	RNU6-593P	snRNA	784.047	777.795	366.747	371.378	1.02256	1.01441	0.872988	0.884012	-0.213307	0.00348679	2.45757	Not_significant	RNU6-593P	-0.524217
25010	863	chr1	16196853	16198357	1504	+	ENST00000457809.1	n/a	ENSG00000234166.1	0	0	ARHGEF19-AS1	lncRNA	839.011	902.081	368.539	304.721	1.09424	1.1765	0.877254	0.725345	-0.502752	0.0906579	1.04259	Not_significant	ARHGEF19-AS1	-0.524166
22492	47594	chr19	49061065	49062997	1932	-	ENST00000593537.1	A0A024QZE4,P34130,	ENSG00000225950.8	0	0	NTF4	protein_coding	1010.55	976.362	410.742	347.001	1.31797	1.27338	0.977712	0.825986	-0.522743	0.0994177	1.00254	Not_significant	NTF4	-0.524068
39441	56230	chr2	216210403	216213519	3116	+	ENST00000623250.1	n/a	ENSG00000279348.1	0	0	AC012513.3	TEC	967.944	893.79	371.561	392.879	1.2624	1.16569	0.884448	0.935192	-0.416167	0.0550755	1.25904	Not_significant	AC012513.3	-0.523971
28102	14981	chr11	66545394	66563326	17932	+	ENST00000502692.5	A0A087WSZ2	ENSG00000248746.6	0	0	ACTN3	protein_coding	955.333	963.364	442.262	433.584	1.24595	1.25643	1.05274	1.03208	-0.263373	0.0102598	1.98886	Not_significant	ACTN3	-0.523812
36537	55302	chr2	177299599	177302006	2407	+	ENST00000606180.1	n/a	ENSG00000271825.1	0	0	AC019080.3	lncRNA	949.512	799.448	341.155	304.116	1.23836	1.04265	0.81207	0.723904	-0.570515	0.120763	0.918067	Not_significant	AC019080.3	-0.523771
36263	7809	chr1	228295548	228304002	8454	-	ENST00000602778.2	n/a	ENSG00000270110.2	0	0	AL353593.2	lncRNA	906.439	902.816	428.621	427.859	1.18218	1.17746	1.02027	1.01846	-0.210899	0.00329036	2.48276	Not_significant	AL353593.2	-0.523612
4444	51805	chr2	32356027	32618899	262872	+	ENST00000421745.6	Q9NR09	ENSG00000115760.14	2100	0.007989	BIRC6	protein_coding	698.275	691.839	281.7	297.875	0.910695	0.902301	0.670546	0.709049	-0.394131	0.0469445	1.32842	Not_significant	BIRC6	-0.52357
32923	31912	chr16	1358899	1362405	3506	-	ENST00000569831.1	n/a	ENSG00000260425.1	0	0	AL031709.1	lncRNA	917.333	1016.09	369.959	392.197	1.19639	1.32519	0.880634	0.933569	-0.474994	0.0790517	1.10209	Not_significant	AL031709.1	-0.523486
8543	64553	chr3	48561717	48564781	3064	-	ENST00000273610.4	Q96RP3	ENSG00000145040.4	0	0	UCN2	protein_coding	870.2	949.382	380.221	358.423	1.13492	1.23819	0.905061	0.853174	-0.432651	0.061702	1.2097	Not_significant	UCN2	-0.523378
24578	8905	chr10	15236491	15241767	5276	+	ENST00000433455.1	n/a	ENSG00000232739.1	0	0	AL607028.1	lncRNA	689.007	738.534	311.177	291.659	0.898608	0.963201	0.740712	0.694252	-0.37569	0.0404976	1.39257	Not_significant	AL607028.1	-0.523175
16210	65631	chr3	98352853	98354819	1966	+	ENST00000354924.2	A6NMS3	ENSG00000196098.2	0	0	OR5K4	protein_coding	863.016	771.508	310.268	339.579	1.12555	1.00621	0.738548	0.808319	-0.462694	0.0740504	1.13047	Not_significant	OR5K4	-0.523063
1146	86826	chr7	73682596	73698212	15616	+	ENST00000265758.7	O43709	ENSG00000071462.12	0	0	BUD23	protein_coding	1091.57	1003.39	454.775	413.779	1.42363	1.30863	1.08253	0.984941	-0.40223	0.0501268	1.29993	Not_significant	BUD23	-0.522871
37272	62773	chr22	50540107	50543011	2904	+	ENST00000609268.2	n/a	ENSG00000273272.2	0	0	U62317.4	lncRNA	970.276	1030.87	421.931	352.031	1.26544	1.34447	1.00435	0.837959	-0.502487	0.0912538	1.03975	Not_significant	U62317.4	-0.52246
11876	12416	chr11	3854701	4093209	238508	+	ENST00000300737.8	Q13586	ENSG00000167323.11	6350	0.026624	STIM1	protein_coding	730.215	738.378	310.787	288.816	0.952351	0.962998	0.739784	0.687485	-0.42435	0.0587554	1.23095	Not_significant	STIM1	-0.522355
16919	71918	chr4	150264434	151016727	752293	-	ENST00000357115.9	P50851	ENSG00000198589.14	6800	0.009039	LRBA	protein_coding	678.727	651.473	277.13	280.739	0.8852	0.849655	0.659668	0.668259	-0.38564	0.0442426	1.35416	Not_significant	LRBA	-0.522218
10216	2449	chr1	45627303	45687536	60233	-	ENST00000290795.7	Q9HC44	ENSG00000159592.11	0	0	GPBP1L1	protein_coding	955.396	912.004	384.421	309.537	1.24603	1.18944	0.915059	0.736808	-0.560106	0.116907	0.932158	Not_significant	GPBP1L1	-0.522107
18422	89033	chr7	149032056	149033167	1111	+	ENST00000365658.1	n/a	ENSG00000202528.1	0	0	RNU6-650P	snRNA	1088.44	1067.49	461.344	426.192	1.41955	1.39223	1.09816	1.01449	-0.412428	0.0542628	1.2655	Not_significant	RNU6-650P	-0.521926
3202	88110	chr7	116524008	116561184	37176	+	ENST00000614113.4	A0A024R757,Q03135,	ENSG00000105974.12	250	0.006725	CAV1	protein_coding	1053.68	1065.86	424.937	330.13	1.37422	1.3901	1.0115	0.785827	-0.62107	0.144444	0.840299	Not_significant	CAV1	-0.521884
17006	11575	chr10	119725049	119829147	104098	+	ENST00000650623.2	Q9Y2H2	ENSG00000198825.15	400	0.003843	INPP5F	protein_coding	922.583	932.463	383.444	342.832	1.20324	1.21612	0.912733	0.816062	-0.48486	0.0838829	1.07633	Not_significant	INPP5F	-0.521868
36920	87901	chr7	105570082	105573660	3578	+	ENST00000609827.1	n/a	ENSG00000272604.1	0	0	AC073073.2	lncRNA	991.685	923.903	386.411	378.559	1.29336	1.20496	0.919796	0.901105	-0.456307	0.0718559	1.14354	Not_significant	AC073073.2	-0.521805
19518	5393	chr1	155418396	155419500	1104	+	ENST00000384415.1	n/a	ENSG00000207144.1	0	0	RNU6-1297P	snRNA	790.848	830.812	339.298	284.222	1.03143	1.08355	0.80765	0.67655	-0.510959	0.0952429	1.02117	Not_significant	RNU6-1297P	-0.521774
19592	39586	chr17	59259747	59260846	1099	+	ENST00000384506.1	n/a	ENSG00000207235.1	0	0	AC099850.1	misc_RNA	915.202	973.46	378.073	376.515	1.19361	1.26959	0.899948	0.89624	-0.455599	0.0716111	1.14502	Not_significant	AC099850.1	-0.521669
7978	39002	chr17	47521956	47622006	100050	+	ENST00000530173.5	E9PLK3	ENSG00000141279.16	14250	0.142429	NPEPPS	protein_coding	985.244	1036.72	424.308	356.608	1.28496	1.3521	1.01	0.848854	-0.504513	0.0924821	1.03394	Not_significant	NPEPPS	-0.521637
30472	91943	chr8	94791642	94793963	2321	-	ENST00000521706.1	n/a	ENSG00000254307.2	0	0	AP003692.1	lncRNA	1213.4	1025.33	445.847	391.104	1.58252	1.33724	1.06127	0.930967	-0.551461	0.11328	0.945845	Not_significant	AP003692.1	-0.521596
15417	36247	chr17	4163820	4264979	101159	-	ENST00000341657.9	Q9P2R3	ENSG00000185722.18	500	0.004943	ANKFY1	protein_coding	707.091	706.403	308.525	300.214	0.922193	0.921296	0.734399	0.714616	-0.347365	0.0315674	1.50076	Not_significant	ANKFY1	-0.521312
25566	64654	chr3	49365144	49368006	2862	-	ENST00000428083.1	n/a	ENSG00000235908.1	0	0	RHOA-IT1	lncRNA	833.892	975.696	354.046	321.388	1.08757	1.27251	0.842756	0.765018	-0.55377	0.114469	0.941311	Not_significant	RHOA-IT1	-0.52127
14843	61637	chr22	29267008	29300524	33516	+	ENST00000629659.2	A0A0D9SFL3	ENSG00000182944.17	0	0	EWSR1	protein_coding	895.221	1037.81	408.02	326.903	1.16755	1.35352	0.971233	0.778146	-0.527195	0.102631	0.988722	Not_significant	EWSR1	-0.521249
35949	48927	chr19	58428631	58432148	3517	-	ENST00000594816.1	n/a	ENSG00000268912.1	0	0	AC012313.5	lncRNA	965.977	939.09	383.768	292.039	1.25983	1.22477	0.913505	0.695157	-0.627154	0.147903	0.830024	Not_significant	AC012313.5	-0.520553
10217	34486	chr16	66802874	66831976	29102	-	ENST00000359087.8	Q13564	ENSG00000159593.15	0	0	NAE1	protein_coding	1083.29	1224.97	484.654	357.297	1.41283	1.59761	1.15365	0.850494	-0.586993	0.129848	0.886564	Not_significant	NAE1	-0.520406
28995	15710	chr11	78423981	78430836	6855	-	ENST00000513207.2	n/a	ENSG00000251323.3	0	0	LINC02728	lncRNA	711.597	783.197	290.795	310.618	0.92807	1.02145	0.692196	0.739381	-0.445514	0.0679562	1.16777	Not_significant	LINC02728	-0.520258
6779	42035	chr18	12446511	12659134	212623	-	ENST00000409402.8	Q08AE8	ENSG00000134278.15	0	0	SPIRE1	protein_coding	734.987	755.836	330.717	310.241	0.958575	0.985766	0.787224	0.738484	-0.349802	0.0325889	1.48693	Not_significant	SPIRE1	-0.520132
32110	25676	chr14	50396012	50398345	2333	+	ENST00000556713.1	n/a	ENSG00000258857.1	0	0	AL359397.1	lncRNA	736.051	649.16	256.517	255.674	0.959963	0.846639	0.610602	0.608595	-0.567347	0.121234	0.916375	Not_significant	AL359397.1	-0.519903
9580	37238	chr17	19020672	19048637	27965	-	ENST00000284154.9	Q13588	ENSG00000154016.13	23387	0.836295	GRAP	protein_coding	1003.25	1054.77	461.203	435.272	1.30845	1.37564	1.09783	1.0361	-0.330917	0.0268705	1.57072	Not_significant	GRAP	-0.519779
17047	58467	chr20	41027821	41124487	96666	+	ENST00000361337.3	P11387	ENSG00000198900.6	0	0	TOP1	protein_coding	945.17	966.902	388.429	317.227	1.2327	1.26104	0.924599	0.755113	-0.570095	0.122642	0.911361	Not_significant	TOP1	-0.519563
38155	75320	chr5	131440030	131441196	1166	-	ENST00000613162.1	n/a	ENSG00000275939.1	0	0	AC008497.1	misc_RNA	683.988	612.192	245.083	275.89	0.892062	0.798425	0.583385	0.656716	-0.446981	0.068909	1.16172	Not_significant	AC008497.1	-0.519268
25620	95278	chr9	94899428	94904754	5326	+	ENST00000416455.1	n/a	ENSG00000236095.1	0	0	AL807757.2	lncRNA	656.356	665.423	271.738	237.336	0.856024	0.867849	0.646833	0.564944	-0.508529	0.0952583	1.0211	Not_significant	AL807757.2	-0.519257
15840	19298	chr12	49558294	49569145	10851	-	ENST00000546244.5	A0A024R134,Q96EZ8,	ENSG00000187778.14	0	0	MCRS1	protein_coding	777.129	812.294	328.291	332.114	1.01354	1.0594	0.78145	0.79055	-0.399075	0.0499995	1.30103	Not_significant	MCRS1	-0.519211
34179	37526	chr17	28632246	28635950	3704	+	ENST00000577814.1	n/a	ENSG00000264044.1	0	0	AC005726.2	lncRNA	972.631	948.56	404.124	360.341	1.26851	1.23712	0.961959	0.85774	-0.461474	0.0749806	1.12505	Not_significant	AC005726.2	-0.519181
40089	15482	chr11	74203868	74205746	1878	+	ENST00000624366.1	n/a	ENSG00000280269.1	0	0	AP000577.2	TEC	828.188	775.088	329.113	346.033	1.08013	1.01087	0.783406	0.823682	-0.379746	0.0430619	1.36591	Not_significant	AP000577.2	-0.518698
40924	38520	chr17	42513187	42514307	1120	+	ENST00000582846.1	n/a	ENSG00000283929.1	0	0	MIR5010	miRNA	962.247	1084.7	379.117	384.461	1.25497	1.41467	0.902433	0.915154	-0.554621	0.116092	0.935199	Not_significant	MIR5010	-0.518681
35265	2650	chr1	51792984	51799154	6170	+	ENST00000586761.2	n/a	ENSG00000266993.3	0	0	AL050343.2	lncRNA	848.031	713.401	299.722	271.945	1.10601	0.930422	0.713445	0.647326	-0.581618	0.128305	0.891755	Not_significant	AL050343.2	-0.518661
18833	47036	chr19	43983169	43998325	15156	+	ENST00000611002.4	Q12901	ENSG00000204920.11	0	0	ZNF155	protein_coding	737.087	741.464	342.609	347.052	0.961314	0.967022	0.815531	0.826107	-0.23222	0.00584742	2.23304	Not_significant	ZNF155	-0.518555
4878	26526	chr14	74762315	74837318	75003	+	ENST00000325680.12	P49750	ENSG00000119596.18	0	0	YLPM1	protein_coding	1080.85	1127.61	462.1	392.04	1.40965	1.47064	1.09996	0.933195	-0.502491	0.092913	1.03192	Not_significant	YLPM1	-0.518533
9469	74111	chr5	69368296	69414801	46505	+	ENST00000361732.6	O75943	ENSG00000152942.19	0	0	RAD17	protein_coding	919.077	999.08	418.405	375.205	1.19867	1.30301	0.995953	0.893122	-0.405214	0.0527265	1.27797	Not_significant	RAD17	-0.517852
4910	26485	chr14	73949301	73963670	14369	+	ENST00000334571.7	Q9Y2Z9	ENSG00000119723.17	200	0.013919	COQ6	protein_coding	866.261	789.404	325.785	317.478	1.12978	1.02955	0.775484	0.755711	-0.495925	0.0905292	1.04321	Not_significant	COQ6	-0.517355
3268	87644	chr7	100538202	100568220	30018	+	ENST00000300176.9	A4D2D6,O95081,	ENSG00000106351.13	0	0	AGFG2	protein_coding	1032.29	1102.08	455.974	387.099	1.34632	1.43734	1.08538	0.921433	-0.472076	0.0802399	1.09561	Not_significant	AGFG2	-0.517211
39868	22083	chr12	123648067	123650485	2418	+	ENST00000623229.1	n/a	ENSG00000279953.1	0	0	AC117503.3	TEC	934.337	832.761	374.498	292.206	1.21857	1.08609	0.891439	0.695554	-0.538259	0.109428	0.960873	Not_significant	AC117503.3	-0.517198
8149	501	chr1	8352403	8818640	466237	-	ENST00000400908.7	A0A024R4E9,Q9P2R6,	ENSG00000142599.19	2000	0.00429	RERE	protein_coding	800.534	810.768	340.619	314.193	1.04406	1.05741	0.810795	0.747891	-0.431069	0.0631681	1.1995	Not_significant	RERE	-0.517069
3205	89335	chr7	156677790	156894183	216393	-	ENST00000353442.10	Q8WVP7	ENSG00000105983.22	1500	0.006932	LMBR1	protein_coding	770.317	769.752	307.399	326.055	1.00465	1.00392	0.731719	0.776127	-0.413678	0.0562515	1.24987	Not_significant	LMBR1	-0.517042
5858	956	chr1	19215659	19252524	36865	-	ENST00000477853.6	Q8N766	ENSG00000127463.15	0	0	EMC1	protein_coding	773.741	792.161	346.271	325.862	1.00912	1.03314	0.824248	0.775668	-0.35217	0.0340691	1.46764	Not_significant	EMC1	-0.516859
4451	55102	chr2	171433225	171485052	51827	+	ENST00000375255.8	Q5H9S7	ENSG00000115827.14	0	0	DCAF17	protein_coding	831.335	846.117	374.965	358.304	1.08423	1.10351	0.89255	0.852891	-0.325852	0.0259683	1.58556	Not_significant	DCAF17	-0.516657
7470	3682	chr1	93447130	93554659	107529	+	ENST00000260506.12	Q5T0N5	ENSG00000137942.16	4000	0.037199	FNBP1L	protein_coding	868.538	853.496	357.272	315.518	1.13275	1.11314	0.850435	0.751045	-0.487881	0.0873123	1.05892	Not_significant	FNBP1L	-0.516629
11011	64946	chr3	52547840	52686836	138996	-	ENST00000394830.7	Q86U86	ENSG00000163939.18	400	0.002878	PBRM1	protein_coding	928.279	994.399	411.77	349.701	1.21067	1.2969	0.980159	0.832413	-0.468251	0.0788522	1.10319	Not_significant	PBRM1	-0.516568
646	54431	chr2	135530500	135725266	194766	+	ENST00000409478.5	Q15032	ENSG00000048991.16	200	0.001027	R3HDM1	protein_coding	716.673	687.743	295.299	300.321	0.93469	0.896959	0.702917	0.714871	-0.369501	0.0399991	1.39795	Not_significant	R3HDM1	-0.516544
250	64556	chr3	48599001	48610646	11645	-	ENST00000203407.6	P31930	ENSG00000010256.11	0	0	UQCRC1	protein_coding	864.574	1001.2	363.872	336.365	1.12758	1.30577	0.866145	0.800668	-0.545854	0.113349	0.945582	Not_significant	UQCRC1	-0.51615
6736	74095	chr5	69233794	69277429	43635	+	ENST00000629350.2	D6RF14	ENSG00000134058.12	0	0	CDK7	protein_coding	853.057	866.781	358.748	321.392	1.11256	1.13046	0.853948	0.765027	-0.470364	0.0799215	1.09734	Not_significant	CDK7	-0.516148
535	867	chr1	16246839	16353480	106641	-	ENST00000375592.8	A0A024QZB0,Q6P3S6,	ENSG00000037637.11	0	0	FBXO42	protein_coding	1002.73	1066.7	432.813	349.982	1.30777	1.3912	1.03025	0.833082	-0.534522	0.108343	0.9652	Not_significant	FBXO42	-0.515921
1911	63894	chr3	32481311	32503852	22541	-	ENST00000205636.4	Q9NX76	ENSG00000091317.8	0	0	CMTM6	protein_coding	744.563	767.694	325.143	294.769	0.971064	1.00123	0.773956	0.701655	-0.418563	0.0585492	1.23248	Not_significant	CMTM6	-0.51587
475	81619	chr6	155256133	155315484	59351	-	ENST00000367166.5	E5KTM5,Q8WVM0,	ENSG00000029639.11	300	0.005055	TFB1M	protein_coding	747.335	779.177	339.893	329.306	0.974679	1.01621	0.809066	0.783866	-0.321727	0.0249705	1.60257	Not_significant	TFB1M	-0.515591
25994	29238	chr15	43592053	43599406	7353	+	ENST00000300283.10	P12532	ENSG00000237289.10	5553	0.755202	CKMT1B	protein_coding	971.744	998.527	416.777	372.272	1.26736	1.30229	0.992078	0.88614	-0.452202	0.0724492	1.13997	Not_significant	CKMT1B	-0.515496
21209	6112	chr1	167997659	167998726	1067	+	ENST00000408618.1	n/a	ENSG00000221545.1	0	0	MIR1255B2	miRNA	771.073	720.164	327.838	294.818	1.00564	0.939243	0.780371	0.701772	-0.391997	0.0484471	1.31473	Not_significant	MIR1255B2	-0.515372
19147	63989	chr3	37093132	37094234	1102	-	ENST00000383918.1	n/a	ENSG00000206645.1	0	0	AC006583.1	misc_RNA	802.572	940.903	323.429	308.934	1.04672	1.22713	0.769876	0.735373	-0.595136	0.136251	0.865659	Not_significant	AC006583.1	-0.515185
514	10234	chr10	73997113	74121363	124250	+	ENST00000372755.7	A0A024QZN4,P18206,	ENSG00000035403.18	0	0	VCL	protein_coding	966.318	960.378	392.848	335.928	1.26028	1.25253	0.935118	0.799628	-0.534577	0.10881	0.963332	Not_significant	VCL	-0.514975
24984	68040	chr3	188941714	188948639	6925	-	ENST00000444488.1	n/a	ENSG00000234076.1	0	0	TPRG1-AS1	lncRNA	639.911	610.183	265.57	260.203	0.834576	0.795805	0.632151	0.619376	-0.38152	0.044712	1.34958	Not_significant	TPRG1-AS1	-0.51489
6853	2677	chr1	52423274	52554100	130826	-	ENST00000371544.7	Q5TAX3	ENSG00000134744.14	200	0.001529	TUT4	protein_coding	792.882	811.624	348.247	346.453	1.03408	1.05853	0.828952	0.824682	-0.339662	0.0305607	1.51484	Not_significant	TUT4	-0.514533
6473	53218	chr2	86105234	86142157	36923	+	ENST00000254630.12	Q96EY7	ENSG00000132300.19	300	0.008125	PTCD3	protein_coding	685.171	682.873	333.974	334.85	0.893605	0.890608	0.794977	0.797062	-0.164411	0.000742475	3.12932	Not_significant	PTCD3	-0.514495
40747	9980	chr10	68754171	68755238	1067	+	ENST00000636377.1	n/a	ENSG00000283551.1	0	0	SNORD98	snoRNA	1082.94	1174.05	460.049	262.222	1.41238	1.5312	1.09508	0.624182	-0.775783	0.217195	0.66315	Not_significant	SNORD98	-0.51446
5210	10574	chr10	87094195	87191468	97273	+	ENST00000298786.4	Q86V20	ENSG00000122376.11	16050	0.165	SHLD2	protein_coding	812.564	806.319	347.102	328.458	1.05975	1.05161	0.826226	0.781847	-0.392838	0.049082	1.30908	Not_significant	SHLD2	-0.514256
36068	46554	chr19	38935296	38939632	4336	-	ENST00000599320.2	n/a	ENSG00000269486.2	0	0	ERVK9-11	lncRNA	1134.06	1158.6	461.376	345.48	1.47905	1.51105	1.09824	0.822365	-0.638634	0.15663	0.805125	Not_significant	ERVK9-11	-0.51418
13134	96719	chr9	136657855	136672678	14823	+	ENST00000371699.5	A0A024R8F5,Q9UHF1,	ENSG00000172889.16	0	0	EGFL7	protein_coding	1033.56	1138.37	420.877	444.501	1.34798	1.48467	1.00184	1.05807	-0.45957	0.0761274	1.11846	Not_significant	EGFL7	-0.514011
40867	14790	chr11	65443457	65444557	1100	+	ENST00000384994.1	n/a	ENSG00000283791.1	0	0	MIR612	miRNA	978.99	1015.81	413.649	346.067	1.27681	1.32483	0.984632	0.823763	-0.524707	0.104808	0.979605	Not_significant	MIR612	-0.514006
15246	19808	chr12	55469199	55471138	1939	-	ENST00000327335.4	A6NIJ9	ENSG00000184954.4	0	0	OR6C70	protein_coding	785.263	714.048	262.092	320.391	1.02415	0.931266	0.623872	0.762645	-0.496007	0.0920276	1.03608	Not_significant	OR6C70	-0.513904
29597	58239	chr20	35647327	35648430	1103	-	ENST00000516740.1	n/a	ENSG00000252549.1	0	0	RNU6-759P	snRNA	970.459	961.478	387.915	293.413	1.26568	1.25397	0.923376	0.698427	-0.635622	0.155446	0.808422	Not_significant	RNU6-759P	-0.51385
3871	19883	chr12	55973077	55996683	23606	+	ENST00000360299.10	A0A024RB09,P61020,	ENSG00000111540.16	0	0	RAB5B	protein_coding	906.012	1015.42	406.828	313.893	1.18163	1.32432	0.968396	0.747177	-0.546664	0.114858	0.939839	Not_significant	RAB5B	-0.513777
13722	47021	chr19	43872364	43884964	12600	-	ENST00000587539.2	Q494X3	ENSG00000176222.9	1050	0.083333	ZNF404	protein_coding	882.265	788.848	329.564	314.596	1.15066	1.02882	0.78448	0.748851	-0.507313	0.0972064	1.01231	Not_significant	ZNF404	-0.513556
21722	2658	chr1	52032390	52044279	11889	+	ENST00000425802.1	n/a	ENSG00000223390.1	0	0	AL445685.1	lncRNA	983.774	1013.6	452.901	430.347	1.28304	1.32194	1.07807	1.02438	-0.309209	0.0218361	1.66083	Not_significant	AL445685.1	-0.513542
34641	40325	chr17	75393122	75394963	1841	+	ENST00000578226.1	n/a	ENSG00000265342.1	0	0	AC011933.3	lncRNA	1143.77	1146.78	458.431	299.175	1.49171	1.49564	1.09123	0.712143	-0.728169	0.197234	0.705019	Not_significant	AC011933.3	-0.513373
3108	47542	chr19	48754523	48758330	3807	+	ENST00000593756.6	Q9NSA1	ENSG00000105550.10	0	0	FGF21	protein_coding	923.344	1066.11	418.778	353.422	1.20423	1.39043	0.996841	0.84127	-0.497321	0.0928572	1.03218	Not_significant	FGF21	-0.513327
37099	58153	chr20	34281631	34287466	5835	-	ENST00000609218.1	n/a	ENSG00000272945.1	0	0	AL356299.3	lncRNA	974.717	1037.61	438.795	388.024	1.27123	1.35326	1.04449	0.923635	-0.415216	0.058072	1.23603	Not_significant	AL356299.3	-0.513221
17193	68413	chr3	197893506	197894613	1107	+	ENST00000362436.1	n/a	ENSG00000199306.1	0	0	RNU6-858P	snRNA	733.189	849.859	286.039	314.394	0.95623	1.10839	0.680875	0.74837	-0.530625	0.107938	0.966825	Not_significant	RNU6-858P	-0.513021
1451	19117	chr12	47737245	47772034	34789	-	ENST00000549151.5	O95398	ENSG00000079337.16	0	0	RAPGEF3	protein_coding	875.71	887.986	385.992	366.389	1.14211	1.15812	0.918798	0.872136	-0.361062	0.0379594	1.42068	Not_significant	RAPGEF3	-0.512953
28044	75479	chr5	134398494	134401921	3427	+	ENST00000503470.1	n/a	ENSG00000248559.1	0	0	AC109454.2	lncRNA	1012.33	1080.09	463.394	424.525	1.32029	1.40866	1.10304	1.01052	-0.368668	0.0407802	1.38955	Not_significant	AC109454.2	-0.512282
5561	24090	chr13	99254731	99262744	8013	-	ENST00000340807.3	H9NIM1,Q14330,	ENSG00000125245.12	0	0	GPR18	protein_coding	830.164	947.616	377.43	320.331	1.08271	1.23589	0.898418	0.762502	-0.481267	0.0863758	1.06361	Not_significant	GPR18	-0.511879
23831	62463	chr22	43037584	43052366	14782	+	ENST00000443063.1	n/a	ENSG00000230319.1	0	0	AL022476.1	lncRNA	875.735	938.263	400.382	364.115	1.14214	1.22369	0.953052	0.866723	-0.378585	0.0444566	1.35206	Not_significant	AL022476.1	-0.511871
16470	10208	chr10	73771275	73776219	4944	+	ENST00000372841.8	Q495W5	ENSG00000196968.11	0	0	FUT11	protein_coding	966.128	905.228	402.645	345.754	1.26003	1.1806	0.958439	0.823018	-0.4542	0.0746773	1.12681	Not_significant	FUT11	-0.511797
6630	23283	chr13	45333470	45342284	8814	-	ENST00000616577.4	A0A0B4J2C3	ENSG00000133112.17	0	0	TPT1	protein_coding	828.774	808.688	356.9	331.125	1.08089	1.0547	0.849549	0.788195	-0.382924	0.0461345	1.33597	Not_significant	TPT1	-0.511576
12918	10610	chr10	87862624	87971930	109306	+	ENST00000371953.8	F6KD01,P60484,	ENSG00000171862.11	0	0	PTEN	protein_coding	784.801	785.603	361.41	358.705	1.02354	1.02459	0.860285	0.853846	-0.256832	0.0102144	1.99079	Not_significant	PTEN	-0.511297
34959	4802	chr1	150210631	150211925	1294	+	ENST00000581481.2	n/a	ENSG00000266187.2	0	0	RN7SL480P	misc_RNA	1095.81	1085.45	472.218	448.556	1.42916	1.41565	1.12405	1.06772	-0.376238	0.0437664	1.35886	Not_significant	RN7SL480P	-0.511254
31135	12835	chr11	10507893	10510186	2293	-	ENST00000536684.3	P0CJ75	ENSG00000255823.5	600	0.261666	MTRNR2L8	protein_coding	994.164	968.56	396.301	296.993	1.2966	1.2632	0.943338	0.706949	-0.633313	0.155905	0.807141	Not_significant	MTRNR2L8	-0.511173
9319	51139	chr2	9488485	9556830	68345	-	ENST00000310823.8	B2RNB2,P78536,	ENSG00000151694.14	0	0	ADAM17	protein_coding	776.019	728.853	320.705	309.028	1.01209	0.950575	0.763392	0.735597	-0.388824	0.0484875	1.31437	Not_significant	ADAM17	-0.511058
18693	78676	chr6	31722372	31726714	4342	+	ENST00000375809.7	B0V023,O95866,	ENSG00000204420.10	0	0	MPIG6B	protein_coding	948.731	1059.82	414.342	383.505	1.23734	1.38222	0.986282	0.912878	-0.463966	0.0791663	1.10146	Not_significant	MPIG6B	-0.51104
37879	36124	chr17	2329015	2330237	1222	-	ENST00000608459.2	n/a	ENSG00000275084.3	0	0	SNORD91B	snoRNA	664.344	681.062	280.997	245.928	0.866442	0.888246	0.668873	0.585396	-0.484367	0.0881365	1.05484	Not_significant	SNORD91B	-0.510932
29865	23284	chr13	45336313	45337447	1134	-	ENST00000517242.1	n/a	ENSG00000253051.1	0	0	AL138963.2	snoRNA	831.215	822.826	347.483	318.157	1.08408	1.07314	0.827133	0.757327	-0.445176	0.0712026	1.1475	Not_significant	AL138963.2	-0.510841
4485	43659	chr19	999418	1009732	10314	+	ENST00000234389.3	O60391	ENSG00000116032.5	0	0	GRIN3B	protein_coding	769.981	748.435	342.217	335.983	1.00421	0.976114	0.814598	0.799759	-0.294779	0.0185271	1.73219	Not_significant	GRIN3B	-0.510615
31643	53004	chr2	74501594	74504678	3084	+	ENST00000548978.2	n/a	ENSG00000257702.3	0	0	LBX2-AS1	lncRNA	877.544	921.414	369.813	400.923	1.1445	1.20171	0.880287	0.95434	-0.354848	0.0364244	1.43861	Not_significant	LBX2-AS1	-0.510487
41088	31231	chr15	92903398	92904475	1077	+	ENST00000577670.1	n/a	ENSG00000284324.1	0	0	MIR3175	miRNA	906.909	927.8	389.275	351.63	1.1828	1.21004	0.926613	0.837005	-0.440186	0.0692517	1.15957	Not_significant	MIR3175	-0.510426
12045	32168	chr16	2681522	2709030	27508	+	ENST00000301738.9	Q9NXV2	ENSG00000167977.9	6400	0.23266	KCTD5	protein_coding	1003.07	1035.48	450.396	461.322	1.30821	1.35048	1.0721	1.09811	-0.292879	0.01809	1.74256	Not_significant	KCTD5	-0.51036
26511	15038	chr11	66918761	66919823	1062	+	ENST00000459465.1	n/a	ENSG00000239099.1	0	0	RNU7-23P	snRNA	964.912	917.006	391.111	315.921	1.25844	1.19597	0.930983	0.752004	-0.544351	0.115472	0.937523	Not_significant	RNU7-23P	-0.510342
[truncated: 42,305 more rows]

## Sheet: RTXMMRvs5FdURMMR
	No	chr	start	end	length	strand	transcriptID	ID1	geneID	blacklistedBP	blacklistedRatio	geneSymbol	biotype	RTX_MMR_rep1_u_score_raw	RTX_MMR_rep2_u_score_raw	FdUR_MMR_rep1_u_score_raw	FdUR_MMR_rep2_u_score_raw	RTX_MMR_rep1_uracil_score_norm	RTX_MMR_rep2_uracil_score_norm	FdUR_MMR_rep1_uracil_score_norm	FdUR_MMR_rep2_uracil_score_norm	log_fold_change	p_values	log_p_values	Significant	geneSymbol	combined_score
[truncated: 43,971 more rows]

[truncated: 2 more sheets: 5FdURUGIvs5FdURUGIMMR, RTXUGIvsRTXUGIMMR]
