# Supplementary material for: Effects of thymidylate synthase inhibitors differ in genomic uracilation and mutagenic potential
Source: Life Sci Alliance. 2026 Feb 6;9(4):e202503352. doi: 10.26508/lsa.202503352 (PMC12881662; doi:10.26508/lsa.202503352)
Supplement: Supplementary file 8 [file LSA-2025-03352_SdataF3_FS3.1.xlsx]

## Sheet: scheme
“Proteins with Values/Ranks”	1. Permanent links for hierarchical U-score lists:		Summarized results in the Figure below
	WT	https://version-12-0.string-db.org/cgi/globalenrichment?networkId=bytLRcNyYIig
	NT	https://version-12-0.string-db.org/cgi/globalenrichment?networkId=b0tdRogfm5Sq
	NT_MMR	https://version-12-0.string-db.org/cgi/globalenrichment?networkId=bcNCB2F7l1h2
	RTX	https://version-12-0.string-db.org/cgi/globalenrichment?networkId=bh7sJLpjZIvj
	RTX_MMR	https://version-12-0.string-db.org/cgi/globalenrichment?networkId=bnaExwXISUzu
	5FdUR	https://version-12-0.string-db.org/cgi/globalenrichment?networkId=bOera9IBCgcb
	5FdUR_MMR	https://version-12-0.string-db.org/cgi/globalenrichment?networkId=biSSayr6YNNC
“Multiple proteins”	2. Permanent links for the top 200 genes with highest U-score:		Supplementary FigS3
	RTX top200	https://version-12-0.string-db.org/cgi/network?networkId=bpOV67OnHjeY
	5FdUR top200	https://version-12-0.string-db.org/cgi/network?networkId=b28Y8DHiKIL8
	RTX_MMR top200	https://version-12-0.string-db.org/cgi/network?networkId=bcKhOkrq9I0S
	5FdUR_MMR top200	https://version-12-0.string-db.org/cgi/network?networkId=bFidI47cQF6l
“Proteins with Values/Ranks”	3. Permanent links to the differential uracilation list (hierarchical list by combined score of -log10(p-value) and log2(fold change)):		Summarized results in the Figure below
	RTX vs 5FdUR (RTX specific uracilation – top of the list – lower scores)	https://version-12-0.string-db.org/cgi/globalenrichment?networkId=bBOgYNICxc32
	RTX_MMR vs 5FdUR_MMR (RTX_MMR specific uracilation – top of the list – lower scores)	https://version-12-0.string-db.org/cgi/globalenrichment?networkId=bOVgEaIiamqH
	5FdUR vs 5FdUR_MMR (5FdUR specific uracilation –top of the list – lower scores)	https://version-12-0.string-db.org/cgi/globalenrichment?networkId=bpj55H0m2Tdf
	RTX vs RTX_MMR (RTX specific uracilation – top of the list – lower scores)	https://version-12-0.string-db.org/cgi/globalenrichment?networkId=bIrN2hPa3ehE
1. Summary of GSEA on hierarchic U-score lists:			3. Summary of GSEA on the differential uracilation list (hierarchical list by combined score of -log10(p-value) and log2(fold change)):

## Sheet: WT
#category	term ID	term description	genes mapped	enrichment score	direction	false discovery rate		method	matching proteins in your input (IDs)	matching proteins in your input (labels)
STRING clusters	CL:19471	Banded collagen fibril	10	2.43115	both ends	0.0021		afc	9606.ENSP00000225964,9606.ENSP00000264828,9606.ENSP00000266718,9606.ENSP00000297268,9606.ENSP00000304408,9606.ENSP00000359114,9606.ENSP00000360882,9606.ENSP00000363840,9606.ENSP00000364000,9606.ENSP00000369889	COL1A1,COL5A3,LUM,COL1A2,COL3A1,COL11A1,COL5A1,COL11A2,COL5A2,COL2A1
STRING clusters	CL:19469	Banded collagen fibril, and FACIT collagen trimer	18	1.72823	both ends	0.0022		afc	9606.ENSP00000225964,9606.ENSP00000264828,9606.ENSP00000266718,9606.ENSP00000295550,9606.ENSP00000297268,9606.ENSP00000297848,9606.ENSP00000300527,9606.ENSP00000304408,9606.ENSP00000349790,9606.ENSP00000355180,9606.ENSP00000359114,9606.ENSP00000360882,9606.ENSP00000361834,9606.ENSP00000362776,9606.ENSP00000363840,9606.ENSP00000364000,9606.ENSP00000369889,9606.ENSP00000496793	COL1A1,COL5A3,LUM,COL6A3,COL1A2,COL14A1,COL6A2,COL3A1,COL9A1,COL6A1,COL11A1,COL5A1,COL9A2,COL16A1,COL11A2,COL5A2,COL2A1,COL9A3
STRING clusters	CL:32518	Mostly uncharacterized, incl. Golgin subfamily A member 2, C-terminal binding motif, and Golgin subfamily A member 6-like	19	1.65108	both ends	0.0033		afc	9606.ENSP00000262207,9606.ENSP00000308354,9606.ENSP00000312318,9606.ENSP00000318974,9606.ENSP00000319726,9606.ENSP00000322300,9606.ENSP00000322775,9606.ENSP00000333184,9606.ENSP00000344489,9606.ENSP00000359768,9606.ENSP00000366460,9606.ENSP00000374377,9606.ENSP00000381782,9606.ENSP00000388207,9606.ENSP00000397968,9606.ENSP00000431459,9606.ENSP00000456566,9606.ENSP00000471754,9606.ENSP00000493437	CRISPLD1,TIGD3,ZNRD2,FAM133A,FRMD8,TMTC2,RHBDF2,OR4F15,RNF133,KIAA1586,PLXDC2,RFLNA,SLC25A45,RNF148,CROCC2,FAM89B,RNF151,ZNF480,OR2T33
STRING clusters	CL:19457	Extracellular matrix organization	180	0.455947	both ends	0.004		ks	9606.ENSP00000052754,9606.ENSP00000061240,9606.ENSP00000196061,9606.ENSP00000200181,9606.ENSP00000212355,9606.ENSP00000216286,9606.ENSP00000218388,9606.ENSP00000219070,9606.ENSP00000219271,9606.ENSP00000221930,9606.ENSP00000222399,9606.ENSP00000222573,9606.ENSP00000223061,9606.ENSP00000223127,9606.ENSP00000225964,9606.ENSP00000226218,9606.ENSP00000230538,9606.ENSP00000231004,9606.ENSP00000236040,…	DCN,TLL1,PLOD1,ITGB4,TGFBR3,NID2,TIMP1,MMP2,MMP15,TGFB1,LAMB1,ITGB8,PCOLCE,PLOD3,COL1A1,VTN,LAMA4,LOX,P3H1,TGFB3,TNN,COL21A1,MMP24,COLGALT1,LAMA5,SERPINF1,CCDC134,LAMC1,MMP7,MMP13,THBS1,LOXL4,ITGAV,COL8A1,LOXL1,LTBP2,ITGA2B,TIMP2,ITGAE,P4HA1,MCAM,LOXL3,LAMC2,NID1,ITGA9,COL5A3,ICAM1,SCARB2,TNC,COL6A5,TIMP3,LUM,ITGB7,MMP10,ITGA1,PLOD2,ITGB6,ADAMTS5,ADAMTS3,TIMP4,ITGA5,VCAM1,COL6A3,PCOLCE2,ITGB5,ITG…
STRING clusters	CL:29040	Mixed, incl. Leucine-rich repeat, typical subtype, and GAIN domain superfamily	180	0.466813	both ends	0.0076		ks	9606.ENSP00000164024,9606.ENSP00000217188,9606.ENSP00000217246,9606.ENSP00000219481,9606.ENSP00000231368,9606.ENSP00000242786,9606.ENSP00000244565,9606.ENSP00000245615,9606.ENSP00000246841,9606.ENSP00000251157,9606.ENSP00000253410,9606.ENSP00000253673,9606.ENSP00000258214,9606.ENSP00000258796,9606.ENSP00000259324,9606.ENSP00000259782,9606.ENSP00000260743,9606.ENSP00000261514,9606.ENSP00000263054,…	CELSR3,SRMS,MACROD2,DECR2,LNPEP,ADGRE5,UNC5CL,MBOAT7,FLRT1,DOCK7,HIGD1B,ADGRE3,CCDC102A,TTYH3,LRRC8A,TINAG,CALHM2,CLCN3,SORCS1,TTYH2,CELSR2,ILDR2,ADGRG7,UGT3A1,LIX1,TENM4,GPM6A,FAM151B,UGT3A2,HAPLN4,CILP2,ZNF563,DOCK6,LRRC58,ZDHHC19,MELTF,ADGRF2,AKR1E2,NELL1,C16orf71,LAIR2,LRG1,LRRC28,ZPLD1,CD164,LRCH4,TOPAZ1,LRRN1,ANO5,LENG8,ADGRE2,CCDC168,USF3,C3orf38,HTR1F,LRCH2,SERTM1,NT5DC1,LRRC14B,WDR53,NRR…
KEGG	hsa04622	RIG-I-like receptor signaling pathway	69	1.11763	both ends	0.00092		ks	9606.ENSP00000156084,9606.ENSP00000211287,9606.ENSP00000215659,9606.ENSP00000216797,9606.ENSP00000217740,9606.ENSP00000226574,9606.ENSP00000229795,9606.ENSP00000231228,9606.ENSP00000239347,9606.ENSP00000247668,9606.ENSP00000247970,9606.ENSP00000251642,9606.ENSP00000259075,9606.ENSP00000259808,9606.ENSP00000276927,9606.ENSP00000276943,9606.ENSP00000286186,9606.ENSP00000301838,9606.ENSP00000303231,…	OTUD5,MAPK13,MAPK12,NFKBIA,RNF125,NFKB1,MAPK14,IL12B,IFNA7,TRAF2,PIN1,DHX58,TANK,RIPK1,IFNA1,IFNK,CASP10,FADD,IL12A,CXCL10,CXCL8,NFKBIB,TRIM25,TBK1,MAPK11,TRADD,CASP8,TBKBP1,ATG5,MAP3K7,SIKE1,CHUK,DDX58,IFNA8,IFNA2,IFNA6,IFNA16,IFNA10,IFNA14,IFNA21,IFNW1,IFNB1,TRAF3,TKFC,MAPK8,IRF7,MAP3K1,RELA,NLRX1,CYLD,MAPK9,TNF,MAVS,IFNA17,IFNA4,IFNE,AZI2,ATG12,IKBKB,TRAF6,IKBKE,IRF3,IFNA13,IKBKG,IFNA5,DDX3X,I…
WikiPathways	WP4262	Breast cancer pathway	154	0.402492	both ends	0.0099		ks	9606.ENSP00000005340,9606.ENSP00000168712,9606.ENSP00000180166,9606.ENSP00000205143,9606.ENSP00000215530,9606.ENSP00000215631,9606.ENSP00000215832,9606.ENSP00000216373,9606.ENSP00000217244,9606.ENSP00000222254,9606.ENSP00000222462,9606.ENSP00000225512,9606.ENSP00000225577,9606.ENSP00000227507,9606.ENSP00000228837,9606.ENSP00000229030,9606.ENSP00000231487,9606.ENSP00000232424,9606.ENSP00000233948,…	DVL2,FGF4,FGF20,DLL3,FGF22,GADD45B,MAPK1,SOS2,CSNK2A1,PIK3R2,WNT16,WNT3,RPS6KB1,CCND1,FGF6,FZD10,SKP1,HES1,WNT6,FGF23,FZD3,POLK,DLL4,GADD45G,KRAS,NOTCH2,DDB2,APC,CDK4,WNT10A,LRP6,CSNK1A1,FLT4,AXIN1,CSNK2A2,PIK3R3,E2F3,MAP2K2,MAPK3,NOTCH3,PIK3CA,FGF2,SHC2,WNT5A,FGF10,LEF1,EGF,NBN,WNT2,CDK6,RB1,FGF7,TP53,ERBB2,FGF18,EGFR,ATM,TCF7L1,WNT3A,WNT7A,FZD7,FZD1,KIT,WNT4,ARAF,BAX,WNT1,LRP5,FGF19,WNT10B,MAP2…
DISEASES	DOID:1883	Hepatitis C	18	2.58807	both ends	0.00011		afc	9606.ENSP00000239347,9606.ENSP00000276927,9606.ENSP00000329991,9606.ENSP00000333639,9606.ENSP00000369456,9606.ENSP00000369553,9606.ENSP00000369554,9606.ENSP00000369558,9606.ENSP00000369564,9606.ENSP00000369566,9606.ENSP00000369571,9606.ENSP00000369574,9606.ENSP00000378408,9606.ENSP00000411940,9606.ENSP00000412897,9606.ENSP00000480467,9606.ENSP00000481633,9606.ENSP00000484479	IFNA7,IFNA1,IFNL1,IFNL2,ITPA,IFNA8,IFNA2,IFNA6,IFNA16,IFNA10,IFNA14,IFNA21,GPT,IFNA17,IFNA4,IFNA13,IFNL3,IFNA5
COMPARTMENTS	GOCC:0005583	Fibrillar collagen trimer	11	2.32027	both ends	0.0097		afc	9606.ENSP00000225964,9606.ENSP00000264828,9606.ENSP00000266718,9606.ENSP00000297268,9606.ENSP00000304408,9606.ENSP00000359114,9606.ENSP00000360882,9606.ENSP00000362776,9606.ENSP00000363840,9606.ENSP00000364000,9606.ENSP00000369889	COL1A1,COL5A3,LUM,COL1A2,COL3A1,COL11A1,COL5A1,COL16A1,COL11A2,COL5A2,COL2A1
COMPARTMENTS	GOCC:0098643	Banded collagen fibril	11	2.32027	both ends	0.0097		afc	9606.ENSP00000225964,9606.ENSP00000264828,9606.ENSP00000266718,9606.ENSP00000297268,9606.ENSP00000304408,9606.ENSP00000359114,9606.ENSP00000360882,9606.ENSP00000362776,9606.ENSP00000363840,9606.ENSP00000364000,9606.ENSP00000369889	COL1A1,COL5A3,LUM,COL1A2,COL3A1,COL11A1,COL5A1,COL16A1,COL11A2,COL5A2,COL2A1
InterPro	IPR009079	Four-helical cytokine-like, core	56	1.32228	both ends	0.0024		ks	9606.ENSP00000215781,9606.ENSP00000225474,9606.ENSP00000226730,9606.ENSP00000228534,9606.ENSP00000229134,9606.ENSP00000229135,9606.ENSP00000231449,9606.ENSP00000231454,9606.ENSP00000239347,9606.ENSP00000249075,9606.ENSP00000252723,9606.ENSP00000264563,9606.ENSP00000276927,9606.ENSP00000276943,9606.ENSP00000279804,9606.ENSP00000296545,9606.ENSP00000296870,9606.ENSP00000296871,9606.ENSP00000302150,…	OSM,CSF3,IL2,IL23A,IL26,IFNG,IL4,IL5,IFNA7,LIF,EPO,IL11,IFNA1,IFNK,CTF1,IL15,IL3,CSF2,PRL,IL12A,IL13,CLCF1,CSHL1,LEP,GH1,CSH1,CSF1,GH2,IL27,CNTF,IL20,IFNA8,IFNA2,IFNA6,IFNA16,IFNA10,IFNA14,IFNA21,IFNW1,IFNB1,IL24,CSH2,IL6,IFNA17,IL10,IFNA4,IFNE,IL22,FLT3LG,IFNA13,IFNA5,THPO,KITLG,ENSP00000497443,IL21,IL19
InterPro	IPR001283	Cysteine-rich secretory protein-related	13	1.99487	both ends	0.008		afc	9606.ENSP00000217043,9606.ENSP00000260113,9606.ENSP00000262207,9606.ENSP00000262424,9606.ENSP00000266659,9606.ENSP00000338276,9606.ENSP00000341051,9606.ENSP00000367196,9606.ENSP00000367967,9606.ENSP00000389026,9606.ENSP00000448248,9606.ENSP00000484609,9606.ENSP00000497550	R3HDML,PI15,CRISPLD1,CRISPLD2,GLIPR1,CRISP1,CLEC18B,GLIPR2,GLIPR1L1,CRISP3,GLIPR1L2,CRISP2,PI16
InterPro	IPR014044	CAP domain	13	1.99487	both ends	0.008		afc	9606.ENSP00000217043,9606.ENSP00000260113,9606.ENSP00000262207,9606.ENSP00000262424,9606.ENSP00000266659,9606.ENSP00000338276,9606.ENSP00000341051,9606.ENSP00000367196,9606.ENSP00000367967,9606.ENSP00000389026,9606.ENSP00000448248,9606.ENSP00000484609,9606.ENSP00000497550	R3HDML,PI15,CRISPLD1,CRISPLD2,GLIPR1,CRISP1,CLEC18B,GLIPR2,GLIPR1L1,CRISP3,GLIPR1L2,CRISP2,PI16
InterPro	IPR035940	CAP superfamily	13	1.99487	both ends	0.008		afc	9606.ENSP00000217043,9606.ENSP00000260113,9606.ENSP00000262207,9606.ENSP00000262424,9606.ENSP00000266659,9606.ENSP00000338276,9606.ENSP00000341051,9606.ENSP00000367196,9606.ENSP00000367967,9606.ENSP00000389026,9606.ENSP00000448248,9606.ENSP00000484609,9606.ENSP00000497550	R3HDML,PI15,CRISPLD1,CRISPLD2,GLIPR1,CRISP1,CLEC18B,GLIPR2,GLIPR1L1,CRISP3,GLIPR1L2,CRISP2,PI16
SMART	SM00198	SCP / Tpx-1 / Ag5 / PR-1 / Sc7 family of extracellular domains.	13	1.99487	both ends	0.0058		afc	9606.ENSP00000217043,9606.ENSP00000260113,9606.ENSP00000262207,9606.ENSP00000262424,9606.ENSP00000266659,9606.ENSP00000338276,9606.ENSP00000341051,9606.ENSP00000367196,9606.ENSP00000367967,9606.ENSP00000389026,9606.ENSP00000448248,9606.ENSP00000484609,9606.ENSP00000497550	R3HDML,PI15,CRISPLD1,CRISPLD2,GLIPR1,CRISP1,CLEC18B,GLIPR2,GLIPR1L1,CRISP3,GLIPR1L2,CRISP2,PI16
GO Process	GO:0033141	Positive regulation of peptidyl-serine phosphorylation of STAT protein	21	3.50734	bottom	4.92e-05		ks	9606.ENSP00000229135,9606.ENSP00000239347,9606.ENSP00000249075,9606.ENSP00000276927,9606.ENSP00000276943,9606.ENSP00000347942,9606.ENSP00000348089,9606.ENSP00000369553,9606.ENSP00000369554,9606.ENSP00000369558,9606.ENSP00000369564,9606.ENSP00000369566,9606.ENSP00000369571,9606.ENSP00000369574,9606.ENSP00000369578,9606.ENSP00000369581,9606.ENSP00000411940,9606.ENSP00000412897,9606.ENSP00000418018,…	IFNG,IFNA7,LIF,IFNA1,IFNK,RET,ERCC6,IFNA8,IFNA2,IFNA6,IFNA16,IFNA10,IFNA14,IFNA21,IFNW1,IFNB1,IFNA17,IFNA4,IFNE,IFNA13,IFNA5
GO Process	GO:0033139	Regulation of peptidyl-serine phosphorylation of STAT protein	24	3.21593	bottom	0.00093		ks	9606.ENSP00000229135,9606.ENSP00000239347,9606.ENSP00000249075,9606.ENSP00000276927,9606.ENSP00000276943,9606.ENSP00000347942,9606.ENSP00000348089,9606.ENSP00000360025,9606.ENSP00000369553,9606.ENSP00000369554,9606.ENSP00000369558,9606.ENSP00000369564,9606.ENSP00000369566,9606.ENSP00000369571,9606.ENSP00000369574,9606.ENSP00000369578,9606.ENSP00000369581,9606.ENSP00000387365,9606.ENSP00000411940,…	IFNG,IFNA7,LIF,IFNA1,IFNK,RET,ERCC6,GADD45A,IFNA8,IFNA2,IFNA6,IFNA16,IFNA10,IFNA14,IFNA21,IFNW1,IFNB1,PWP1,IFNA17,IFNA4,IFNE,GGNBP2,IFNA13,IFNA5
GO Process	GO:0052695	Cellular glucuronidation	19	3.03425	bottom	0.00093		afc	9606.ENSP00000251566,9606.ENSP00000265403,9606.ENSP00000273359,9606.ENSP00000303174,9606.ENSP00000304811,9606.ENSP00000304845,9606.ENSP00000305221,9606.ENSP00000320401,9606.ENSP00000334276,9606.ENSP00000341045,9606.ENSP00000343838,9606.ENSP00000346768,9606.ENSP00000362508,9606.ENSP00000362513,9606.ENSP00000362525,9606.ENSP00000362549,9606.ENSP00000387683,9606.ENSP00000418532,9606.ENSP00000475028	UGT2A3,UGT2B10,ABHD10,UGT1A6,UGT2B7,UGT1A1,UGT2B4,UGT2B17,UGT2B28,UGT2B15,UGT1A10,UGT1A9,UGT1A4,UGT1A5,UGT1A7,UGT1A8,UGT2B11,UGT1A3,UGT2A2
GO Process	GO:0002323	Natural killer cell activation involved in immune response	26	2.82902	bottom	0.0017		ks	9606.ENSP00000207549,9606.ENSP00000219150,9606.ENSP00000221978,9606.ENSP00000231228,9606.ENSP00000239347,9606.ENSP00000262640,9606.ENSP00000276927,9606.ENSP00000276943,9606.ENSP00000356946,9606.ENSP00000357012,9606.ENSP00000369553,9606.ENSP00000369554,9606.ENSP00000369558,9606.ENSP00000369564,9606.ENSP00000369566,9606.ENSP00000369571,9606.ENSP00000369574,9606.ENSP00000369578,9606.ENSP00000369581,…	UNC13D,CORO1A,NKG7,IL12B,IFNA7,VAMP7,IFNA1,IFNK,FCGR3A,CD244,IFNA8,IFNA2,IFNA6,IFNA16,IFNA10,IFNA14,IFNA21,IFNW1,IFNB1,RAB27A,IFNA17,IFNA4,IFNE,KLRF2,IFNA13,IFNA5
GO Function	GO:0005549	Odorant binding	107	3.43452	bottom	3.65e-26	25.4377	ks	9606.ENSP00000277309,9606.ENSP00000278409,9606.ENSP00000279783,9606.ENSP00000279791,9606.ENSP00000283225,9606.ENSP00000301532,9606.ENSP00000302199,9606.ENSP00000303864,9606.ENSP00000304188,9606.ENSP00000307159,9606.ENSP00000307515,9606.ENSP00000307598,9606.ENSP00000307726,9606.ENSP00000308908,9606.ENSP00000310788,9606.ENSP00000314324,9606.ENSP00000322784,9606.ENSP00000323354,9606.ENSP00000323853,…	OR1K1,OR5F1,OR8K1,OR5M9,OR14K1,OR5I1,OR10V1,OR8I2,OR8U1,OR8B12,OR9G4,OR9K2,OR2C1,GPR148,OR5J2,OR10Q1,OR5AK2,OR5M8,OR8K5,OR8H3,OR14C36,OR5P2,OR10T2,OR5D14,OR9Q1,OR5D18,OR14I1,OBP2A,OR5W2,OR5K4,OR5H2,OR11L1,OR8B4,OR5B17,OR5AC2,OR6K2,OR5B21,OR14A2,OR6K6,OR6K3,OR10R2,OR5C1,OR13A1,OR5D16,OR5L2,OR5K3,OR10W1,OR12D3,OR6B2,OR5K2,OR5M11,OR5M10,OR5AP2,OR8G5,OR8J1,OBP2B,OR12D2,OR5AR1,OR5L1,OR5R1,OR5D13,OR8D2…
GO Function	GO:0005132	Type I interferon receptor binding	17	4.40676	bottom	7.39e-07	6.13136	ks	9606.ENSP00000239347,9606.ENSP00000276927,9606.ENSP00000276943,9606.ENSP00000369553,9606.ENSP00000369554,9606.ENSP00000369558,9606.ENSP00000369564,9606.ENSP00000369566,9606.ENSP00000369571,9606.ENSP00000369574,9606.ENSP00000369578,9606.ENSP00000369581,9606.ENSP00000411940,9606.ENSP00000412897,9606.ENSP00000418018,9606.ENSP00000480467,9606.ENSP00000484479	IFNA7,IFNA1,IFNK,IFNA8,IFNA2,IFNA6,IFNA16,IFNA10,IFNA14,IFNA21,IFNW1,IFNB1,IFNA17,IFNA4,IFNE,IFNA13,IFNA5
GO Function	GO:0033038	Bitter taste receptor activity	20	3.41221	bottom	1.94e-05	4.7122	afc	9606.ENSP00000240615,9606.ENSP00000240619,9606.ENSP00000240687,9606.ENSP00000240691,9606.ENSP00000247879,9606.ENSP00000247881,9606.ENSP00000247883,9606.ENSP00000249284,9606.ENSP00000371932,9606.ENSP00000375093,9606.ENSP00000375095,9606.ENSP00000386210,9606.ENSP00000405095,9606.ENSP00000424040,9606.ENSP00000431719,9606.ENSP00000436450,9606.ENSP00000441624,9606.ENSP00000441949,9606.ENSP00000444736,…	TAS2R8,TAS2R10,TAS2R7,TAS2R9,TAS2R3,TAS2R4,TAS2R5,TAS2R16,TAS2R1,TAS2R31,TAS2R13,TAS2R40,TAS2R39,TAS2R50,TAS2R43,TAS2R46,TAS2R20,TAS2R14,TAS2R30,TAS2R38
GO Function	GO:0099095	Ligand-gated anion channel activity	18	3.38796	bottom	1.94e-05	4.7122	afc	9606.ENSP00000003084,9606.ENSP00000218075,9606.ENSP00000264318,9606.ENSP00000264428,9606.ENSP00000274093,9606.ENSP00000274545,9606.ENSP00000274547,9606.ENSP00000295452,9606.ENSP00000295454,9606.ENSP00000308725,9606.ENSP00000359337,9606.ENSP00000359353,9606.ENSP00000382953,9606.ENSP00000393097,9606.ENSP00000410732,9606.ENSP00000411593,9606.ENSP00000427603,9606.ENSP00000479113	CFTR,GLRA2,GABRA4,GLRB,GLRA3,GABRA6,GABRB2,GABRG1,GABRB1,GABRB3,GABRA3,GABRE,GABRA5,GABRA1,GABRG2,GLRA1,GABRA2,GABRG3
GO Function	GO:0005237	Inhibitory extracellular ligand-gated ion channel activity	15	3.42471	bottom	3.23e-05	4.4908	afc	9606.ENSP00000218075,9606.ENSP00000264318,9606.ENSP00000264428,9606.ENSP00000274093,9606.ENSP00000274545,9606.ENSP00000274547,9606.ENSP00000295452,9606.ENSP00000359337,9606.ENSP00000359353,9606.ENSP00000382953,9606.ENSP00000393097,9606.ENSP00000410732,9606.ENSP00000411593,9606.ENSP00000427603,9606.ENSP00000479113	GLRA2,GABRA4,GLRB,GLRA3,GABRA6,GABRB2,GABRG1,GABRA3,GABRE,GABRA5,GABRA1,GABRG2,GLRA1,GABRA2,GABRG3
GO Function	GO:0022851	GABA-gated chloride ion channel activity	13	3.31547	bottom	0.00057		afc	9606.ENSP00000264318,9606.ENSP00000274545,9606.ENSP00000274547,9606.ENSP00000295452,9606.ENSP00000295454,9606.ENSP00000308725,9606.ENSP00000359337,9606.ENSP00000359353,9606.ENSP00000382953,9606.ENSP00000393097,9606.ENSP00000410732,9606.ENSP00000427603,9606.ENSP00000479113	GABRA4,GABRA6,GABRB2,GABRG1,GABRB1,GABRB3,GABRA3,GABRE,GABRA5,GABRA1,GABRG2,GABRA2,GABRG3
STRING clusters	CL:38476	Detection of chemical stimulus involved in sensory perception, and Trace-amine receptor activity	175	2.34533	bottom	1.93e-25		ks	9606.ENSP00000240615,9606.ENSP00000240619,9606.ENSP00000240687,9606.ENSP00000240691,9606.ENSP00000247879,9606.ENSP00000247881,9606.ENSP00000247883,9606.ENSP00000248072,9606.ENSP00000248150,9606.ENSP00000249284,9606.ENSP00000258034,9606.ENSP00000260402,9606.ENSP00000269081,9606.ENSP00000275198,9606.ENSP00000275200,9606.ENSP00000279783,9606.ENSP00000283225,9606.ENSP00000296142,9606.ENSP00000299454,…	TAS2R8,TAS2R10,TAS2R7,TAS2R9,TAS2R3,TAS2R4,TAS2R5,OR7C2,GNG13,TAS2R16,TAAR5,PLCB2,ABCA10,TAAR6,TAAR8,OR8K1,OR14K1,RTP3,OR10A5,OR2D2,TMPRSS5,OR4D6,OR51B5,OR51Q1,OR7G3,KIAA0232,OR4D5,OR10H2,OR8B12,OR2C1,OR52I2,CBY2,VN1R4,RTP1,OR7A5,OR52K2,OR11H4,OR11H6,OR2D3,OR56A1,OR4S1,OR52E2,OR51S1,FAM187B,OR2M7,OR52D1,TAS2R60,OR52E6,OR1G1,TAS1R1,TAS2R42,OR5D18,TAS1R3,OR2L5,OR8B4,RTP2,VN1R2,OR5B21,ZNF627,GRM3,OR…
STRING clusters	CL:38478	Detection of chemical stimulus involved in sensory perception	162	2.40466	bottom	1.41e-24		ks	9606.ENSP00000240615,9606.ENSP00000240619,9606.ENSP00000240687,9606.ENSP00000240691,9606.ENSP00000247879,9606.ENSP00000247881,9606.ENSP00000247883,9606.ENSP00000248072,9606.ENSP00000248150,9606.ENSP00000249284,9606.ENSP00000258034,9606.ENSP00000260402,9606.ENSP00000269081,9606.ENSP00000275198,9606.ENSP00000275200,9606.ENSP00000279783,9606.ENSP00000283225,9606.ENSP00000296142,9606.ENSP00000299454,…	TAS2R8,TAS2R10,TAS2R7,TAS2R9,TAS2R3,TAS2R4,TAS2R5,OR7C2,GNG13,TAS2R16,TAAR5,PLCB2,ABCA10,TAAR6,TAAR8,OR8K1,OR14K1,RTP3,OR10A5,OR2D2,OR4D6,OR51B5,OR51Q1,OR7G3,KIAA0232,OR4D5,OR10H2,OR8B12,OR2C1,OR52I2,CBY2,VN1R4,RTP1,OR7A5,OR52K2,OR11H4,OR11H6,OR2D3,OR56A1,OR4S1,OR52E2,OR51S1,FAM187B,OR2M7,OR52D1,TAS2R60,OR52E6,OR1G1,TAS1R1,TAS2R42,OR5D18,TAS1R3,OR2L5,OR8B4,RTP2,VN1R2,OR5B21,ZNF627,GRM3,OR2T1,OR14…
STRING clusters	CL:38479	Detection of chemical stimulus involved in sensory perception	149	2.44354	bottom	2.14e-24		ks	9606.ENSP00000240615,9606.ENSP00000240619,9606.ENSP00000240687,9606.ENSP00000240691,9606.ENSP00000247879,9606.ENSP00000247881,9606.ENSP00000247883,9606.ENSP00000248072,9606.ENSP00000248150,9606.ENSP00000249284,9606.ENSP00000258034,9606.ENSP00000260402,9606.ENSP00000275198,9606.ENSP00000275200,9606.ENSP00000279783,9606.ENSP00000283225,9606.ENSP00000296142,9606.ENSP00000299454,9606.ENSP00000299459,…	TAS2R8,TAS2R10,TAS2R7,TAS2R9,TAS2R3,TAS2R4,TAS2R5,OR7C2,GNG13,TAS2R16,TAAR5,PLCB2,TAAR6,TAAR8,OR8K1,OR14K1,RTP3,OR10A5,OR2D2,OR4D6,OR51B5,OR51Q1,KIAA0232,OR4D5,OR10H2,OR8B12,OR2C1,OR52I2,VN1R4,RTP1,OR7A5,OR52K2,OR11H4,OR11H6,OR2D3,OR56A1,OR4S1,OR52E2,OR51S1,OR2M7,OR52D1,TAS2R60,OR52E6,OR1G1,TAS1R1,TAS2R42,OR5D18,TAS1R3,OR8B4,RTP2,VN1R2,OR5B21,ZNF627,GRM3,OR2T1,OR14A2,TAAR2,MOXD1,OR6K6,ROS1,OR10G9…
STRING clusters	CL:38480	Detection of chemical stimulus involved in sensory perception	139	2.35917	bottom	1.2e-21		ks	9606.ENSP00000240615,9606.ENSP00000240619,9606.ENSP00000240687,9606.ENSP00000240691,9606.ENSP00000247879,9606.ENSP00000247881,9606.ENSP00000247883,9606.ENSP00000248072,9606.ENSP00000248150,9606.ENSP00000249284,9606.ENSP00000258034,9606.ENSP00000260402,9606.ENSP00000275198,9606.ENSP00000275200,9606.ENSP00000279783,9606.ENSP00000283225,9606.ENSP00000296142,9606.ENSP00000299454,9606.ENSP00000299459,…	TAS2R8,TAS2R10,TAS2R7,TAS2R9,TAS2R3,TAS2R4,TAS2R5,OR7C2,GNG13,TAS2R16,TAAR5,PLCB2,TAAR6,TAAR8,OR8K1,OR14K1,RTP3,OR10A5,OR2D2,OR51B5,OR51Q1,KIAA0232,OR4D5,OR10H2,OR8B12,OR2C1,OR52I2,VN1R4,RTP1,OR7A5,OR52K2,OR11H4,OR11H6,OR2D3,OR56A1,OR4S1,OR51S1,OR2M7,OR52D1,TAS2R60,OR52E6,OR1G1,TAS1R1,TAS2R42,OR5D18,TAS1R3,OR8B4,RTP2,VN1R2,OR5B21,ZNF627,GRM3,OR2T1,OR14A2,TAAR2,MOXD1,OR6K6,ROS1,OR10G9,TAS1R2,OR11A…
STRING clusters	CL:38481	Detection of chemical stimulus involved in sensory perception	130	2.34075	bottom	1.48e-19		ks	9606.ENSP00000240615,9606.ENSP00000240619,9606.ENSP00000240687,9606.ENSP00000240691,9606.ENSP00000247879,9606.ENSP00000247881,9606.ENSP00000247883,9606.ENSP00000248072,9606.ENSP00000248150,9606.ENSP00000249284,9606.ENSP00000258034,9606.ENSP00000260402,9606.ENSP00000275198,9606.ENSP00000275200,9606.ENSP00000279783,9606.ENSP00000283225,9606.ENSP00000296142,9606.ENSP00000299454,9606.ENSP00000299459,…	TAS2R8,TAS2R10,TAS2R7,TAS2R9,TAS2R3,TAS2R4,TAS2R5,OR7C2,GNG13,TAS2R16,TAAR5,PLCB2,TAAR6,TAAR8,OR8K1,OR14K1,RTP3,OR10A5,OR2D2,OR51B5,OR51Q1,OR4D5,OR10H2,OR8B12,OR2C1,OR52I2,VN1R4,RTP1,OR7A5,OR52K2,OR11H4,OR11H6,OR2D3,OR56A1,OR4S1,OR2M7,OR52D1,TAS2R60,OR52E6,OR1G1,TAS1R1,TAS2R42,OR5D18,TAS1R3,OR8B4,RTP2,VN1R2,OR5B21,ZNF627,GRM3,OR2T1,OR14A2,TAAR2,MOXD1,OR6K6,ROS1,OR10G9,TAS1R2,OR11A1,LHFPL6,OR10A4,…
STRING clusters	CL:35844	KRAB domain superfamily, and TFIIS helical bundle-like domain	183	0.799544	bottom	5.37e-12		ks	9606.ENSP00000196489,9606.ENSP00000217999,9606.ENSP00000221315,9606.ENSP00000234827,9606.ENSP00000240499,9606.ENSP00000240587,9606.ENSP00000243644,9606.ENSP00000252840,9606.ENSP00000253024,9606.ENSP00000253115,9606.ENSP00000262294,9606.ENSP00000262894,9606.ENSP00000264658,9606.ENSP00000269829,9606.ENSP00000269973,9606.ENSP00000270001,9606.ENSP00000270649,9606.ENSP00000276055,9606.ENSP00000278612,…	ZNF416,RHOXF1,ZNF432,TCEANC2,ZNF141,TSHZ3,ZNF350,ZNF557,TRIM28,ZNF426,TRIM37,ZNF225,FBXL20,ZNF544,ZNF45,ZFP14,ZNF614,CHST7,NPAT,ZNF547,ZNF773,ZNF256,DDAH1,ZNF235,ZNF250,ZNF585A,ZNF382,ZNF613,C3orf49,ZNF502,ZNF211,ZNF582,ZFP28,ZNF443,ZNF17,ZNF138,ZNF561,TMEM192,ZNF439,ZNF431,ZNF471,ZNF680,FNDC9,HINFP,ZNF77,ZNF554,ZNF85,ZNF84,ZNF92,ZNF470,TREX2,ZNF26,ZNF479,ZNF599,ZNF568,ZNF112,ZNF548,SPRYD4,ZNF449…
STRING clusters	CL:35845	Krueppel associated box, and B-Box C-terminal domain	170	0.867435	bottom	6.62e-12		ks	9606.ENSP00000196489,9606.ENSP00000217999,9606.ENSP00000221315,9606.ENSP00000234827,9606.ENSP00000240499,9606.ENSP00000240587,9606.ENSP00000243644,9606.ENSP00000252840,9606.ENSP00000253024,9606.ENSP00000253115,9606.ENSP00000262294,9606.ENSP00000262894,9606.ENSP00000264658,9606.ENSP00000269829,9606.ENSP00000269973,9606.ENSP00000270001,9606.ENSP00000270649,9606.ENSP00000276055,9606.ENSP00000278612,…	ZNF416,RHOXF1,ZNF432,TCEANC2,ZNF141,TSHZ3,ZNF350,ZNF557,TRIM28,ZNF426,TRIM37,ZNF225,FBXL20,ZNF544,ZNF45,ZFP14,ZNF614,CHST7,NPAT,ZNF547,ZNF773,ZNF256,DDAH1,ZNF235,ZNF250,ZNF585A,ZNF382,ZNF613,C3orf49,ZNF502,ZNF211,ZNF582,ZFP28,ZNF443,ZNF17,ZNF138,ZNF561,TMEM192,ZNF439,ZNF431,ZNF471,ZNF680,FNDC9,HINFP,ZNF77,ZNF554,ZNF85,ZNF84,ZNF92,ZNF470,TREX2,ZNF26,ZNF479,ZNF599,ZNF568,ZNF112,ZNF548,SPRYD4,ZNF449…
STRING clusters	CL:35846	KRAB domain superfamily	130	1.00259	bottom	1.65e-10		ks	9606.ENSP00000196489,9606.ENSP00000217999,9606.ENSP00000221315,9606.ENSP00000240499,9606.ENSP00000240587,9606.ENSP00000243644,9606.ENSP00000253024,9606.ENSP00000262294,9606.ENSP00000262894,9606.ENSP00000269973,9606.ENSP00000270001,9606.ENSP00000270649,9606.ENSP00000276055,9606.ENSP00000282282,9606.ENSP00000282292,9606.ENSP00000282308,9606.ENSP00000284031,9606.ENSP00000291182,9606.ENSP00000292579,…	ZNF416,RHOXF1,ZNF432,ZNF141,TSHZ3,ZNF350,TRIM28,TRIM37,ZNF225,ZNF45,ZFP14,ZNF614,CHST7,ZNF547,ZNF773,ZNF256,DDAH1,ZNF235,ZNF250,ZNF585A,ZNF382,ZNF613,C3orf49,ZNF502,ZNF211,ZNF582,ZFP28,ZNF443,ZNF17,ZNF138,ZNF439,ZNF471,ZNF680,ZNF77,ZNF554,ZNF85,ZNF84,ZNF92,ZNF470,ZNF479,ZNF599,ZNF568,ZNF112,ZNF548,ZNF449,ZNF823,ZNF93,ZNF189,ZFP30,ZNF136,KRBOX4,ZNF774,ZNF649,ZNF607,ZNF140,ZNF44,ZNF790,ZNF708,ZNF25…
STRING clusters	CL:38621	Mixed, incl. Taste, and Trace-amine receptor activity	62	2.51266	bottom	6.03e-10		ks	9606.ENSP00000240615,9606.ENSP00000240619,9606.ENSP00000240687,9606.ENSP00000240691,9606.ENSP00000247879,9606.ENSP00000247881,9606.ENSP00000247883,9606.ENSP00000248150,9606.ENSP00000249284,9606.ENSP00000258034,9606.ENSP00000260402,9606.ENSP00000275198,9606.ENSP00000275200,9606.ENSP00000296142,9606.ENSP00000299454,9606.ENSP00000299459,9606.ENSP00000305970,9606.ENSP00000310856,9606.ENSP00000318956,…	TAS2R8,TAS2R10,TAS2R7,TAS2R9,TAS2R3,TAS2R4,TAS2R5,GNG13,TAS2R16,TAAR5,PLCB2,TAAR6,TAAR8,RTP3,OR10A5,OR2D2,OR4D5,VN1R4,OR52K2,OR2D3,TAS2R60,TAS1R1,TAS2R42,TAS1R3,VN1R2,ZNF627,GRM3,OR2T1,TAAR2,MOXD1,ROS1,OR10G9,TAS1R2,OR10A4,TAS2R19,TAS2R31,TAS2R13,GNAT3,TAS2R41,TAS2R40,OR10G8,GPR141,TAS2R39,TAS2R50,TAAR9,PALLD,TAS2R43,TAS2R46,TAS2R20,TAS2R14,TAS2R30,TAS2R38,OR10G7,OR51A4,OR6A2,OR2M4,OR52K1,OR2AG1,…
STRING clusters	CL:38835	Mixed, incl. Olfactory receptor subfamily 6C-like, and Odorant binding	34	3.97947	bottom	7.42e-09		ks	9606.ENSP00000269586,9606.ENSP00000276185,9606.ENSP00000303696,9606.ENSP00000303864,9606.ENSP00000307515,9606.ENSP00000307734,9606.ENSP00000319197,9606.ENSP00000321506,9606.ENSP00000323688,9606.ENSP00000324958,9606.ENSP00000325065,9606.ENSP00000326718,9606.ENSP00000334153,9606.ENSP00000334418,9606.ENSP00000334456,9606.ENSP00000342836,9606.ENSP00000351211,9606.ENSP00000351466,9606.ENSP00000367650,…	ARL5C,FRMPD3,ZNF57,OR8I2,OR9G4,OR6Q1,OR4K17,OR4X1,OR5T2,OR4C15,OR4A15,OR10A7,RFTN1,OR4C12,OR5D14,OR6C74,OR6C6,OR5AC2,OR5L2,OR4A5,TRIM48,OR4C16,OR5L1,OR5D13,OR4C11,OR6C1,OR2AP1,OR8J3,OR5B3,OR2A5,OR5AS1,OR4P4,OR4S2,OR4K13
STRING clusters	CL:38622	Mixed, incl. Taste, and Trace-amine receptor activity	56	2.48386	bottom	1.28e-08		ks	9606.ENSP00000240615,9606.ENSP00000240619,9606.ENSP00000240687,9606.ENSP00000240691,9606.ENSP00000247879,9606.ENSP00000247881,9606.ENSP00000247883,9606.ENSP00000248150,9606.ENSP00000249284,9606.ENSP00000258034,9606.ENSP00000260402,9606.ENSP00000275198,9606.ENSP00000275200,9606.ENSP00000296142,9606.ENSP00000299454,9606.ENSP00000299459,9606.ENSP00000310856,9606.ENSP00000318956,9606.ENSP00000320560,…	TAS2R8,TAS2R10,TAS2R7,TAS2R9,TAS2R3,TAS2R4,TAS2R5,GNG13,TAS2R16,TAAR5,PLCB2,TAAR6,TAAR8,RTP3,OR10A5,OR2D2,VN1R4,OR52K2,OR2D3,TAS2R60,TAS1R1,TAS2R42,TAS1R3,VN1R2,ZNF627,GRM3,OR2T1,TAAR2,MOXD1,ROS1,TAS1R2,OR10A4,TAS2R19,TAS2R31,TAS2R13,GNAT3,TAS2R41,TAS2R40,GPR141,TAS2R39,TAS2R50,TAAR9,PALLD,TAS2R43,TAS2R46,TAS2R20,TAS2R14,TAS2R30,TAS2R38,OR51A4,OR6A2,OR2M4,OR52K1,OR2AG1,OR13G1,OR10A2
STRING clusters	CL:35847	KRAB domain superfamily	109	0.867794	bottom	1.3e-08		ks	9606.ENSP00000196489,9606.ENSP00000217999,9606.ENSP00000221315,9606.ENSP00000240587,9606.ENSP00000243644,9606.ENSP00000253024,9606.ENSP00000262294,9606.ENSP00000262894,9606.ENSP00000269973,9606.ENSP00000270001,9606.ENSP00000270649,9606.ENSP00000276055,9606.ENSP00000282282,9606.ENSP00000282292,9606.ENSP00000282308,9606.ENSP00000284031,9606.ENSP00000291182,9606.ENSP00000292579,9606.ENSP00000292841,…	ZNF416,RHOXF1,ZNF432,TSHZ3,ZNF350,TRIM28,TRIM37,ZNF225,ZNF45,ZFP14,ZNF614,CHST7,ZNF547,ZNF773,ZNF256,DDAH1,ZNF235,ZNF250,ZNF585A,ZNF382,ZNF613,ZNF502,ZNF211,ZNF582,ZFP28,ZNF17,ZNF439,ZNF471,ZNF77,ZNF554,ZNF84,ZNF470,ZNF599,ZNF568,ZNF112,ZNF548,ZNF449,ZNF93,ZNF189,ZFP30,ZNF136,KRBOX4,ZNF774,ZNF649,ZNF607,ZNF140,ZNF44,ZNF790,ZNF816,ZNF441,SMARCAD1,ZNF808,ZNF528,KHDC4,ZNF75D,ZNF79,ZNF510,ZNF549,ZNF8…
STRING clusters	CL:38834	Mixed, incl. Odorant binding, and Olfactory receptor subfamily 6C-like	39	3.41271	bottom	1.33e-08		ks	9606.ENSP00000269586,9606.ENSP00000276185,9606.ENSP00000303490,9606.ENSP00000303696,9606.ENSP00000303864,9606.ENSP00000307515,9606.ENSP00000307734,9606.ENSP00000319197,9606.ENSP00000321506,9606.ENSP00000323688,9606.ENSP00000324958,9606.ENSP00000325065,9606.ENSP00000326718,9606.ENSP00000334153,9606.ENSP00000334418,9606.ENSP00000334456,9606.ENSP00000342836,9606.ENSP00000351211,9606.ENSP00000351466,…	ARL5C,FRMPD3,C5orf34,ZNF57,OR8I2,OR9G4,OR6Q1,OR4K17,OR4X1,OR5T2,OR4C15,OR4A15,OR10A7,RFTN1,OR4C12,OR5D14,OR6C74,OR6C6,OR5AC2,ARHGAP40,OR5D16,OR5L2,OR4A5,TRIM48,C11orf98,CCDC124,OR4C16,OR5L1,OR5D13,OR4C11,OR6C1,OR2AP1,OR8J3,OR5B3,OR2A5,OR5AS1,OR4P4,OR4S2,OR4K13
STRING clusters	CL:38483	Expression and translocation of olfactory receptors	60	2.25552	bottom	3.33e-08		ks	9606.ENSP00000248072,9606.ENSP00000279783,9606.ENSP00000283225,9606.ENSP00000300773,9606.ENSP00000300778,9606.ENSP00000306095,9606.ENSP00000307726,9606.ENSP00000308764,9606.ENSP00000311712,9606.ENSP00000316955,9606.ENSP00000318997,9606.ENSP00000319071,9606.ENSP00000321246,9606.ENSP00000321447,9606.ENSP00000324557,9606.ENSP00000326232,9606.ENSP00000328878,9606.ENSP00000331545,9606.ENSP00000335025,…	OR7C2,OR8K1,OR14K1,OR51B5,OR51Q1,OR10H2,OR2C1,OR52I2,RTP1,OR7A5,OR11H4,OR11H6,OR56A1,OR4S1,OR2M7,OR52D1,OR52E6,OR1G1,OR5D18,RTP2,OR5B21,OR14A2,OR6K6,OR11A1,LHFPL6,OR51I1,OR51B6,OR51B4,OR1A2,VWA2,OR51E1,KRTAP12-3,REEP1,TMEM235,OR52E8,OR8J1,OR52E5,OR51B2,SPATA31D3,OR6B1,OR10A6,OR9Q2,OR8A1,OR10Z1,OR51M1,OR51I2,OR7A10,OR2L13,OR52E4,OR1D2,OR1A1,OR6F1,OR2A25,OR5T1,OR4E2,OR1I1,OR2J2,OR7D4,OR2J3,OR1C1
STRING clusters	CL:38482	Expression and translocation of olfactory receptors	68	2.18401	bottom	7.73e-08		ks	9606.ENSP00000248072,9606.ENSP00000279783,9606.ENSP00000283225,9606.ENSP00000300773,9606.ENSP00000300778,9606.ENSP00000306095,9606.ENSP00000307159,9606.ENSP00000307726,9606.ENSP00000308764,9606.ENSP00000311712,9606.ENSP00000316955,9606.ENSP00000318997,9606.ENSP00000319071,9606.ENSP00000321246,9606.ENSP00000321447,9606.ENSP00000324557,9606.ENSP00000326232,9606.ENSP00000328878,9606.ENSP00000331545,…	OR7C2,OR8K1,OR14K1,OR51B5,OR51Q1,OR10H2,OR8B12,OR2C1,OR52I2,RTP1,OR7A5,OR11H4,OR11H6,OR56A1,OR4S1,OR2M7,OR52D1,OR52E6,OR1G1,OR5D18,OR8B4,RTP2,OR5B21,OR14A2,OR6K6,OR11A1,LHFPL6,OR51I1,OR51B6,OR51B4,OR1A2,VWA2,OR51E1,KRTAP12-3,REEP1,TMEM235,OR52E8,OR8J1,OR52E5,OR51B2,OR8D2,SPATA31D3,OR6B1,OR10A6,OR9Q2,OR8A1,OR10Z1,OR51M1,OR8B8,OR51I2,OR7A10,OR2L13,OR52E4,OR1D2,OR8B3,OR1A1,OR10D3,OR8B2,OR6F1,OR2A25,…
STRING clusters	CL:39006	Cadherin, N-terminal, and Domain of unknown function (DUF4596)	70	1.36316	bottom	2.24e-07		ks	9606.ENSP00000194152,9606.ENSP00000194155,9606.ENSP00000231130,9606.ENSP00000231134,9606.ENSP00000231136,9606.ENSP00000231137,9606.ENSP00000231173,9606.ENSP00000235307,9606.ENSP00000239444,9606.ENSP00000239446,9606.ENSP00000239449,9606.ENSP00000239450,9606.ENSP00000247956,9606.ENSP00000252085,9606.ENSP00000252087,9606.ENSP00000253807,9606.ENSP00000253812,9606.ENSP00000281146,9606.ENSP00000289269,…	PCDHB4,PCDHB2,PCDHB3,PCDHB5,PCDHB6,PCDHB7,PCDHB15,C1orf21,PCDHB8,PCDHB10,PCDHB14,PCDHB12,ZNF317,PCDHGA12,PCDHGC5,PCDHAC1,PCDHGA3,C4orf33,PCDHAC2,PCDHA13,CABP2,PCDHA10,PCDHGC4,OR2Y1,ANXA2R,OR4K5,OR4Q3,PCDHB13,PCDHB11,C5orf51,NKAPD1,PCDHGA2,PCDHGA11,PCDHGB7,PCDHGA8,PCDHGA10,PCDHA12,PCDHA11,POM121L12,PCDHA1,PCDHGB4,PCDHGB2,PCDHGB1,PCDHGA6,PCDHA3,PCDHGA5,PCDHGA7,PCDHGA1,PCDHA2,PCDHA6,PCDHA8,PCDHA4,PC…
STRING clusters	CL:35848	Krueppel associated box	83	0.8386	bottom	1.35e-06		ks	9606.ENSP00000217999,9606.ENSP00000221315,9606.ENSP00000240587,9606.ENSP00000243644,9606.ENSP00000253024,9606.ENSP00000262894,9606.ENSP00000270001,9606.ENSP00000270649,9606.ENSP00000282292,9606.ENSP00000282308,9606.ENSP00000284031,9606.ENSP00000292579,9606.ENSP00000292841,9606.ENSP00000292928,9606.ENSP00000293471,9606.ENSP00000296091,9606.ENSP00000301310,9606.ENSP00000301318,9606.ENSP00000305077,…	RHOXF1,ZNF432,TSHZ3,ZNF350,TRIM28,ZNF225,ZFP14,ZNF614,ZNF773,ZNF256,DDAH1,ZNF250,ZNF585A,ZNF382,ZNF613,ZNF502,ZNF582,ZFP28,ZNF439,ZNF471,ZNF554,ZNF84,ZNF470,ZNF568,ZNF548,ZNF93,ZNF189,ZFP30,ZNF136,ZNF774,ZNF649,ZNF140,ZNF44,ZNF790,ZNF816,ZNF441,SMARCAD1,ZNF808,ZNF528,KHDC4,ZNF549,ZNF81,ZNF566,ZNF605,ZNF248,ZNF765,ZNF665,ZNF682,ZNF610,ZNF385B,ZNF419,ZNF844,ZNF28,ZNF234,ZNF347,ZNF799,ZNF713,ZNF525,…
STRING clusters	CL:39007	Cadherin, N-terminal, and Domain of unknown function (DUF4596)	65	1.31562	bottom	1.86e-06		ks	9606.ENSP00000194152,9606.ENSP00000194155,9606.ENSP00000231130,9606.ENSP00000231134,9606.ENSP00000231136,9606.ENSP00000231137,9606.ENSP00000231173,9606.ENSP00000239444,9606.ENSP00000239446,9606.ENSP00000239449,9606.ENSP00000239450,9606.ENSP00000252085,9606.ENSP00000252087,9606.ENSP00000253807,9606.ENSP00000253812,9606.ENSP00000281146,9606.ENSP00000289269,9606.ENSP00000289272,9606.ENSP00000294288,…	PCDHB4,PCDHB2,PCDHB3,PCDHB5,PCDHB6,PCDHB7,PCDHB15,PCDHB8,PCDHB10,PCDHB14,PCDHB12,PCDHGA12,PCDHGC5,PCDHAC1,PCDHGA3,C4orf33,PCDHAC2,PCDHA13,CABP2,PCDHA10,PCDHGC4,OR2Y1,ANXA2R,OR4K5,OR4Q3,PCDHB13,PCDHB11,PCDHGA2,PCDHGA11,PCDHGB7,PCDHGA8,PCDHGA10,PCDHA12,PCDHA11,POM121L12,PCDHA1,PCDHGB4,PCDHGB2,PCDHGB1,PCDHGA6,PCDHA3,PCDHGA5,PCDHGA7,PCDHGA1,PCDHA2,PCDHA6,PCDHA8,PCDHA4,PCDHA9,PCDHA7,PCDHA5,PCDHGA4,PCD…
STRING clusters	CL:38623	Mixed, incl. Taste receptor type 2, and Trace-amine receptor activity	49	2.38113	bottom	1.91e-06		ks	9606.ENSP00000240615,9606.ENSP00000240619,9606.ENSP00000240687,9606.ENSP00000240691,9606.ENSP00000247879,9606.ENSP00000247881,9606.ENSP00000247883,9606.ENSP00000248150,9606.ENSP00000249284,9606.ENSP00000258034,9606.ENSP00000260402,9606.ENSP00000275198,9606.ENSP00000275200,9606.ENSP00000296142,9606.ENSP00000310856,9606.ENSP00000318956,9606.ENSP00000327724,9606.ENSP00000331867,9606.ENSP00000334050,…	TAS2R8,TAS2R10,TAS2R7,TAS2R9,TAS2R3,TAS2R4,TAS2R5,GNG13,TAS2R16,TAAR5,PLCB2,TAAR6,TAAR8,RTP3,VN1R4,OR52K2,TAS2R60,TAS1R1,TAS2R42,TAS1R3,VN1R2,ZNF627,GRM3,OR2T1,TAAR2,MOXD1,ROS1,TAS1R2,TAS2R19,TAS2R31,TAS2R13,GNAT3,TAS2R41,TAS2R40,GPR141,TAS2R39,TAS2R50,TAAR9,PALLD,TAS2R43,TAS2R46,TAS2R20,TAS2R14,TAS2R30,TAS2R38,OR51A4,OR2M4,OR52K1,OR13G1
STRING clusters	CL:35849	Krueppel associated box	77	0.820152	bottom	2.54e-06		ks	9606.ENSP00000221315,9606.ENSP00000240587,9606.ENSP00000243644,9606.ENSP00000253024,9606.ENSP00000262894,9606.ENSP00000270001,9606.ENSP00000270649,9606.ENSP00000282292,9606.ENSP00000284031,9606.ENSP00000292579,9606.ENSP00000292841,9606.ENSP00000292928,9606.ENSP00000293471,9606.ENSP00000305077,9606.ENSP00000309161,9606.ENSP00000321132,9606.ENSP00000331465,9606.ENSP00000333223,9606.ENSP00000334685,…	ZNF432,TSHZ3,ZNF350,TRIM28,ZNF225,ZFP14,ZNF614,ZNF773,DDAH1,ZNF250,ZNF585A,ZNF382,ZNF613,ZNF439,ZNF471,ZNF554,ZNF84,ZNF470,ZNF568,ZNF548,ZNF93,ZNF189,ZFP30,ZNF136,ZNF774,ZNF649,ZNF140,ZNF44,ZNF790,ZNF816,ZNF441,SMARCAD1,ZNF808,ZNF528,KHDC4,ZNF549,ZNF81,ZNF566,ZNF605,ZNF248,ZNF765,ZNF665,ZNF682,ZNF610,ZNF385B,ZNF419,ZNF844,ZNF28,ZNF234,ZNF347,ZNF799,ZNF713,ZNF525,C1orf52,ZNF829,ZNF674,ZNF260,ZNF34…
STRING clusters	CL:38484	Expression and translocation of olfactory receptors	48	2.19339	bottom	4.57e-06		ks	9606.ENSP00000248072,9606.ENSP00000279783,9606.ENSP00000283225,9606.ENSP00000306095,9606.ENSP00000307726,9606.ENSP00000308764,9606.ENSP00000311712,9606.ENSP00000316955,9606.ENSP00000318997,9606.ENSP00000319071,9606.ENSP00000321246,9606.ENSP00000321447,9606.ENSP00000324557,9606.ENSP00000328878,9606.ENSP00000335025,9606.ENSP00000350976,9606.ENSP00000353537,9606.ENSP00000355441,9606.ENSP00000357126,…	OR7C2,OR8K1,OR14K1,OR10H2,OR2C1,OR52I2,RTP1,OR7A5,OR11H4,OR11H6,OR56A1,OR4S1,OR2M7,OR52E6,OR5D18,RTP2,OR5B21,OR14A2,OR6K6,OR11A1,LHFPL6,VWA2,OR51E1,KRTAP12-3,REEP1,TMEM235,OR52E8,OR8J1,OR52E5,SPATA31D3,OR6B1,OR10A6,OR9Q2,OR8A1,OR10Z1,OR7A10,OR2L13,OR52E4,OR1D2,OR6F1,OR2A25,OR5T1,OR4E2,OR1I1,OR2J2,OR7D4,OR2J3,OR1C1
STRING clusters	CL:16052	Interferon alpha/beta/delta	7	5.19101	bottom	5.5e-06		afc	9606.ENSP00000239347,9606.ENSP00000369558,9606.ENSP00000369564,9606.ENSP00000369566,9606.ENSP00000369571,9606.ENSP00000369574,9606.ENSP00000411940	IFNA7,IFNA6,IFNA16,IFNA10,IFNA14,IFNA21,IFNA17
STRING clusters	CL:38485	Expression and translocation of olfactory receptors	38	2.58612	bottom	5.5e-06		ks	9606.ENSP00000248072,9606.ENSP00000279783,9606.ENSP00000283225,9606.ENSP00000306095,9606.ENSP00000307726,9606.ENSP00000308764,9606.ENSP00000311712,9606.ENSP00000316955,9606.ENSP00000318997,9606.ENSP00000319071,9606.ENSP00000321246,9606.ENSP00000324557,9606.ENSP00000328878,9606.ENSP00000335025,9606.ENSP00000350976,9606.ENSP00000353537,9606.ENSP00000355441,9606.ENSP00000366354,9606.ENSP00000380155,…	OR7C2,OR8K1,OR14K1,OR10H2,OR2C1,OR52I2,RTP1,OR7A5,OR11H4,OR11H6,OR56A1,OR2M7,OR52E6,OR5D18,RTP2,OR5B21,OR14A2,OR11A1,OR51E1,REEP1,OR52E8,OR8J1,OR52E5,OR6B1,OR10A6,OR9Q2,OR8A1,OR7A10,OR2L13,OR52E4,OR1D2,OR6F1,OR2A25,OR5T1,OR2J2,OR7D4,OR2J3,OR1C1
STRING clusters	CL:38840	Mostly uncharacterized, incl. Olfactory receptor subfamily 6C-like, and Protein localization to Golgi membrane	17	4.25662	bottom	5.5e-06		afc	9606.ENSP00000269586,9606.ENSP00000303696,9606.ENSP00000324958,9606.ENSP00000325065,9606.ENSP00000334456,9606.ENSP00000351211,9606.ENSP00000367650,9606.ENSP00000402414,9606.ENSP00000485295,9606.ENSP00000485319,9606.ENSP00000485428,9606.ENSP00000492971,9606.ENSP00000492978,9606.ENSP00000493166,9606.ENSP00000493325,9606.ENSP00000493384,9606.ENSP00000493389	ARL5C,ZNF57,OR4C15,OR4A15,OR5D14,OR6C6,OR5L2,TRIM48,OR4C16,OR5L1,OR5D13,OR4C11,OR6C1,OR8J3,OR5AS1,OR4P4,OR4S2
STRING clusters	CL:38842	Mixed, incl. Protein localization to Golgi membrane, and Odorant binding	12	4.19176	bottom	5.5e-06		afc	9606.ENSP00000269586,9606.ENSP00000324958,9606.ENSP00000325065,9606.ENSP00000367650,9606.ENSP00000402414,9606.ENSP00000485319,9606.ENSP00000485428,9606.ENSP00000492971,9606.ENSP00000493166,9606.ENSP00000493325,9606.ENSP00000493384,9606.ENSP00000493389	ARL5C,OR4C15,OR4A15,OR5L2,TRIM48,OR5L1,OR5D13,OR4C11,OR8J3,OR5AS1,OR4P4,OR4S2
STRING clusters	CL:38837	Mixed, incl. Odorant binding, and Olfactory receptor subfamily 6C-like	24	4.07777	bottom	9.35e-06		ks	9606.ENSP00000269586,9606.ENSP00000276185,9606.ENSP00000303696,9606.ENSP00000303864,9606.ENSP00000307734,9606.ENSP00000319197,9606.ENSP00000323688,9606.ENSP00000324958,9606.ENSP00000325065,9606.ENSP00000334153,9606.ENSP00000334456,9606.ENSP00000351211,9606.ENSP00000351466,9606.ENSP00000367650,9606.ENSP00000402414,9606.ENSP00000485295,9606.ENSP00000485319,9606.ENSP00000485428,9606.ENSP00000492971,…	ARL5C,FRMPD3,ZNF57,OR8I2,OR6Q1,OR4K17,OR5T2,OR4C15,OR4A15,RFTN1,OR5D14,OR6C6,OR5AC2,OR5L2,TRIM48,OR4C16,OR5L1,OR5D13,OR4C11,OR6C1,OR8J3,OR5AS1,OR4P4,OR4S2
STRING clusters	CL:35851	Krueppel associated box	59	0.788545	bottom	1.12e-05		ks	9606.ENSP00000221315,9606.ENSP00000243644,9606.ENSP00000253024,9606.ENSP00000262894,9606.ENSP00000270001,9606.ENSP00000270649,9606.ENSP00000282292,9606.ENSP00000292579,9606.ENSP00000292928,9606.ENSP00000293471,9606.ENSP00000305077,9606.ENSP00000309161,9606.ENSP00000331465,9606.ENSP00000333223,9606.ENSP00000334685,9606.ENSP00000337555,9606.ENSP00000342002,9606.ENSP00000343581,9606.ENSP00000344162,…	ZNF432,ZNF350,TRIM28,ZNF225,ZFP14,ZNF614,ZNF773,ZNF250,ZNF382,ZNF613,ZNF439,ZNF471,ZNF84,ZNF470,ZNF568,ZNF548,ZNF93,ZFP30,ZNF136,ZNF649,ZNF140,ZNF44,ZNF790,ZNF816,SMARCAD1,ZNF808,ZNF528,ZNF549,ZNF566,ZNF605,ZNF248,ZNF765,ZNF665,ZNF682,ZNF610,ZNF419,ZNF844,ZNF28,ZNF234,ZNF347,ZNF799,ZNF525,ZNF829,ZNF260,ZNF345,ZFP82,ZNF611,ZNF667,ZNF415,ZNF135,ZNF701,ZNF550,ZNF570,ZNF559,ZNF677,ZNF329,ZNF468,ZNF61…
STRING clusters	CL:35852	KRAB domain superfamily	51	0.833261	bottom	4e-05		ks	9606.ENSP00000221315,9606.ENSP00000243644,9606.ENSP00000253024,9606.ENSP00000262894,9606.ENSP00000270001,9606.ENSP00000270649,9606.ENSP00000282292,9606.ENSP00000292579,9606.ENSP00000292928,9606.ENSP00000293471,9606.ENSP00000331465,9606.ENSP00000333223,9606.ENSP00000334685,9606.ENSP00000337555,9606.ENSP00000342002,9606.ENSP00000343581,9606.ENSP00000344162,9606.ENSP00000347043,9606.ENSP00000347755,…	ZNF432,ZNF350,TRIM28,ZNF225,ZFP14,ZNF614,ZNF773,ZNF250,ZNF382,ZNF613,ZNF84,ZNF470,ZNF568,ZNF548,ZNF93,ZFP30,ZNF136,ZNF649,ZNF140,ZNF44,ZNF816,SMARCAD1,ZNF808,ZNF549,ZNF566,ZNF605,ZNF248,ZNF765,ZNF665,ZNF419,ZNF844,ZNF28,ZNF234,ZNF347,ZNF799,ZNF525,ZNF829,ZNF260,ZNF345,ZFP82,ZNF611,ZNF667,ZNF701,ZNF550,ZNF570,ZNF559,ZNF677,ZNF329,ZNF468,ZNF615,ZNF793
STRING clusters	CL:38845	Odorant binding, and B-Box-type zinc finger	6	4.98329	bottom	6.05e-05		afc	9606.ENSP00000324958,9606.ENSP00000325065,9606.ENSP00000367650,9606.ENSP00000402414,9606.ENSP00000485319,9606.ENSP00000493166	OR4C15,OR4A15,OR5L2,TRIM48,OR5L1,OR8J3
STRING clusters	CL:34525	Keratin-associated protein, PMG type, and Keratin-associated protein, type6/8/16/19/20/21	21	3.3484	bottom	6.23e-05		ks	9606.ENSP00000330720,9606.ENSP00000330746,9606.ENSP00000332690,9606.ENSP00000332805,9606.ENSP00000333887,9606.ENSP00000334287,9606.ENSP00000334560,9606.ENSP00000334866,9606.ENSP00000335503,9606.ENSP00000335566,9606.ENSP00000339238,9606.ENSP00000347635,9606.ENSP00000353742,9606.ENSP00000366976,9606.ENSP00000372286,9606.ENSP00000375109,9606.ENSP00000375482,9606.ENSP00000398619,9606.ENSP00000404517,…	KRTAP11-1,KRTAP20-2,KRTAP6-1,KRTAP8-1,KRTAP22-1,KRTAP21-2,KRTAP6-2,KRTAP15-1,KRTAP20-1,KRTAP21-1,KRTAP24-1,KRTAP13-1,KRTAP26-1,KRTAP1-4,KRTAP27-1,KRTAP13-3,KRTAP6-3,KRTAP25-1,KRTAP21-3,KRTAP7-1,SCYGR1
STRING clusters	CL:18934	Hemolytic uremic syndrome	5	5.24178	bottom	0.00012		afc	9606.ENSP00000256785,9606.ENSP00000284061,9606.ENSP00000314299,9606.ENSP00000356386,9606.ENSP00000356395	CFHR5,DGKE,CFHR1,CFHR4,CFHR3
STRING clusters	CL:34528	Keratin-associated protein, type6/8/16/19/20/21, and Keratin-associated protein, PMG type	14	3.22485	bottom	0.00012		afc	9606.ENSP00000330720,9606.ENSP00000330746,9606.ENSP00000332690,9606.ENSP00000332805,9606.ENSP00000333887,9606.ENSP00000334560,9606.ENSP00000334866,9606.ENSP00000335503,9606.ENSP00000347635,9606.ENSP00000353742,9606.ENSP00000375109,9606.ENSP00000375482,9606.ENSP00000479656,9606.ENSP00000493109	KRTAP11-1,KRTAP20-2,KRTAP6-1,KRTAP8-1,KRTAP22-1,KRTAP6-2,KRTAP15-1,KRTAP20-1,KRTAP13-1,KRTAP26-1,KRTAP13-3,KRTAP6-3,KRTAP7-1,SCYGR1
STRING clusters	CL:32011	Beta defensin	13	3.25578	bottom	0.00022		afc	9606.ENSP00000246105,9606.ENSP00000253381,9606.ENSP00000312702,9606.ENSP00000326309,9606.ENSP00000335382,9606.ENSP00000360190,9606.ENSP00000371643,9606.ENSP00000371813,9606.ENSP00000371825,9606.ENSP00000371835,9606.ENSP00000371847,9606.ENSP00000381703,9606.ENSP00000435010	DEFB129,DEFB118,DEFB114,DEFB124,DEFB128,DEFB110,DEFB135,DEFB132,DEFB127,DEFB126,DEFB125,DEFB113,DEFB134
STRING clusters	CL:29498	Mostly uncharacterized, incl. Brain expressed X-linked like family , and Bromodomain	142	1.033	bottom	0.00025		ks	9606.ENSP00000218249,9606.ENSP00000218348,9606.ENSP00000225235,9606.ENSP00000228936,9606.ENSP00000229002,9606.ENSP00000238789,9606.ENSP00000239882,9606.ENSP00000248139,9606.ENSP00000249064,9606.ENSP00000251089,9606.ENSP00000252979,9606.ENSP00000254029,9606.ENSP00000256441,9606.ENSP00000260283,9606.ENSP00000262210,9606.ENSP00000262752,9606.ENSP00000265018,9606.ENSP00000270112,9606.ENSP00000275034,…	RAB40AL,USP11,TBC1D12,ART4,RERGL,ATAD2B,ELF1,RAB40C,CCDC117,ANGEL1,ZNF337,WDR44,MRPS36,ARHGAP20,CSPP1,RPS6KA6,FAM184B,HUNK,PHIP,CPXCR1,PTPRO,C21orf58,EVA1C,MSANTD4,RNF187,CHCHD7,AAMDC,PCMTD2,WDR49,NIPSNAP2,MAGEF1,MAP7D3,DBF4B,PLAG1,XKR4,FAM110C,PAXBP1,CPNE8,TCEAL7,BRWD1,CYLC1,SH3BGR,KLHL15,PHF7,CCIN,TCAIM,MAGEH1,BEND7,OPHN1,ART3,ARMCX2,LCA5L,ZNF705A,ZNF711,MTHFSD,FAM110A,VEPH1,SHISA4,FAM110B,RPS6…
STRING clusters	CL:29658	Mostly uncharacterized, incl. Bromodomain, and Cytoskeletal calyx	65	1.56835	bottom	0.0003		ks	9606.ENSP00000228936,9606.ENSP00000229002,9606.ENSP00000238789,9606.ENSP00000239882,9606.ENSP00000254029,9606.ENSP00000260283,9606.ENSP00000262210,9606.ENSP00000262752,9606.ENSP00000265018,9606.ENSP00000270112,9606.ENSP00000275034,9606.ENSP00000276127,9606.ENSP00000291691,9606.ENSP00000300255,9606.ENSP00000306425,9606.ENSP00000318086,9606.ENSP00000323663,9606.ENSP00000325546,9606.ENSP00000328326,…	ART4,RERGL,ATAD2B,ELF1,WDR44,ARHGAP20,CSPP1,RPS6KA6,FAM184B,HUNK,PHIP,CPXCR1,C21orf58,EVA1C,CHCHD7,MAP7D3,DBF4B,PLAG1,XKR4,FAM110C,PAXBP1,BRWD1,CYLC1,SH3BGR,CCIN,OPHN1,ART3,LCA5L,ZNF711,FAM110A,FAM110B,TENT5C,ZNF275,IL1RAPL2,KLHL4,DACH2,POF1B,SH3BGRL,BRWD3,ITM2A,ELF2,CCDC171,LCORL,SLC35G5,SP140,MAP3K7CL,ETV2,HEPACAM2,TMEM68,SP140L,ZNF821,ZNF740,MUSTN1,NSMAF,XKR6,CYLC2,PLCXD2,TTC39B,SATL1,SDR16C5,…
STRING clusters	CL:39008	Cadherin, N-terminal, and Autosomal recessive nonsyndromic deafness 93	44	1.88109	bottom	0.00043		ks	9606.ENSP00000194152,9606.ENSP00000194155,9606.ENSP00000231130,9606.ENSP00000231134,9606.ENSP00000231136,9606.ENSP00000231137,9606.ENSP00000231173,9606.ENSP00000239444,9606.ENSP00000239446,9606.ENSP00000239449,9606.ENSP00000239450,9606.ENSP00000252087,9606.ENSP00000253807,9606.ENSP00000281146,9606.ENSP00000289269,9606.ENSP00000289272,9606.ENSP00000294288,9606.ENSP00000304234,9606.ENSP00000306918,…	PCDHB4,PCDHB2,PCDHB3,PCDHB5,PCDHB6,PCDHB7,PCDHB15,PCDHB8,PCDHB10,PCDHB14,PCDHB12,PCDHGC5,PCDHAC1,C4orf33,PCDHAC2,PCDHA13,CABP2,PCDHA10,PCDHGC4,OR2Y1,ANXA2R,OR4K5,OR4Q3,PCDHB13,PCDHB11,PCDHA12,PCDHA11,POM121L12,PCDHA1,PCDHA3,PCDHA2,PCDHA6,PCDHA8,PCDHA4,PCDHA9,PCDHA7,PCDHA5,PCDHB16,OR4M1,OR4K2,OR4D2,OR2AK2,OR4K1,OR4N2
STRING clusters	CL:29660	Mixed, incl. Cytoskeletal calyx, and Bromodomain	29	2.47096	bottom	0.00047		ks	9606.ENSP00000238789,9606.ENSP00000260283,9606.ENSP00000262752,9606.ENSP00000275034,9606.ENSP00000276127,9606.ENSP00000330753,9606.ENSP00000331556,9606.ENSP00000332513,9606.ENSP00000334996,9606.ENSP00000347710,9606.ENSP00000351008,9606.ENSP00000353922,9606.ENSP00000358458,9606.ENSP00000361663,9606.ENSP00000362206,9606.ENSP00000362217,9606.ENSP00000362238,9606.ENSP00000362308,9606.ENSP00000362372,…	ATAD2B,ARHGAP20,RPS6KA6,PHIP,CPXCR1,BRWD1,CYLC1,SH3BGR,CCIN,OPHN1,LCA5L,ZNF711,TENT5C,IL1RAPL2,KLHL4,DACH2,POF1B,SH3BGRL,BRWD3,CCDC171,SLC35G5,SP140,SP140L,XKR6,CYLC2,TTC39B,SATL1,CSNKA2IP,POU3F4
STRING clusters	CL:29659	Mixed, incl. Bromodomain, and Cytoskeletal calyx	38	2.03754	bottom	0.0006		ks	9606.ENSP00000238789,9606.ENSP00000239882,9606.ENSP00000254029,9606.ENSP00000260283,9606.ENSP00000262752,9606.ENSP00000275034,9606.ENSP00000276127,9606.ENSP00000318086,9606.ENSP00000330753,9606.ENSP00000331556,9606.ENSP00000332513,9606.ENSP00000334996,9606.ENSP00000347710,9606.ENSP00000351008,9606.ENSP00000353922,9606.ENSP00000358458,9606.ENSP00000359271,9606.ENSP00000361663,9606.ENSP00000362206,…	ATAD2B,ELF1,WDR44,ARHGAP20,RPS6KA6,PHIP,CPXCR1,MAP7D3,BRWD1,CYLC1,SH3BGR,CCIN,OPHN1,LCA5L,ZNF711,TENT5C,ZNF275,IL1RAPL2,KLHL4,DACH2,POF1B,SH3BGRL,BRWD3,ELF2,CCDC171,SLC35G5,SP140,ETV2,SP140L,ZNF821,ZNF740,XKR6,CYLC2,TTC39B,SATL1,VEZF1,CSNKA2IP,POU3F4
STRING clusters	CL:32010	Beta defensin	18	2.56005	bottom	0.00094		afc	9606.ENSP00000246105,9606.ENSP00000253381,9606.ENSP00000312702,9606.ENSP00000326309,9606.ENSP00000335382,9606.ENSP00000360190,9606.ENSP00000365486,9606.ENSP00000365492,9606.ENSP00000371643,9606.ENSP00000371813,9606.ENSP00000371825,9606.ENSP00000371835,9606.ENSP00000371847,9606.ENSP00000381703,9606.ENSP00000383396,9606.ENSP00000383398,9606.ENSP00000417128,9606.ENSP00000435010	DEFB129,DEFB118,DEFB114,DEFB124,DEFB128,DEFB110,DEFB123,DEFB119,DEFB135,DEFB132,DEFB127,DEFB126,DEFB125,DEFB113,DEFB116,DEFB115,DEFB121,DEFB134
STRING clusters	CL:23140	GABA-gated chloride ion channel activity	15	2.81094	bottom	0.0011		afc	9606.ENSP00000264318,9606.ENSP00000274545,9606.ENSP00000274547,9606.ENSP00000295452,9606.ENSP00000295454,9606.ENSP00000308725,9606.ENSP00000359337,9606.ENSP00000367848,9606.ENSP00000382953,9606.ENSP00000393097,9606.ENSP00000402861,9606.ENSP00000410732,9606.ENSP00000427603,9606.ENSP00000469332,9606.ENSP00000479113	GABRA4,GABRA6,GABRB2,GABRG1,GABRB1,GABRB3,GABRA3,GABRD,GABRA5,GABRA1,PLCL1,GABRG2,GABRA2,GABRQ,GABRG3
STRING clusters	CL:38487	Mixed, incl. Olfactory receptor binding, and Serpentine type 7TM GPCR chemoreceptor Srsx	30	2.13448	bottom	0.0011		ks	9606.ENSP00000248072,9606.ENSP00000279783,9606.ENSP00000306095,9606.ENSP00000307726,9606.ENSP00000308764,9606.ENSP00000311712,9606.ENSP00000316955,9606.ENSP00000318997,9606.ENSP00000319071,9606.ENSP00000321246,9606.ENSP00000324557,9606.ENSP00000335025,9606.ENSP00000350976,9606.ENSP00000353537,9606.ENSP00000366354,9606.ENSP00000380155,9606.ENSP00000392197,9606.ENSP00000477259,9606.ENSP00000492907,…	OR7C2,OR8K1,OR10H2,OR2C1,OR52I2,RTP1,OR7A5,OR11H4,OR11H6,OR56A1,OR2M7,OR5D18,RTP2,OR5B21,OR11A1,OR51E1,REEP1,OR8J1,OR6B1,OR10A6,OR9Q2,OR8A1,OR7A10,OR2L13,OR1D2,OR2A25,OR5T1,OR2J2,OR7D4,OR2J3
STRING clusters	CL:37496	Mostly uncharacterized, incl. Krueppel associated box, and NEMP family	82	0.979072	bottom	0.0016		ks	9606.ENSP00000239830,9606.ENSP00000246532,9606.ENSP00000261038,9606.ENSP00000269445,9606.ENSP00000278590,9606.ENSP00000281722,9606.ENSP00000283474,9606.ENSP00000290974,9606.ENSP00000296600,9606.ENSP00000297423,9606.ENSP00000300128,9606.ENSP00000302562,9606.ENSP00000303394,9606.ENSP00000305852,9606.ENSP00000307860,9606.ENSP00000313500,9606.ENSP00000323635,9606.ENSP00000330240,9606.ENSP00000331298,…	CCDC77,IGFLR1,SLC49A4,DYM,ZC3H12C,RBM46,UBALD1,ZFYVE28,ZNF474,SPIDR,NEMP1,HSPBAP1,HSPB3,TM4SF4,DIRC1,HROB,FAM210A,CCDC34,UBALD2,C11orf87,C12orf60,FGFBP3,EXD3,OR5W2,ZNF678,RHEX,PRXL2C,ZNF367,TMEM255B,LAYN,C9orf40,SPDYC,FAM216A,IGFBPL1,ZFAT,ATAD3A,GOLM1,CCDC150,KRTAP19-6,CCDC50,SMCO3,ACSM4,NEMP2,MORN2,AGBL3,ZNF736,PHGR1,ZNF90,FIGNL1,IGFL1,ZNF679,C3orf14,ANKAR,KBTBD3,ZSCAN5C,ENSP00000457704,ZFP90,CC…
STRING clusters	CL:21885	Catenin complex	17	2.57312	bottom	0.0017		afc	9606.ENSP00000261769,9606.ENSP00000262150,9606.ENSP00000262717,9606.ENSP00000264012,9606.ENSP00000264463,9606.ENSP00000265071,9606.ENSP00000268603,9606.ENSP00000269141,9606.ENSP00000289746,9606.ENSP00000304669,9606.ENSP00000371689,9606.ENSP00000371710,9606.ENSP00000381058,9606.ENSP00000384638,9606.ENSP00000389714,9606.ENSP00000462701,9606.ENSP00000495360	CDH1,CDH19,CDH20,CDH3,CDH10,CDH6,CDH11,CDH2,CDH15,CTNNA1,CDH12,CDH18,CDH7,CTNNA2,CTNNA3,CDH8,CTNNB1
STRING clusters	CL:29661	Mixed, incl. Cytoskeletal calyx, and Nuclear body protein Sp140, bromodomain	21	2.80525	bottom	0.0017		ks	9606.ENSP00000238789,9606.ENSP00000260283,9606.ENSP00000262752,9606.ENSP00000275034,9606.ENSP00000276127,9606.ENSP00000331556,9606.ENSP00000334996,9606.ENSP00000347710,9606.ENSP00000353922,9606.ENSP00000358458,9606.ENSP00000361663,9606.ENSP00000362206,9606.ENSP00000362217,9606.ENSP00000362238,9606.ENSP00000362372,9606.ENSP00000375899,9606.ENSP00000397911,9606.ENSP00000420256,9606.ENSP00000425421,…	ATAD2B,ARHGAP20,RPS6KA6,PHIP,CPXCR1,CYLC1,CCIN,OPHN1,ZNF711,TENT5C,IL1RAPL2,KLHL4,DACH2,POF1B,BRWD3,SP140,SP140L,CYLC2,SATL1,CSNKA2IP,POU3F4
STRING clusters	CL:23142	GABA-gated chloride ion channel activity	10	3.28812	bottom	0.0018		afc	9606.ENSP00000264318,9606.ENSP00000274547,9606.ENSP00000295452,9606.ENSP00000295454,9606.ENSP00000308725,9606.ENSP00000367848,9606.ENSP00000393097,9606.ENSP00000402861,9606.ENSP00000410732,9606.ENSP00000427603	GABRA4,GABRB2,GABRG1,GABRB1,GABRB3,GABRD,GABRA1,PLCL1,GABRG2,GABRA2
STRING clusters	CL:34419	Keratin	84	1.51698	bottom	0.0019		ks	9606.ENSP00000007735,9606.ENSP00000209718,9606.ENSP00000225550,9606.ENSP00000225899,9606.ENSP00000246646,9606.ENSP00000246662,9606.ENSP00000251645,9606.ENSP00000251646,9606.ENSP00000252245,9606.ENSP00000254072,9606.ENSP00000257901,9606.ENSP00000257974,9606.ENSP00000264651,9606.ENSP00000293670,9606.ENSP00000293745,9606.ENSP00000301656,9606.ENSP00000305263,9606.ENSP00000305975,9606.ENSP00000307014,…	KRT33A,KRT23,KRT37,KRT32,KRT38,KRT9,KRT31,KRT33B,KRT75,KRTAP9-8,KRT85,KRT82,KRT24,KRT83,KRT72,KRT27,KRT28,KRTAP1-1,KRT73,KRT74,KRT25,KRTAP4-6,KRTAP4-8,KRTAP11-1,KRTAP20-2,KRTAP6-1,KRTAP8-1,KRTAP22-1,KRTAP17-1,KRTAP21-2,KRTAP6-2,KRT26,KRTAP15-1,KRTAP9-4,KRTAP19-5,KRTAP20-1,KRTAP21-1,KRTAP19-4,KRTAP19-2,KRTAP24-1,KRTAP4-5,KRTAP1-3,KRTAP13-1,KRT39,DSG4,KRTAP26-1,KRTAP1-5,KRTAP4-2,KRTAP1-4,KRT40,KRT8…
STRING clusters	CL:34483	Keratin, high sulfur B2 protein	18	2.46666	bottom	0.0022		afc	9606.ENSP00000254072,9606.ENSP00000305975,9606.ENSP00000328444,9606.ENSP00000333993,9606.ENSP00000334922,9606.ENSP00000340546,9606.ENSP00000344420,9606.ENSP00000355302,9606.ENSP00000366955,9606.ENSP00000375076,9606.ENSP00000375151,9606.ENSP00000375236,9606.ENSP00000375238,9606.ENSP00000375429,9606.ENSP00000375430,9606.ENSP00000377576,9606.ENSP00000381489,9606.ENSP00000392189	KRTAP9-8,KRTAP1-1,KRTAP4-8,KRTAP17-1,KRTAP9-4,KRTAP4-5,KRTAP1-3,KRTAP1-5,KRTAP4-2,KRTAP4-4,KRTAP4-3,KRTAP4-7,KRTAP2-1,KRTAP3-2,KRTAP3-1,KRTAP9-9,KRTAP4-1,KRTAP9-3
STRING clusters	CL:7281	Chromosome organization involved in meiotic cell cycle, and Cohesin Loading onto Chromatin	52	1.5933	bottom	0.0022		ks	9606.ENSP00000218089,9606.ENSP00000254336,9606.ENSP00000262815,9606.ENSP00000263187,9606.ENSP00000274361,9606.ENSP00000275517,9606.ENSP00000280358,9606.ENSP00000282516,9606.ENSP00000291560,9606.ENSP00000293695,9606.ENSP00000296682,9606.ENSP00000297338,9606.ENSP00000298767,9606.ENSP00000301896,9606.ENSP00000303427,9606.ENSP00000303978,9606.ENSP00000306999,9606.ENSP00000313851,9606.ENSP00000314484,…	STAG2,C19orf57,MAU2,MSH4,ANKRD31,CDCA5,TEX12,NIPBL,HSF2BP,SYCE2,PRDM9,RAD21,WAPL,MAJIN,PDS5A,SYCE1,ESCO2,PDS5B,MEIOB,SMC1A,C14orf39,REC114,SPDYA,TERB2,SMC1B,SYCP2,SGO2,C11orf80,SMC3,HORMAD1,SYCP1,C1orf146,HFM1,SPO11,SHOC1,MSH5,STAG1,SYCP3,TEX11,MEI1,HORMAD2,SYCE3,RAD21L1,RNF212,CCDC36,CCNB1IP1,SPATA22,TERB1,CNTD1,MEI4,STAG3,REC8
STRING clusters	CL:31912	Proline-rich, and Histatin/statherin family	10	3.20407	bottom	0.0032		afc	9606.ENSP00000228811,9606.ENSP00000246895,9606.ENSP00000279575,9606.ENSP00000374013,9606.ENSP00000382485,9606.ENSP00000420826,9606.ENSP00000424501,9606.ENSP00000432561,9606.ENSP00000442626,9606.ENSP00000481313	PRR4,STATH,PRB4,PRB2,OPRPN,PRB1,HTN1,HTN3,PRB3,SMR3B
STRING clusters	CL:34418	Keratin	90	1.28812	bottom	0.0033		ks	9606.ENSP00000007735,9606.ENSP00000209718,9606.ENSP00000225550,9606.ENSP00000225899,9606.ENSP00000246646,9606.ENSP00000246662,9606.ENSP00000251645,9606.ENSP00000251646,9606.ENSP00000252245,9606.ENSP00000254072,9606.ENSP00000257901,9606.ENSP00000257951,9606.ENSP00000257974,9606.ENSP00000264651,9606.ENSP00000293670,9606.ENSP00000293745,9606.ENSP00000301263,9606.ENSP00000301656,9606.ENSP00000305263,…	KRT33A,KRT23,KRT37,KRT32,KRT38,KRT9,KRT31,KRT33B,KRT75,KRTAP9-8,KRT85,KRT84,KRT82,KRT24,KRT83,KRT72,LY6D,KRT27,KRT28,KRTAP1-1,KRT73,KRT74,KRT25,MAL,KRTAP4-6,KRTAP4-8,KRT36,KRTAP11-1,KRTAP20-2,KRTAP6-1,KRTAP8-1,KRTAP22-1,KRTAP17-1,KRTAP21-2,KRTAP6-2,KRT26,KRTAP15-1,KRTAP9-4,KRTAP19-5,KRTAP20-1,KRTAP21-1,KRTAP19-4,KRTAP19-2,KRTAP24-1,KRTAP4-5,KRTAP1-3,KRTAP13-1,KRT39,DSG4,KRTAP26-1,KRTAP1-5,FIBCD1,…
STRING clusters	CL:37497	Mostly uncharacterized, incl. UBA-like domain-containing protein 1/2, and ATPase family AAA domain-containing protein 3, N-terminal	51	0.821688	bottom	0.0033		ks	9606.ENSP00000239830,9606.ENSP00000278590,9606.ENSP00000283474,9606.ENSP00000296600,9606.ENSP00000297423,9606.ENSP00000300128,9606.ENSP00000313500,9606.ENSP00000323635,9606.ENSP00000330240,9606.ENSP00000331298,9606.ENSP00000331581,9606.ENSP00000342448,9606.ENSP00000356093,9606.ENSP00000364382,9606.ENSP00000364405,9606.ENSP00000364502,9606.ENSP00000364765,9606.ENSP00000366050,9606.ENSP00000366901,…	CCDC77,ZC3H12C,UBALD1,ZNF474,SPIDR,NEMP1,HROB,FAM210A,CCDC34,UBALD2,C11orf87,OR5W2,RHEX,PRXL2C,ZNF367,TMEM255B,LAYN,C9orf40,FAM216A,ZFAT,ATAD3A,CCDC150,CCDC50,AGBL3,ZNF736,ZNF90,FIGNL1,ZNF679,C3orf14,KBTBD3,ZSCAN5C,ENSP00000457704,ZFP90,CCDC106,K7ERI5_HUMAN,M0R036_HUMAN,ENSP00000471613,M0R1X1_HUMAN,M0R233_HUMAN,M0R2Z0_HUMAN,V9GYS6_HUMAN,C18orf54,ENSP00000481316,COLCA2,C11orf53,CCDC192,TMEM225B,OR…
STRING clusters	CL:7825	Mixed, incl. NAP-like superfamily, and RNA recognition motif	70	0.875249	bottom	0.0033		ks	9606.ENSP00000155093,9606.ENSP00000250831,9606.ENSP00000262848,9606.ENSP00000263095,9606.ENSP00000302978,9606.ENSP00000306549,9606.ENSP00000308012,9606.ENSP00000308759,9606.ENSP00000316598,9606.ENSP00000316861,9606.ENSP00000321856,9606.ENSP00000322408,9606.ENSP00000324827,9606.ENSP00000327959,9606.ENSP00000334113,9606.ENSP00000334294,9606.ENSP00000338967,9606.ENSP00000342812,9606.ENSP00000345633,…	ZFY,RBMY1J,PRKX,ZNF264,SPRY3,HSFY2,PABPC5,ZBTB21,GTPBP6,GPM6B,CRELD1,KDM5D,AKAP17A,TGIF1,DHRSX,TCFL5,ARHGAP6,USP9Y,ZCCHC13,HNRNPA1L2,TXLNB,DDX3Y,EIF1AY,PCDH11Y,TSPYL1,NAP1L3,PCDH11X,CHIC1,CDX4,NAP1L2,TXLNA,TGIF2,TSPYL2,ZFX,TXLNG,C2CD2,EGFL6,HCCS,SHROOM2,VCX3B,VCX,VCX3A,ARSF,ARSD,ZBED1,ASMTL,SHOX,PLCXD1,TSPY8,AMELY,SRY,N4BP2L2,DAZ4,PABPN1L,TSPYL4,ZNF805,TGFBI,TCEANC,FAM9A,UTY,WSCD2,BCL2L2-PABPN1,T…
STRING clusters	CL:29584	Brain expressed X-linked like family , and Armadillo-like	27	1.25783	bottom	0.0034		ks	9606.ENSP00000218348,9606.ENSP00000311343,9606.ENSP00000329794,9606.ENSP00000349281,9606.ENSP00000358519,9606.ENSP00000361708,9606.ENSP00000361711,9606.ENSP00000361712,9606.ENSP00000361728,9606.ENSP00000361765,9606.ENSP00000361770,9606.ENSP00000361780,9606.ENSP00000361813,9606.ENSP00000361860,9606.ENSP00000361866,9606.ENSP00000361917,9606.ENSP00000377369,9606.ENSP00000390232,9606.ENSP00000442521,…	USP11,WDR49,TCEAL7,ARMCX2,NHLH2,TCEAL1,TCEAL3,TCEAL4,BEX3,TCEAL5,TCEAL8,BEX4,BEX1,TCEAL6,TCEAL2,ARMCX1,LRRC74A,ZBBX,BEX2,TENT5D,BEX5,PTGR2,SLC25A14,SERPINI2,TCEAL9,GPRASP1,FAM161B
STRING clusters	CL:34479	Keratin, high sulfur B2 protein	23	2.32796	bottom	0.0044		ks	9606.ENSP00000254072,9606.ENSP00000305975,9606.ENSP00000328270,9606.ENSP00000328444,9606.ENSP00000333993,9606.ENSP00000334922,9606.ENSP00000340546,9606.ENSP00000344420,9606.ENSP00000355302,9606.ENSP00000366955,9606.ENSP00000375076,9606.ENSP00000375151,9606.ENSP00000375232,9606.ENSP00000375236,9606.ENSP00000375238,9606.ENSP00000375428,9606.ENSP00000375429,9606.ENSP00000375430,9606.ENSP00000377576,…	KRTAP9-8,KRTAP1-1,KRTAP4-6,KRTAP4-8,KRTAP17-1,KRTAP9-4,KRTAP4-5,KRTAP1-3,KRTAP1-5,KRTAP4-2,KRTAP4-4,KRTAP4-3,KRTAP4-11,KRTAP4-7,KRTAP2-1,KRTAP3-3,KRTAP3-2,KRTAP3-1,KRTAP9-9,KRTAP4-12,KRTAP9-1,KRTAP4-1,KRTAP9-3
STRING clusters	CL:38624	Taste receptor type 2, and GPCR, family 3, extracellular calcium-sensing receptor-related	36	2.27504	bottom	0.0046		ks	9606.ENSP00000240615,9606.ENSP00000240619,9606.ENSP00000240687,9606.ENSP00000240691,9606.ENSP00000247879,9606.ENSP00000247881,9606.ENSP00000247883,9606.ENSP00000248150,9606.ENSP00000249284,9606.ENSP00000260402,9606.ENSP00000296142,9606.ENSP00000327724,9606.ENSP00000331867,9606.ENSP00000334050,9606.ENSP00000344411,9606.ENSP00000354414,9606.ENSP00000355316,9606.ENSP00000357494,9606.ENSP00000364520,…	TAS2R8,TAS2R10,TAS2R7,TAS2R9,TAS2R3,TAS2R4,TAS2R5,GNG13,TAS2R16,PLCB2,RTP3,TAS2R60,TAS1R1,TAS2R42,TAS1R3,ZNF627,GRM3,ROS1,TAS1R2,TAS2R19,TAS2R31,TAS2R13,GNAT3,TAS2R41,TAS2R40,TAS2R39,TAS2R50,PALLD,TAS2R43,TAS2R46,TAS2R20,TAS2R14,TAS2R30,TAS2R38,OR2M4,OR13G1
STRING clusters	CL:25994	Mixed, incl. Centriole replication, and Centriolar subdistal appendage	49	1.28709	bottom	0.0053		ks	9606.ENSP00000257287,9606.ENSP00000262127,9606.ENSP00000264935,9606.ENSP00000269392,9606.ENSP00000270861,9606.ENSP00000278935,9606.ENSP00000281142,9606.ENSP00000287482,9606.ENSP00000295124,9606.ENSP00000295872,9606.ENSP00000298832,9606.ENSP00000303058,9606.ENSP00000306105,9606.ENSP00000306760,9606.ENSP00000316681,9606.ENSP00000317144,9606.ENSP00000317902,9606.ENSP00000327077,9606.ENSP00000334379,…	CEP135,CEP76,CEP72,CEP131,PLK4,CEP164,SCLT1,SASS6,CCDC138,SPICE1,TTLL5,CEP120,CEP89,LRRC45,CEP295,PIBF1,CEP57,PCM1,C2CD3,CEP63,CEP97,CDK5RAP2,KIAA0586,PCNT,KIAA0753,CEP170,STIL,CNTRL,CROCC,CNTROB,CNTLN,CEP152,CCP110,CENPJ,NIN,CCDC66,CEP250,CEP83,KIF24,KIF2A,ODF2,CCDC14,CEP192,CEP128,CCDC68,CCDC61,CCDC120,MPHOSPH9,FBF1
STRING clusters	CL:31137	Mostly uncharacterized, incl. Congenital ptosis, and Kenny-Caffey syndrome type 2	12	2.80436	bottom	0.0053		afc	9606.ENSP00000262219,9606.ENSP00000297405,9606.ENSP00000340660,9606.ENSP00000341565,9606.ENSP00000362294,9606.ENSP00000367655,9606.ENSP00000374135,9606.ENSP00000379065,9606.ENSP00000414721,9606.ENSP00000489225,9606.ENSP00000493410,9606.ENSP00000498627	ANXA13,CSMD3,ELSPBP1,FAM111B,PTPRT,PKHD1L1,LRP1B,TRPS1,WBP1L,CSMD1,OR2L2,ZFHX4
STRING clusters	CL:23138	GABA-A receptor complex	20	2.22338	bottom	0.0054		afc	9606.ENSP00000264318,9606.ENSP00000274545,9606.ENSP00000274547,9606.ENSP00000295452,9606.ENSP00000295454,9606.ENSP00000308725,9606.ENSP00000359337,9606.ENSP00000359353,9606.ENSP00000367848,9606.ENSP00000382953,9606.ENSP00000386029,9606.ENSP00000393097,9606.ENSP00000402861,9606.ENSP00000410732,9606.ENSP00000412673,9606.ENSP00000427603,9606.ENSP00000430100,9606.ENSP00000469332,9606.ENSP00000479113,…	GABRA4,GABRA6,GABRB2,GABRG1,GABRB1,GABRB3,GABRA3,GABRE,GABRD,GABRA5,GABRR2,GABRA1,PLCL1,GABRG2,GABRR1,GABRA2,GABRP,GABRQ,GABRG3,GABRR3
STRING clusters	CL:27019	Mixed, incl. Establishment of planar polarity, and Protein FAM228	20	2.20816	bottom	0.0059		afc	9606.ENSP00000272321,9606.ENSP00000280020,9606.ENSP00000286744,9606.ENSP00000313309,9606.ENSP00000315417,9606.ENSP00000326708,9606.ENSP00000333539,9606.ENSP00000334003,9606.ENSP00000334072,9606.ENSP00000354504,9606.ENSP00000364568,9606.ENSP00000364749,9606.ENSP00000376910,9606.ENSP00000420949,9606.ENSP00000431759,9606.ENSP00000433816,9606.ENSP00000447057,9606.ENSP00000476145,9606.ENSP00000480627,…	WDPCP,KIAA1328,ADAMTSL3,FUZ,ALX1,OVCH1,MIPOL1,INTU,TMEM212,ASTN2,C9orf129,CPLANE2,LRRIQ1,ENSP00000420949,CFAP54,TSPAN19,C12orf45,FRK,C7orf77,FAM228B
STRING clusters	CL:36064	KRAB domain superfamily	21	1.70224	bottom	0.0065		ks	9606.ENSP00000240499,9606.ENSP00000295896,9606.ENSP00000301547,9606.ENSP00000303533,9606.ENSP00000309330,9606.ENSP00000329793,9606.ENSP00000332595,9606.ENSP00000333776,9606.ENSP00000340683,9606.ENSP00000349401,9606.ENSP00000349494,9606.ENSP00000350085,9606.ENSP00000351042,9606.ENSP00000352836,9606.ENSP00000360269,9606.ENSP00000395733,9606.ENSP00000413660,9606.ENSP00000418719,9606.ENSP00000436212,…	ZNF141,C3orf49,ZNF443,ZNF138,ZNF680,ZNF85,ZNF92,ZNF479,ZNF823,ZNF708,ZNF254,ZNF43,ZNF100,ZNF675,TACSTD2,ZNF737,ZNF492,ZNF273,ZNF707,ZNF253,ZNF107
STRING clusters	CL:16013	Overview of interferons-mediated signaling pathway	29	2.02605	bottom	0.0067		ks	9606.ENSP00000215794,9606.ENSP00000227752,9606.ENSP00000229135,9606.ENSP00000239347,9606.ENSP00000270139,9606.ENSP00000276927,9606.ENSP00000327824,9606.ENSP00000329991,9606.ENSP00000330341,9606.ENSP00000330393,9606.ENSP00000333639,9606.ENSP00000343957,9606.ENSP00000356713,9606.ENSP00000369553,9606.ENSP00000369554,9606.ENSP00000369558,9606.ENSP00000369564,9606.ENSP00000369566,9606.ENSP00000369571,…	USP18,IL10RA,IFNG,IFNA7,IFNAR1,IFNA1,IFNLR1,IFNL1,SOCS3,LEPR,IFNL2,IFNAR2,IFNGR1,IFNA8,IFNA2,IFNA6,IFNA16,IFNA10,IFNA14,IFNA21,IFNB1,JAK2,IFNGR2,IFNA17,IL10,IFNA4,IFNA13,IFNL3,IFNA5
STRING clusters	CL:35853	KRAB domain superfamily	30	1.08081	bottom	0.0067		ks	9606.ENSP00000221315,9606.ENSP00000262894,9606.ENSP00000270001,9606.ENSP00000282292,9606.ENSP00000292579,9606.ENSP00000292928,9606.ENSP00000333223,9606.ENSP00000334685,9606.ENSP00000337555,9606.ENSP00000343581,9606.ENSP00000365407,9606.ENSP00000376010,9606.ENSP00000376135,9606.ENSP00000379208,9606.ENSP00000379689,9606.ENSP00000379702,9606.ENSP00000388864,9606.ENSP00000392024,9606.ENSP00000400878,…	ZNF432,ZNF225,ZFP14,ZNF773,ZNF250,ZNF382,ZNF470,ZNF568,ZNF548,ZFP30,ZNF549,ZNF566,ZNF605,ZNF248,ZNF765,ZNF665,ZNF419,ZNF844,ZNF234,ZNF347,ZNF829,ZNF345,ZFP82,ZNF667,ZNF550,ZNF570,ZNF559,ZNF677,ZNF329,ZNF793
STRING clusters	CL:39046	Expression and translocation of olfactory receptors	4	4.64093	bottom	0.0067		afc	9606.ENSP00000319511,9606.ENSP00000330049,9606.ENSP00000492985,9606.ENSP00000493327	OR4K5,OR4Q3,OR4M1,OR4N2
STRING clusters	CL:22977	Postsynaptic cell membrane, and Protein-protein interactions at synapses	152	0.86818	bottom	0.0092		ks	9606.ENSP00000064571,9606.ENSP00000219197,9606.ENSP00000231021,9606.ENSP00000234389,9606.ENSP00000246529,9606.ENSP00000248668,9606.ENSP00000249363,9606.ENSP00000254488,9606.ENSP00000254667,9606.ENSP00000255380,9606.ENSP00000256509,9606.ENSP00000260191,9606.ENSP00000263269,9606.ENSP00000263665,9606.ENSP00000264318,9606.ENSP00000264428,9606.ENSP00000264638,9606.ENSP00000264833,9606.ENSP00000265113,…	CBLN4,CBLN1,CDH9,GRIN3B,LRFN3,LRFN1,LRRC4,SLC6A11,PTPRE,CHRM3,CHL1,HTR3B,GRIN2D,CNTN3,GABRA4,GLRB,CNTNAP1,OLFM2,SLC1A3,NRXN2,CLSTN3,CBLN2,CACNG8,CNIH3,GLRA3,GABRA6,GABRB2,LRRC4C,SLC1A2,GRID2,GRIA4,GRM1,LHFPL4,GRIN2C,SHANK1,LRRTM1,GABRG1,GABRB1,GRIA2,LRFN5,CACNG2,GRIK5,NLGN2,HOMER2,GRM5,NPTX1,GABRB3,VWC2L,CNIH2,LRFN4,NETO1,DLGAP1,HTR3C,GRIK1,GRID1,CNTN2,GRIN2A,SLITRK2,HOMER1,GLDN,FBXO40,SLC6A13,NF…
STRING clusters	CL:34570	Keratin-associated matrix	6	3.7743	bottom	0.0092		afc	9606.ENSP00000334985,9606.ENSP00000335567,9606.ENSP00000335660,9606.ENSP00000375108,9606.ENSP00000386376,9606.ENSP00000388094	KRTAP19-5,KRTAP19-4,KRTAP19-2,KRTAP19-1,KRTAP19-3,KRBOX1
STRING clusters	CL:6144	DNA repair pathways, full network, and HDR through Homologous Recombination (HRR)	124	0.768406	bottom	0.0094		ks	9606.ENSP00000013807,9606.ENSP00000216024,9606.ENSP00000229769,9606.ENSP00000231790,9606.ENSP00000233146,9606.ENSP00000234420,9606.ENSP00000235310,9606.ENSP00000240488,9606.ENSP00000241436,9606.ENSP00000243326,9606.ENSP00000254719,9606.ENSP00000258428,9606.ENSP00000258774,9606.ENSP00000259008,9606.ENSP00000260810,9606.ENSP00000260947,9606.ENSP00000264233,9606.ENSP00000264926,9606.ENSP00000265038,…	ERCC1,DMC1,FANCE,MLH1,MSH2,MSH6,MAD2L2,MND1,POLK,RIF1,RPA1,REV1,HUS1,BRIP1,TOPBP1,BARD1,POLQ,RAD18,ERCC8,MSH3,UBE2B,NBN,PMS2,GTF2H1,FANCM,ETAA1,SHPRH,ATM,XPC,FANCD2,FANCC,SLX4,HELQ,WRN,ATP23,MUS81,HLTF,SWSAP1,RMI2,ERCC4,FANCI,RAD9A,CLSPN,PRKDC,SWI5,RMI1,RECQL5,RNF168,TOP3A,ATRIP,MRE11,FANCF,FAAP100,RAD54B,RAD51C,ATR,BLM,MLH3,ERCC6,NHEJ1,SMARCAL1,RAD23B,DNA2,RAD52,REV3L,XRCC6,XRCC2,RFWD3,FAN1,DCLR…
STRING clusters	CL:29585	Brain expressed X-linked like family , and Armadillo-like	21	1.27591	bottom	0.0098		ks	9606.ENSP00000218348,9606.ENSP00000311343,9606.ENSP00000329794,9606.ENSP00000349281,9606.ENSP00000358519,9606.ENSP00000361708,9606.ENSP00000361711,9606.ENSP00000361712,9606.ENSP00000361728,9606.ENSP00000361765,9606.ENSP00000361770,9606.ENSP00000361780,9606.ENSP00000361813,9606.ENSP00000361860,9606.ENSP00000361866,9606.ENSP00000361917,9606.ENSP00000390232,9606.ENSP00000442521,9606.ENSP00000446054,…	USP11,WDR49,TCEAL7,ARMCX2,NHLH2,TCEAL1,TCEAL3,TCEAL4,BEX3,TCEAL5,TCEAL8,BEX4,BEX1,TCEAL6,TCEAL2,ARMCX1,ZBBX,BEX2,BEX5,SERPINI2,TCEAL9
STRING clusters	CL:34507	Mixed, incl. Keratin, high sulfur B2 protein, and Keratin, high-sulphur matrix protein	6	3.75207	bottom	0.0098		afc	9606.ENSP00000305975,9606.ENSP00000344420,9606.ENSP00000355302,9606.ENSP00000375238,9606.ENSP00000375429,9606.ENSP00000377576	KRTAP1-1,KRTAP1-3,KRTAP1-5,KRTAP2-1,KRTAP3-2,KRTAP9-9
STRING clusters	CL:34530	Keratin-associated protein 6, and PMG protein	7	3.4892	bottom	0.0098		afc	9606.ENSP00000332690,9606.ENSP00000333887,9606.ENSP00000334560,9606.ENSP00000334866,9606.ENSP00000335503,9606.ENSP00000353742,9606.ENSP00000375482	KRTAP6-1,KRTAP22-1,KRTAP6-2,KRTAP15-1,KRTAP20-1,KRTAP26-1,KRTAP6-3
STRING clusters	CL:37559	Mostly uncharacterized, incl. OCA domain, and Transmembrane protein 225	22	1.2945	bottom	0.01		ks	9606.ENSP00000278590,9606.ENSP00000296600,9606.ENSP00000331581,9606.ENSP00000342448,9606.ENSP00000364765,9606.ENSP00000367069,9606.ENSP00000388275,9606.ENSP00000410466,9606.ENSP00000432163,9606.ENSP00000457704,9606.ENSP00000460547,9606.ENSP00000468271,9606.ENSP00000470969,9606.ENSP00000471613,9606.ENSP00000472160,9606.ENSP00000472277,9606.ENSP00000472894,9606.ENSP00000477043,9606.ENSP00000481316,…	ZC3H12C,ZNF474,C11orf87,OR5W2,LAYN,ZFAT,AGBL3,ZNF90,KBTBD3,ENSP00000457704,ZFP90,K7ERI5_HUMAN,M0R036_HUMAN,ENSP00000471613,M0R1X1_HUMAN,M0R233_HUMAN,M0R2Z0_HUMAN,V9GYS6_HUMAN,ENSP00000481316,COLCA2,C11orf53,TMEM225B
KEGG	hsa00982	Drug metabolism - cytochrome P450	64	1.43547	bottom	0.00092		ks	9606.ENSP00000209668,9606.ENSP00000209929,9606.ENSP00000211122,9606.ENSP00000222982,9606.ENSP00000241337,9606.ENSP00000251566,9606.ENSP00000254090,9606.ENSP00000256593,9606.ENSP00000260682,9606.ENSP00000265403,9606.ENSP00000290765,9606.ENSP00000295256,9606.ENSP00000296412,9606.ENSP00000301141,9606.ENSP00000303174,9606.ENSP00000304811,9606.ENSP00000304845,9606.ENSP00000305221,9606.ENSP00000306606,…	ADH1A,FMO2,GSTA3,CYP3A5,GSTM2,UGT2A3,FMO5,GSTM5,CYP2C9,UGT2B10,GSTT2B,HPGDS,ADH5,CYP2A6,UGT1A6,UGT2B7,UGT1A1,UGT2B4,ADH1B,GSTM1,UGT2B17,CYP2B6,UGT2B28,GSTA1,MAOA,UGT2B15,CYP1A2,UGT1A10,GSTO2,UGT1A9,FMO1,GSTM3,FMO4,FMO3,MGST3,GSTO1,GSTM4,GSTA4,GSTA5,CYP2C8,CYP2C19,UGT1A4,UGT1A5,UGT1A7,UGT1A8,AOX1,MAOB,ADH6,MGST1,GSTP1,UGT2B11,ALDH3A1,UGT1A3,GSTA2,ADH7,ADH4,ADH1C,CYP2E1,ALDH3B1,UGT2A2,MGST2,CYP2D6,…
KEGG	hsa05204	Chemical carcinogenesis	75	1.14015	bottom	0.008		ks	9606.ENSP00000209668,9606.ENSP00000211122,9606.ENSP00000222002,9606.ENSP00000222382,9606.ENSP00000222982,9606.ENSP00000241337,9606.ENSP00000251566,9606.ENSP00000256593,9606.ENSP00000260508,9606.ENSP00000260682,9606.ENSP00000265403,9606.ENSP00000285979,9606.ENSP00000286479,9606.ENSP00000290349,9606.ENSP00000290765,9606.ENSP00000295256,9606.ENSP00000296412,9606.ENSP00000301141,9606.ENSP00000303174,…	ADH1A,GSTA3,SULT2A1,CYP3A43,CYP3A5,GSTM2,UGT2A3,GSTM5,KYAT3,CYP2C9,UGT2B10,CYP2C18,NAT2,CBR1,GSTT2B,HPGDS,ADH5,CYP2A6,UGT1A6,UGT2B7,UGT1A1,UGT2B4,ADH1B,GSTM1,UGT2B17,CYP2A13,UGT2B28,GSTA1,CYP3A7,UGT2B15,CYP1A2,UGT1A10,GSTO2,UGT1A9,ARNT,GSTM3,HSD11B1,PTGS2,MGST3,GSTO1,GSTM4,GSTA4,GSTA5,CYP2C8,CYP2C19,UGT1A4,UGT1A5,UGT1A7,UGT1A8,AKR1C2,ADH6,CYP1A1,SULT1A1,SULT1A2,MGST1,GSTP1,UGT2B11,KYAT1,ALDH3A1,U…
Reactome	HSA-156588	Glucuronidation	23	2.73892	bottom	0.0034		ks	9606.ENSP00000235345,9606.ENSP00000251566,9606.ENSP00000265403,9606.ENSP00000273359,9606.ENSP00000274278,9606.ENSP00000282507,9606.ENSP00000303174,9606.ENSP00000304811,9606.ENSP00000304845,9606.ENSP00000305221,9606.ENSP00000319501,9606.ENSP00000320401,9606.ENSP00000334276,9606.ENSP00000338703,9606.ENSP00000341045,9606.ENSP00000343838,9606.ENSP00000346768,9606.ENSP00000362508,9606.ENSP00000362513,…	SLC35D1,UGT2A3,UGT2B10,ABHD10,UGT3A1,UGT3A2,UGT1A6,UGT2B7,UGT1A1,UGT2B4,UGDH,UGT2B17,UGT2B28,UGP2,UGT2B15,UGT1A10,UGT1A9,UGT1A4,UGT1A5,UGT1A7,UGT1A8,UGT2B11,UGT1A3
WikiPathways	WP698	Glucuronidation	25	2.53285	bottom	0.00065		ks	9606.ENSP00000251566,9606.ENSP00000265403,9606.ENSP00000303174,9606.ENSP00000304811,9606.ENSP00000304845,9606.ENSP00000305221,9606.ENSP00000319501,9606.ENSP00000320401,9606.ENSP00000334276,9606.ENSP00000338703,9606.ENSP00000341045,9606.ENSP00000343838,9606.ENSP00000346768,9606.ENSP00000360124,9606.ENSP00000362508,9606.ENSP00000362513,9606.ENSP00000362525,9606.ENSP00000362549,9606.ENSP00000371393,…	UGT2A3,UGT2B10,UGT1A6,UGT2B7,UGT1A1,UGT2B4,UGDH,UGT2B17,UGT2B28,UGP2,UGT2B15,UGT1A10,UGT1A9,PGM1,UGT1A4,UGT1A5,UGT1A7,UGT1A8,PGM2,PGM5,UGT2B11,UGT1A3,PGM3,UGT2A2,HK1
WikiPathways	WP4558	Overview of interferons-mediated signaling pathway	36	2.15519	bottom	0.0039		ks	9606.ENSP00000229135,9606.ENSP00000239347,9606.ENSP00000263967,9606.ENSP00000270139,9606.ENSP00000276927,9606.ENSP00000276943,9606.ENSP00000290200,9606.ENSP00000315768,9606.ENSP00000327824,9606.ENSP00000329991,9606.ENSP00000333639,9606.ENSP00000343957,9606.ENSP00000354394,9606.ENSP00000356713,9606.ENSP00000369553,9606.ENSP00000369554,9606.ENSP00000369558,9606.ENSP00000369564,9606.ENSP00000369566,…	IFNG,IFNA7,PIK3CA,IFNAR1,IFNA1,IFNK,IL10RB,STAT2,IFNLR1,IFNL1,IFNL2,IFNAR2,STAT1,IFNGR1,IFNA8,IFNA2,IFNA6,IFNA16,IFNA10,IFNA14,IFNA21,IFNW1,IFNB1,JAK2,IFNGR2,IRF9,PRKCA,IFNA17,IFNA4,IFNE,PIK3R1,TYK2,IFNA13,IFNL3,IFNA5,JAK1
WikiPathways	WP4912	SARS coronavirus and innate immunity	31	2.10199	bottom	0.0099		ks	9606.ENSP00000239347,9606.ENSP00000248244,9606.ENSP00000270139,9606.ENSP00000276927,9606.ENSP00000296795,9606.ENSP00000315768,9606.ENSP00000329967,9606.ENSP00000343957,9606.ENSP00000354394,9606.ENSP00000369213,9606.ENSP00000369553,9606.ENSP00000369554,9606.ENSP00000369558,9606.ENSP00000369564,9606.ENSP00000369566,9606.ENSP00000369571,9606.ENSP00000369574,9606.ENSP00000369581,9606.ENSP00000376500,…	IFNA7,TICAM1,IFNAR1,IFNA1,TLR3,STAT2,TBK1,IFNAR2,STAT1,DDX58,IFNA8,IFNA2,IFNA6,IFNA16,IFNA10,IFNA14,IFNA21,IFNB1,TRAF3,IRF9,ACE2,MAVS,IFNA17,IFNA4,TYK2,IKBKE,IRF3,IFNA13,IFNA5,IFIH1,JAK1
Monarch	EFO:0005670	Smoking initiation	196	1.12335	bottom	0.00044		ks	9606.ENSP00000002829,9606.ENSP00000178640,9606.ENSP00000204726,9606.ENSP00000217246,9606.ENSP00000224721,9606.ENSP00000225823,9606.ENSP00000233336,9606.ENSP00000241305,9606.ENSP00000251296,9606.ENSP00000251507,9606.ENSP00000253861,9606.ENSP00000256190,9606.ENSP00000261592,9606.ENSP00000262367,9606.ENSP00000263073,9606.ENSP00000264414,9606.ENSP00000264758,9606.ENSP00000265038,9606.ENSP00000265080,…	SEMA3F,MAP2K5,GOLGA3,MACROD2,CDH23,ASIC2,TTL,CPXM2,IGSF21,RABGAP1L,EXOC4,SBF2,NOL4,CREBBP,SMG6,CUL3,ADD1,ERCC8,RASGRF2,USP4,CPSF6,ERBB3,CDH13,CBLN2,WDPCP,NINL,ARID5B,IL18,GRID2,JADE2,PIP4P2,SPPL3,MED27,WDR90,WDR24,KCNJ3,ANXA5,TERF2IP,ACOT12,HCN1,MLLT10,SEZ6,MSRA,MET,CABP1,PIPOX,RHOT2,TNNI3K,SEMA6D,EFNA5,BRWD1,ZGPAT,GRIN2A,SLC24A3,OVOL1,ZBTB16,RERE,UGP2,MAPT,BORCS7,PDE4B,FOXN3,AUTS2,BEND7,STIMATE,…
Monarch	EFO:0007664	Outer ear morphology trait	76	1.4662	bottom	0.0012		ks	9606.ENSP00000173229,9606.ENSP00000235521,9606.ENSP00000239461,9606.ENSP00000244728,9606.ENSP00000252934,9606.ENSP00000257290,9606.ENSP00000258042,9606.ENSP00000258443,9606.ENSP00000262462,9606.ENSP00000263671,9606.ENSP00000263925,9606.ENSP00000265371,9606.ENSP00000271588,9606.ENSP00000272452,9606.ENSP00000282753,9606.ENSP00000282849,9606.ENSP00000283148,9606.ENSP00000284031,9606.ENSP00000284509,…	NTN1,WARS2,PRRX1,COL21A1,ATXN10,PDGFRA,NMBR,EDAR,SLC27A6,CHRDL2,LNX1,NRP1,HMCN1,SULT1C4,GRM1,ADAMTS18,UXS1,DDAH1,ATP8B4,KIF6,ERC2,PREX2,CCDC138,ZDHHC19,SPIDR,MAPRE2,RUNX1,GLIS1,PRKDC,SULT1C2,SLC25A21,FGD3,EPHA3,BTN2A2,LRBA,DCHS2,CREB5,CUX1,EPM2A,HIVEP2,CRYBG1,ATG5,TBX15,CEP55,ADAMTS14,UQCC1,EDA,SIK3,ROR2,KIAA1217,ITGA8,BNC2,SACS,NFATC2,DAAM2,NBEA,LIPN,CTNNA2,MYO3B,TGOLN2,FAM126B,PHLDB2,HDAC9,TOM1…
Monarch	EFO:0007667	Lobe attachment	70	1.53106	bottom	0.0012		ks	9606.ENSP00000173229,9606.ENSP00000235521,9606.ENSP00000239461,9606.ENSP00000244728,9606.ENSP00000252934,9606.ENSP00000257290,9606.ENSP00000258042,9606.ENSP00000258443,9606.ENSP00000262462,9606.ENSP00000263671,9606.ENSP00000263925,9606.ENSP00000265371,9606.ENSP00000271588,9606.ENSP00000272452,9606.ENSP00000282753,9606.ENSP00000282849,9606.ENSP00000283148,9606.ENSP00000284031,9606.ENSP00000284509,…	NTN1,WARS2,PRRX1,COL21A1,ATXN10,PDGFRA,NMBR,EDAR,SLC27A6,CHRDL2,LNX1,NRP1,HMCN1,SULT1C4,GRM1,ADAMTS18,UXS1,DDAH1,ATP8B4,KIF6,ERC2,PREX2,CCDC138,ZDHHC19,SPIDR,MAPRE2,RUNX1,GLIS1,PRKDC,SLC25A21,FGD3,EPHA3,BTN2A2,LRBA,CUX1,EPM2A,HIVEP2,CRYBG1,ATG5,TBX15,CEP55,ADAMTS14,UQCC1,EDA,SIK3,ROR2,KIAA1217,ITGA8,BNC2,SACS,NFATC2,DAAM2,NBEA,LIPN,CTNNA2,MYO3B,PHLDB2,HDAC9,TOM1,MRPS22,SMYD3,ROBO1,PLCXD2,TNIP3,TN…
Monarch	EFO:0009749	Age at first sexual intercourse measurement	135	1.23703	bottom	0.0012		ks	9606.ENSP00000002829,9606.ENSP00000037243,9606.ENSP00000209875,9606.ENSP00000217246,9606.ENSP00000220763,9606.ENSP00000244426,9606.ENSP00000244513,9606.ENSP00000253861,9606.ENSP00000256339,9606.ENSP00000257430,9606.ENSP00000259089,9606.ENSP00000264414,9606.ENSP00000268720,9606.ENSP00000276282,9606.ENSP00000278353,9606.ENSP00000279488,9606.ENSP00000280979,9606.ENSP00000281187,9606.ENSP00000282499,…	SEMA3F,GABARAPL2,CBX5,MACROD2,CPQ,FBXO9,BTN1A1,EXOC4,UNC79,APC,BLK,CUL3,CPNE7,MFHAS1,HSD17B12,DUSP6,AKAP6,VPS26B,GRIA4,ZIC1,CACNA1D,WDR24,RBMS1,ARHGAP15,CCT3,ARMC3,C2,OTP,ZNF804A,TSNARE1,KCNK3,CAMTA1,BPTF,HCN1,SPEG,TTC27,CNGB3,MET,TTLL11,RIT2,TNNI3K,AATK,SEMA6D,EFNA5,BRWD1,GPR173,XKR3,ZNF789,RARB,COL7A1,ERBB4,PDE4B,NFASC,SHTN1,ARID4A,PHF2,ZNF521,SMC5,SMYD2,NEK7,NKAIN2,LRRC27,GATAD2B,GABPB2,SORCS3…
Monarch	EFO:0007998	Cognitive impairment measurement	159	0.907024	bottom	0.0029		ks	9606.ENSP00000075120,9606.ENSP00000169298,9606.ENSP00000171887,9606.ENSP00000216181,9606.ENSP00000217246,9606.ENSP00000225983,9606.ENSP00000226951,9606.ENSP00000229214,9606.ENSP00000242729,9606.ENSP00000245923,9606.ENSP00000251108,9606.ENSP00000251127,9606.ENSP00000252242,9606.ENSP00000252486,9606.ENSP00000259455,9606.ENSP00000262219,9606.ENSP00000262659,9606.ENSP00000263208,9606.ENSP00000264454,…	SLC2A3,ST6GAL1,TNS1,MYH9,MACROD2,HDAC5,CLNK,KRR1,SSPN,RTN2,CDADC1,NALCN,KRT5,APOE,GABBR2,ANXA13,CCM2L,HIRA,SEC22C,PPARGC1A,F13A1,FSTL4,GLIPR1,RAB20,SLC6A3,FBN3,ENOPH1,PLIN2,ABLIM1,PDCD4,ZNF385D,FARSB,CWF19L2,DGKI,SNRK,ANXA5,COL14A1,WDFY2,RUNX1,RNF214,TSNARE1,DCLK2,ABR,MAGI3,KRT28,SH3RF3,TBC1D16,PDS5B,DSCAML1,TENT5A,GREM2,KBTBD11,EBF1,PSD3,MBOAT1,LASP1,SPSB1,OPCML,TRDN,EMC10,GNG2,CEP63,ANAPC1,ADCY…
Monarch	EFO:0007862	Reproductive behaviour measurement	164	1.03026	bottom	0.0032		ks	9606.ENSP00000002829,9606.ENSP00000037243,9606.ENSP00000209875,9606.ENSP00000216144,9606.ENSP00000217246,9606.ENSP00000220763,9606.ENSP00000240361,9606.ENSP00000244426,9606.ENSP00000244513,9606.ENSP00000253861,9606.ENSP00000254480,9606.ENSP00000256339,9606.ENSP00000257430,9606.ENSP00000257981,9606.ENSP00000259089,9606.ENSP00000264414,9606.ENSP00000264883,9606.ENSP00000266037,9606.ENSP00000268720,…	SEMA3F,GABARAPL2,CBX5,CABP7,MACROD2,CPQ,TEX14,FBXO9,BTN1A1,EXOC4,SMARCC1,UNC79,APC,KCNH3,BLK,CUL3,NUP54,DOCK3,CPNE7,MFHAS1,HSD17B12,DUSP6,AKAP6,VPS26B,GRIA4,JADE2,ZIC1,CACNA1D,WDR24,RBMS1,ARHGAP15,CCT3,ARMC3,C2,OTP,ZNF804A,TSNARE1,KCNK3,CAMTA1,BPTF,HCN1,TNKS,SPEG,TTC27,CNGB3,MET,TTLL11,RIT2,TNNI3K,AATK,SEMA6D,EFNA5,BRWD1,IP6K2,GPR173,XKR3,ZNF789,RARB,COL7A1,VWC2,ERBB4,PDE4B,NFASC,SHTN1,ARID4A,PHF…
Monarch	EFO:0008460	Colorectal health	63	1.61891	bottom	0.0033		ks	9606.ENSP00000173229,9606.ENSP00000185206,9606.ENSP00000228705,9606.ENSP00000235307,9606.ENSP00000256509,9606.ENSP00000257934,9606.ENSP00000258229,9606.ENSP00000261609,9606.ENSP00000262483,9606.ENSP00000264926,9606.ENSP00000265437,9606.ENSP00000276692,9606.ENSP00000283646,9606.ENSP00000289672,9606.ENSP00000295268,9606.ENSP00000305725,9606.ENSP00000308976,9606.ENSP00000310658,9606.ENSP00000320663,…	NTN1,CLIC5,PPM1H,C1orf21,CHL1,ESPL1,PCNX2,HERC2,PITPNM3,RAD18,ST7,TATDN1,RPIA,PKD1L1,STPG2,CHST11,VWC2L,SCUBE2,EML4,FBXO39,GLYR1,IL21R,TEX9,MAGI2,GM2A,ANKS1A,ASTN2,RYR2,ESRRG,NKAIN2,ATG5,EYS,KCNB1,DLG2,KLF12,NEDD9,LHFPL6,GP2,SEMA5A,ZCWPW2,MAP3K19,DIAPH3,ADGRV1,MAD1L1,KCNS3,GRIK2,ZNF880,FNDC3B,CMC1,FHIT,LSAMP,CCSER1,ANGPT1,KCNB2,TEAD1,KCNC2,WWOX,PAMR1,DOCK1,CSMD1,DLGAP2,MDFIC2,ZFHX3
Monarch	EFO:0004765	Visceral adipose tissue measurement	196	0.90773	bottom	0.004		ks	9606.ENSP00000178640,9606.ENSP00000192788,9606.ENSP00000204726,9606.ENSP00000221957,9606.ENSP00000229390,9606.ENSP00000233813,9606.ENSP00000235310,9606.ENSP00000244769,9606.ENSP00000251038,9606.ENSP00000251582,9606.ENSP00000252483,9606.ENSP00000253048,9606.ENSP00000253188,9606.ENSP00000253807,9606.ENSP00000256339,9606.ENSP00000256404,9606.ENSP00000258884,9606.ENSP00000261245,9606.ENSP00000261707,…	MAP2K5,UHRF1BP1,GOLGA3,PLIN3,SRSF9,IGFBP5,MAD2L2,ATXN1,ZC3H14,ADAMTS2,NECTIN2,ZC3H4,SLC7A10,PCDHAC1,UNC79,PEBP4,ABHD17C,MNAT1,SLC6A4,PKD1,AXIN1,RAD18,DGKG,CACNA1C,RMC1,NPC1,PGPEP1,HAPLN1,AKAP6,TEX29,PPARG,PCDHAC2,PCDHA13,LEMD2,ADCY9,MON1A,COL14A1,MC4R,ULK4,PCDHA10,ALCAM,KCNK3,ADH1B,YEATS2,BPTF,RPTOR,CNIH2,WDR49,HEG1,ZFP42,KCND3,SH2B1,C19orf18,FAIM2,HTR1F,ZBTB7A,PARL,BMP8A,KNTC1,RTN4RL1,CARMIL1,EM…
Monarch	EFO:0006953	Family history of lung cancer	58	1.55634	bottom	0.0085		ks	9606.ENSP00000217320,9606.ENSP00000221742,9606.ENSP00000227163,9606.ENSP00000239367,9606.ENSP00000262545,9606.ENSP00000281513,9606.ENSP00000290913,9606.ENSP00000293502,9606.ENSP00000295454,9606.ENSP00000298738,9606.ENSP00000305426,9606.ENSP00000308610,9606.ENSP00000309198,9606.ENSP00000311837,9606.ENSP00000315602,9606.ENSP00000320147,9606.ENSP00000324419,9606.ENSP00000332530,9606.ENSP00000341189,…	TLDC2,SLC1A6,SPI1,LRP11,PCSK2,NBAS,CHCHD6,SDR9C7,GABRB1,ERICH6B,TUB,GPD2,UBE3C,SNTG2,CHRNA3,EZH2,SYT9,RNLS,PTK2,TMEM221,IFNAR2,C1D,NPAS3,ETFBKMT,NF1,AKR1B10,DCLK1,KIAA0753,GPATCH2,HS2ST1,ELOVL5,CENPP,FAM155A,DLG2,ADARB2,ESM1,LCORL,THRB,EPHB1,FAM124B,DCUN1D4,ZBBX,NTM,SATB1,TBC1D5,NAALADL2,SVOPL,MALRD1,ROBO2,BTBD9,GALNTL6,MSANTD3-TMEFF1,TMEM218,PLD5,WWOX,GHR,FOXP1,PC
Monarch	EFO:0004321	Attempted suicide	63	1.6977	bottom	0.0086		ks	9606.ENSP00000219611,9606.ENSP00000239374,9606.ENSP00000258873,9606.ENSP00000261015,9606.ENSP00000264344,9606.ENSP00000268603,9606.ENSP00000272847,9606.ENSP00000274458,9606.ENSP00000280258,9606.ENSP00000282397,9606.ENSP00000296137,9606.ENSP00000300305,9606.ENSP00000305334,9606.ENSP00000305926,9606.ENSP00000306124,9606.ENSP00000306822,9606.ENSP00000306999,9606.ENSP00000310658,9606.ENSP00000315295,…	CAPN15,CCDC170,ACSBG1,WDR12,FAM13A,CDH11,PTH2R,COMMD10,PRSS23,FLT1,FYCO1,RUNX1,FSTL5,OTUD7A,PRKCE,AVEN,ESCO2,SCUBE2,KIAA1549L,DNAH8,LUZP2,PDE4B,TCL1B,DPF1,SPRED2,COMT,SORBS1,PCDH15,GRTP1,KAZN,ARL5B,ADAMTSL1,CHRM5,KLHL23,ABCA5,DPP10,PGBD4,NAV3,B3GALT5,GIGYF2,KCNMB2,TMEM132C,RBFOX2,CARF,GPHN,RARRES2,SMYD3,TUSC3,PROM1,FER1L6,RIMS1,PBK,FGD4,GRIK4,TAS2R14,PCSK5,PCED1B,HCRTR2,PRH1,NCAM1,DACH1,CSMD1,CCD…
Monarch	EFO:0010949	Upper face morphology measurement	52	1.23817	bottom	0.0094		ks	9606.ENSP00000216420,9606.ENSP00000220676,9606.ENSP00000224721,9606.ENSP00000241337,9606.ENSP00000263073,9606.ENSP00000265723,9606.ENSP00000265922,9606.ENSP00000277165,9606.ENSP00000280979,9606.ENSP00000281523,9606.ENSP00000282849,9606.ENSP00000296755,9606.ENSP00000301831,9606.ENSP00000306344,9606.ENSP00000313953,9606.ENSP00000314173,9606.ENSP00000315379,9606.ENSP00000316377,9606.ENSP00000327687,…	CGRRF1,RP1,CDH23,GSTM2,SMG6,ABCB4,BRINP1,FAM120A,AKAP6,ZNF385D,ADAMTS18,MAP1B,ULK4,TMEM135,TTC27,SAMD12,PRPF3,DLGAP1,GRIK1,GNAL,RASA3,RERE,KCNQ5,THSD4,NR3C2,GNG12,SUPT3H,PTPRT,MACROH2A2,PHKA1,HLA-DQB1,PFKP,ATP8A1,TSPAN8,SNTB1,BACH1,MYO18B,CPVL,SFRP4,ATXN7L1,WDR27,MRPS22,SMYD3,FXN,IQCJ-SCHIP1,ZNF131,HMGA2,ARHGAP45,FRY,WWOX,KANK1,PLCG2
DISEASES	DOID:1059	Intellectual disability	165	0.750051	bottom	0.006		ks	9606.ENSP00000055682,9606.ENSP00000168216,9606.ENSP00000217455,9606.ENSP00000218089,9606.ENSP00000218249,9606.ENSP00000230122,9606.ENSP00000239891,9606.ENSP00000244745,9606.ENSP00000251472,9606.ENSP00000252268,9606.ENSP00000253039,9606.ENSP00000255764,9606.ENSP00000261167,9606.ENSP00000262259,9606.ENSP00000262752,9606.ENSP00000262811,9606.ENSP00000262843,9606.ENSP00000264709,9606.ENSP00000265713,…	NEXMIF,HSD17B10,ACOT8,STAG2,RAB40AL,ZBTB24,ALG5,SOX4,MAST1,DPF2,EIF2S3,MED10,WBP11,ZNF175,RPS6KA6,MAST3,MID2,DNMT3A,KAT6A,CEP131,TXNL4A,POGZ,KCNH1,NONO,UPF3B,FSIP1,TRIM36,VBP1,SYN1,PRSS12,NAA15,MAPRE2,FUT9,TMEM223,RETREG3,HCFC1,MSL3,SNX14,USP9X,PACS1,RTL3,INTS3,SLC9A9,ARID1A,SOX11,SMARCE1,FTSJ1,RLIM,PHF6,C11orf54,ADAT3,PURA,KLHL15,ARID2,AP1S1,RBMX2,TRIO,ACSL4,DYRK1A,UBE3B,MAOA,SMARCB1,CLEC18B,SMA…
Pfam	PF10320	Serpentine type 7TM GPCR chemoreceptor Srsx	185	1.82381	bottom	5.55e-13	12.2557	ks	9606.ENSP00000176183,9606.ENSP00000218316,9606.ENSP00000234961,9606.ENSP00000239032,9606.ENSP00000241356,9606.ENSP00000243673,9606.ENSP00000243911,9606.ENSP00000248072,9606.ENSP00000248384,9606.ENSP00000255008,9606.ENSP00000255380,9606.ENSP00000257068,9606.ENSP00000258400,9606.ENSP00000258456,9606.ENSP00000276198,9606.ENSP00000276218,9606.ENSP00000291231,9606.ENSP00000299459,9606.ENSP00000299727,…	DRD4,GPR50,OPRD1,PRLHR,ADORA3,GPR83,MC3R,OR7C2,OR1E2,SSTR4,CHRM3,MTNR1B,HTR2B,GPR45,HTR2C,GPR119,OR3A3,OR2D2,GALR1,MC4R,OR51B5,OR51Q1,C3AR1,OR10V1,MTNR1A,OR1L3,OR7G3,TACR3,OR7G2,OR4K15,OR1L6,ADORA2B,OR1S2,NMUR1,OR10H2,DRD5,ADRA1B,NPFFR2,OR52I2,OR1L1,OR2Y1,OR1E1,OR3A1,HTR1A,OR7A5,OR10H4,OR52K2,OR11H6,OR4K17,OR4L1,OR2D3,OR56B4,OR56A1,OR4S1,OR51S1,OR52N2,HTR1F,OR56B1,OXTR,OR2M7,OR2AJ1,OR52D1,OR4F6,O…
Pfam	PF11759	Keratin-associated matrix	14	4.04945	bottom	2.5e-05	4.60206	afc	9606.ENSP00000330746,9606.ENSP00000332805,9606.ENSP00000333887,9606.ENSP00000334287,9606.ENSP00000334560,9606.ENSP00000334696,9606.ENSP00000334985,9606.ENSP00000335503,9606.ENSP00000335567,9606.ENSP00000335660,9606.ENSP00000372272,9606.ENSP00000375107,9606.ENSP00000375108,9606.ENSP00000386376	KRTAP20-2,KRTAP8-1,KRTAP22-1,KRTAP21-2,KRTAP6-2,KRTAP19-7,KRTAP19-5,KRTAP20-1,KRTAP19-4,KRTAP19-2,KRTAP19-8,KRTAP19-6,KRTAP19-1,KRTAP19-3
Pfam	PF16492	Cadherin cytoplasmic C-terminal	42	0.905168	bottom	6.05e-05		ks	9606.ENSP00000194152,9606.ENSP00000194155,9606.ENSP00000231130,9606.ENSP00000231134,9606.ENSP00000231136,9606.ENSP00000231137,9606.ENSP00000231173,9606.ENSP00000239444,9606.ENSP00000239446,9606.ENSP00000239449,9606.ENSP00000239450,9606.ENSP00000252085,9606.ENSP00000252087,9606.ENSP00000253807,9606.ENSP00000253812,9606.ENSP00000264360,9606.ENSP00000289269,9606.ENSP00000307234,9606.ENSP00000312070,…	PCDHB4,PCDHB2,PCDHB3,PCDHB5,PCDHB6,PCDHB7,PCDHB15,PCDHB8,PCDHB10,PCDHB14,PCDHB12,PCDHGA12,PCDHGC5,PCDHAC1,PCDHGA3,PCDH10,PCDHAC2,PCDHB1,PCDHGC3,PCDHB13,PCDHB11,PCDHGA2,PCDHGA11,PCDHGB7,PCDHGA8,PCDHGA10,PCDHGB4,PCDHGB6,PCDHGB2,PCDHGB1,PCDHGA6,PCDHGA5,PCDHGA7,PCDHGA1,PCDHA9,PCDHA7,PCDHGA4,PCDHGA9,PCDHGB3,PCDHB16,PCDHGB5,PCDHB9
Pfam	PF04101	Glycosyltransferase family 28 C-terminal domain	23	2.94325	bottom	0.00054		ks	9606.ENSP00000251566,9606.ENSP00000265403,9606.ENSP00000274278,9606.ENSP00000282507,9606.ENSP00000303174,9606.ENSP00000304811,9606.ENSP00000304845,9606.ENSP00000305221,9606.ENSP00000311648,9606.ENSP00000320401,9606.ENSP00000334276,9606.ENSP00000341045,9606.ENSP00000343838,9606.ENSP00000346768,9606.ENSP00000362508,9606.ENSP00000362513,9606.ENSP00000362525,9606.ENSP00000362549,9606.ENSP00000378260,…	UGT2A3,UGT2B10,UGT3A1,UGT3A2,UGT1A6,UGT2B7,UGT1A1,UGT2B4,UGT8,UGT2B17,UGT2B28,UGT2B15,UGT1A10,UGT1A9,UGT1A4,UGT1A5,UGT1A7,UGT1A8,ALG13,UGT2B11,UGT1A3,UGT2A1,UGT2A2
Pfam	PF15974	Cadherin C-terminal cytoplasmic tail, catenin-binding region	37	0.977952	bottom	0.00065		ks	9606.ENSP00000252085,9606.ENSP00000252087,9606.ENSP00000253807,9606.ENSP00000253812,9606.ENSP00000289269,9606.ENSP00000289272,9606.ENSP00000304234,9606.ENSP00000306918,9606.ENSP00000312070,9606.ENSP00000378077,9606.ENSP00000381589,9606.ENSP00000381594,9606.ENSP00000381605,9606.ENSP00000381611,9606.ENSP00000381628,9606.ENSP00000381636,9606.ENSP00000420840,9606.ENSP00000428288,9606.ENSP00000428603,…	PCDHGA12,PCDHGC5,PCDHAC1,PCDHGA3,PCDHAC2,PCDHA13,PCDHA10,PCDHGC4,PCDHGC3,PCDHGA2,PCDHGA11,PCDHGB7,PCDHGA8,PCDHGA10,PCDHA12,PCDHA11,PCDHA1,PCDHGB4,PCDHGB6,PCDHGB2,PCDHGB1,PCDHGA6,PCDHA3,PCDHGA5,PCDHGA7,PCDHGA1,PCDHA2,PCDHA6,PCDHA8,PCDHA4,PCDHA9,PCDHA7,PCDHA5,PCDHGA4,PCDHGA9,PCDHGB3,PCDHGB5
Pfam	PF05296	Taste receptor protein (TAS2R)	24	3.27341	bottom	0.0012		ks	9606.ENSP00000240615,9606.ENSP00000240619,9606.ENSP00000240687,9606.ENSP00000240691,9606.ENSP00000247879,9606.ENSP00000247881,9606.ENSP00000247883,9606.ENSP00000249284,9606.ENSP00000327724,9606.ENSP00000334050,9606.ENSP00000371932,9606.ENSP00000375091,9606.ENSP00000375093,9606.ENSP00000375095,9606.ENSP00000386201,9606.ENSP00000386210,9606.ENSP00000405095,9606.ENSP00000424040,9606.ENSP00000431719,…	TAS2R8,TAS2R10,TAS2R7,TAS2R9,TAS2R3,TAS2R4,TAS2R5,TAS2R16,TAS2R60,TAS2R42,TAS2R1,TAS2R19,TAS2R31,TAS2R13,TAS2R41,TAS2R40,TAS2R39,TAS2R50,TAS2R43,TAS2R46,TAS2R20,TAS2R14,TAS2R30,TAS2R38
Pfam	PF14915	CCDC144C protein coiled-coil region	10	3.30668	bottom	0.0094		afc	9606.ENSP00000290943,9606.ENSP00000353717,9606.ENSP00000354432,9606.ENSP00000365255,9606.ENSP00000382610,9606.ENSP00000403302,9606.ENSP00000467740,9606.ENSP00000481149,9606.ENSP00000498611,9606.ENSP00000499676	ANKRD18B,CCDC144A,ANKRD30A,ANKRD26,ANKRD18A,ANKRD36C,ANKRD62,ANKRD36B,ANKRD36,ANKRD30B
InterPro	IPR000471	Interferon alpha/beta/delta	17	4.40676	bottom	8.81e-07	6.05502	ks	9606.ENSP00000239347,9606.ENSP00000276927,9606.ENSP00000276943,9606.ENSP00000369553,9606.ENSP00000369554,9606.ENSP00000369558,9606.ENSP00000369564,9606.ENSP00000369566,9606.ENSP00000369571,9606.ENSP00000369574,9606.ENSP00000369578,9606.ENSP00000369581,9606.ENSP00000411940,9606.ENSP00000412897,9606.ENSP00000418018,9606.ENSP00000480467,9606.ENSP00000484479	IFNA7,IFNA1,IFNK,IFNA8,IFNA2,IFNA6,IFNA16,IFNA10,IFNA14,IFNA21,IFNW1,IFNB1,IFNA17,IFNA4,IFNE,IFNA13,IFNA5
InterPro	IPR013164	Cadherin, N-terminal	63	1.30418	bottom	3.17e-06	5.49894	ks	9606.ENSP00000194152,9606.ENSP00000194155,9606.ENSP00000231130,9606.ENSP00000231134,9606.ENSP00000231136,9606.ENSP00000231137,9606.ENSP00000231173,9606.ENSP00000231484,9606.ENSP00000239444,9606.ENSP00000239446,9606.ENSP00000239449,9606.ENSP00000239450,9606.ENSP00000252085,9606.ENSP00000252087,9606.ENSP00000253807,9606.ENSP00000253812,9606.ENSP00000264360,9606.ENSP00000287008,9606.ENSP00000289269,…	PCDHB4,PCDHB2,PCDHB3,PCDHB5,PCDHB6,PCDHB7,PCDHB15,PCDH12,PCDHB8,PCDHB10,PCDHB14,PCDHB12,PCDHGA12,PCDHGC5,PCDHAC1,PCDHGA3,PCDH10,PCDH1,PCDHAC2,PCDHA13,PCDHA10,PCDHGC4,PCDHB1,PCDHGC3,PCDHB13,PCDHB11,PCDH18,PCDH19,PCDH11X,PCDH9,PCDH17,PCDH8,PCDHGA2,PCDHGA11,PCDHGB7,PCDHGA8,PCDHGA10,PCDHA12,PCDHA11,PCDHA1,PCDHGB4,PCDHGB6,PCDHGB2,PCDHGB1,PCDHGA6,PCDHA3,PCDHGA5,PCDHGA7,PCDHGA1,PCDHA2,PCDHA6,PCDHA8,PCDH…
InterPro	IPR033992	Natural killer cell receptor-like, C-type lectin-like domain	23	3.39596	bottom	5.31e-06	5.27491	ks	9606.ENSP00000228434,9606.ENSP00000228438,9606.ENSP00000229402,9606.ENSP00000240618,9606.ENSP00000261340,9606.ENSP00000266551,9606.ENSP00000298527,9606.ENSP00000302569,9606.ENSP00000309124,9606.ENSP00000326407,9606.ENSP00000338130,9606.ENSP00000339356,9606.ENSP00000344563,9606.ENSP00000347916,9606.ENSP00000348074,9606.ENSP00000371327,9606.ENSP00000390661,9606.ENSP00000396163,9606.ENSP00000437563,…	CD69,CLEC2B,KLRB1,KLRK1,CLEC2D,KLRG1,CLEC1B,CLEC7A,OLR1,CLEC1A,KLRD1,KLRG2,CLEC12B,CLEC12A,CLEC9A,KLRC2,CLEC2L,CLEC2A,KLRC3-2,KLRC1,KLRF2,CLEC5A,KLRF1
InterPro	IPR021743	Keratin-associated protein, type6/8/16/19/20/21	16	4.09971	bottom	1.92e-05	4.7167	afc	9606.ENSP00000330746,9606.ENSP00000332690,9606.ENSP00000332805,9606.ENSP00000333887,9606.ENSP00000334287,9606.ENSP00000334560,9606.ENSP00000334696,9606.ENSP00000334985,9606.ENSP00000335503,9606.ENSP00000335567,9606.ENSP00000335660,9606.ENSP00000372272,9606.ENSP00000375107,9606.ENSP00000375108,9606.ENSP00000375482,9606.ENSP00000386376	KRTAP20-2,KRTAP6-1,KRTAP8-1,KRTAP22-1,KRTAP21-2,KRTAP6-2,KRTAP19-7,KRTAP19-5,KRTAP20-1,KRTAP19-4,KRTAP19-2,KRTAP19-8,KRTAP19-6,KRTAP19-1,KRTAP6-3,KRTAP19-3
InterPro	IPR025933	Beta-defensin	20	3.15454	bottom	1.92e-05	4.7167	afc	9606.ENSP00000253381,9606.ENSP00000312702,9606.ENSP00000319126,9606.ENSP00000326309,9606.ENSP00000333234,9606.ENSP00000335382,9606.ENSP00000335538,9606.ENSP00000360190,9606.ENSP00000365486,9606.ENSP00000371643,9606.ENSP00000371813,9606.ENSP00000371825,9606.ENSP00000371835,9606.ENSP00000371847,9606.ENSP00000381703,9606.ENSP00000383396,9606.ENSP00000417128,9606.ENSP00000435010,9606.ENSP00000485031,…	DEFB118,DEFB114,DEFB112,DEFB124,DEFB108B,DEFB128,DEFB131A,DEFB110,DEFB123,DEFB135,DEFB132,DEFB127,DEFB126,DEFB125,DEFB113,DEFB116,DEFB121,DEFB134,DEFB133,DEFB131B
InterPro	IPR047132	Olfactory receptor subfamily 6C-like	19	4.10666	bottom	1.92e-05	4.7167	afc	9606.ENSP00000311038,9606.ENSP00000313110,9606.ENSP00000325203,9606.ENSP00000328402,9606.ENSP00000329153,9606.ENSP00000333724,9606.ENSP00000342836,9606.ENSP00000351211,9606.ENSP00000368986,9606.ENSP00000396085,9606.ENSP00000437629,9606.ENSP00000448811,9606.ENSP00000492978,9606.ENSP00000493034,9606.ENSP00000493043,9606.ENSP00000493181,9606.ENSP00000493222,9606.ENSP00000493342,9606.ENSP00000493430	OR6M1,OR6S1,OR6T1,OR6C76,OR6C70,OR6X1,OR6C74,OR6C6,OR6C65,OR6V1,OR6J1,OR6C68,OR6C1,OR6C3,OR2AP1,OR6C4,OR6C2,OR6F1,OR6C75
InterPro	IPR020894	Cadherin conserved site	108	1.27217	bottom	2.84e-05	4.54668	ks	9606.ENSP00000027335,9606.ENSP00000164024,9606.ENSP00000194152,9606.ENSP00000194155,9606.ENSP00000224721,9606.ENSP00000231021,9606.ENSP00000231130,9606.ENSP00000231134,9606.ENSP00000231136,9606.ENSP00000231137,9606.ENSP00000231173,9606.ENSP00000231484,9606.ENSP00000239444,9606.ENSP00000239446,9606.ENSP00000239449,9606.ENSP00000239450,9606.ENSP00000252085,9606.ENSP00000252087,9606.ENSP00000253807,…	CDH17,CELSR3,PCDHB4,PCDHB2,CDH23,CDH9,PCDHB3,PCDHB5,PCDHB6,PCDHB7,PCDHB15,PCDH12,PCDHB8,PCDHB10,PCDHB14,PCDHB12,PCDHGA12,PCDHGC5,PCDHAC1,PCDHGA3,DSG3,DSG1,DSC1,DSG2,CDH1,FAT2,CDH19,CDH20,CELSR1,CDH3,PCDH10,CDH10,CDH6,CDH11,CDH13,CDH2,CELSR2,DSC2,PCDH1,PCDHAC2,PCDHA13,CDH15,DCHS1,CDH16,PCDHA10,PCDHGC4,PCDHB1,PCDHGC3,CDH26,PCDHB13,PCDHB11,DCHS2,DSG4,DSC3,PCDH18,PCDH19,PCDH11X,PCDH15,PCDH9,PCDH17,PC…
InterPro	IPR032455	Cadherin, cytoplasmic C-terminal domain	40	0.826773	bottom	0.00014		ks	9606.ENSP00000194152,9606.ENSP00000194155,9606.ENSP00000231130,9606.ENSP00000231134,9606.ENSP00000231136,9606.ENSP00000231137,9606.ENSP00000231173,9606.ENSP00000239444,9606.ENSP00000239446,9606.ENSP00000239449,9606.ENSP00000239450,9606.ENSP00000252085,9606.ENSP00000252087,9606.ENSP00000253807,9606.ENSP00000253812,9606.ENSP00000264360,9606.ENSP00000289269,9606.ENSP00000307234,9606.ENSP00000312070,…	PCDHB4,PCDHB2,PCDHB3,PCDHB5,PCDHB6,PCDHB7,PCDHB15,PCDHB8,PCDHB10,PCDHB14,PCDHB12,PCDHGA12,PCDHGC5,PCDHAC1,PCDHGA3,PCDH10,PCDHAC2,PCDHB1,PCDHGC3,PCDHB13,PCDHB11,PCDHGA2,PCDHGA11,PCDHGB7,PCDHGA8,PCDHGA10,PCDHGB4,PCDHGB6,PCDHGB2,PCDHGB1,PCDHGA6,PCDHGA5,PCDHGA7,PCDHGA1,PCDHGA4,PCDHGA9,PCDHGB3,PCDHB16,PCDHGB5,PCDHB9
InterPro	IPR002126	Cadherin-like	113	1.16293	bottom	0.0002		ks	9606.ENSP00000027335,9606.ENSP00000164024,9606.ENSP00000194152,9606.ENSP00000194155,9606.ENSP00000224721,9606.ENSP00000231021,9606.ENSP00000231130,9606.ENSP00000231134,9606.ENSP00000231136,9606.ENSP00000231137,9606.ENSP00000231173,9606.ENSP00000231484,9606.ENSP00000239444,9606.ENSP00000239446,9606.ENSP00000239449,9606.ENSP00000239450,9606.ENSP00000252085,9606.ENSP00000252087,9606.ENSP00000253807,…	CDH17,CELSR3,PCDHB4,PCDHB2,CDH23,CDH9,PCDHB3,PCDHB5,PCDHB6,PCDHB7,PCDHB15,PCDH12,PCDHB8,PCDHB10,PCDHB14,PCDHB12,PCDHGA12,PCDHGC5,PCDHAC1,PCDHGA3,DSG3,DSG1,DSC1,DSG2,CDH1,FAT2,CDH19,CDH20,CELSR1,CDH3,PCDH10,CDH10,CDH6,CLSTN3,CDH11,CDH13,CDH2,CELSR2,DSC2,PCDH1,PCDHAC2,PCDHA13,CDH15,DCHS1,CDH16,PCDHA10,PCDHGC4,PCDHB1,PCDHGC3,CDHR3,CDH26,PCDHB13,PCDHB11,RET,DCHS2,DSG4,DSC3,PCDH18,PCDH19,PCDH11X,PCDH1…
InterPro	IPR015919	Cadherin-like superfamily	115	1.09797	bottom	0.00052		ks	9606.ENSP00000027335,9606.ENSP00000164024,9606.ENSP00000194152,9606.ENSP00000194155,9606.ENSP00000224721,9606.ENSP00000231021,9606.ENSP00000231130,9606.ENSP00000231134,9606.ENSP00000231136,9606.ENSP00000231137,9606.ENSP00000231173,9606.ENSP00000231484,9606.ENSP00000239444,9606.ENSP00000239446,9606.ENSP00000239449,9606.ENSP00000239450,9606.ENSP00000252085,9606.ENSP00000252087,9606.ENSP00000253807,…	CDH17,CELSR3,PCDHB4,PCDHB2,CDH23,CDH9,PCDHB3,PCDHB5,PCDHB6,PCDHB7,PCDHB15,PCDH12,PCDHB8,PCDHB10,PCDHB14,PCDHB12,PCDHGA12,PCDHGC5,PCDHAC1,PCDHGA3,DSG3,DSG1,DSC1,DSG2,CDH1,FAT2,SGCA,CDH19,CDH20,CELSR1,CDH3,PCDH10,CDH10,CDH6,CLSTN3,CDH11,CDH13,CDH2,CELSR2,DSC2,PCDH1,PCDHAC2,PCDHA13,CDH15,DCHS1,CDH16,PCDHA10,PCDHGC4,PCDHB1,PCDHGC3,CDHR3,CDH26,PCDHB13,PCDHB11,RET,DCHS2,DSG4,DSC3,PCDH18,PCDH19,PCDH11X,…
InterPro	IPR031904	Cadherin, C-terminal catenin-binding domain	37	0.977952	bottom	0.00056		ks	9606.ENSP00000252085,9606.ENSP00000252087,9606.ENSP00000253807,9606.ENSP00000253812,9606.ENSP00000289269,9606.ENSP00000289272,9606.ENSP00000304234,9606.ENSP00000306918,9606.ENSP00000312070,9606.ENSP00000378077,9606.ENSP00000381589,9606.ENSP00000381594,9606.ENSP00000381605,9606.ENSP00000381611,9606.ENSP00000381628,9606.ENSP00000381636,9606.ENSP00000420840,9606.ENSP00000428288,9606.ENSP00000428603,…	PCDHGA12,PCDHGC5,PCDHAC1,PCDHGA3,PCDHAC2,PCDHA13,PCDHA10,PCDHGC4,PCDHGC3,PCDHGA2,PCDHGA11,PCDHGB7,PCDHGA8,PCDHGA10,PCDHA12,PCDHA11,PCDHA1,PCDHGB4,PCDHGB6,PCDHGB2,PCDHGB1,PCDHGA6,PCDHA3,PCDHGA5,PCDHGA7,PCDHGA1,PCDHA2,PCDHA6,PCDHA8,PCDHA4,PCDHA9,PCDHA7,PCDHA5,PCDHGA4,PCDHGA9,PCDHGB3,PCDHGB5
InterPro	IPR030773	Histatin/statherin family	3	6.49587	bottom	0.00071		afc	9606.ENSP00000246895,9606.ENSP00000424501,9606.ENSP00000432561	STATH,HTN1,HTN3
InterPro	IPR002213	UDP-glucuronosyl/UDP-glucosyltransferase	21	2.87757	bottom	0.0011		ks	9606.ENSP00000251566,9606.ENSP00000265403,9606.ENSP00000274278,9606.ENSP00000282507,9606.ENSP00000303174,9606.ENSP00000304811,9606.ENSP00000304845,9606.ENSP00000305221,9606.ENSP00000311648,9606.ENSP00000320401,9606.ENSP00000334276,9606.ENSP00000341045,9606.ENSP00000343838,9606.ENSP00000346768,9606.ENSP00000362508,9606.ENSP00000362513,9606.ENSP00000362525,9606.ENSP00000362549,9606.ENSP00000387683,…	UGT2A3,UGT2B10,UGT3A1,UGT3A2,UGT1A6,UGT2B7,UGT1A1,UGT2B4,UGT8,UGT2B17,UGT2B28,UGT2B15,UGT1A10,UGT1A9,UGT1A4,UGT1A5,UGT1A7,UGT1A8,UGT2B11,UGT1A3,UGT2A1
InterPro	IPR007960	Taste receptor type 2	24	3.27341	bottom	0.0011		ks	9606.ENSP00000240615,9606.ENSP00000240619,9606.ENSP00000240687,9606.ENSP00000240691,9606.ENSP00000247879,9606.ENSP00000247881,9606.ENSP00000247883,9606.ENSP00000249284,9606.ENSP00000327724,9606.ENSP00000334050,9606.ENSP00000371932,9606.ENSP00000375091,9606.ENSP00000375093,9606.ENSP00000375095,9606.ENSP00000386201,9606.ENSP00000386210,9606.ENSP00000405095,9606.ENSP00000424040,9606.ENSP00000431719,…	TAS2R8,TAS2R10,TAS2R7,TAS2R9,TAS2R3,TAS2R4,TAS2R5,TAS2R16,TAS2R60,TAS2R42,TAS2R1,TAS2R19,TAS2R31,TAS2R13,TAS2R41,TAS2R40,TAS2R39,TAS2R50,TAS2R43,TAS2R46,TAS2R20,TAS2R14,TAS2R30,TAS2R38
InterPro	IPR035595	UDP-glycosyltransferase family, conserved site	21	2.87757	bottom	0.0011		ks	9606.ENSP00000251566,9606.ENSP00000265403,9606.ENSP00000274278,9606.ENSP00000282507,9606.ENSP00000303174,9606.ENSP00000304811,9606.ENSP00000304845,9606.ENSP00000305221,9606.ENSP00000311648,9606.ENSP00000320401,9606.ENSP00000334276,9606.ENSP00000341045,9606.ENSP00000343838,9606.ENSP00000346768,9606.ENSP00000362508,9606.ENSP00000362513,9606.ENSP00000362525,9606.ENSP00000362549,9606.ENSP00000387683,…	UGT2A3,UGT2B10,UGT3A1,UGT3A2,UGT1A6,UGT2B7,UGT1A1,UGT2B4,UGT8,UGT2B17,UGT2B28,UGT2B15,UGT1A10,UGT1A9,UGT1A4,UGT1A5,UGT1A7,UGT1A8,UGT2B11,UGT1A3,UGT2A1
InterPro	IPR039497	CCDC144C-like, coiled-coil domain	11	3.23805	bottom	0.0024		afc	9606.ENSP00000290943,9606.ENSP00000353717,9606.ENSP00000354432,9606.ENSP00000365255,9606.ENSP00000382610,9606.ENSP00000403302,9606.ENSP00000439189,9606.ENSP00000467740,9606.ENSP00000481149,9606.ENSP00000498611,9606.ENSP00000499676	ANKRD18B,CCDC144A,ANKRD30A,ANKRD26,ANKRD18A,ANKRD36C,POTEE,ANKRD62,ANKRD36B,ANKRD36,ANKRD30B
InterPro	IPR000569	HECT domain	29	1.75225	bottom	0.0036		ks	9606.ENSP00000206595,9606.ENSP00000260983,9606.ENSP00000261609,9606.ENSP00000262435,9606.ENSP00000262903,9606.ENSP00000264346,9606.ENSP00000264350,9606.ENSP00000309198,9606.ENSP00000340596,9606.ENSP00000340648,9606.ENSP00000348714,9606.ENSP00000352069,9606.ENSP00000354621,9606.ENSP00000361245,9606.ENSP00000366783,9606.ENSP00000373696,9606.ENSP00000378624,9606.ENSP00000379228,9606.ENSP00000382269,…	G2E3,HECW2,HERC2,SMURF2,HACE1,HERC6,HERC5,UBE3C,UBE3B,HUWE1,AREL1,WWP2,SMURF1,HECTD3,HECTD4,TRIP12,HERC4,HECW1,HECTD1,NEDD4L,HERC3,HERC1,HECTD2,HERC3-2,NEDD4,WWP1,UBR5,UBE3A,ITCH
InterPro	IPR035983	HECT, E3 ligase catalytic domain	29	1.75225	bottom	0.0036		ks	9606.ENSP00000206595,9606.ENSP00000260983,9606.ENSP00000261609,9606.ENSP00000262435,9606.ENSP00000262903,9606.ENSP00000264346,9606.ENSP00000264350,9606.ENSP00000309198,9606.ENSP00000340596,9606.ENSP00000340648,9606.ENSP00000348714,9606.ENSP00000352069,9606.ENSP00000354621,9606.ENSP00000361245,9606.ENSP00000366783,9606.ENSP00000373696,9606.ENSP00000378624,9606.ENSP00000379228,9606.ENSP00000382269,…	G2E3,HECW2,HERC2,SMURF2,HACE1,HERC6,HERC5,UBE3C,UBE3B,HUWE1,AREL1,WWP2,SMURF1,HECTD3,HECTD4,TRIP12,HERC4,HECW1,HECTD1,NEDD4L,HERC3,HERC1,HECTD2,HERC3-2,NEDD4,WWP1,UBR5,UBE3A,ITCH
InterPro	IPR009122	Desmosomal cadherin	7	3.71463	bottom	0.0073		afc	9606.ENSP00000257189,9606.ENSP00000257192,9606.ENSP00000257198,9606.ENSP00000261590,9606.ENSP00000280904,9606.ENSP00000352785,9606.ENSP00000353608	DSG3,DSG1,DSC1,DSG2,DSC2,DSG4,DSC3
SMART	SM00076	Interferon alpha, beta and delta.	17	4.40676	bottom	3.76e-07	6.42481	ks	9606.ENSP00000239347,9606.ENSP00000276927,9606.ENSP00000276943,9606.ENSP00000369553,9606.ENSP00000369554,9606.ENSP00000369558,9606.ENSP00000369564,9606.ENSP00000369566,9606.ENSP00000369571,9606.ENSP00000369574,9606.ENSP00000369578,9606.ENSP00000369581,9606.ENSP00000411940,9606.ENSP00000412897,9606.ENSP00000418018,9606.ENSP00000480467,9606.ENSP00000484479	IFNA7,IFNA1,IFNK,IFNA8,IFNA2,IFNA6,IFNA16,IFNA10,IFNA14,IFNA21,IFNW1,IFNB1,IFNA17,IFNA4,IFNE,IFNA13,IFNA5
SMART	SM00112	Cadherin repeats.	115	1.16876	bottom	8.89e-05		ks	9606.ENSP00000027335,9606.ENSP00000164024,9606.ENSP00000194152,9606.ENSP00000194155,9606.ENSP00000224721,9606.ENSP00000231021,9606.ENSP00000231130,9606.ENSP00000231134,9606.ENSP00000231136,9606.ENSP00000231137,9606.ENSP00000231173,9606.ENSP00000231484,9606.ENSP00000239444,9606.ENSP00000239446,9606.ENSP00000239449,9606.ENSP00000239450,9606.ENSP00000252085,9606.ENSP00000252087,9606.ENSP00000253807,…	CDH17,CELSR3,PCDHB4,PCDHB2,CDH23,CDH9,PCDHB3,PCDHB5,PCDHB6,PCDHB7,PCDHB15,PCDH12,PCDHB8,PCDHB10,PCDHB14,PCDHB12,PCDHGA12,PCDHGC5,PCDHAC1,PCDHGA3,DSG3,DSG1,DSC1,DSG2,CDH1,FAT2,CDH19,CDH20,CELSR1,CDH3,PCDH10,CDH10,CDH6,CLSTN3,CDH11,CDH13,CDH2,CELSR2,FREM2,DSC2,PCDH1,PCDHAC2,PCDHA13,CDH15,DCHS1,CDH16,PCDHA10,PCDHGC4,PCDHB1,PCDHGC3,CDHR3,CDH26,PCDHB13,PCDHB11,RET,DCHS2,DSG4,DSC3,PCDH18,PCDH11Y,PCDH19…
GO Process	GO:0048706	Embryonic skeletal system development	130	1.75171	top	0.002		ks	9606.ENSP00000006015,9606.ENSP00000216513,9606.ENSP00000222718,9606.ENSP00000222726,9606.ENSP00000222728,9606.ENSP00000225964,9606.ENSP00000228644,9606.ENSP00000230321,9606.ENSP00000234198,9606.ENSP00000238558,9606.ENSP00000238682,9606.ENSP00000239144,9606.ENSP00000239151,9606.ENSP00000239165,9606.ENSP00000239461,9606.ENSP00000240285,9606.ENSP00000241416,9606.ENSP00000242159,9606.ENSP00000242261,…	HOXA11,SIX4,HOXA2,HOXA5,HOXA6,COL1A1,MYF5,MDFI,DLX2,GSC,TGFB3,HOXB8,HOXB5,HOXB7,PRRX1,RDH10,ACVR2A,HOXA7,TWIST1,HOXC6,BMP4,HOXD9,HOXD10,MEGF8,PDGFRA,SULF1,XYLT1,NDST1,SMAD2,WNT5A,HYAL1,SLC39A3,WNT9A,OSR1,NIPBL,MMP16,NODAL,WNT9B,IHH,TBXT,SHH,HOXD4,SIX2,CHST11,MMP14,HOXC5,HOXB9,SP3,FUZ,EDNRA,ALX1,DSCAML1,FGF8,CDK20,SOX11,WNT11,NOG,HOXD1,HOXB4,HOXB2,TBX1,SMAD3,HOXA9,DLG1,PAX5,TGFBR2,SLC2A10,HAND2,SU…
GO Process	GO:0048704	Embryonic skeletal system morphogenesis	95	1.79883	top	0.0066		ks	9606.ENSP00000006015,9606.ENSP00000216513,9606.ENSP00000222718,9606.ENSP00000222726,9606.ENSP00000228644,9606.ENSP00000230321,9606.ENSP00000234198,9606.ENSP00000238558,9606.ENSP00000238682,9606.ENSP00000239144,9606.ENSP00000239151,9606.ENSP00000239165,9606.ENSP00000239461,9606.ENSP00000240285,9606.ENSP00000242159,9606.ENSP00000242261,9606.ENSP00000245451,9606.ENSP00000249499,9606.ENSP00000249501,…	HOXA11,SIX4,HOXA2,HOXA5,MYF5,MDFI,DLX2,GSC,TGFB3,HOXB8,HOXB5,HOXB7,PRRX1,RDH10,HOXA7,TWIST1,BMP4,HOXD9,HOXD10,MEGF8,PDGFRA,NDST1,SMAD2,HYAL1,SLC39A3,OSR1,NIPBL,MMP16,NODAL,WNT9B,HOXD4,SIX2,CHST11,MMP14,HOXB9,FUZ,ALX1,DSCAML1,FGF8,SOX11,NOG,HOXB4,HOXB2,TBX1,SMAD3,HOXA9,DLG1,PAX5,TGFBR2,ZEB1,HOXB1,FLVCR1,SLC39A1,TBX15,COL11A1,RUNX2,MED12,BMI1,COL2A1,SHOX2,IRX5,BMP7,GLI3,TULP3,WDR19,WDR60,HOXD3,SETD…
GO Process	GO:0048663	Neuron fate commitment	68	2.55674	top	0.0079		ks	9606.ENSP00000190165,9606.ENSP00000230658,9606.ENSP00000234091,9606.ENSP00000234198,9606.ENSP00000239461,9606.ENSP00000245451,9606.ENSP00000245479,9606.ENSP00000249501,9606.ENSP00000249749,9606.ENSP00000250448,9606.ENSP00000252971,9606.ENSP00000263388,9606.ENSP00000266744,9606.ENSP00000283268,9606.ENSP00000287842,9606.ENSP00000290759,9606.ENSP00000293549,9606.ENSP00000295727,9606.ENSP00000295731,…	DMRT3,ISL1,ID2,DLX2,PRRX1,BMP4,SOX9,HOXD10,DLL4,FOXA1,MNX1,NOTCH3,ASCL1,FEZF2,NRG1,ISL2,WNT1,FEV,IHH,TLX3,SHH,GBX1,FOXN4,ATOH1,GSX1,HOXC10,GSX2,JAG2,POU3F2,SOX1,OLIG2,FOXG1,SMAD4,RBPJ,GATA2,NKX2-1,BCL11B,NTRK3,DLX1,ZNF521,DLL1,PROX1,OLIG3,NKX6-2,SUFU,LBX1,LHX3,PTF1A,NKX2-2,POU4F1,OLIG1,TBR1,EHMT2,GLI3,DMRTA2,GLI2,DBX1,TGFBR1,FKBP8,EPOP,PAX6,SIX1,CTNNB1,EYA1,MYT1L,CDC42,NOTCH1,ENSP00000498936
GO Process	GO:0060349	Bone morphogenesis	99	1.56009	top	0.0079		ks	9606.ENSP00000001146,9606.ENSP00000006015,9606.ENSP00000168712,9606.ENSP00000205061,9606.ENSP00000218758,9606.ENSP00000219334,9606.ENSP00000221930,9606.ENSP00000222271,9606.ENSP00000225964,9606.ENSP00000231656,9606.ENSP00000231751,9606.ENSP00000238682,9606.ENSP00000239243,9606.ENSP00000242261,9606.ENSP00000245451,9606.ENSP00000245479,9606.ENSP00000245787,9606.ENSP00000251268,9606.ENSP00000254066,…	CYP26B1,HOXA11,FGF4,GLG1,ACP5,SMPD3,TGFB1,COMP,COL1A1,CDX1,LTF,TGFB3,MSX2,TWIST1,BMP4,SOX9,INSIG2,MEGF8,RARA,CHSY1,MMP13,IMPAD1,ATF2,TRIP11,MEF2D,FGF18,BMP6,MMP16,STC1,LRP5,IHH,TBXT,INPPL1,NAB2,LTBP3,AXIN2,COL3A1,HAS2,MMP14,SCUBE2,IFT80,TMEM107,PEX7,NEUROG1,RARB,NAB1,FGFR3,MEF2C,FOXN3,INSIG1,ANXA6,COL27A1,TGFBR2,PAPPA2,THBS3,RIPPLY2,RUNX2,ZMPSTE24,MATN1,BMPR2,ALPL,SP5,EXT1,SKI,COL2A1,CER1,IFITM5,…
GO Function	GO:0005179	Hormone activity	128	1.69007	top	0.0011		ks	9606.ENSP00000054668,9606.ENSP00000165524,9606.ENSP00000176195,9606.ENSP00000217386,9606.ENSP00000220616,9606.ENSP00000221496,9606.ENSP00000221515,9606.ENSP00000223862,9606.ENSP00000237014,9606.ENSP00000238044,9606.ENSP00000239316,9606.ENSP00000240652,9606.ENSP00000242208,9606.ENSP00000243786,9606.ENSP00000245983,9606.ENSP00000249330,9606.ENSP00000252723,9606.ENSP00000256010,9606.ENSP00000256592,…	UTS2,PRLH,SCT,OXT,TG,AMH,RETN,RLN1,TTR,ECRG4,INSL4,IAPP,INHBA,INHA,GNRH2,VGF,EPO,NTS,TSHB,GRP,SPX,STC2,GAL,INHBE,NPFF,UCN2,GNRH1,CRH,GPHA2,SST,STC1,AGRP,HCRT,INHBB,BMP10,RETNLB,UCN,CARTPT,CGB1,CGB5,PNOC,PRL,INSL5,TRH,INHBC,CSHL1,LEP,GH1,METRNL,CSH1,FBN1,C1QTNF12,GAST,CALCA,PMCH,GH2,GHRL,EDN3,UTS2B,OSTN,GUCA2A,GALP,GIP,CGB2,PYY,AGT,VIP,COPA,EDN2,TOR2A,FNDC5,GHRH,NPPB,NPPA,CORT,CHGB,EDN1,INSL3,KL,A…
GO Function	GO:0003735	Structural constituent of ribosome	165	1.26436	top	0.0051		ks	9606.ENSP00000081029,9606.ENSP00000177742,9606.ENSP00000222247,9606.ENSP00000223324,9606.ENSP00000225430,9606.ENSP00000225969,9606.ENSP00000229238,9606.ENSP00000230050,9606.ENSP00000245539,9606.ENSP00000250784,9606.ENSP00000252602,9606.ENSP00000253686,9606.ENSP00000258383,9606.ENSP00000258455,9606.ENSP00000259469,9606.ENSP00000259873,9606.ENSP00000260102,9606.ENSP00000260443,9606.ENSP00000262584,…	MRPS35,MRPS34,RPL18A,MRPL32,RPL19,MRPL27,MRPL51,RPS12,MRPS7,RPS4Y1,MRPL34,MRPS25,MRPL44,MRPS9,RPL35,MRPS18B,MRPL15,RSL24D1,RPL8,SRBD1,MRPL3,RPL3L,RPS11,RPS27A,MRPS5,RPL37,RPS3,MRPL49,MRPS17,MRPL17,MRPL10,RPL29,MRPS18C,MRPL33,RPS23,RPL10L,MRPL16,NDUFA7,MRPL13,MRPL4,RPL13,MRPL11,RPL15,RPL38,MRPL57,RPL4,MRPL46,MRPL1,MRPS31,MRPS11,MRPS24,RPS15A,MRPS23,MRPS33,RPS27L,MRPL54,MRPL12,MRPL30,MRPL35,RPL7,MR…
GO Component	GO:0005861	Troponin complex	9	5.66038	top	0.0078		afc	9606.ENSP00000232975,9606.ENSP00000341838,9606.ENSP00000354488,9606.ENSP00000361636,9606.ENSP00000370975,9606.ENSP00000371336,9606.ENSP00000467176,9606.ENSP00000490956,9606.ENSP00000499593	TNNC1,TNNI3,TNNI1,TNNC2,TNNT3,TNNI2,TNNT1,PVALEF,TNNT2
GO Component	GO:0022626	Cytosolic ribosome	100	1.59978	top	0.0078		ks	9606.ENSP00000222247,9606.ENSP00000225430,9606.ENSP00000230050,9606.ENSP00000250113,9606.ENSP00000250784,9606.ENSP00000251636,9606.ENSP00000259469,9606.ENSP00000262584,9606.ENSP00000263791,9606.ENSP00000268661,9606.ENSP00000270625,9606.ENSP00000272317,9606.ENSP00000274242,9606.ENSP00000278572,9606.ENSP00000294189,9606.ENSP00000296674,9606.ENSP00000298283,9606.ENSP00000307889,9606.ENSP00000309334,…	RPL18A,RPL19,RPS12,FXR2,RPS4Y1,DHX29,RPL35,RPL8,EIF2AK4,RPL3L,RPS11,RPS27A,RPL37,RPS3,RPL29,RPS23,RPL10L,RPL13,RPL15,RPL38,RPL4,MRPL1,MRPS11,RPS15A,HBA1,RPS27L,RPL7,RPS2,APOD,RPS21,RPL3,RPL36AL,RPL27A,RPL21,RPLP1,RPS3A,RPL22,RPS26,RPL12,RPL39,RPL5,RPL7A,RPS4X,RPL10A,RPS16,RPS6,RPS9,RPL13A,RPL24,RPL34,RPS29,RPL14,RPS8,RPS14,RPL31,UBA52,RPL23A,RPSA,RPL39L,B3GALT4,RPS18,RPL6,RPL36A,RPL10,RPS24,RPL32…
GO Component	GO:0044391	Ribosomal subunit	184	1.1987	top	0.0079		ks	9606.ENSP00000053468,9606.ENSP00000081029,9606.ENSP00000177742,9606.ENSP00000222247,9606.ENSP00000223324,9606.ENSP00000225430,9606.ENSP00000225969,9606.ENSP00000229238,9606.ENSP00000230050,9606.ENSP00000245539,9606.ENSP00000250113,9606.ENSP00000250784,9606.ENSP00000251636,9606.ENSP00000252602,9606.ENSP00000253686,9606.ENSP00000254630,9606.ENSP00000258105,9606.ENSP00000258383,9606.ENSP00000258455,…	MRPS10,MRPS35,MRPS34,RPL18A,MRPL32,RPL19,MRPL27,MRPL51,RPS12,MRPS7,FXR2,RPS4Y1,DHX29,MRPL34,MRPS25,PTCD3,MRPL53,MRPL44,MRPS9,RPL35,MRPS18B,MRPL15,RPL8,MRPL3,RPL3L,RPS11,RPS27A,MRPS5,RPL37,MRPS28,RPS3,MRPL49,MRPS17,MRPL17,MRPL10,RPL29,MRPS18C,MRPL33,RPS23,NPM1,RPL10L,MRPL16,MRPL58,MRPL39,MRPL13,MRPL4,RPL13,MRPL38,MRPL48,MRPL11,RPL15,RPL38,MRPL57,RPL4,MRPL46,MRPL1,MRPS31,MRPS11,MRPS24,RPS15A,NSUN3,…
STRING clusters	CL:20257	Homeobox, conserved site, and Domain first found in the mice T locus (Brachyury) protein	124	2.51252	top	1.43e-07		ks	9606.ENSP00000006015,9606.ENSP00000020945,9606.ENSP00000040584,9606.ENSP00000157600,9606.ENSP00000216513,9606.ENSP00000222718,9606.ENSP00000222726,9606.ENSP00000222728,9606.ENSP00000226247,9606.ENSP00000226382,9606.ENSP00000231121,9606.ENSP00000239144,9606.ENSP00000239151,9606.ENSP00000239165,9606.ENSP00000240328,9606.ENSP00000242159,9606.ENSP00000242261,9606.ENSP00000243056,9606.ENSP00000243103,…	HOXA11,SNAI2,HOXC8,LMCD1,SIX4,HOXA2,HOXA5,HOXA6,FOXN1,PHOX2B,HAND1,HOXB8,HOXB5,HOXB7,TBX2,HOXA7,TWIST1,HOXC13,HOXC12,HOXC6,SNAI1,TCF15,HOXD9,HOXD10,HOXD11,PBX4,GATA5,BARX1,MEOX2,FOXF1,LCT,PITX1,GATA6,MEIS1,MSGN1,HOXA10,IRX6,PKNOX1,SOX8,TBXT,SOX17,MESP1,HOXD4,SIX2,IRX1,IRX2,HOXC10,HOXC5,HOXB9,TBX5,EVX2,UNCX,HOXD8,MEOX1,NKX2-5,SNAI3,HOXD1,HOXB4,DBX2,IRX3,HOXB2,EYA2,C5orf38,MESP2,HOXA9,LMX1B,HAND2,H…
STRING clusters	CL:29790	Mostly uncharacterized, incl. GTPase GIMA/IAN/Toc, and Zinc finger protein	126	2.45254	top	1.27e-06		ks	9606.ENSP00000085068,9606.ENSP00000205194,9606.ENSP00000214869,9606.ENSP00000216268,9606.ENSP00000216602,9606.ENSP00000219069,9606.ENSP00000221462,9606.ENSP00000221665,9606.ENSP00000222329,9606.ENSP00000223293,9606.ENSP00000247930,9606.ENSP00000250916,9606.ENSP00000254166,9606.ENSP00000264198,9606.ENSP00000266025,9606.ENSP00000266068,9606.ENSP00000266077,9606.ENSP00000267838,9606.ENSP00000268281,…	ISOC2,NAT14,TMED1,ZBED4,ZFYVE21,ZNF263,PPP1R37,FIZ1,ERF,GIMAP2,ZNF777,KLF16,ZNF132,MUL1,TMEM115,GMEB2,SLC2A4RG,LYSMD2,PRSS36,AMMECR1L,ENDOD1,OGFR,ANKRD18B,AIRE,NACC1,ZFPL1,GMEB1,RNF25,GBX1,ZNF646,E4F1,GIMAP1,C7orf33,ZNF467,GIMAP8,ZNF408,RNF26,LYSMD3,ARFGAP1,GIMAP7,TMEM11,ZNF784,ZNF579,SLC26A10,ZBED2,ZNF843,RFFL,ZNF534,TNFAIP8L3,FAM174B,ZNF775,ZGPAT,RAX,ZNF212,CRYGN,BRAT1,ZNF564,PPP1R17,ZNF395,LYS…
STRING clusters	CL:20385	Homeobox domain, metazoa, and Homeobox KN domain	60	3.03327	top	3.33e-06		ks	9606.ENSP00000006015,9606.ENSP00000040584,9606.ENSP00000222718,9606.ENSP00000222726,9606.ENSP00000222728,9606.ENSP00000226247,9606.ENSP00000239144,9606.ENSP00000239151,9606.ENSP00000239165,9606.ENSP00000242159,9606.ENSP00000243056,9606.ENSP00000243103,9606.ENSP00000243108,9606.ENSP00000249499,9606.ENSP00000249501,9606.ENSP00000249504,9606.ENSP00000251203,9606.ENSP00000272369,9606.ENSP00000283921,…	HOXA11,HOXC8,HOXA2,HOXA5,HOXA6,FOXN1,HOXB8,HOXB5,HOXB7,HOXA7,HOXC13,HOXC12,HOXC6,HOXD9,HOXD10,HOXD11,PBX4,MEIS1,HOXA10,IRX6,PKNOX1,HOXD4,IRX1,IRX2,HOXC10,HOXC5,HOXB9,EVX2,HOXD8,HOXD1,HOXB4,DBX2,IRX3,HOXB2,C5orf38,HOXA9,LMX1B,HOXB1,PBX3,PBX2,HOXD13,IRX5,HOXD12,HOXD3,CHN1,SMYD1,HOXC4,PBX1,HOXB3,HOXB6,HOXC9,LNPK,HOXC11,MEIS3,MEIS2,V9GYH0_HUMAN,HOXA4,HOXA3,HOXA1,HOXA13
STRING clusters	CL:33306	Mostly uncharacterized, incl. Bax inhibitor 1-related, and MyTH4 domain	16	5.49983	top	5.5e-06		afc	9606.ENSP00000272139,9606.ENSP00000292524,9606.ENSP00000292539,9606.ENSP00000310547,9606.ENSP00000314380,9606.ENSP00000330098,9606.ENSP00000345024,9606.ENSP00000364482,9606.ENSP00000366522,9606.ENSP00000368824,9606.ENSP00000389277,9606.ENSP00000407685,9606.ENSP00000433769,9606.ENSP00000434849,9606.ENSP00000435565,9606.ENSP00000496184	C1orf35,LRRC14,PPP1R16A,ADCK5,GRINA,FBXL6,GLI4,STK19,ARHGAP39,CNKSR2,TMBIM6,TNXB,CYHR1,LRRC24,MROH1,SLC52A2
STRING clusters	CL:33309	Mixed, incl. ADCK1-like domain, and Schizotypal personality disorder	6	7.61831	top	5.5e-06		afc	9606.ENSP00000292539,9606.ENSP00000310547,9606.ENSP00000330098,9606.ENSP00000433769,9606.ENSP00000435565,9606.ENSP00000496184	PPP1R16A,ADCK5,FBXL6,CYHR1,MROH1,SLC52A2
STRING clusters	CL:29791	Mostly uncharacterized, incl. GTPase GIMA/IAN/Toc, and Zinc finger protein	108	2.52594	top	9.51e-06		ks	9606.ENSP00000085068,9606.ENSP00000205194,9606.ENSP00000214869,9606.ENSP00000219069,9606.ENSP00000221665,9606.ENSP00000222329,9606.ENSP00000223293,9606.ENSP00000247930,9606.ENSP00000250916,9606.ENSP00000264198,9606.ENSP00000266025,9606.ENSP00000266068,9606.ENSP00000266077,9606.ENSP00000272647,9606.ENSP00000278505,9606.ENSP00000290291,9606.ENSP00000290943,9606.ENSP00000291582,9606.ENSP00000292431,…	ISOC2,NAT14,TMED1,ZNF263,FIZ1,ERF,GIMAP2,ZNF777,KLF16,MUL1,TMEM115,GMEB2,SLC2A4RG,AMMECR1L,ENDOD1,OGFR,ANKRD18B,AIRE,NACC1,ZFPL1,GMEB1,RNF25,GBX1,E4F1,GIMAP1,C7orf33,ZNF467,GIMAP8,ZNF408,RNF26,ARFGAP1,GIMAP7,TMEM11,ZNF784,ZNF579,SLC26A10,RFFL,ZNF534,ZNF775,ZGPAT,RAX,ZNF212,CRYGN,BRAT1,ZNF564,ZNF395,ZBED6CL,FILIP1L,ZBTB45,PCNX3,ATP13A1,DNAJC14,AIG1,GIMAP5,LRRC61,SCAF1,GPATCH3,R3HDM4,C1orf131,ARMH3…
STRING clusters	CL:29869	Mostly uncharacterized, incl. Isochorismatase-like, and Retinal homeobox protein RAX/RAX2	17	5.17184	top	1.86e-05		afc	9606.ENSP00000085068,9606.ENSP00000205194,9606.ENSP00000221665,9606.ENSP00000222329,9606.ENSP00000250916,9606.ENSP00000292431,9606.ENSP00000320096,9606.ENSP00000320188,9606.ENSP00000334813,9606.ENSP00000353769,9606.ENSP00000369666,9606.ENSP00000369777,9606.ENSP00000373575,9606.ENSP00000394510,9606.ENSP00000457715,9606.ENSP00000477706,9606.ENSP00000478557	ISOC2,NAT14,FIZ1,ERF,KLF16,NACC1,ZNF784,ZNF579,RAX,SCAF1,FBXL19,ZNF768,C6orf163,PRR12,ZNF865,ZNF316,ZNF787
STRING clusters	CL:20386	Mixed, incl. Homeobox protein, antennapedia type, conserved site, and Proximal/distal pattern formation	52	3.08801	top	1.97e-05		ks	9606.ENSP00000006015,9606.ENSP00000040584,9606.ENSP00000222718,9606.ENSP00000222726,9606.ENSP00000222728,9606.ENSP00000226247,9606.ENSP00000239144,9606.ENSP00000239151,9606.ENSP00000239165,9606.ENSP00000242159,9606.ENSP00000243056,9606.ENSP00000243103,9606.ENSP00000243108,9606.ENSP00000249499,9606.ENSP00000249501,9606.ENSP00000249504,9606.ENSP00000251203,9606.ENSP00000272369,9606.ENSP00000283921,…	HOXA11,HOXC8,HOXA2,HOXA5,HOXA6,FOXN1,HOXB8,HOXB5,HOXB7,HOXA7,HOXC13,HOXC12,HOXC6,HOXD9,HOXD10,HOXD11,PBX4,MEIS1,HOXA10,PKNOX1,HOXD4,HOXC10,HOXC5,HOXB9,EVX2,HOXD8,HOXD1,HOXB4,HOXB2,HOXA9,LMX1B,HOXB1,PBX3,PBX2,HOXD13,HOXD12,HOXD3,CHN1,HOXC4,PBX1,HOXB3,HOXB6,HOXC9,LNPK,HOXC11,MEIS3,MEIS2,V9GYH0_HUMAN,HOXA4,HOXA3,HOXA1,HOXA13
STRING clusters	CL:20388	Homeobox protein, antennapedia type, conserved site, and Proximal/distal pattern formation	46	3.25873	top	2.41e-05		ks	9606.ENSP00000006015,9606.ENSP00000040584,9606.ENSP00000222718,9606.ENSP00000222726,9606.ENSP00000222728,9606.ENSP00000239144,9606.ENSP00000239151,9606.ENSP00000239165,9606.ENSP00000242159,9606.ENSP00000243108,9606.ENSP00000249499,9606.ENSP00000249501,9606.ENSP00000249504,9606.ENSP00000251203,9606.ENSP00000272369,9606.ENSP00000283921,9606.ENSP00000291547,9606.ENSP00000302548,9606.ENSP00000307321,…	HOXA11,HOXC8,HOXA2,HOXA5,HOXA6,HOXB8,HOXB5,HOXB7,HOXA7,HOXC6,HOXD9,HOXD10,HOXD11,PBX4,MEIS1,HOXA10,PKNOX1,HOXD4,HOXC10,HOXC5,HOXB9,EVX2,HOXD8,HOXB4,HOXB2,HOXA9,LMX1B,HOXB1,PBX3,PBX2,HOXD13,HOXD12,HOXD3,HOXC4,PBX1,HOXB3,HOXB6,HOXC9,LNPK,HOXC11,MEIS3,MEIS2,V9GYH0_HUMAN,HOXA4,HOXA3,HOXA13
STRING clusters	CL:20428	Homeobox protein, antennapedia type, and Homeobox protein HXA9/HXB9/HXC9	15	5.22147	top	5.24e-05		afc	9606.ENSP00000040584,9606.ENSP00000222726,9606.ENSP00000222728,9606.ENSP00000239151,9606.ENSP00000239165,9606.ENSP00000242159,9606.ENSP00000243108,9606.ENSP00000307321,9606.ENSP00000309336,9606.ENSP00000328928,9606.ENSP00000399808,9606.ENSP00000420009,9606.ENSP00000423861,9606.ENSP00000446680,9606.ENSP00000476742	HOXC8,HOXA5,HOXA6,HOXB5,HOXB7,HOXA7,HOXC6,HOXC10,HOXC5,HOXB4,HOXC4,HOXB6,HOXC9,HOXC11,V9GYH0_HUMAN
STRING clusters	CL:20505	Mixed, incl. Neuron fate commitment, and Regulation of beta-cell development	99	2.0507	top	5.81e-05		ks	9606.ENSP00000216200,9606.ENSP00000230321,9606.ENSP00000230658,9606.ENSP00000234091,9606.ENSP00000234198,9606.ENSP00000242462,9606.ENSP00000242994,9606.ENSP00000258106,9606.ENSP00000260653,9606.ENSP00000261731,9606.ENSP00000261980,9606.ENSP00000263726,9606.ENSP00000266744,9606.ENSP00000270061,9606.ENSP00000272937,9606.ENSP00000275461,9606.ENSP00000281321,9606.ENSP00000283268,9606.ENSP00000290759,…	PVALB,MDFI,ISL1,ID2,DLX2,NEUROG3,NEUROD4,EMX1,SIX3,LHX5,VSX2,LHX4,ASCL1,SSBP4,HES6,FERD3L,POU4F2,FEZF2,ISL2,NEUROD1,NKX6-1,NEUROD6,FOXN4,NHLH1,ONECUT1,OTP,FOXA3,GSX1,SOX14,CALB2,INSM1,NEUROG2,NEUROG1,GSX2,MSC,SOX11,DTX2,MAFA,SIX6,POU3F2,SOX1,RFX6,LMX1A,RBPJL,NR4A2,ASCL4,FABP7,RFX4,GAD1,ZBTB18,DMBX1,DLX1,POU3F3,OTX1,LHX9,OLIG3,NKX6-2,SIM1,PITX3,BARHL2,LMO4,SSBP3,LHX3,ZNF503,MAFB,LHX2,ATOH7,ID3,PTF…
STRING clusters	CL:20390	Homeobox protein, antennapedia type, conserved site, and Proximal/distal pattern formation	34	3.52259	top	0.00013		ks	9606.ENSP00000006015,9606.ENSP00000040584,9606.ENSP00000222718,9606.ENSP00000222726,9606.ENSP00000222728,9606.ENSP00000239144,9606.ENSP00000239151,9606.ENSP00000239165,9606.ENSP00000242159,9606.ENSP00000243108,9606.ENSP00000272369,9606.ENSP00000283921,9606.ENSP00000291547,9606.ENSP00000307321,9606.ENSP00000309336,9606.ENSP00000309439,9606.ENSP00000328928,9606.ENSP00000331741,9606.ENSP00000343619,…	HOXA11,HOXC8,HOXA2,HOXA5,HOXA6,HOXB8,HOXB5,HOXB7,HOXA7,HOXC6,MEIS1,HOXA10,PKNOX1,HOXC10,HOXC5,HOXB9,HOXB4,HOXB2,HOXA9,LMX1B,HOXB1,PBX3,PBX2,HOXC4,PBX1,HOXB3,HOXB6,HOXC9,HOXC11,MEIS2,V9GYH0_HUMAN,HOXA4,HOXA3,HOXA13
STRING clusters	CL:19114	Mixed, incl. S100/CaBP-9k-type, calcium binding, subdomain, and Cystatin superfamily	103	2.19721	top	0.00014		ks	9606.ENSP00000008938,9606.ENSP00000014930,9606.ENSP00000053867,9606.ENSP00000199764,9606.ENSP00000211413,9606.ENSP00000215909,9606.ENSP00000216336,9606.ENSP00000217423,9606.ENSP00000220166,9606.ENSP00000225275,9606.ENSP00000225371,9606.ENSP00000233143,9606.ENSP00000233997,9606.ENSP00000234347,9606.ENSP00000236671,9606.ENSP00000236826,9606.ENSP00000244336,9606.ENSP00000246012,9606.ENSP00000254301,…	PGLYRP1,HEBP1,GRN,CEACAM6,PRRT1,LGALS1,CTSG,CST4,CTSH,MPO,EPX,TMSB10,AZU1,PRTN3,CTSD,MMP8,CEACAM8,CST8,LGALS3,CTSV,CCN3,LYZ,LGALS3BP,BPI,A1BG,LCN1,CSTA,ANXA3,LMBR1L,S100A11,CSTB,S100B,S100A1,S100P,CAMP,DEFA4,RNASE3,RNASE2,CST1,CST5,CST2,CST6,TRIM72,S100Z,LAMP1,GZF1,FPR3,CAV3,SLPI,CSTL1,CTSL,CTSB,ANXA2,ANXA6,TES,AHNAK2,MPEG1,S100A14,S100A16,S100A3,S100A4,S100A5,S100A6,S100A7,S100A7L2,S100A7A,S100A…
STRING clusters	CL:29868	Mostly uncharacterized, incl. SAND domain, and Isochorismatase-like	28	3.98406	top	0.00014		ks	9606.ENSP00000085068,9606.ENSP00000205194,9606.ENSP00000221665,9606.ENSP00000222329,9606.ENSP00000250916,9606.ENSP00000266068,9606.ENSP00000291582,9606.ENSP00000292431,9606.ENSP00000294409,9606.ENSP00000320096,9606.ENSP00000320188,9606.ENSP00000334813,9606.ENSP00000346603,9606.ENSP00000353769,9606.ENSP00000364346,9606.ENSP00000365174,9606.ENSP00000369578,9606.ENSP00000369666,9606.ENSP00000369777,…	ISOC2,NAT14,FIZ1,ERF,KLF16,GMEB2,AIRE,NACC1,GMEB1,ZNF784,ZNF579,RAX,ZBTB45,SCAF1,ZNF341,NUDT10,IFNW1,FBXL19,ZNF768,C6orf163,PRR12,HID1,USP40,ZNF668,ZNF865,ZNF628,ZNF316,ZNF787
STRING clusters	CL:20507	Mixed, incl. Neuron fate commitment, and Maturity onset diabetes of the young	83	2.01108	top	0.00019		ks	9606.ENSP00000216200,9606.ENSP00000230658,9606.ENSP00000234198,9606.ENSP00000242462,9606.ENSP00000242994,9606.ENSP00000258106,9606.ENSP00000260653,9606.ENSP00000261731,9606.ENSP00000261980,9606.ENSP00000263726,9606.ENSP00000266744,9606.ENSP00000270061,9606.ENSP00000281321,9606.ENSP00000283268,9606.ENSP00000290759,9606.ENSP00000295886,9606.ENSP00000297142,9606.ENSP00000299162,9606.ENSP00000302630,…	PVALB,ISL1,DLX2,NEUROG3,NEUROD4,EMX1,SIX3,LHX5,VSX2,LHX4,ASCL1,SSBP4,POU4F2,FEZF2,ISL2,NKX6-1,NEUROD6,FOXN4,ONECUT1,OTP,FOXA3,GSX1,SOX14,CALB2,INSM1,NEUROG2,NEUROG1,GSX2,SOX11,DTX2,MAFA,SIX6,POU3F2,SOX1,RFX6,LMX1A,RBPJL,NR4A2,FABP7,RFX4,GAD1,DLX1,POU3F3,LHX9,OLIG3,NKX6-2,SIM1,PITX3,BARHL2,LMO4,SSBP3,LHX3,ZNF503,MAFB,LHX2,ATOH7,PTF1A,NKX2-2,POU4F1,PAX4,PDX1,TBR1,LHX6,FOXB1,FOXA2,SATB2,SP8,FEZF1,FA…
STRING clusters	CL:156	Viral mRNA Translation	76	1.96886	top	0.00021		ks	9606.ENSP00000225430,9606.ENSP00000230050,9606.ENSP00000259469,9606.ENSP00000262584,9606.ENSP00000272317,9606.ENSP00000274242,9606.ENSP00000294189,9606.ENSP00000296674,9606.ENSP00000298283,9606.ENSP00000307889,9606.ENSP00000309334,9606.ENSP00000309830,9606.ENSP00000311430,9606.ENSP00000318646,9606.ENSP00000339795,9606.ENSP00000341885,9606.ENSP00000345957,9606.ENSP00000346001,9606.ENSP00000346012,…	RPL19,RPS12,RPL35,RPL8,RPS27A,RPL37,RPL29,RPS23,RPL10L,RPL13,RPL15,RPL38,RPL4,RPS15A,RPL7,RPS2,RPS21,RPL3,RPL36AL,RPL27A,RPL21,RPLP1,RPS3A,RPL22,RPL12,RPL39,SERBP1,RPL7A,RPS4X,RPL10A,RPS16,RPS9,RPL13A,RPL24,RPL34,RPS29,RPL14,RPS8,RPS14,RPL31,RPSA,RPL6,RPL36A,RPL10,RPS24,RPL32,RPL37A,RPL23,RACK1,RPL30,RPL26L1,RPS20,RPLP2,FAU,RPS25,RPS13,RPL18,RPLP0,RPL28,H3BNC9_HUMAN,RPL17-C18orf32,RPL26,RPL17,RPL…
STRING clusters	CL:159	Viral mRNA Translation	71	2.11998	top	0.00025		ks	9606.ENSP00000225430,9606.ENSP00000230050,9606.ENSP00000259469,9606.ENSP00000262584,9606.ENSP00000272317,9606.ENSP00000274242,9606.ENSP00000294189,9606.ENSP00000296674,9606.ENSP00000298283,9606.ENSP00000307889,9606.ENSP00000309334,9606.ENSP00000309830,9606.ENSP00000311430,9606.ENSP00000318646,9606.ENSP00000339795,9606.ENSP00000341885,9606.ENSP00000345957,9606.ENSP00000346001,9606.ENSP00000346012,…	RPL19,RPS12,RPL35,RPL8,RPS27A,RPL37,RPL29,RPS23,RPL10L,RPL13,RPL15,RPL38,RPL4,RPS15A,RPL7,RPS2,RPS21,RPL3,RPL36AL,RPL27A,RPL21,RPLP1,RPL22,RPL12,RPL39,RPL7A,RPS4X,RPL10A,RPS16,RPS9,RPL13A,RPL24,RPL34,RPS29,RPL14,RPS8,RPS14,RPL31,RPSA,RPL6,RPL36A,RPL10,RPS24,RPL32,RPL37A,RPL23,RACK1,RPL30,RPL26L1,RPS20,RPLP2,FAU,RPS25,RPS13,RPL18,RPLP0,RPL28,RPL26,RPL17,RPL36,RPL27,RPS15,RPS19,RPS28,RPS5,RPS10,RPL…
STRING clusters	CL:165	Cytoplasmic ribosomal proteins	61	2.37831	top	0.00025		ks	9606.ENSP00000225430,9606.ENSP00000230050,9606.ENSP00000259469,9606.ENSP00000262584,9606.ENSP00000272317,9606.ENSP00000274242,9606.ENSP00000294189,9606.ENSP00000296674,9606.ENSP00000307889,9606.ENSP00000309334,9606.ENSP00000309830,9606.ENSP00000311430,9606.ENSP00000318646,9606.ENSP00000339795,9606.ENSP00000341885,9606.ENSP00000345957,9606.ENSP00000346001,9606.ENSP00000346015,9606.ENSP00000346027,…	RPL19,RPS12,RPL35,RPL8,RPS27A,RPL37,RPL29,RPS23,RPL13,RPL15,RPL38,RPL4,RPS15A,RPL7,RPS2,RPS21,RPL3,RPL27A,RPL21,RPLP1,RPL12,RPL39,RPL7A,RPS4X,RPL10A,RPS16,RPS9,RPL13A,RPL24,RPL34,RPS29,RPL14,RPS8,RPS14,RPSA,RPL6,RPL10,RPS24,RPL32,RPL23,RPL30,RPS20,RPLP2,FAU,RPS25,RPS13,RPL18,RPLP0,RPL28,RPL26,RPL36,RPS15,RPS19,RPS28,RPS5,RPS10,RPL9,RPS7,RPL35A,RPS17,RPS27
STRING clusters	CL:18397	Mixed, incl. Basic-leucine zipper domain, and Host-pathogen interaction of human coronaviruses - MAPK signaling	98	1.8894	top	0.00025		ks	9606.ENSP00000056233,9606.ENSP00000178640,9606.ENSP00000211287,9606.ENSP00000215631,9606.ENSP00000215659,9606.ENSP00000226004,9606.ENSP00000229795,9606.ENSP00000239223,9606.ENSP00000239938,9606.ENSP00000240100,9606.ENSP00000241014,9606.ENSP00000242480,9606.ENSP00000245919,9606.ENSP00000248553,9606.ENSP00000252506,9606.ENSP00000252818,9606.ENSP00000253055,9606.ENSP00000261845,9606.ENSP00000264110,…	NFE2L3,MAP2K5,MAPK13,GADD45B,MAPK12,DUSP3,MAPK14,DUSP1,EGR1,DUSP4,MAPK8IP1,EGR2,FOSB,HSPB1,GADD45G,JUND,MAP3K10,MAPK6,ATF2,FOSL2,MAP3K13,JDP2,DUSP11,CSRNP1,AKAP6,PTPRR,KLF10,DUSP2,SHROOM3,SNRK,DUSP16,NAB2,HSPB2,JUNB,CEBPB,FOS,PTPN7,MAP3K11,FOSL1,MAPK7,EGR3,PPM1A,MAPK8IP2,MAPK11,ATF4,NAB1,ARL4C,SKOR1,ATF3,MAFK,MAP2K3,DLG1,DUSP9,CREB5,MAFG,PTPN5,NFE2L1,DUSP10,MAPKAPK2,IER5,DUSP12,DUSP5,GADD45A,JUN,…
STRING clusters	CL:162	Cytoplasmic ribosomal proteins	66	2.20016	top	0.0003		ks	9606.ENSP00000225430,9606.ENSP00000230050,9606.ENSP00000259469,9606.ENSP00000262584,9606.ENSP00000272317,9606.ENSP00000274242,9606.ENSP00000294189,9606.ENSP00000296674,9606.ENSP00000307889,9606.ENSP00000309334,9606.ENSP00000309830,9606.ENSP00000311430,9606.ENSP00000318646,9606.ENSP00000339795,9606.ENSP00000341885,9606.ENSP00000345957,9606.ENSP00000346001,9606.ENSP00000346015,9606.ENSP00000346027,…	RPL19,RPS12,RPL35,RPL8,RPS27A,RPL37,RPL29,RPS23,RPL13,RPL15,RPL38,RPL4,RPS15A,RPL7,RPS2,RPS21,RPL3,RPL27A,RPL21,RPLP1,RPL22,RPL12,RPL39,RPL7A,RPS4X,RPL10A,RPS16,RPS9,RPL13A,RPL24,RPL34,RPS29,RPL14,RPS8,RPS14,RPL31,RPSA,RPL6,RPL36A,RPL10,RPS24,RPL32,RPL37A,RPL23,RPL30,RPS20,RPLP2,FAU,RPS25,RPS13,RPL18,RPLP0,RPL28,RPL26,RPL17,RPL36,RPS15,RPS19,RPS28,RPS5,RPS10,RPL9,RPS7,RPL35A,RPS17,RPS27
STRING clusters	CL:20085	Mixed, incl. Tetraspanin/Peripherin, and Bone cancer	82	2.26558	top	0.0003		ks	9606.ENSP00000011898,9606.ENSP00000167588,9606.ENSP00000198536,9606.ENSP00000216211,9606.ENSP00000219782,9606.ENSP00000221992,9606.ENSP00000227155,9606.ENSP00000227880,9606.ENSP00000231009,9606.ENSP00000253719,9606.ENSP00000257910,9606.ENSP00000260408,9606.ENSP00000263735,9606.ENSP00000264031,9606.ENSP00000264234,9606.ENSP00000266269,9606.ENSP00000270560,9606.ENSP00000291009,9606.ENSP00000292401,…	TSPAN9,KRT20,PILRA,UPK3A,MAZ,CEACAM5,CD82,SLC15A3,GZMK,NAPSA,TSPAN31,ADAM10,EPCAM,UPK2,UPK1B,PATZ1,TM4SF5,PIP,AZGP1,RNF149,TGM4,CDCP1,CCDC136,ZNF319,TM4SF1,ALCAM,TSPAN17,KLK3,TRAF7,ETV4,ACPP,CD6,CD37,KRT7,UPK3B,C17orf97,KRT19,SLC45A3,DDR2,IGSF8,TSPAN2,PTGFR,FAM210B,NPDC1,TSPAN1,TSPAN14,TSPAN15,SPDEF,TMEM8B,NKX3-1,CDX2,CD99,SDCBP2,CD9,KRT18,PTGFRN,AFP,TSPAN4,COLEC12,PILRB,EWSR1,ZBTB7B,B4E171_HUMAN…
STRING clusters	CL:140	Eukaryotic Translation Elongation, and Sec61 translocon complex	116	1.59113	top	0.00031		ks	9606.ENSP00000217182,9606.ENSP00000224073,9606.ENSP00000225430,9606.ENSP00000230050,9606.ENSP00000250784,9606.ENSP00000258955,9606.ENSP00000259469,9606.ENSP00000262584,9606.ENSP00000268661,9606.ENSP00000270625,9606.ENSP00000272317,9606.ENSP00000274242,9606.ENSP00000278572,9606.ENSP00000292574,9606.ENSP00000292586,9606.ENSP00000294189,9606.ENSP00000296674,9606.ENSP00000298283,9606.ENSP00000306788,…	EEF1A2,EDF1,RPL19,RPS12,RPS4Y1,RSAD1,RPL35,RPL8,RPL3L,RPS11,RPS27A,RPL37,RPS3,CCDC105,MRNIP,RPL29,RPS23,RPL10L,ARL6IP1,RPL13,RPL15,RPL38,RPL4,RPS15A,TUFM,RPS27L,EEF1G,MRPL12,EEF1A1,RPL7,MRPL20,RPS2,RPS21,RPL3,RPL36AL,RPL27A,RPL21,RPLP1,RPS3A,RPL22L1,RPL22,PPP1R26,RPL12,RPL39,AKNAD1,RPL5,CXorf66,SERBP1,RPL7A,RPS4X,RPL10A,WDR31,HMGN4,RPS16,RPS9,RPL13A,EEF1B2,RPL24,RPL34,RPS29,RPL14,RPS8,RPS14,RPL36…
STRING clusters	CL:20504	Mixed, incl. Neuron fate commitment, and Regulation of beta-cell development	105	1.88802	top	0.00031		ks	9606.ENSP00000216200,9606.ENSP00000230321,9606.ENSP00000230658,9606.ENSP00000234091,9606.ENSP00000234198,9606.ENSP00000242462,9606.ENSP00000242994,9606.ENSP00000258106,9606.ENSP00000260653,9606.ENSP00000261731,9606.ENSP00000261980,9606.ENSP00000263726,9606.ENSP00000266744,9606.ENSP00000270061,9606.ENSP00000272937,9606.ENSP00000275461,9606.ENSP00000281321,9606.ENSP00000283268,9606.ENSP00000290759,…	PVALB,MDFI,ISL1,ID2,DLX2,NEUROG3,NEUROD4,EMX1,SIX3,LHX5,VSX2,LHX4,ASCL1,SSBP4,HES6,FERD3L,POU4F2,FEZF2,ISL2,NEUROD1,NKX6-1,NEUROD6,FOXN4,NHLH1,ONECUT1,OTP,FOXA3,GSX1,SOX14,NXNL1,CALB2,SP3,INSM1,NEUROG2,NEUROG1,BHLHE22,GSX2,MSC,SOX11,DTX2,MAFA,SIX6,POU3F2,SOX1,RFX6,PRDM8,LMX1A,RBPJL,NR4A2,ASCL4,TMEM215,FABP7,RFX4,GAD1,ZBTB18,DMBX1,DLX1,POU3F3,OTX1,LHX9,OLIG3,NKX6-2,SIM1,PITX3,BARHL2,LMO4,SSBP3,LHX…
STRING clusters	CL:121	Eukaryotic Translation Elongation, and This family consists of several GAGE and XAGE proteins which are found exclusively in humans. The function of this family is unknown although they have been implicated in human cancers (PMID:11992404)	126	1.47626	top	0.00033		ks	9606.ENSP00000217182,9606.ENSP00000224073,9606.ENSP00000225430,9606.ENSP00000230050,9606.ENSP00000235349,9606.ENSP00000250784,9606.ENSP00000258955,9606.ENSP00000259469,9606.ENSP00000262584,9606.ENSP00000268661,9606.ENSP00000270625,9606.ENSP00000272317,9606.ENSP00000274242,9606.ENSP00000278572,9606.ENSP00000292574,9606.ENSP00000292586,9606.ENSP00000294189,9606.ENSP00000296674,9606.ENSP00000298283,…	EEF1A2,EDF1,RPL19,RPS12,PRAMEF4,RPS4Y1,RSAD1,RPL35,RPL8,RPL3L,RPS11,RPS27A,RPL37,RPS3,CCDC105,MRNIP,RPL29,RPS23,RPL10L,ARL6IP1,RPL13,RPL15,DAPL1,RPL38,RPL4,RPS15A,TUFM,RPS27L,EEF1G,MRPL12,EEF1A1,RPL7,MRPL20,RPS2,RPS21,RPL3,RPL36AL,RPL27A,RPL21,RPLP1,RPS3A,RPL22L1,RPL22,PPP1R26,RPL12,RPL39,AKNAD1,RPL5,CXorf66,SERBP1,BTF3L4,RPL7A,RPS4X,RPL10A,WDR31,HABP4,HMGN4,RPS16,BTF3,RPS9,RPL13A,EEF1B2,RPL24,RP…
STRING clusters	CL:32564	Mixed, incl. Rhomboid serine protease, and Leucine rich adaptor protein	6	6.7731	top	0.00041		afc	9606.ENSP00000308354,9606.ENSP00000312318,9606.ENSP00000319726,9606.ENSP00000322775,9606.ENSP00000381782,9606.ENSP00000431459	TIGD3,ZNRD2,FRMD8,RHBDF2,SLC25A45,FAM89B
STRING clusters	CL:125	Eukaryotic Translation Elongation, and This family consists of several GAGE and XAGE proteins which are found exclusively in humans. The function of this family is unknown although they have been implicated in human cancers (PMID:11992404)	124	1.48462	top	0.00043		ks	9606.ENSP00000217182,9606.ENSP00000224073,9606.ENSP00000225430,9606.ENSP00000230050,9606.ENSP00000250784,9606.ENSP00000258955,9606.ENSP00000259469,9606.ENSP00000262584,9606.ENSP00000268661,9606.ENSP00000270625,9606.ENSP00000272317,9606.ENSP00000274242,9606.ENSP00000278572,9606.ENSP00000292574,9606.ENSP00000292586,9606.ENSP00000294189,9606.ENSP00000296674,9606.ENSP00000298283,9606.ENSP00000306788,…	EEF1A2,EDF1,RPL19,RPS12,RPS4Y1,RSAD1,RPL35,RPL8,RPL3L,RPS11,RPS27A,RPL37,RPS3,CCDC105,MRNIP,RPL29,RPS23,RPL10L,ARL6IP1,RPL13,RPL15,DAPL1,RPL38,RPL4,RPS15A,TUFM,RPS27L,EEF1G,MRPL12,EEF1A1,RPL7,MRPL20,RPS2,RPS21,RPL3,RPL36AL,RPL27A,RPL21,RPLP1,RPS3A,RPL22L1,RPL22,PPP1R26,RPL12,RPL39,AKNAD1,RPL5,CXorf66,SERBP1,BTF3L4,RPL7A,RPS4X,RPL10A,WDR31,HABP4,HMGN4,RPS16,BTF3,RPS9,RPL13A,EEF1B2,RPL24,RPL34,RPS2…
STRING clusters	CL:130	Eukaryotic Translation Elongation, and This family consists of several GAGE and XAGE proteins which are found exclusively in humans. The function of this family is unknown although they have been implicated in human cancers (PMID:11992404)	118	1.54651	top	0.00043		ks	9606.ENSP00000217182,9606.ENSP00000224073,9606.ENSP00000225430,9606.ENSP00000230050,9606.ENSP00000250784,9606.ENSP00000258955,9606.ENSP00000259469,9606.ENSP00000262584,9606.ENSP00000268661,9606.ENSP00000270625,9606.ENSP00000272317,9606.ENSP00000274242,9606.ENSP00000278572,9606.ENSP00000292574,9606.ENSP00000292586,9606.ENSP00000294189,9606.ENSP00000296674,9606.ENSP00000298283,9606.ENSP00000306788,…	EEF1A2,EDF1,RPL19,RPS12,RPS4Y1,RSAD1,RPL35,RPL8,RPL3L,RPS11,RPS27A,RPL37,RPS3,CCDC105,MRNIP,RPL29,RPS23,RPL10L,ARL6IP1,RPL13,RPL15,DAPL1,RPL38,RPL4,RPS15A,TUFM,RPS27L,EEF1G,MRPL12,EEF1A1,RPL7,MRPL20,RPS2,RPS21,RPL3,RPL36AL,RPL27A,RPL21,RPLP1,RPS3A,RPL22L1,RPL22,PPP1R26,RPL12,RPL39,AKNAD1,RPL5,CXorf66,SERBP1,RPL7A,RPS4X,RPL10A,WDR31,HABP4,HMGN4,RPS16,RPS9,RPL13A,EEF1B2,RPL24,RPL34,RPS29,RPL14,RPS8…
STRING clusters	CL:166	Cytoplasmic ribosomal proteins	53	2.62672	top	0.00044		ks	9606.ENSP00000225430,9606.ENSP00000259469,9606.ENSP00000262584,9606.ENSP00000272317,9606.ENSP00000274242,9606.ENSP00000294189,9606.ENSP00000296674,9606.ENSP00000307889,9606.ENSP00000309334,9606.ENSP00000311430,9606.ENSP00000339795,9606.ENSP00000341885,9606.ENSP00000345957,9606.ENSP00000346001,9606.ENSP00000346015,9606.ENSP00000346027,9606.ENSP00000346037,9606.ENSP00000354739,9606.ENSP00000361076,…	RPL19,RPL35,RPL8,RPS27A,RPL37,RPL29,RPS23,RPL13,RPL15,RPL4,RPL7,RPS2,RPS21,RPL3,RPL27A,RPL21,RPLP1,RPL12,RPL7A,RPS4X,RPL10A,RPS16,RPS9,RPL13A,RPL24,RPL34,RPS29,RPL14,RPS8,RPS14,RPSA,RPL10,RPS24,RPL32,RPL23,RPLP2,FAU,RPS25,RPS13,RPL18,RPLP0,RPL28,RPL26,RPL36,RPS15,RPS19,RPS28,RPS5,RPL9,RPS7,RPL35A,RPS17,RPS27
STRING clusters	CL:33326	Mixed, incl. Hypermobility syndrome, and Leucine Rich repeat	6	6.66855	top	0.00057		afc	9606.ENSP00000272139,9606.ENSP00000292524,9606.ENSP00000345024,9606.ENSP00000364482,9606.ENSP00000407685,9606.ENSP00000434849	C1orf35,LRRC14,GLI4,STK19,TNXB,LRRC24
STRING clusters	CL:118	Eukaryotic Translation Elongation, and This family consists of several GAGE and XAGE proteins which are found exclusively in humans. The function of this family is unknown although they have been implicated in human cancers (PMID:11992404)	131	1.39329	top	0.00078		ks	9606.ENSP00000217182,9606.ENSP00000224073,9606.ENSP00000225430,9606.ENSP00000230050,9606.ENSP00000235349,9606.ENSP00000250784,9606.ENSP00000258955,9606.ENSP00000259469,9606.ENSP00000262584,9606.ENSP00000268661,9606.ENSP00000270625,9606.ENSP00000272317,9606.ENSP00000274242,9606.ENSP00000278572,9606.ENSP00000292574,9606.ENSP00000292586,9606.ENSP00000294189,9606.ENSP00000296674,9606.ENSP00000298283,…	EEF1A2,EDF1,RPL19,RPS12,PRAMEF4,RPS4Y1,RSAD1,RPL35,RPL8,RPL3L,RPS11,RPS27A,RPL37,RPS3,CCDC105,MRNIP,RPL29,RPS23,RPL10L,ARL6IP1,RPL13,RPL15,DAPL1,RPL38,RPL4,RPS15A,TUFM,RPS27L,EEF1G,MRPL12,EEF1A1,RPL7,MRPL20,RPS2,RPS21,RPL3,RPL36AL,RPL27A,RPL21,RPLP1,RPS3A,RPL22L1,RPL22,PPP1R26,HMGN5,RPL12,HMGN2,RPL39,AKNAD1,RPL5,CXorf66,SERBP1,BTF3L4,RPL7A,RPS4X,RPL10A,WDR31,HABP4,HMGN4,RPS16,BTF3,HMGN1,RPS9,RPL1…
STRING clusters	CL:29789	Mostly uncharacterized, incl. CD20-like family, and GTPase GIMA/IAN/Toc	193	1.50458	top	0.00078		ks	9606.ENSP00000016913,9606.ENSP00000085068,9606.ENSP00000205194,9606.ENSP00000214869,9606.ENSP00000216268,9606.ENSP00000216487,9606.ENSP00000216602,9606.ENSP00000219069,9606.ENSP00000219837,9606.ENSP00000221462,9606.ENSP00000221665,9606.ENSP00000222329,9606.ENSP00000223293,9606.ENSP00000225941,9606.ENSP00000244314,9606.ENSP00000247930,9606.ENSP00000250916,9606.ENSP00000254166,9606.ENSP00000261854,…	MS4A12,ISOC2,NAT14,TMED1,ZBED4,RIN3,ZFYVE21,ZNF263,KNOP1,PPP1R37,FIZ1,ERF,GIMAP2,ABI3,IRGC,ZNF777,KLF16,ZNF132,SPPL2A,SLC27A6,ABCA7,MUL1,TMEM115,GMEB2,SLC2A4RG,FAM181A,LYSMD2,PRSS36,AMMECR1L,ADAMTS19,ENDOD1,ABI3BP,SPPL3,OGFR,ANKRD18B,AIRE,NACC1,ZFPL1,GMEB1,RNF25,GBX1,NYAP1,MS4A6E,MS4A5,MS4A8,ZNF646,E4F1,C1QTNF4,GIMAP1,C7orf33,ZNF467,GIMAP8,MAP6,MARCHF3,ZNF408,MS4A10,RNF26,LYSMD3,ARFGAP1,GIMAP7,BI…
STRING clusters	CL:30364	Mixed, incl. Hermansky-Pudlak syndrome 7, and Vacuolar sorting protein 9 (VPS9) domain	5	7.04552	top	0.00079		afc	9606.ENSP00000268676,9606.ENSP00000289805,9606.ENSP00000374037,9606.ENSP00000457625,9606.ENSP00000462996	DEF8,SPATA2L,VPS9D1,DBNDD1,SPATA33
STRING clusters	CL:29792	Mixed, incl. GTPase GIMA/IAN/Toc, and Zinc finger protein	64	2.76334	top	0.0012		ks	9606.ENSP00000085068,9606.ENSP00000205194,9606.ENSP00000219069,9606.ENSP00000221665,9606.ENSP00000222329,9606.ENSP00000223293,9606.ENSP00000247930,9606.ENSP00000250916,9606.ENSP00000266068,9606.ENSP00000266077,9606.ENSP00000291582,9606.ENSP00000292431,9606.ENSP00000294409,9606.ENSP00000297537,9606.ENSP00000302833,9606.ENSP00000304071,9606.ENSP00000304769,9606.ENSP00000305107,9606.ENSP00000315474,…	ISOC2,NAT14,ZNF263,FIZ1,ERF,GIMAP2,ZNF777,KLF16,GMEB2,SLC2A4RG,AIRE,NACC1,GMEB1,GBX1,GIMAP1,C7orf33,ZNF467,GIMAP8,GIMAP7,ZNF784,ZNF579,SLC26A10,ZNF534,ZNF775,RAX,ZNF212,CRYGN,ZNF564,ZNF395,ZBED6CL,FILIP1L,ZBTB45,AIG1,GIMAP5,LRRC61,SCAF1,R3HDM4,ZNF341,NUDT10,ZNF425,IFNW1,FBXL19,ZNF768,C6orf163,ASB10,PRR12,ZNF783,HID1,USP40,KRBA1,WDR86,GIMAP4,ZNF398,ZNF668,CCDC9B,ZNF865,ZNF628,ZNF316,ZNF282,GIMAP1-…
STRING clusters	CL:29926	Mostly uncharacterized, incl. Opioid growth factor receptor, and Transmembrane protein dislocase activity	14	4.73173	top	0.0012		afc	9606.ENSP00000290291,9606.ENSP00000295704,9606.ENSP00000301727,9606.ENSP00000309606,9606.ENSP00000314615,9606.ENSP00000332013,9606.ENSP00000339637,9606.ENSP00000347931,9606.ENSP00000349877,9606.ENSP00000354645,9606.ENSP00000360360,9606.ENSP00000366902,9606.ENSP00000389383,9606.ENSP00000410992	OGFR,RNF25,E4F1,ZNF408,ARFGAP1,ZGPAT,BRAT1,PCNX3,ATP13A1,GPATCH3,CT47B1,ZBTB48,STK11IP,MOGS
STRING clusters	CL:143	Viral mRNA Translation, and Sec61 translocon complex	108	1.5167	top	0.0019		ks	9606.ENSP00000224073,9606.ENSP00000225430,9606.ENSP00000230050,9606.ENSP00000250784,9606.ENSP00000258955,9606.ENSP00000259469,9606.ENSP00000262584,9606.ENSP00000268661,9606.ENSP00000270625,9606.ENSP00000272317,9606.ENSP00000274242,9606.ENSP00000278572,9606.ENSP00000292574,9606.ENSP00000292586,9606.ENSP00000294189,9606.ENSP00000296674,9606.ENSP00000298283,9606.ENSP00000306788,9606.ENSP00000307889,…	EDF1,RPL19,RPS12,RPS4Y1,RSAD1,RPL35,RPL8,RPL3L,RPS11,RPS27A,RPL37,RPS3,CCDC105,MRNIP,RPL29,RPS23,RPL10L,ARL6IP1,RPL13,RPL15,RPL38,RPL4,RPS15A,TUFM,RPS27L,MRPL12,RPL7,MRPL20,RPS2,RPS21,RPL3,RPL36AL,RPL27A,RPL21,RPLP1,RPS3A,RPL22L1,RPL22,PPP1R26,RPL12,RPL39,AKNAD1,RPL5,CXorf66,SERBP1,RPL7A,RPS4X,RPL10A,WDR31,HMGN4,RPS16,RPS9,RPL13A,RPL24,RPL34,RPS29,RPL14,RPS8,RPS14,RPL36A-HNRNPH2,RPL31,RPSA,RPL39L…
STRING clusters	CL:29870	Mostly uncharacterized, incl. RNA polymerase II, heptapeptide repeat, eukaryotic, and Domain of unknown function DUF4211	11	5.13517	top	0.002		afc	9606.ENSP00000222329,9606.ENSP00000250916,9606.ENSP00000292431,9606.ENSP00000353769,9606.ENSP00000369666,9606.ENSP00000369777,9606.ENSP00000373575,9606.ENSP00000394510,9606.ENSP00000457715,9606.ENSP00000477706,9606.ENSP00000478557	ERF,KLF16,NACC1,SCAF1,FBXL19,ZNF768,C6orf163,PRR12,ZNF865,ZNF316,ZNF787
STRING clusters	CL:29925	Mostly uncharacterized, incl. Negative regulation of defense response to virus, and Opioid growth factor receptor	27	3.60144	top	0.002		ks	9606.ENSP00000214869,9606.ENSP00000264198,9606.ENSP00000266025,9606.ENSP00000278505,9606.ENSP00000290291,9606.ENSP00000294258,9606.ENSP00000295704,9606.ENSP00000301727,9606.ENSP00000309606,9606.ENSP00000312439,9606.ENSP00000314615,9606.ENSP00000319992,9606.ENSP00000332013,9606.ENSP00000339637,9606.ENSP00000347931,9606.ENSP00000349877,9606.ENSP00000354645,9606.ENSP00000359698,9606.ENSP00000360360,…	TMED1,MUL1,TMEM115,ENDOD1,OGFR,ZFPL1,RNF25,E4F1,ZNF408,RNF26,ARFGAP1,TMEM11,ZGPAT,BRAT1,PCNX3,ATP13A1,GPATCH3,UBTD1,CT47B1,ZBTB48,STK11IP,MOGS,NR6A1,TMEM33,TMEM101,NATD1,TMEM222
STRING clusters	CL:19397	Signaling by MST1, and Campylobacteriosis	10	5.34333	top	0.0022		afc	9606.ENSP00000262626,9606.ENSP00000278742,9606.ENSP00000296456,9606.ENSP00000296474,9606.ENSP00000301244,9606.ENSP00000301246,9606.ENSP00000319730,9606.ENSP00000342098,9606.ENSP00000414287,9606.ENSP00000421801	HPN,ST14,APEH,MST1R,SPINT2,C19orf33,PRSS8,SPINT1,MST1,HGFAC
STRING clusters	CL:30362	Mixed, incl. Syndactyly-telecanthus-anogenital and renal malformations syndrome, and Pointed domain	12	4.8957	top	0.0024		afc	9606.ENSP00000263346,9606.ENSP00000268676,9606.ENSP00000289805,9606.ENSP00000338673,9606.ENSP00000353344,9606.ENSP00000374037,9606.ENSP00000402949,9606.ENSP00000414150,9606.ENSP00000437872,9606.ENSP00000457625,9606.ENSP00000462996,9606.ENSP00000463533	TCF25,DEF8,SPATA2L,CDK10,ETS2,VPS9D1,CCNQ,ERG,GPRASP2,DBNDD1,SPATA33,KCNH6
STRING clusters	CL:20431	Homeobox protein, antennapedia type	7	5.97997	top	0.0029		afc	9606.ENSP00000222726,9606.ENSP00000222728,9606.ENSP00000239151,9606.ENSP00000239165,9606.ENSP00000242159,9606.ENSP00000328928,9606.ENSP00000420009	HOXA5,HOXA6,HOXB5,HOXB7,HOXA7,HOXB4,HOXB6
STRING clusters	CL:33302	Mixed, incl. MFS transporter superfamily, and Protein of unknown function DUF5588	61	2.28421	top	0.003		ks	9606.ENSP00000230256,9606.ENSP00000238936,9606.ENSP00000239690,9606.ENSP00000258436,9606.ENSP00000267485,9606.ENSP00000272139,9606.ENSP00000275560,9606.ENSP00000276704,9606.ENSP00000276816,9606.ENSP00000292524,9606.ENSP00000292539,9606.ENSP00000301327,9606.ENSP00000309945,9606.ENSP00000310547,9606.ENSP00000311183,9606.ENSP00000314380,9606.ENSP00000321498,9606.ENSP00000321976,9606.ENSP00000328187,…	UNC93A,MFSD13A,NUDCD1,MFSD9,ARMH4,C1orf35,SSC4D,C8orf76,ZNF16,LRRC14,PPP1R16A,MFSD3,SPNS1,ADCK5,ZNF497,GRINA,SLC37A3,NKPD1,FBXO21,MFSD6L,FBXL6,C8orf33,MFSD10,SPNS2,ZNF34,MFSD2B,GLI4,MFSD12,ZHX1-C8orf76,CCDC152,MFSD14A,ZMYND12,STK19,MFSD14B,ARHGAP39,CNKSR2,ZBTB32,MFSD6,SLC49A3,TMBIM6,SVOPL,TNXB,ARMH1,NIM1K,SERINC5,PCP4L1,ZNF131,EID1,CYHR1,LRRC24,MROH1,MFSD5,ZNF623,ARMH2,INCA1,MFSD11,MFSD1,ENSP0000…
STRING clusters	CL:114	Mixed, incl. Eukaryotic Translation Elongation, and This family consists of several GAGE and XAGE proteins which are found exclusively in humans. The function of this family is unknown although they have been implicated in human cancers (PMID:11992404)	143	1.2219	top	0.0033		ks	9606.ENSP00000217182,9606.ENSP00000217456,9606.ENSP00000220058,9606.ENSP00000224073,9606.ENSP00000225430,9606.ENSP00000230050,9606.ENSP00000235349,9606.ENSP00000250784,9606.ENSP00000258955,9606.ENSP00000259469,9606.ENSP00000262584,9606.ENSP00000264263,9606.ENSP00000268661,9606.ENSP00000270625,9606.ENSP00000272317,9606.ENSP00000274242,9606.ENSP00000278572,9606.ENSP00000287042,9606.ENSP00000288022,…	EEF1A2,APMAP,MTFMT,EDF1,RPL19,RPS12,PRAMEF4,RPS4Y1,RSAD1,RPL35,RPL8,GFM1,RPL3L,RPS11,RPS27A,RPL37,RPS3,KCNS2,PDF,EIF5B,CCDC105,MRNIP,RPL29,METAP1,RPS23,RPL10L,ARL6IP1,RPL13,RPL15,DAPL1,RPL38,RPL4,TSFM,KCNG2,RPS15A,TUFM,METAP2,RPS27L,EEF1G,MRPL12,ATP5IF1,EEF1A1,RPL7,MRPL20,RPS2,RPS21,RPL3,RPL36AL,RPL27A,RPL21,RPLP1,RPS3A,RPL22L1,RPL22,PPP1R26,HMGN5,RPL12,HMGN2,RPL39,AKNAD1,RPL5,CXorf66,SERBP1,BTF3…
STRING clusters	CL:168	Cytoplasmic ribosomal proteins	40	2.7554	top	0.0033		ks	9606.ENSP00000259469,9606.ENSP00000262584,9606.ENSP00000272317,9606.ENSP00000274242,9606.ENSP00000294189,9606.ENSP00000296674,9606.ENSP00000307889,9606.ENSP00000309334,9606.ENSP00000341885,9606.ENSP00000345957,9606.ENSP00000346015,9606.ENSP00000354739,9606.ENSP00000361076,9606.ENSP00000367806,9606.ENSP00000375632,9606.ENSP00000375730,9606.ENSP00000377640,9606.ENSP00000378163,9606.ENSP00000379339,…	RPL35,RPL8,RPS27A,RPL37,RPL29,RPS23,RPL13,RPL15,RPS2,RPS21,RPL27A,RPL12,RPL7A,RPS16,RPS9,RPL13A,RPL24,RPL34,RPS29,RPL14,RPS8,RPS14,RPSA,RPL10,RPL23,RPLP2,FAU,RPS25,RPS13,RPL18,RPLP0,RPL28,RPL26,RPS15,RPS19,RPS5,RPL9,RPL35A,RPS17,RPS27
STRING clusters	CL:112	Mixed, incl. Eukaryotic Translation Elongation, and This family consists of several GAGE and XAGE proteins which are found exclusively in humans. The function of this family is unknown although they have been implicated in human cancers (PMID:11992404)	147	1.14271	top	0.004		ks	9606.ENSP00000217182,9606.ENSP00000217456,9606.ENSP00000220058,9606.ENSP00000224073,9606.ENSP00000225430,9606.ENSP00000230050,9606.ENSP00000235349,9606.ENSP00000246868,9606.ENSP00000250784,9606.ENSP00000258955,9606.ENSP00000259469,9606.ENSP00000262584,9606.ENSP00000264263,9606.ENSP00000268206,9606.ENSP00000268661,9606.ENSP00000270625,9606.ENSP00000272317,9606.ENSP00000274242,9606.ENSP00000278572,…	EEF1A2,APMAP,MTFMT,EDF1,RPL19,RPS12,PRAMEF4,SBDS,RPS4Y1,RSAD1,RPL35,RPL8,GFM1,EFL1,RPL3L,RPS11,RPS27A,RPL37,RPS3,KCNS2,PDF,EIF5B,CCDC105,MRNIP,RPL29,METAP1,RPS23,RPL10L,ARL6IP1,RPL13,RPL15,DAPL1,RPL38,RPL4,TSFM,KCNG2,RPS15A,TUFM,METAP2,RPS27L,EEF1G,MRPL12,PRAMEF14,ATP5IF1,EEF1A1,RPL7,MRPL20,RPS2,RPS21,RPL3,RPL36AL,RPL27A,RPL21,RPLP1,RPS3A,RPL22L1,RPL22,PPP1R26,HMGN5,RPL12,HMGN2,RPL39,AKNAD1,RPL5,…
STRING clusters	CL:27972	Mixed, incl. Regulation of growth hormone activity, and Negative regulation of myeloid dendritic cell activation	5	6.59722	top	0.0042		afc	9606.ENSP00000182290,9606.ENSP00000319231,9606.ENSP00000369948,9606.ENSP00000406541,9606.ENSP00000488024	TSPAN32,PHLDA2,SLC22A18,C11orf21,SLC22A18AS
STRING clusters	CL:18504	Mixed, incl. Basic region leucin zipper, and Early growth response, N-terminal	32	2.91477	top	0.0045		ks	9606.ENSP00000239223,9606.ENSP00000239938,9606.ENSP00000242480,9606.ENSP00000245919,9606.ENSP00000252818,9606.ENSP00000264110,9606.ENSP00000264716,9606.ENSP00000267569,9606.ENSP00000273153,9606.ENSP00000300131,9606.ENSP00000303315,9606.ENSP00000305422,9606.ENSP00000306245,9606.ENSP00000310170,9606.ENSP00000318057,9606.ENSP00000336790,9606.ENSP00000336894,9606.ENSP00000339754,9606.ENSP00000344352,…	DUSP1,EGR1,EGR2,FOSB,JUND,ATF2,FOSL2,JDP2,CSRNP1,NAB2,JUNB,CEBPB,FOS,FOSL1,EGR3,ATF4,NAB1,ARL4C,ATF3,CREB5,DUSP12,JUN,ATF5,ATF7,TRIB3,KLF6,EGR4,DDIT3,IER2,CEBPG,ZFP36,CHAC1
STRING clusters	CL:18501	Mixed, incl. Basic-leucine zipper domain, and Early growth response, N-terminal	46	2.7346	top	0.0046		ks	9606.ENSP00000056233,9606.ENSP00000215631,9606.ENSP00000239223,9606.ENSP00000239938,9606.ENSP00000242480,9606.ENSP00000245919,9606.ENSP00000252506,9606.ENSP00000252818,9606.ENSP00000264110,9606.ENSP00000264716,9606.ENSP00000267569,9606.ENSP00000273153,9606.ENSP00000285407,9606.ENSP00000300131,9606.ENSP00000303315,9606.ENSP00000305422,9606.ENSP00000306245,9606.ENSP00000310170,9606.ENSP00000318057,…	NFE2L3,GADD45B,DUSP1,EGR1,EGR2,FOSB,GADD45G,JUND,ATF2,FOSL2,JDP2,CSRNP1,KLF10,NAB2,JUNB,CEBPB,FOS,FOSL1,EGR3,ATF4,NAB1,ARL4C,ATF3,MAFK,CREB5,MAFG,NFE2L1,IER5,DUSP12,GADD45A,JUN,MAP3K4,BACH1,ATF5,ATF7,TRIB3,KLF6,HHAT,NFE2,MAFF,EGR4,DDIT3,IER2,CEBPG,ZFP36,CHAC1
STRING clusters	CL:167	Cytoplasmic ribosomal proteins	45	2.53674	top	0.0053		ks	9606.ENSP00000259469,9606.ENSP00000262584,9606.ENSP00000272317,9606.ENSP00000274242,9606.ENSP00000294189,9606.ENSP00000296674,9606.ENSP00000307889,9606.ENSP00000309334,9606.ENSP00000311430,9606.ENSP00000341885,9606.ENSP00000345957,9606.ENSP00000346015,9606.ENSP00000346027,9606.ENSP00000354739,9606.ENSP00000361076,9606.ENSP00000362744,9606.ENSP00000367806,9606.ENSP00000375632,9606.ENSP00000375730,…	RPL35,RPL8,RPS27A,RPL37,RPL29,RPS23,RPL13,RPL15,RPL4,RPS2,RPS21,RPL27A,RPL21,RPL12,RPL7A,RPS4X,RPS16,RPS9,RPL13A,RPL24,RPL34,RPS29,RPL14,RPS8,RPS14,RPSA,RPL10,RPS24,RPL23,RPLP2,FAU,RPS25,RPS13,RPL18,RPLP0,RPL28,RPL26,RPL36,RPS15,RPS19,RPS5,RPL9,RPL35A,RPS17,RPS27
STRING clusters	CL:22563	Mixed, incl. Contractile fiber, and Microfilament motor activity	185	1.41697	top	0.0053		ks	9606.ENSP00000072644,9606.ENSP00000182527,9606.ENSP00000216181,9606.ENSP00000221476,9606.ENSP00000223167,9606.ENSP00000223364,9606.ENSP00000224784,9606.ENSP00000226207,9606.ENSP00000228641,9606.ENSP00000228644,9606.ENSP00000228841,9606.ENSP00000232975,9606.ENSP00000239926,9606.ENSP00000241651,9606.ENSP00000250003,9606.ENSP00000252456,9606.ENSP00000252699,9606.ENSP00000252825,9606.ENSP00000253122,…	YIPF1,TRAM2,MYH9,CKM,MYL10,MYL7,ACTA2,MYH1,MYF6,MYF5,MYL2,TNNC1,MYOT,MYOG,MYOD1,CNN1,ACTN4,HRC,SLC6A8,PDLIM4,MYH4,ALPK3,CASQ2,MEF2D,MYH15,MYLK4,MYL9,JPH3,PDLIM3,KLHL40,MYO1E,ACTC1,CABP5,TRIM54,MYOZ3,CKB,CKMT1B,JSRP1,SCEL,ANKRD2,MYOZ2,MYL1,SPEG,TCAP,PDLIM2,CALML3,MYLPF,SPECC1L,TRDN,OSTF1,MEF2C,TNNI3,JPH1,MYL4,MYH7,SORBS2,PDLIM7,MYO9A,MYOM1,ATP2A1,PLN,MYBPC2,TPM1,MYPN,KIRREL1,CD2AP,MYOZ1,RYR1,ATP2A…
STRING clusters	CL:152	Viral mRNA Translation	81	1.64447	top	0.0057		ks	9606.ENSP00000225430,9606.ENSP00000230050,9606.ENSP00000250784,9606.ENSP00000259469,9606.ENSP00000262584,9606.ENSP00000272317,9606.ENSP00000274242,9606.ENSP00000294189,9606.ENSP00000296674,9606.ENSP00000298283,9606.ENSP00000307889,9606.ENSP00000309334,9606.ENSP00000309830,9606.ENSP00000311430,9606.ENSP00000318646,9606.ENSP00000331019,9606.ENSP00000339795,9606.ENSP00000341885,9606.ENSP00000345957,…	RPL19,RPS12,RPS4Y1,RPL35,RPL8,RPS27A,RPL37,RPL29,RPS23,RPL10L,RPL13,RPL15,RPL38,RPL4,RPS15A,RPS27L,RPL7,RPS2,RPS21,RPL3,RPL36AL,RPL27A,RPL21,RPLP1,RPS3A,RPL22L1,RPL22,RPL12,RPL39,SERBP1,RPL7A,RPS4X,RPL10A,RPS16,RPS9,RPL13A,RPL24,RPL34,RPS29,RPL14,RPS8,RPS14,RPL31,RPSA,RPL39L,RPL6,RPL36A,RPL10,RPS24,RPL32,RPL37A,RPL23,RACK1,RPL30,RPL26L1,RPS20,RPLP2,FAU,RPS25,RPS13,RPL18,RPLP0,RPL28,H3BNC9_HUMAN,R…
STRING clusters	CL:18396	Mixed, incl. Basic-leucine zipper domain, and MAPK signaling pathway	138	1.37446	top	0.0058		ks	9606.ENSP00000056233,9606.ENSP00000178640,9606.ENSP00000211287,9606.ENSP00000215631,9606.ENSP00000215659,9606.ENSP00000226004,9606.ENSP00000229795,9606.ENSP00000239223,9606.ENSP00000239938,9606.ENSP00000240100,9606.ENSP00000241014,9606.ENSP00000242480,9606.ENSP00000245919,9606.ENSP00000245960,9606.ENSP00000248553,9606.ENSP00000248975,9606.ENSP00000252506,9606.ENSP00000252818,9606.ENSP00000253055,…	NFE2L3,MAP2K5,MAPK13,GADD45B,MAPK12,DUSP3,MAPK14,DUSP1,EGR1,DUSP4,MAPK8IP1,EGR2,FOSB,CDC25B,HSPB1,YWHAH,GADD45G,JUND,MAP3K10,MAPK6,PHLPP1,ATF2,YWHAE,FOSL2,MAP3K13,JDP2,CRTC3,DUSP11,CSRNP1,AKAP6,PTPRR,KLF10,DUSP2,SHROOM3,SNRK,DUSP16,NAB2,HSPB2,JUNB,CEBPB,SIK2,FOS,YWHAG,PTPN7,MAP3K11,FOSL1,MAPK7,EGR3,CDC25C,PPM1A,MAPK8IP2,MAPK11,ATF4,NAB1,FOXO3,ARL4C,SGK2,SKOR1,TCL1B,ATF3,MAFK,CRTC1,MAP2K3,DLG1,DUS…
STRING clusters	CL:32620	16p11.2 proximal deletion syndrome, and Myeloid leukemia factor	12	4.52886	top	0.0065		afc	9606.ENSP00000203630,9606.ENSP00000255409,9606.ENSP00000279392,9606.ENSP00000300575,9606.ENSP00000311447,9606.ENSP00000327506,9606.ENSP00000367197,9606.ENSP00000369863,9606.ENSP00000381821,9606.ENSP00000457492,9606.ENSP00000481917,9606.ENSP00000482870	MLF2,CHI3L1,HIRIP3,C16orf92,ASPHD1,C16orf54,SCGN,TLCD3B,YPEL3,TMEM219,SEZ6L2,DOC2A
STRING clusters	CL:18395	Mixed, incl. Basic-leucine zipper domain, and MAPK signaling pathway	161	1.10497	top	0.0098		ks	9606.ENSP00000056233,9606.ENSP00000078445,9606.ENSP00000178640,9606.ENSP00000211287,9606.ENSP00000215631,9606.ENSP00000215659,9606.ENSP00000226004,9606.ENSP00000229330,9606.ENSP00000229795,9606.ENSP00000239223,9606.ENSP00000239938,9606.ENSP00000240100,9606.ENSP00000241014,9606.ENSP00000242480,9606.ENSP00000245919,9606.ENSP00000245960,9606.ENSP00000248553,9606.ENSP00000248975,9606.ENSP00000252506,…	NFE2L3,CREB3L3,MAP2K5,MAPK13,GADD45B,MAPK12,DUSP3,HCFC2,MAPK14,DUSP1,EGR1,DUSP4,MAPK8IP1,EGR2,FOSB,CDC25B,HSPB1,YWHAH,GADD45G,JUND,MAP3K10,KIDINS220,POU2F3,MAPK6,ATF1,PHLPP1,ATF2,YWHAE,FOSL2,MAP3K13,JDP2,CRTC3,CREB3L4,DUSP11,CSRNP1,AKAP6,PTPRR,KLF10,DUSP2,SHROOM3,SNRK,CREBRF,DUSP16,NAB2,HSPB2,JUNB,CEBPB,SIK2,FOS,YWHAG,PTPN7,MAP3K11,FOSL1,THAP2,MAPK7,EGR3,CDC25C,PPM1A,CREB3L2,MAPK8IP2,MAPK11,RPS6K…
STRING clusters	CL:33305	Mostly uncharacterized, incl. Bax inhibitor 1-related, and MyTH4 domain	21	3.9142	top	0.0098		ks	9606.ENSP00000272139,9606.ENSP00000292524,9606.ENSP00000292539,9606.ENSP00000310547,9606.ENSP00000314380,9606.ENSP00000330098,9606.ENSP00000345024,9606.ENSP00000354888,9606.ENSP00000364482,9606.ENSP00000366522,9606.ENSP00000368824,9606.ENSP00000389277,9606.ENSP00000407685,9606.ENSP00000420849,9606.ENSP00000426296,9606.ENSP00000426504,9606.ENSP00000433769,9606.ENSP00000434849,9606.ENSP00000435565,…	C1orf35,LRRC14,PPP1R16A,ADCK5,GRINA,FBXL6,GLI4,CCDC152,STK19,ARHGAP39,CNKSR2,TMBIM6,TNXB,NIM1K,PCP4L1,ZNF131,CYHR1,LRRC24,MROH1,OR5BS1P,SLC52A2
KEGG	hsa03010	Ribosome	130	1.30454	top	0.0041		ks	9606.ENSP00000053468,9606.ENSP00000222247,9606.ENSP00000223324,9606.ENSP00000225430,9606.ENSP00000225969,9606.ENSP00000230050,9606.ENSP00000245539,9606.ENSP00000250784,9606.ENSP00000252602,9606.ENSP00000258455,9606.ENSP00000259469,9606.ENSP00000260102,9606.ENSP00000260443,9606.ENSP00000262584,9606.ENSP00000264995,9606.ENSP00000268661,9606.ENSP00000270625,9606.ENSP00000272317,9606.ENSP00000272418,…	MRPS10,RPL18A,MRPL32,RPL19,MRPL27,RPS12,MRPS7,RPS4Y1,MRPL34,MRPS9,RPL35,MRPL15,RSL24D1,RPL8,MRPL3,RPL3L,RPS11,RPS27A,MRPS5,RPL37,MRPS17,MRPL17,MRPL10,RPL29,MRPS18C,MRPL33,RPS23,RPL10L,MRPL16,MRPL13,MRPL4,RPL13,MRPL11,RPL15,RPL38,RPL4,MRPL1,MRPS11,RPS15A,RPS27L,MRPL12,MRPL30,MRPL35,RPL7,MRPL20,RPS2,RPS21,RPL3,RPL36AL,RPL27A,RPL21,RPLP1,RPS3A,RPL22L1,RPL22,RPS26,MRPL24,MRPL21,RPL12,RPL39,MRPL18,MRP…
KEGG	hsa04925	Aldosterone synthesis and secretion	94	1.78475	top	0.0042		ks	9606.ENSP00000009105,9606.ENSP00000078429,9606.ENSP00000078445,9606.ENSP00000218008,9606.ENSP00000244289,9606.ENSP00000250111,9606.ENSP00000256460,9606.ENSP00000257215,9606.ENSP00000260402,9606.ENSP00000261693,9606.ENSP00000262053,9606.ENSP00000263431,9606.ENSP00000263519,9606.ENSP00000264110,9606.ENSP00000266376,9606.ENSP00000268053,9606.ENSP00000271889,9606.ENSP00000276449,9606.ENSP00000282356,…	CAMK1G,GNA11,CREB3L3,ATP1B4,LIPE,ATP1B2,CAMK1,DAGLA,PLCB2,SCARB1,ATF1,PRKCG,ATP2B3,ATF2,CACNA1C,CYP11A1,CREB3L4,STAR,CAMK4,ADCY8,ATP1B3,GNAQ,CACNA1D,CALM3,ADCY9,DAGLB,ADCY1,CALML6,PRKCE,ITPR1,KCNK3,PRKACA,ADCY6,ADCY4,CALML3,CYP11B2,CREB3L2,MC2R,CACNA1H,PDE2A,ATF4,PLCB1,CREB3,ADCY2,NR4A2,ATP2B4,CREB5,CACNA1G,ATP2B2,ATP1A2,CACNA1S,AGT,ATP1B1,ATP1A4,NPR1,HSD3B1,PRKACB,GNAS,ITPR3,ATF6B,CACNA1F,NPPA,P…
KEGG	hsa05217	Basal cell carcinoma	63	2.10385	top	0.006		ks	9606.ENSP00000005340,9606.ENSP00000215631,9606.ENSP00000222462,9606.ENSP00000225512,9606.ENSP00000228682,9606.ENSP00000229030,9606.ENSP00000233948,9606.ENSP00000240093,9606.ENSP00000241436,9606.ENSP00000245451,9606.ENSP00000249373,9606.ENSP00000252506,9606.ENSP00000256996,9606.ENSP00000257430,9606.ENSP00000258411,9606.ENSP00000262320,9606.ENSP00000264634,9606.ENSP00000265165,9606.ENSP00000265441,…	DVL2,GADD45B,WNT16,WNT3,GLI1,FZD10,WNT6,FZD3,POLK,BMP4,SMO,GADD45G,DDB2,APC,WNT10A,AXIN1,WNT5A,LEF1,WNT2,TP53,WNT9A,TCF7L1,WNT3A,WNT7A,FZD7,FZD1,WNT9B,WNT4,BAX,WNT1,HHIP,SHH,WNT10B,AXIN2,DVL3,FZD2,GSK3B,WNT11,PTCH1,TCF7,WNT8B,WNT7B,FZD9,FZD6,FZD5,WNT2B,SUFU,GADD45A,PTCH2,BAK1,FZD8,BMP2,DVL1,KIF7,GLI3,WNT5B,CDKN1A,GLI2,WNT8A,FZD4,APC2,TCF7L2,CTNNB1
KEGG	hsa05224	Breast cancer	146	1.30058	top	0.008		ks	9606.ENSP00000005340,9606.ENSP00000168712,9606.ENSP00000180166,9606.ENSP00000205143,9606.ENSP00000215530,9606.ENSP00000215631,9606.ENSP00000215832,9606.ENSP00000216373,9606.ENSP00000222254,9606.ENSP00000222462,9606.ENSP00000225512,9606.ENSP00000225577,9606.ENSP00000227507,9606.ENSP00000228837,9606.ENSP00000229030,9606.ENSP00000232424,9606.ENSP00000233948,9606.ENSP00000237837,9606.ENSP00000240093,…	DVL2,FGF4,FGF20,DLL3,FGF22,GADD45B,MAPK1,SOS2,PIK3R2,WNT16,WNT3,RPS6KB1,CCND1,FGF6,FZD10,HES1,WNT6,FGF23,FZD3,POLK,DLL4,GADD45G,JAG1,KRAS,NOTCH2,DDB2,APC,CDK4,WNT10A,LRP6,FLT4,AXIN1,PIK3R3,E2F3,MAP2K2,MAPK3,NOTCH3,PIK3CA,FGF2,SHC2,WNT5A,FGF10,LEF1,EGF,WNT2,CDK6,RB1,FGF7,TP53,ERBB2,WNT9A,FGF18,EGFR,TCF7L1,WNT3A,WNT7A,FZD7,FZD1,KIT,WNT9B,WNT4,ARAF,BAX,WNT1,LRP5,FGF19,WNT10B,MAP2K1,AXIN2,FOS,RPS6KB2…
KEGG	hsa04921	Oxytocin signaling pathway	147	1.09411	top	0.0088		ks	9606.ENSP00000005284,9606.ENSP00000009105,9606.ENSP00000178640,9606.ENSP00000215832,9606.ENSP00000217386,9606.ENSP00000226021,9606.ENSP00000226279,9606.ENSP00000227507,9606.ENSP00000234310,9606.ENSP00000235382,9606.ENSP00000243457,9606.ENSP00000252729,9606.ENSP00000254101,9606.ENSP00000256078,9606.ENSP00000256460,9606.ENSP00000260402,9606.ENSP00000262138,9606.ENSP00000262948,9606.ENSP00000263025,…	CACNG3,CAMK1G,MAP2K5,MAPK1,OXT,CACNG1,CD38,CCND1,PPP3R1,RGS2,KCNJ2,CACNG6,PRKAB2,KRAS,CAMK1,PLCB2,CACNG4,MAP2K2,MAPK3,EEF2K,PRKCG,PPP1R12C,CACNA1C,CACNG8,MYLK4,EGFR,MYL9,GUCY1A2,CAMK4,ADCY8,GNAQ,PRKAG2,CACNA1D,PLA2G4D,CALM3,ADCY9,KCNJ3,GUCY1A1,ADCY1,NOS3,CACNG2,NFATC3,CACNB3,MAP2K1,CALML6,FOS,ITPR1,KCNJ4,EEF2,PRKACA,MAPK7,ADCY6,ADCY4,CAMKK2,GNAI2,CALML3,ROCK2,CACNB2,PRKAG1,OXTR,PPP1CA,PLCB1,NPR2,…
Reactome	HSA-156842	Eukaryotic Translation Elongation	92	1.92818	top	0.0039		ks	9606.ENSP00000217182,9606.ENSP00000222247,9606.ENSP00000225430,9606.ENSP00000230050,9606.ENSP00000250784,9606.ENSP00000259469,9606.ENSP00000262584,9606.ENSP00000268661,9606.ENSP00000270625,9606.ENSP00000272317,9606.ENSP00000274242,9606.ENSP00000278572,9606.ENSP00000294189,9606.ENSP00000296674,9606.ENSP00000298283,9606.ENSP00000307889,9606.ENSP00000307940,9606.ENSP00000309334,9606.ENSP00000309830,…	EEF1A2,RPL18A,RPL19,RPS12,RPS4Y1,RPL35,RPL8,RPL3L,RPS11,RPS27A,RPL37,RPS3,RPL29,RPS23,RPL10L,RPL13,EEF2,RPL15,RPL38,RPL4,RPS15A,RPS27L,EEF1G,EEF1A1,RPL7,RPS2,RPS21,RPL3,RPL36AL,RPL27A,RPL21,RPLP1,RPS3A,RPL22L1,RPL22,RPS26,RPL12,RPL39,RPL5,RPL7A,RPS4X,RPL10A,RPS16,RPS6,RPS9,RPL13A,EEF1B2,RPL24,RPL34,RPS29,RPL14,RPS8,RPS14,RPL31,UBA52,RPL23A,RPSA,RPL39L,RPS18,RPL6,RPL36A,EEF1D,RPL10,RPS24,RPL32,RPL…
WikiPathways	WP4657	22q11.2 copy number variation syndrome	118	2.46592	top	3.02e-06	5.51999	ks	9606.ENSP00000001146,9606.ENSP00000043402,9606.ENSP00000086933,9606.ENSP00000204604,9606.ENSP00000209875,9606.ENSP00000215727,9606.ENSP00000215730,9606.ENSP00000215742,9606.ENSP00000215882,9606.ENSP00000216225,9606.ENSP00000224356,9606.ENSP00000224784,9606.ENSP00000229595,9606.ENSP00000232424,9606.ENSP00000232501,9606.ENSP00000246801,9606.ENSP00000248879,9606.ENSP00000249750,9606.ENSP00000252137,…	CYP26B1,RTN4R,GSC2,CHRD,CBX5,SERPIND1,SNAP29,THAP7,SLC25A1,RBX1,CYP26A1,ACTA2,ASF1A,HES1,NPRL2,TSKS,DGCR6L,ALDH1A2,ESS2,PI4KA,VWF,DGCR2,UFD1,MED15,ARVCF,HIRA,DGCR8,CUL3,FGF10,SRF,NCOR1,TP53,EGFR,GLUD1,HIRIP3,CDH15,KPNB1,ACTC1,CLDN1,SHH,PLK1,GBX2,HDAC3,GP9,SLC2A4,FGF8,RORC,NKX2-5,GP1BA,GNB1L,KLHL22,TBX1,MRPL40,EMC10,TNPO1,RTN4,CRKL,SREBF1,HAND2,SREBF2,COMT,DRD2,PRKN,OAT,SHOC2,ALDH4A1,SEPTIN8,SLC7A…
WikiPathways	WP2064	Neural crest differentiation	100	1.97433	top	0.00019		ks	9606.ENSP00000005340,9606.ENSP00000020945,9606.ENSP00000080059,9606.ENSP00000205143,9606.ENSP00000216271,9606.ENSP00000225983,9606.ENSP00000226382,9606.ENSP00000226574,9606.ENSP00000230658,9606.ENSP00000231121,9606.ENSP00000232424,9606.ENSP00000233638,9606.ENSP00000239243,9606.ENSP00000240093,9606.ENSP00000242261,9606.ENSP00000244050,9606.ENSP00000245451,9606.ENSP00000245479,9606.ENSP00000249749,…	DVL2,SNAI2,HDAC7,DLL3,HDAC10,HDAC5,PHOX2B,NFKB1,ISL1,HAND1,HES1,TLX2,MSX2,FZD3,TWIST1,SNAI1,BMP4,SOX9,DLL4,GFAP,NOTCH2,LHX5,CDH1,AXIN1,NOTCH3,FGF2,HDAC4,CDH6,ASCL1,ZIC5,CDH2,RHOB,TCF7L1,ZIC1,WNT3A,WNT1,FGF19,HDAC11,GBX2,AXIN2,HDAC3,SMAD1,PMP22,CTBP2,DVL3,NEUROG1,FGF8,GSK3B,OLIG2,FGFR3,MYB,RBPJ,DMBX1,GJB1,HOXB1,DLL1,OLIG3,HEY2,NFKB2,FOXD3,HDAC1,HDAC8,LHX2,COL11A2,NOTCH4,PAX7,ID1,HDAC6,HES5,DVL1,CO…
WikiPathways	WP5224	2q37 copy number variation syndrome	133	1.87622	top	0.0002		ks	9606.ENSP00000000233,9606.ENSP00000037243,9606.ENSP00000165524,9606.ENSP00000168148,9606.ENSP00000192314,9606.ENSP00000216797,9606.ENSP00000232424,9606.ENSP00000234038,9606.ENSP00000241651,9606.ENSP00000248901,9606.ENSP00000250003,9606.ENSP00000250495,9606.ENSP00000252711,9606.ENSP00000254654,9606.ENSP00000254657,9606.ENSP00000254661,9606.ENSP00000262850,9606.ENSP00000263341,9606.ENSP00000264039,…	ARF5,GABARAPL2,PRLH,SPP2,GAL3ST2,NFKBIA,HES1,PPP1R7,MYOG,CYTH4,MYOD1,NEDD8,NDUFA10,ILKAP,PER2,RAMP1,RRAGB,IL1B,GPC1,FARP2,DGKD,RAB17,MLPH,HDAC4,ASB1,ASCL1,ITPK1,SEPTIN12,IRF8,TP53,RNPEPL1,ACKR3,HES6,ANO7,EGFR,GMEB1,COL6A3,CYTH3,PRL,GBX2,AGXT,UGT1A6,COPS9,DTYMK,UGT1A1,GABARAP,CXCL11,AGAP1,SNED1,CFLAR,BOK,D2HGDH,GYS1,NEU4,RBM44,TRPM8,STK25,CALCA,PDCD1,CENPA,EEF1A1,ESPNL,ARL4C,MEF2C,SEPTIN6,UGT1A10,…
WikiPathways	WP477	Cytoplasmic ribosomal proteins	88	1.85677	top	0.00049		ks	9606.ENSP00000222247,9606.ENSP00000225430,9606.ENSP00000225577,9606.ENSP00000230050,9606.ENSP00000250784,9606.ENSP00000259469,9606.ENSP00000262584,9606.ENSP00000262752,9606.ENSP00000268661,9606.ENSP00000270625,9606.ENSP00000272317,9606.ENSP00000274242,9606.ENSP00000278572,9606.ENSP00000294189,9606.ENSP00000296674,9606.ENSP00000307889,9606.ENSP00000308413,9606.ENSP00000309334,9606.ENSP00000309830,…	RPL18A,RPL19,RPS6KB1,RPS12,RPS4Y1,RPL35,RPL8,RPS6KA6,RPL3L,RPS11,RPS27A,RPL37,RPS3,RPL29,RPS23,RPL13,RPS6KB2,RPL15,RPL38,RPL4,RPS15A,RPL7,RPS2,RPS21,RPL3,RPL27A,RPL21,RPLP1,RPS3A,RPL22,RPS26,RPL12,RPL39,RPL5,RPL7A,RPS4X,RPL10A,RPS16,RPS6KA3,RPS6,RPS9,RPL13A,MRPL19,RPL24,RPL34,RPS29,RPL14,RPS8,RPS14,RPL31,UBA52,RPL23A,RPSA,RPS18,RPL6,RPL36A,RPL10,RPS24,RPL32,RPL37A,RPL23,RPS6KA2,RPL30,RPS20,RPLP2,…
WikiPathways	WP268	Notch signaling	45	3.0702	top	0.0098		ks	9606.ENSP00000005340,9606.ENSP00000205143,9606.ENSP00000222725,9606.ENSP00000225916,9606.ENSP00000227451,9606.ENSP00000232424,9606.ENSP00000249749,9606.ENSP00000252891,9606.ENSP00000254958,9606.ENSP00000256646,9606.ENSP00000257600,9606.ENSP00000261879,9606.ENSP00000262367,9606.ENSP00000263388,9606.ENSP00000263754,9606.ENSP00000290921,9606.ENSP00000292599,9606.ENSP00000294785,9606.ENSP00000296161,…	DVL2,DLL3,LFNG,KAT2A,DTX4,HES1,DLL4,NUMBL,JAG1,NOTCH2,DTX1,APH1B,CREBBP,NOTCH3,KAT2B,CTBP1,MAML1,NCSTN,DTX3L,RFNG,ADAM17,CTBP2,DVL3,DTX2,PSEN1,JAG2,RBPJL,RBPJ,MFNG,DLL1,PSEN2,APH1A,HDAC1,NOTCH4,HES5,DVL1,NCOR2,INPP5K,MAML3,HDAC2,KCNJ5,DTX3,NUMB,PTCRA,NOTCH1
DISEASES	DOID:1928	Williams-Beuren syndrome	25	4.18823	top	0.002		ks	9606.ENSP00000055077,9606.ENSP00000222800,9606.ENSP00000222812,9606.ENSP00000223398,9606.ENSP00000252037,9606.ENSP00000265753,9606.ENSP00000297873,9606.ENSP00000307260,9606.ENSP00000309126,9606.ENSP00000316775,9606.ENSP00000320416,9606.ENSP00000320886,9606.ENSP00000327994,9606.ENSP00000336740,9606.ENSP00000342434,9606.ENSP00000345785,9606.ENSP00000351807,9606.ENSP00000378577,9606.ENSP00000378605,…	RFC2,ABHD11,STX1A,CLIP2,FKBP6,EIF4H,METTL27,TBL2,NSUN5,TMEM270,VPS37D,MLXIPL,TRIM50,LIMK1,BAZ1B,FZD9,ELN,CLDN3,DNAJC30,LAT2,GTF2IRD1,BUD23,CLDN4,BCL7B,GTF2I
TISSUES	BTO:0000855	Lymph	175	1.84389	top	4.49e-07		ks	9606.ENSP00000001008,9606.ENSP00000005587,9606.ENSP00000009530,9606.ENSP00000169298,9606.ENSP00000215980,9606.ENSP00000216122,9606.ENSP00000216484,9606.ENSP00000219476,9606.ENSP00000222823,9606.ENSP00000228318,9606.ENSP00000228945,9606.ENSP00000234111,9606.ENSP00000234256,9606.ENSP00000234313,9606.ENSP00000241261,9606.ENSP00000243563,9606.ENSP00000244751,9606.ENSP00000245796,9606.ENSP00000245816,…	FKBP4,SKAP2,CD74,ST6GAL1,CENPM,MCM5,SPTLC2,TSC2,NOD1,SLC25A3,ARHGDIB,ODC1,SLC1A4,PLEK,TNFSF10,SNRPA,CPNE5,PSD4,CLPP,CANX,PYCARD,EIF2S3,FUS,DTX1,BLK,SLC7A5,BLMH,YY1,RPL8,MAPK3,BIRC3,PHRF1,MCM2,RPS3,FERMT3,CALM3,STAT5B,EIF4A1,CCT3,CLEC1B,IDH3A,RRM1,CDC25A,RNF187,TUT1,TLR10,CASP3,RPL4,CFLAR,AURKB,COQ8B,PVRIG,WDTC1,PKM,HCLS1,WDFY4,RRP7A,CASP9,IKZF1,SHMT2,RFTN1,TUBA1B,IL21R,STARD7,UBA1,EEF1A1,HLA-DQA1…
TISSUES	BTO:0000020	Abdomen	111	1.74796	top	0.0092		ks	9606.ENSP00000011653,9606.ENSP00000053867,9606.ENSP00000215631,9606.ENSP00000216797,9606.ENSP00000221515,9606.ENSP00000221930,9606.ENSP00000221992,9606.ENSP00000228740,9606.ENSP00000229135,9606.ENSP00000230340,9606.ENSP00000231009,9606.ENSP00000237264,9606.ENSP00000243253,9606.ENSP00000255030,9606.ENSP00000255631,9606.ENSP00000260264,9606.ENSP00000261769,9606.ENSP00000262584,9606.ENSP00000262776,…	CD4,GRN,GADD45B,NFKBIA,RETN,TGFB1,CEACAM5,LTA4H,IFNG,BYSL,GZMK,TBPL1,SEC61A1,CRP,HSPBP1,POU2F3,CDH1,RPL8,LGALS3BP,ITGAE,IL1B,XPO5,SRI,FTH1,PPARG,EIF4A1,RETNLB,ALB,MELTF,LGALS4,TUT1,F2,RPL4,LEP,PCK1,PKM,LLGL1,HSP90AA1,ATF4,TUBA1B,CRISP1,EEF1A1,HSPD1,WNT7B,RPS2,RPL3,ANXA2,RPS3A,STIP1,ELAVL3,MB,SERPINC1,LMNA,S100A8,JUN,CACNA1B,HSP90AB1,SH3GLB2,PGK1,NAP1L2,RPS4X,FOXP3,TLE1,ANXA1,FTL,SLC3A2,ID4,RPS6,T…
COMPARTMENTS	GOCC:0022626	Cytosolic ribosome	88	1.93538	top	0.0011		ks	9606.ENSP00000222247,9606.ENSP00000225430,9606.ENSP00000230050,9606.ENSP00000250113,9606.ENSP00000251636,9606.ENSP00000259469,9606.ENSP00000262584,9606.ENSP00000263791,9606.ENSP00000268661,9606.ENSP00000270625,9606.ENSP00000272317,9606.ENSP00000274242,9606.ENSP00000278572,9606.ENSP00000294189,9606.ENSP00000296674,9606.ENSP00000298283,9606.ENSP00000307889,9606.ENSP00000309334,9606.ENSP00000309830,…	RPL18A,RPL19,RPS12,FXR2,DHX29,RPL35,RPL8,EIF2AK4,RPL3L,RPS11,RPS27A,RPL37,RPS3,RPL29,RPS23,RPL10L,RPL13,RPL15,RPL38,RPL4,RPS15A,HBA1,RPL7,RPS2,APOD,RPS21,RPL3,RPL36AL,RPL27A,RPL21,RPLP1,RPS3A,RPL22,RPS26,RPL12,RPL39,RPL5,RPL7A,RPS4X,RPL10A,RPS16,RPS6,RPS9,RPL13A,RPL24,RPL34,RPS29,RPL14,RPS8,RPS14,RPL31,UBA52,RPL23A,RPSA,RPS18,RPL6,RPL36A,RPL10,RPS24,RPL32,RPL37A,RPL23,RACK1,RPL30,RPS20,RPLP2,FAU,…
COMPARTMENTS	GOCC:0005861	Troponin complex	13	5.24408	top	0.0021		afc	9606.ENSP00000232975,9606.ENSP00000255030,9606.ENSP00000290866,9606.ENSP00000327758,9606.ENSP00000341838,9606.ENSP00000352835,9606.ENSP00000354488,9606.ENSP00000361636,9606.ENSP00000365651,9606.ENSP00000370975,9606.ENSP00000371336,9606.ENSP00000467176,9606.ENSP00000499593	TNNC1,CRP,ACE,NKX2-5,TNNI3,MB,TNNI1,TNNC2,NPPB,TNNT3,TNNI2,TNNT1,TNNT2
COMPARTMENTS	GOCC:0045095	Keratin filament	29	3.06937	top	0.0021		ks	9606.ENSP00000167586,9606.ENSP00000246635,9606.ENSP00000246662,9606.ENSP00000252242,9606.ENSP00000252244,9606.ENSP00000252245,9606.ENSP00000252252,9606.ENSP00000257901,9606.ENSP00000257951,9606.ENSP00000257974,9606.ENSP00000267119,9606.ENSP00000269576,9606.ENSP00000293745,9606.ENSP00000307240,9606.ENSP00000308452,9606.ENSP00000310573,9606.ENSP00000310861,9606.ENSP00000324404,9606.ENSP00000329243,…	KRT14,KRT13,KRT9,KRT5,KRT1,KRT75,KRT6B,KRT85,KRT84,KRT82,KRT71,KRT10,KRT72,KRT74,KRT17,KRT25,KRT2,TCHP,KRT7,KRT77,KRT6A,KRT81,KRT18,GPER1,KRT3,KRT86,KRT4,KRT8,EPPK1
COMPARTMENTS	GOCC:0005840	Ribosome	190	1.24014	top	0.0023		ks	9606.ENSP00000053468,9606.ENSP00000081029,9606.ENSP00000177742,9606.ENSP00000216714,9606.ENSP00000222247,9606.ENSP00000223324,9606.ENSP00000225388,9606.ENSP00000225430,9606.ENSP00000225969,9606.ENSP00000229238,9606.ENSP00000230050,9606.ENSP00000233057,9606.ENSP00000245539,9606.ENSP00000250113,9606.ENSP00000251636,9606.ENSP00000252602,9606.ENSP00000253686,9606.ENSP00000254630,9606.ENSP00000258105,…	MRPS10,MRPS35,MRPS34,APEX1,RPL18A,MRPL32,NUFIP2,RPL19,MRPL27,MRPL51,RPS12,EIF2AK2,MRPS7,FXR2,DHX29,MRPL34,MRPS25,PTCD3,MRPL53,MRPL44,MRPS9,RPL35,MRPS18B,MRPL15,RPL8,EIF2AK4,MRPL3,RPL3L,RPS11,RPS27A,MRPS5,RPL37,RPS3,MRPL49,MRPS17,MRPL17,MRPL10,RPL29,MRPS18C,MRPL33,RPS23,RPL10L,MRPL16,GCN1,NDUFA7,MRPL58,MRPL39,MRPL13,MRPL4,RPL13,MRPL38,MRPL48,MRPL11,RPL15,RPL38,MRPL57,RPL4,SRP68,MRPL46,ABCF1,MRPL1,…
COMPARTMENTS	GOCC:0044391	Ribosomal subunit	153	1.46643	top	0.0023		ks	9606.ENSP00000053468,9606.ENSP00000081029,9606.ENSP00000177742,9606.ENSP00000222247,9606.ENSP00000223324,9606.ENSP00000225430,9606.ENSP00000225969,9606.ENSP00000229238,9606.ENSP00000230050,9606.ENSP00000245539,9606.ENSP00000250113,9606.ENSP00000251636,9606.ENSP00000252602,9606.ENSP00000253686,9606.ENSP00000254630,9606.ENSP00000258105,9606.ENSP00000258383,9606.ENSP00000258455,9606.ENSP00000259469,…	MRPS10,MRPS35,MRPS34,RPL18A,MRPL32,RPL19,MRPL27,MRPL51,RPS12,MRPS7,FXR2,DHX29,MRPL34,MRPS25,PTCD3,MRPL53,MRPL44,MRPS9,RPL35,MRPS18B,MRPL15,RPL8,MRPL3,RPL3L,RPS11,RPS27A,MRPS5,RPS3,MRPL49,MRPS17,MRPL17,MRPL10,RPL29,MRPS18C,MRPL33,RPS23,RPL10L,MRPL16,MRPL58,MRPL39,MRPL13,MRPL4,MRPL38,MRPL48,MRPL11,RPL15,RPL38,MRPL57,RPL4,MRPL46,MRPS31,MRPS11,MRPS24,RPS15A,MRPS33,HBA1,MRPL54,MRPL40,MRPL12,MRPL30,MRP…
COMPARTMENTS	GOCC:0005882	Intermediate filament	81	2.24361	top	0.0028		ks	9606.ENSP00000020945,9606.ENSP00000064724,9606.ENSP00000070846,9606.ENSP00000167586,9606.ENSP00000167588,9606.ENSP00000216832,9606.ENSP00000221166,9606.ENSP00000234256,9606.ENSP00000244050,9606.ENSP00000245923,9606.ENSP00000246635,9606.ENSP00000246662,9606.ENSP00000251645,9606.ENSP00000252242,9606.ENSP00000252244,9606.ENSP00000252245,9606.ENSP00000252250,9606.ENSP00000252252,9606.ENSP00000253408,…	SNAI2,CLDN11,PKP2,KRT14,KRT20,PNN,NEFM,SLC1A4,SNAI1,RTN2,KRT13,KRT9,KRT31,KRT5,KRT1,KRT75,KRT6C,KRT6B,GFAP,PRPH,KRT85,KRT84,KRT82,LMNB1,CDH1,SYP,PKP1,KRT71,CDH2,KRT10,KRT72,NCKIPSD,KRT16,BFSP2,KRT74,DST,KRT17,NARF,CD34,KRT25,KRT2,NEFH,TLK2,TCHP,LMNB2,KRT7,KRT76,LMNTD2,SYNM,KRT77,HLA-DRB1,ZEB1,KRT19,NES,LMNA,INA,DES,AIF1,BFSP1,KRT6A,KRT81,KRT18,KRT15,KRT80,GAPDH,GPER1,MBP,KRT3,ENO2,KRT86,VIM,KRT4,…
UniProt Keywords	KW-0720	Serine protease	136	1.71666	top	0.00045		ks	9606.ENSP00000005995,9606.ENSP00000161006,9606.ENSP00000188790,9606.ENSP00000211076,9606.ENSP00000216139,9606.ENSP00000216336,9606.ENSP00000216338,9606.ENSP00000216341,9606.ENSP00000218099,9606.ENSP00000219551,9606.ENSP00000220809,9606.ENSP00000230582,9606.ENSP00000231009,9606.ENSP00000231751,9606.ENSP00000234071,9606.ENSP00000234347,9606.ENSP00000234798,9606.ENSP00000245816,9606.ENSP00000250351,…	PRSS21,PRSS22,FAP,TPSD1,ACR,CTSG,GZMH,GZMB,F9,RHBDL1,PLAT,PRSS16,GZMK,LTF,PROC,PRTN3,TPSG1,CLPP,KLK12,CMA1,F12,HTRA2,PCSK2,HPN,DPP9,GZMM,KLKB1,C1RL,PRSS36,RHBDL3,CORIN,GZMA,HABP2,ST14,PRSS23,PRSS53,TMPRSS11D,TMPRSS15,LONP2,TYSND1,RHBDL2,CELA3A,CELA1,PRSS33,PRSS12,C2,TPP1,TMPRSS5,PCSK4,KLK1,PCSK9,HTRA3,CTRB2,HTRA4,PRSS27,TMPRSS11E,PCSK1,F2,PRSS1,PLG,KLK10,KLK2,KLK3,NUP98,PRSS8,LPA,PARL,PCSK7,KLK4,…
UniProt Keywords	KW-0689	Ribosomal protein	174	1.23366	top	0.0092		ks	9606.ENSP00000053468,9606.ENSP00000081029,9606.ENSP00000177742,9606.ENSP00000222247,9606.ENSP00000223324,9606.ENSP00000225430,9606.ENSP00000225969,9606.ENSP00000229238,9606.ENSP00000230050,9606.ENSP00000245539,9606.ENSP00000250784,9606.ENSP00000252602,9606.ENSP00000253686,9606.ENSP00000254630,9606.ENSP00000256441,9606.ENSP00000258105,9606.ENSP00000258383,9606.ENSP00000258455,9606.ENSP00000259469,…	MRPS10,MRPS35,MRPS34,RPL18A,MRPL32,RPL19,MRPL27,MRPL51,RPS12,MRPS7,RPS4Y1,MRPL34,MRPS25,PTCD3,MRPS36,MRPL53,MRPL44,MRPS9,RPL35,MRPS18B,MRPL15,RPL8,MRPL3,RPL3L,RPS11,RPS27A,MRPS5,RPL37,MRPS28,RPS3,MRPL49,MRPS17,MRPL17,MRPL10,RPL29,MRPS18C,MRPL33,RPS23,RPL10L,MRPL16,MRPL58,MRPL39,MRPL13,MRPL4,RPL13,MRPL38,MRPL48,MRPL11,RPL15,RPL38,MRPL57,RPL4,MRPL46,MRPL1,MRPS31,MRPS11,MRPS24,RPS15A,MRPS23,MRPS33,G…
Pfam	PF16208	Keratin type II head	25	3.21915	top	0.0013		ks	9606.ENSP00000252242,9606.ENSP00000252244,9606.ENSP00000252245,9606.ENSP00000252250,9606.ENSP00000252252,9606.ENSP00000257901,9606.ENSP00000257951,9606.ENSP00000257974,9606.ENSP00000267119,9606.ENSP00000293670,9606.ENSP00000293745,9606.ENSP00000306261,9606.ENSP00000307014,9606.ENSP00000307240,9606.ENSP00000310861,9606.ENSP00000328358,9606.ENSP00000329243,9606.ENSP00000330101,9606.ENSP00000342710,…	KRT5,KRT1,KRT75,KRT6C,KRT6B,KRT85,KRT84,KRT82,KRT71,KRT83,KRT72,KRT78,KRT73,KRT74,KRT2,KRT79,KRT7,KRT76,KRT77,KRT6A,KRT81,KRT3,KRT86,KRT4,KRT8
Pfam	PF17218	CBX family C-terminal motif	4	7.12917	top	0.01		afc	9606.ENSP00000269385,9606.ENSP00000269397,9606.ENSP00000308750,9606.ENSP00000384490	CBX8,CBX4,CBX2,CBX6
InterPro	IPR017970	Homeobox, conserved site	186	3.01375	top	7.53e-16	15.1232	ks	9606.ENSP00000006015,9606.ENSP00000040584,9606.ENSP00000086933,9606.ENSP00000216513,9606.ENSP00000217999,9606.ENSP00000221996,9606.ENSP00000222718,9606.ENSP00000222726,9606.ENSP00000222728,9606.ENSP00000226382,9606.ENSP00000229307,9606.ENSP00000230658,9606.ENSP00000231656,9606.ENSP00000233638,9606.ENSP00000234198,9606.ENSP00000234392,9606.ENSP00000238558,9606.ENSP00000239144,9606.ENSP00000239151,…	HOXA11,HOXC8,GSC2,SIX4,RHOXF1,CRX,HOXA2,HOXA5,HOXA6,PHOX2B,NANOG,ISL1,CDX1,TLX2,DLX2,VAX2,GSC,HOXB8,HOXB5,HOXB7,MSX2,PRRX1,DLX4,HOXA7,HOXC13,HOXC12,HOXC6,HOXD9,HOXD10,HOXD11,MNX1,BARX1,EMX1,NKX2-8,POU5F1,POU2F3,CUX2,LHX5,VSX2,MEOX2,BARHL1,LHX4,PITX1,POU4F2,BARX2,HHEX,HOXA10,HOXB13,IRX6,ISL2,LHX8,EN1,NKX6-1,TLX3,EN2,GBX1,PHOX2A,GBX2,HOXD4,OTP,GSX1,SIX2,IRX1,IRX2,HOXC10,HOXC5,HOXB9,PROP1,ISX,EVX2,U…
InterPro	IPR020479	Homeobox domain, metazoa	92	4.11719	top	7.53e-16	15.1232	ks	9606.ENSP00000006015,9606.ENSP00000040584,9606.ENSP00000222718,9606.ENSP00000222726,9606.ENSP00000222728,9606.ENSP00000231656,9606.ENSP00000233638,9606.ENSP00000234198,9606.ENSP00000234392,9606.ENSP00000239144,9606.ENSP00000239151,9606.ENSP00000239165,9606.ENSP00000239243,9606.ENSP00000240306,9606.ENSP00000242159,9606.ENSP00000243103,9606.ENSP00000243108,9606.ENSP00000249499,9606.ENSP00000249501,…	HOXA11,HOXC8,HOXA2,HOXA5,HOXA6,CDX1,TLX2,DLX2,VAX2,HOXB8,HOXB5,HOXB7,MSX2,DLX4,HOXA7,HOXC12,HOXC6,HOXD9,HOXD10,HOXD11,MNX1,BARX1,EMX1,NKX2-8,MEOX2,BARHL1,BARX2,HHEX,HOXA10,EN1,NKX6-1,TLX3,EN2,GBX1,GBX2,HOXD4,GSX1,HOXC10,HOXC5,HOXB9,EVX2,HOXD8,GSX2,NKX2-6,MEOX1,NKX2-5,HOXD1,HOXB4,DBX2,HOXB2,HMX2,NKX2-3,HOXA9,BSX,NKX2-4,NKX2-1,HMX3,DLX1,HOXB1,HLX,NKX6-2,TLX1,BARHL2,CDX4,NKX2-2,NKX3-1,CDX2,PDX1,NKX3…
InterPro	IPR002345	Lipocalin	14	6.50225	top	1.92e-05	4.7167	afc	9606.ENSP00000263598,9606.ENSP00000277526,9606.ENSP00000313833,9606.ENSP00000339621,9606.ENSP00000342097,9606.ENSP00000360687,9606.ENSP00000360696,9606.ENSP00000362108,9606.ENSP00000386162,9606.ENSP00000417898,9606.ENSP00000418491,9606.ENSP00000482512,9606.ENSP00000484615,9606.ENSP00000490264	LCN1,LCN9,LCN15,LCN6,OBP2A,PTGDS,LCN12,LCN2,LCNL1,PAEP,LCN10,LCN8,OBP2B,LOC102723971
InterPro	IPR033116	Serine proteases, trypsin family, serine active site	92	2.11703	top	5.86e-05		ks	9606.ENSP00000005995,9606.ENSP00000161006,9606.ENSP00000211076,9606.ENSP00000216139,9606.ENSP00000216336,9606.ENSP00000216338,9606.ENSP00000216341,9606.ENSP00000218099,9606.ENSP00000220809,9606.ENSP00000231009,9606.ENSP00000234071,9606.ENSP00000234347,9606.ENSP00000250351,9606.ENSP00000250378,9606.ENSP00000253496,9606.ENSP00000262626,9606.ENSP00000264553,9606.ENSP00000264690,9606.ENSP00000266542,…	PRSS21,PRSS22,TPSD1,ACR,CTSG,GZMH,GZMB,F9,PLAT,GZMK,PROC,PRTN3,KLK12,CMA1,F12,HPN,GZMM,KLKB1,C1RL,PRSS36,CORIN,GZMA,HABP2,ST14,PRSS53,TMPRSS11D,TMPRSS15,CELA3A,CELA1,PRSS33,PRSS12,C2,TMPRSS5,KLK1,CTRB2,PRSS27,TMPRSS11E,F2,PRSS1,PLG,KLK2,KLK3,PRSS8,LPA,KLK4,OVCH1,PRSS55,TMPRSS11A,KLK5,CELA3B,TPSAB1,TMPRSS11F,CELA2A,CTRB1,PRSS38,PLAU,F10,F7,CELA2B,CTRC,KLK6,KLK14,KLK8,CFI,TMPRSS12,TMPRSS2,MASP2,F11…
InterPro	IPR018114	Serine proteases, trypsin family, histidine active site	100	1.94954	top	0.0002		ks	9606.ENSP00000005995,9606.ENSP00000161006,9606.ENSP00000211076,9606.ENSP00000216139,9606.ENSP00000216336,9606.ENSP00000216338,9606.ENSP00000216341,9606.ENSP00000218099,9606.ENSP00000220809,9606.ENSP00000231009,9606.ENSP00000234071,9606.ENSP00000234347,9606.ENSP00000234798,9606.ENSP00000250351,9606.ENSP00000250378,9606.ENSP00000253496,9606.ENSP00000262626,9606.ENSP00000264553,9606.ENSP00000264690,…	PRSS21,PRSS22,TPSD1,ACR,CTSG,GZMH,GZMB,F9,PLAT,GZMK,PROC,PRTN3,TPSG1,KLK12,CMA1,F12,HPN,GZMM,KLKB1,PRSS36,GZMA,HABP2,ST14,PRSS23,PRSS53,TMPRSS11D,TMPRSS15,CELA3A,CELA1,PRSS33,PRSS12,C2,TMPRSS5,KLK1,CTRB2,PRSS27,TMPRSS11E,F2,PRSS1,PLG,KLK10,KLK2,KLK3,PRSS8,LPA,KLK4,OVCH1,TMPRSS11B,PRSS55,TMPRSS11A,KLK5,CELA3B,TPSAB1,TMPRSS11F,CELA2A,PRSS3,CTRB1,PRSS38,PRSS35,PLAU,F10,F7,CELA2B,CTRC,KLK6,KLK14,KLK8…
InterPro	IPR018039	Intermediate filament protein, conserved site	62	2.6356	top	0.00021		ks	9606.ENSP00000007735,9606.ENSP00000167586,9606.ENSP00000167588,9606.ENSP00000209718,9606.ENSP00000221166,9606.ENSP00000225550,9606.ENSP00000225899,9606.ENSP00000246635,9606.ENSP00000246646,9606.ENSP00000246662,9606.ENSP00000251643,9606.ENSP00000251645,9606.ENSP00000251646,9606.ENSP00000252242,9606.ENSP00000252244,9606.ENSP00000252245,9606.ENSP00000252250,9606.ENSP00000252252,9606.ENSP00000253408,…	KRT33A,KRT14,KRT20,KRT23,NEFM,KRT37,KRT32,KRT13,KRT38,KRT9,KRT12,KRT31,KRT33B,KRT5,KRT1,KRT75,KRT6C,KRT6B,GFAP,PRPH,KRT85,KRT84,KRT82,LMNB1,KRT24,KRT71,KRT10,KRT83,KRT72,KRT16,KRT78,KRT73,KRT74,KRT17,KRT2,NEFH,LMNB2,KRT79,KRT36,KRT7,KRT76,SYNM,KRT77,KRT39,KRT19,NES,LMNA,INA,DES,KRT6A,KRT81,KRT18,KRT15,KRT35,KRT34,KRT222,KRT3,KRT86,VIM,KRT4,KRT8,NEFL
InterPro	IPR022272	Lipocalin family conserved site	13	5.48162	top	0.00021		afc	9606.ENSP00000265132,9606.ENSP00000277526,9606.ENSP00000300456,9606.ENSP00000313833,9606.ENSP00000339621,9606.ENSP00000345179,9606.ENSP00000360522,9606.ENSP00000360687,9606.ENSP00000360697,9606.ENSP00000362108,9606.ENSP00000417898,9606.ENSP00000418491,9606.ENSP00000490264	AMBP,LCN9,SLC27A4,LCN15,LCN6,APOD,RBP4,PTGDS,C8G,LCN2,PAEP,LCN10,LOC102723971
InterPro	IPR001314	Peptidase S1A, chymotrypsin family	107	1.97472	top	0.0003		ks	9606.ENSP00000005995,9606.ENSP00000161006,9606.ENSP00000211076,9606.ENSP00000216139,9606.ENSP00000216336,9606.ENSP00000216338,9606.ENSP00000216341,9606.ENSP00000218099,9606.ENSP00000220809,9606.ENSP00000222390,9606.ENSP00000231009,9606.ENSP00000233997,9606.ENSP00000234071,9606.ENSP00000234347,9606.ENSP00000234798,9606.ENSP00000250351,9606.ENSP00000250378,9606.ENSP00000253496,9606.ENSP00000262626,…	PRSS21,PRSS22,TPSD1,ACR,CTSG,GZMH,GZMB,F9,PLAT,HGF,GZMK,AZU1,PROC,PRTN3,TPSG1,KLK12,CMA1,F12,HPN,GZMM,KLKB1,C1RL,PRSS36,GZMA,HABP2,PRSS53,TMPRSS11D,TMPRSS15,CELA3A,CELA1,PRSS33,PRSS12,PRSS37,C2,TMPRSS5,KLK1,CTRB2,PRSS27,TMPRSS11E,F2,PRSS1,PLG,KLK10,KLK2,KLK3,PRSS8,LPA,KLK4,PRSS50,OVCH1,TMPRSS11B,PRSS55,TMPRSS11A,KLK5,CELA3B,TPSAB1,PROZ,HP,TMPRSS11F,CELA2A,PRSS3,CTRB1,PRSS38,PLAU,F10,F7,CELA2B,CTR…
InterPro	IPR001827	Homeobox protein, antennapedia type, conserved site	20	4.40944	top	0.00052		afc	9606.ENSP00000040584,9606.ENSP00000222718,9606.ENSP00000222726,9606.ENSP00000222728,9606.ENSP00000239144,9606.ENSP00000239151,9606.ENSP00000239165,9606.ENSP00000242159,9606.ENSP00000243108,9606.ENSP00000302548,9606.ENSP00000309336,9606.ENSP00000315949,9606.ENSP00000328928,9606.ENSP00000331741,9606.ENSP00000386498,9606.ENSP00000399808,9606.ENSP00000417207,9606.ENSP00000420009,9606.ENSP00000479166,…	HOXC8,HOXA2,HOXA5,HOXA6,HOXB8,HOXB5,HOXB7,HOXA7,HOXC6,HOXD4,HOXC5,HOXD8,HOXB4,HOXB2,HOXD3,HOXC4,HOXB3,HOXB6,HOXA4,HOXA3
InterPro	IPR003054	Keratin, type II	26	3.31276	top	0.00073		ks	9606.ENSP00000252242,9606.ENSP00000252244,9606.ENSP00000252245,9606.ENSP00000252250,9606.ENSP00000252252,9606.ENSP00000257901,9606.ENSP00000257951,9606.ENSP00000257974,9606.ENSP00000267119,9606.ENSP00000293670,9606.ENSP00000293745,9606.ENSP00000306261,9606.ENSP00000307014,9606.ENSP00000307240,9606.ENSP00000310861,9606.ENSP00000328358,9606.ENSP00000329243,9606.ENSP00000330101,9606.ENSP00000342710,…	KRT5,KRT1,KRT75,KRT6C,KRT6B,KRT85,KRT84,KRT82,KRT71,KRT83,KRT72,KRT78,KRT73,KRT74,KRT2,KRT79,KRT7,KRT76,KRT77,KRT6A,KRT81,KRT80,KRT3,KRT86,KRT4,KRT8
InterPro	IPR001254	Serine proteases, trypsin domain	115	1.7841	top	0.0012		ks	9606.ENSP00000005995,9606.ENSP00000161006,9606.ENSP00000211076,9606.ENSP00000216139,9606.ENSP00000216336,9606.ENSP00000216338,9606.ENSP00000216341,9606.ENSP00000218099,9606.ENSP00000219301,9606.ENSP00000220809,9606.ENSP00000222390,9606.ENSP00000231009,9606.ENSP00000233997,9606.ENSP00000234071,9606.ENSP00000234347,9606.ENSP00000234798,9606.ENSP00000250351,9606.ENSP00000250378,9606.ENSP00000253496,…	PRSS21,PRSS22,TPSD1,ACR,CTSG,GZMH,GZMB,F9,PRSS54,PLAT,HGF,GZMK,AZU1,PROC,PRTN3,TPSG1,KLK12,CMA1,F12,HPN,GZMM,KLKB1,C1RL,PRSS36,CORIN,GZMA,HABP2,ST14,PRSS23,PRSS53,TMPRSS11D,TMPRSS15,CELA3A,CELA1,PRSS33,PRSS12,PRSS37,C2,TMPRSS5,KLK1,CTRB2,PRSS27,TMPRSS11E,F2,PRSS1,PLG,KLK10,KLK2,KLK3,PRSS8,LPA,KLK4,PRSS50,OVCH1,TMPRSS11B,PRSS55,TMPRSS11A,KLK5,CELA3B,TPSAB1,PROZ,HP,TMPRSS11F,CELA2A,PRSS3,CTRB1,PRSS…
InterPro	IPR009003	Peptidase S1, PA clan	123	1.73613	top	0.0012		ks	9606.ENSP00000005995,9606.ENSP00000016171,9606.ENSP00000161006,9606.ENSP00000211076,9606.ENSP00000216139,9606.ENSP00000216336,9606.ENSP00000216338,9606.ENSP00000216341,9606.ENSP00000218099,9606.ENSP00000219301,9606.ENSP00000220809,9606.ENSP00000222390,9606.ENSP00000231009,9606.ENSP00000233997,9606.ENSP00000234071,9606.ENSP00000234347,9606.ENSP00000234798,9606.ENSP00000250351,9606.ENSP00000250378,…	PRSS21,COX15,PRSS22,TPSD1,ACR,CTSG,GZMH,GZMB,F9,PRSS54,PLAT,HGF,GZMK,AZU1,PROC,PRTN3,TPSG1,KLK12,CMA1,F12,HTRA2,HPN,GZMM,KLKB1,C1RL,PRSS36,CORIN,GZMA,HABP2,ST14,PRSS23,PRSS53,TMPRSS11D,TMPRSS15,TYSND1,CELA3A,CELA1,PRSS33,PRSS12,PRSS37,C2,TMPRSS5,KLK1,HTRA3,CTRB2,HTRA4,PRSS27,TMPRSS11E,F2,PRSS1,PLG,KLK10,KLK2,KLK3,PRSS8,LPA,KLK4,PRSS50,OVCH1,TMPRSS11B,PRSS55,TMPRSS11A,KLK5,CELA3B,FAM111B,TPSAB1,PR…
InterPro	IPR032444	Keratin type II head	25	3.21915	top	0.0012		ks	9606.ENSP00000252242,9606.ENSP00000252244,9606.ENSP00000252245,9606.ENSP00000252250,9606.ENSP00000252252,9606.ENSP00000257901,9606.ENSP00000257951,9606.ENSP00000257974,9606.ENSP00000267119,9606.ENSP00000293670,9606.ENSP00000293745,9606.ENSP00000306261,9606.ENSP00000307014,9606.ENSP00000307240,9606.ENSP00000310861,9606.ENSP00000328358,9606.ENSP00000329243,9606.ENSP00000330101,9606.ENSP00000342710,…	KRT5,KRT1,KRT75,KRT6C,KRT6B,KRT85,KRT84,KRT82,KRT71,KRT83,KRT72,KRT78,KRT73,KRT74,KRT2,KRT79,KRT7,KRT76,KRT77,KRT6A,KRT81,KRT3,KRT86,KRT4,KRT8
InterPro	IPR030456	Fork head domain conserved site 2	44	3.08704	top	0.0031		ks	9606.ENSP00000162391,9606.ENSP00000226247,9606.ENSP00000250448,9606.ENSP00000262426,9606.ENSP00000296839,9606.ENSP00000299162,9606.ENSP00000302756,9606.ENSP00000304004,9606.ENSP00000304286,9606.ENSP00000323880,9606.ENSP00000326272,9606.ENSP00000328720,9606.ENSP00000334472,9606.ENSP00000335493,9606.ENSP00000335677,9606.ENSP00000339004,9606.ENSP00000339527,9606.ENSP00000342307,9606.ENSP00000343288,…	FOXJ2,FOXN1,FOXA1,FOXF1,FOXQ1,FOXN4,FOXD4L1,FOXA3,FOXI1,FOXJ1,FOXL1,FOXK1,FOXE3,FOXD2,FOXK2,FOXG1,FOXO3,FOXM1,FOXN3,FOXN2,FOXD3,FOXJ3,FOXP4,FOXO4,FOXE1,FOXS1,FOXP3,FOXB2,FOXH1,FOXO1,FOXD4,FOXI2,FOXB1,FOXP2,FOXA2,FOXI3,FOXD1,FOXL3,FOXO6,FOXC1,FOXF2,FOXL2,FOXP1-2,FOXC2
InterPro	IPR017995	Homeobox protein, antennapedia type	12	4.96893	top	0.0036		afc	9606.ENSP00000222726,9606.ENSP00000222728,9606.ENSP00000239151,9606.ENSP00000239165,9606.ENSP00000242159,9606.ENSP00000302548,9606.ENSP00000309336,9606.ENSP00000328928,9606.ENSP00000370421,9606.ENSP00000399808,9606.ENSP00000420009,9606.ENSP00000479166	HOXA5,HOXA6,HOXB5,HOXB7,HOXA7,HOXD4,HOXC5,HOXB4,PDX1,HOXC4,HOXB6,HOXA4
InterPro	IPR018122	Fork head domain conserved site1	30	3.63629	top	0.0036		ks	9606.ENSP00000250448,9606.ENSP00000262426,9606.ENSP00000296839,9606.ENSP00000302756,9606.ENSP00000304004,9606.ENSP00000304286,9606.ENSP00000323880,9606.ENSP00000326272,9606.ENSP00000328720,9606.ENSP00000334472,9606.ENSP00000335493,9606.ENSP00000335677,9606.ENSP00000339004,9606.ENSP00000342307,9606.ENSP00000343288,9606.ENSP00000343633,9606.ENSP00000360157,9606.ENSP00000361653,9606.ENSP00000364265,…	FOXA1,FOXF1,FOXQ1,FOXD4L1,FOXA3,FOXI1,FOXJ1,FOXL1,FOXK1,FOXE3,FOXD2,FOXK2,FOXG1,FOXM1,FOXN3,FOXN2,FOXD3,FOXJ3,FOXE1,FOXS1,FOXB2,FOXI2,FOXB1,FOXA2,FOXI3,FOXD1,FOXC1,FOXF2,FOXL2,FOXC2
InterPro	IPR039008	Intermediate filament, rod domain	73	2.22845	top	0.0036		ks	9606.ENSP00000007735,9606.ENSP00000167586,9606.ENSP00000167588,9606.ENSP00000209718,9606.ENSP00000221166,9606.ENSP00000225550,9606.ENSP00000225899,9606.ENSP00000246635,9606.ENSP00000246646,9606.ENSP00000246662,9606.ENSP00000251643,9606.ENSP00000251645,9606.ENSP00000251646,9606.ENSP00000252242,9606.ENSP00000252244,9606.ENSP00000252245,9606.ENSP00000252250,9606.ENSP00000252252,9606.ENSP00000253408,…	KRT33A,KRT14,KRT20,KRT23,NEFM,KRT37,KRT32,KRT13,KRT38,KRT9,KRT12,KRT31,KRT33B,KRT5,KRT1,KRT75,KRT6C,KRT6B,GFAP,PRPH,KRT85,KRT84,KRT82,LMNB1,KRT24,KRT71,KRT10,KRT83,KRT72,KRT16,KRT27,BFSP2,KRT28,KRT78,KRT73,KRT74,KRT17,KRT25,KRT2,NEFH,LMNB2,KRT79,KRT36,KRT7,KRT76,KRT26,SYNM,KRT77,KRT39,KRT19,NES,LMNA,INA,DES,KRT40,BFSP1,KRT6A,KRT81,KRT18,KRT15,KRT35,KRT34,KRT222,KRT80,SYNC,IFFO2,KRT3,KRT86,VIM,KRT…
InterPro	IPR043504	Peptidase S1, PA clan, chymotrypsin-like fold	116	1.65012	top	0.0036		ks	9606.ENSP00000005995,9606.ENSP00000161006,9606.ENSP00000211076,9606.ENSP00000216139,9606.ENSP00000216336,9606.ENSP00000216338,9606.ENSP00000216341,9606.ENSP00000218099,9606.ENSP00000219301,9606.ENSP00000220809,9606.ENSP00000222390,9606.ENSP00000231009,9606.ENSP00000233997,9606.ENSP00000234071,9606.ENSP00000234347,9606.ENSP00000234798,9606.ENSP00000250351,9606.ENSP00000250378,9606.ENSP00000253496,…	PRSS21,PRSS22,TPSD1,ACR,CTSG,GZMH,GZMB,F9,PRSS54,PLAT,HGF,GZMK,AZU1,PROC,PRTN3,TPSG1,KLK12,CMA1,F12,HPN,GZMM,KLKB1,C1RL,PRSS36,CORIN,GZMA,HABP2,ST14,PRSS23,PRSS53,TMPRSS11D,TMPRSS15,CELA3A,CELA1,PRSS33,PRSS12,PRSS37,C2,TMPRSS5,KLK1,CTRB2,PRSS27,TMPRSS11E,F2,PRSS1,PLG,KLK10,KLK2,KLK3,PRSS8,LPA,KLK4,PRSS50,OVCH1,TMPRSS11B,PRSS55,TMPRSS11A,KLK5,CELA3B,FAM111B,TPSAB1,PROZ,HP,TMPRSS11F,CELA2A,PRSS3,CT…
InterPro	IPR011598	Myc-type, basic helix-loop-helix (bHLH) domain	114	1.79085	top	0.0051		ks	9606.ENSP00000174618,9606.ENSP00000204517,9606.ENSP00000219905,9606.ENSP00000222305,9606.ENSP00000228641,9606.ENSP00000228644,9606.ENSP00000231121,9606.ENSP00000232424,9606.ENSP00000234091,9606.ENSP00000241651,9606.ENSP00000242057,9606.ENSP00000242261,9606.ENSP00000242462,9606.ENSP00000242728,9606.ENSP00000242994,9606.ENSP00000246080,9606.ENSP00000246912,9606.ENSP00000250003,9606.ENSP00000256495,…	MNT,TFAP4,MGA,USF2,MYF6,MYF5,HAND1,HES1,ID2,MYOG,AHR,TWIST1,NEUROG3,BHLHE41,NEUROD4,TCF15,MLX,MYOD1,BHLHE40,TCF3,EPAS1,MXD1,LYL1,TFEC,ARNTL2,ASCL1,HES6,FERD3L,MYCN,MSGN1,SIM2,TAL1,NEUROD1,TCF23,NEUROD6,MESP1,NHLH1,ATOH1,ATOH8,NEUROD2,ARNT2,NPAS4,MLXIP,TFE3,NEUROG2,NEUROG1,BHLHE22,USF3,MLXIPL,MSC,AHRR,OLIG2,MXI1,ASCL2,FIGLA,TCFL5,TAL2,MXD4,HEY1,NPAS2,MESP2,ASCL4,SREBF1,NPAS3,ARNT,MAX,TFEB,HAND2,SR…
InterPro	IPR036638	Helix-loop-helix DNA-binding domain superfamily	114	1.7631	top	0.0051		ks	9606.ENSP00000174618,9606.ENSP00000204517,9606.ENSP00000219905,9606.ENSP00000222305,9606.ENSP00000228641,9606.ENSP00000228644,9606.ENSP00000231121,9606.ENSP00000232424,9606.ENSP00000234091,9606.ENSP00000241651,9606.ENSP00000242057,9606.ENSP00000242261,9606.ENSP00000242462,9606.ENSP00000242728,9606.ENSP00000242994,9606.ENSP00000246080,9606.ENSP00000246912,9606.ENSP00000250003,9606.ENSP00000256495,…	MNT,TFAP4,MGA,USF2,MYF6,MYF5,HAND1,HES1,ID2,MYOG,AHR,TWIST1,NEUROG3,BHLHE41,NEUROD4,TCF15,MLX,MYOD1,BHLHE40,TCF3,EPAS1,MXD1,LYL1,TFEC,ARNTL2,ASCL1,HES6,FERD3L,STRA8,MYCN,MSGN1,SIM2,TAL1,NEUROD1,TCF23,NEUROD6,MESP1,NHLH1,ATOH1,ATOH8,NEUROD2,ARNT2,MLXIP,TFE3,NEUROG2,NEUROG1,BHLHE22,USF3,MLXIPL,MSC,AHRR,OLIG2,MXI1,ASCL2,FIGLA,TCFL5,TAL2,MXD4,HEY1,NPAS2,MESP2,ASCL4,SREBF1,NPAS3,ARNT,MAX,TFEB,HAND2,SR…
InterPro	IPR007593	CD225/Dispanin family	16	4.23719	top	0.0053		afc	9606.ENSP00000211413,9606.ENSP00000329548,9606.ENSP00000330825,9606.ENSP00000331474,9606.ENSP00000344430,9606.ENSP00000366058,9606.ENSP00000372059,9606.ENSP00000375859,9606.ENSP00000382707,9606.ENSP00000403130,9606.ENSP00000456226,9606.ENSP00000477871,9606.ENSP00000484689,9606.ENSP00000489910,9606.ENSP00000490857,9606.ENSP00000492557	PRRT1,TRARG1,IFITM1,SYNDIG1L,IFITM10,SYNDIG1,IFITM5,TMEM91,IFITM3,TMEM233,PRRT2,TMEM265,IFITM2,ENSP00000489910,PRRT1B,PMIS2
InterPro	IPR016579	Synaptogyrin	4	7.11691	top	0.0061		afc	9606.ENSP00000248121,9606.ENSP00000332287,9606.ENSP00000344041,9606.ENSP00000467600	SYNGR3,SYNGR1,SYNGR4,SYNGR2
InterPro	IPR033773	CBX family C-terminal motif	5	6.58281	top	0.0082		afc	9606.ENSP00000216133,9606.ENSP00000269385,9606.ENSP00000269397,9606.ENSP00000308750,9606.ENSP00000384490	CBX7,CBX8,CBX4,CBX2,CBX6
SMART	SM00020	Trypsin-like serine protease	117	1.72282	top	0.0022		ks	9606.ENSP00000005995,9606.ENSP00000161006,9606.ENSP00000211076,9606.ENSP00000216139,9606.ENSP00000216336,9606.ENSP00000216338,9606.ENSP00000216341,9606.ENSP00000218099,9606.ENSP00000219301,9606.ENSP00000220809,9606.ENSP00000222390,9606.ENSP00000231009,9606.ENSP00000233997,9606.ENSP00000234071,9606.ENSP00000234347,9606.ENSP00000234798,9606.ENSP00000250351,9606.ENSP00000250378,9606.ENSP00000253496,…	PRSS21,PRSS22,TPSD1,ACR,CTSG,GZMH,GZMB,F9,PRSS54,PLAT,HGF,GZMK,AZU1,PROC,PRTN3,TPSG1,KLK12,CMA1,F12,HTRA2,HPN,GZMM,KLKB1,C1RL,PRSS36,CORIN,GZMA,HABP2,ST14,PRSS23,PRSS53,TMPRSS11D,TMPRSS15,TYSND1,CELA3A,CELA1,PRSS33,MASP1,PRSS12,PRSS37,C2,TMPRSS5,KLK1,CTRB2,PRSS27,TMPRSS11E,F2,PRSS1,PLG,KLK10,KLK2,KLK3,PRSS8,LPA,KLK4,OVCH1,TMPRSS11B,PRSS55,TMPRSS11A,KLK5,CELA3B,TPSAB1,PROZ,HP,TMPRSS11F,CELA2A,PRSS…
SMART	SM00134	Ly-6 antigen / uPA receptor -like domain	17	4.32348	top	0.0022		afc	9606.ENSP00000220940,9606.ENSP00000244333,9606.ENSP00000246515,9606.ENSP00000301258,9606.ENSP00000301263,9606.ENSP00000334463,9606.ENSP00000339328,9606.ENSP00000352163,9606.ENSP00000380605,9606.ENSP00000387077,9606.ENSP00000399485,9606.ENSP00000428572,9606.ENSP00000455811,9606.ENSP00000477648,9606.ENSP00000479240,9606.ENSP00000480053,9606.ENSP00000498879	GML,LYPD3,SLURP1,PSCA,LY6D,LYPD6,PLAUR,LYPD2,LYPD1,LYPD6B,LY6H,LY6E,LY6L,LYNX1,PINLYP,GPIHBP1,CD59
SMART	SM01391	Intermediate filament protein	71	2.36796	top	0.0024		ks	9606.ENSP00000007735,9606.ENSP00000167586,9606.ENSP00000167588,9606.ENSP00000209718,9606.ENSP00000221166,9606.ENSP00000225550,9606.ENSP00000225899,9606.ENSP00000246635,9606.ENSP00000246646,9606.ENSP00000246662,9606.ENSP00000251643,9606.ENSP00000251645,9606.ENSP00000251646,9606.ENSP00000252242,9606.ENSP00000252244,9606.ENSP00000252245,9606.ENSP00000252250,9606.ENSP00000252252,9606.ENSP00000253408,…	KRT33A,KRT14,KRT20,KRT23,NEFM,KRT37,KRT32,KRT13,KRT38,KRT9,KRT12,KRT31,KRT33B,KRT5,KRT1,KRT75,KRT6C,KRT6B,GFAP,PRPH,KRT85,KRT84,KRT82,LMNB1,KRT24,KRT71,KRT10,KRT83,KRT72,KRT16,KRT27,BFSP2,KRT28,KRT78,KRT73,KRT74,KRT17,KRT25,KRT2,NEFH,LMNB2,KRT79,KRT36,KRT7,KRT76,KRT26,SYNM,KRT39,KRT19,NES,LMNA,INA,DES,KRT40,BFSP1,KRT6A,KRT81,KRT18,KRT15,KRT35,KRT34,KRT80,SYNC,IFFO2,KRT3,KRT86,VIM,KRT4,KRT8,NEFL,I…

## Sheet: NT
#category	term ID	term description	genes mapped	enrichment score	direction	false discovery rate	method	matching proteins in your input (IDs)	matching proteins in your input (labels)
STRING clusters	CL:19471	Banded collagen fibril	10	2.35687	both ends	0.0012	afc	9606.ENSP00000225964,9606.ENSP00000264828,9606.ENSP00000266718,9606.ENSP00000297268,9606.ENSP00000304408,9606.ENSP00000359114,9606.ENSP00000360882,9606.ENSP00000363840,9606.ENSP00000364000,9606.ENSP00000369889	COL1A1,COL5A3,LUM,COL1A2,COL3A1,COL11A1,COL5A1,COL11A2,COL5A2,COL2A1
STRING clusters	CL:19469	Banded collagen fibril, and FACIT collagen trimer	18	1.65752	both ends	0.0017	afc	9606.ENSP00000225964,9606.ENSP00000264828,9606.ENSP00000266718,9606.ENSP00000295550,9606.ENSP00000297268,9606.ENSP00000297848,9606.ENSP00000300527,9606.ENSP00000304408,9606.ENSP00000349790,9606.ENSP00000355180,9606.ENSP00000359114,9606.ENSP00000360882,9606.ENSP00000361834,9606.ENSP00000362776,9606.ENSP00000363840,9606.ENSP00000364000,9606.ENSP00000369889,9606.ENSP00000496793	COL1A1,COL5A3,LUM,COL6A3,COL1A2,COL14A1,COL6A2,COL3A1,COL9A1,COL6A1,COL11A1,COL5A1,COL9A2,COL16A1,COL11A2,COL5A2,COL2A1,COL9A3
STRING clusters	CL:32518	Mostly uncharacterized, incl. Golgin subfamily A member 2, C-terminal binding motif, and Golgin subfamily A member 6-like	19	1.58634	both ends	0.002	afc	9606.ENSP00000262207,9606.ENSP00000308354,9606.ENSP00000312318,9606.ENSP00000318974,9606.ENSP00000319726,9606.ENSP00000322300,9606.ENSP00000322775,9606.ENSP00000333184,9606.ENSP00000344489,9606.ENSP00000359768,9606.ENSP00000366460,9606.ENSP00000374377,9606.ENSP00000381782,9606.ENSP00000388207,9606.ENSP00000397968,9606.ENSP00000431459,9606.ENSP00000456566,9606.ENSP00000471754,9606.ENSP00000493437	CRISPLD1,TIGD3,ZNRD2,FAM133A,FRMD8,TMTC2,RHBDF2,OR4F15,RNF133,KIAA1586,PLXDC2,RFLNA,SLC25A45,RNF148,CROCC2,FAM89B,RNF151,ZNF480,OR2T33
STRING clusters	CL:29040	Mixed, incl. Leucine-rich repeat, typical subtype, and GAIN domain superfamily	180	0.472008	both ends	0.0031	ks	9606.ENSP00000164024,9606.ENSP00000217188,9606.ENSP00000217246,9606.ENSP00000219481,9606.ENSP00000231368,9606.ENSP00000242786,9606.ENSP00000244565,9606.ENSP00000245615,9606.ENSP00000246841,9606.ENSP00000251157,9606.ENSP00000253410,9606.ENSP00000253673,9606.ENSP00000258214,9606.ENSP00000258796,9606.ENSP00000259324,9606.ENSP00000259782,9606.ENSP00000260743,9606.ENSP00000261514,9606.ENSP00000263054,…	CELSR3,SRMS,MACROD2,DECR2,LNPEP,ADGRE5,UNC5CL,MBOAT7,FLRT1,DOCK7,HIGD1B,ADGRE3,CCDC102A,TTYH3,LRRC8A,TINAG,CALHM2,CLCN3,SORCS1,TTYH2,CELSR2,ILDR2,ADGRG7,UGT3A1,LIX1,TENM4,GPM6A,FAM151B,UGT3A2,HAPLN4,CILP2,ZNF563,DOCK6,LRRC58,ZDHHC19,MELTF,ADGRF2,AKR1E2,NELL1,C16orf71,LAIR2,LRG1,LRRC28,ZPLD1,CD164,LRCH4,TOPAZ1,LRRN1,ANO5,LENG8,ADGRE2,CCDC168,USF3,C3orf38,HTR1F,LRCH2,SERTM1,NT5DC1,LRRC14B,WDR53,NRR…
STRING clusters	CL:29041	Mixed, incl. Leucine-rich repeat, typical subtype, and Chloride channel activity	134	0.437761	both ends	0.0041	ks	9606.ENSP00000217188,9606.ENSP00000217246,9606.ENSP00000219481,9606.ENSP00000231368,9606.ENSP00000242786,9606.ENSP00000244565,9606.ENSP00000246841,9606.ENSP00000251157,9606.ENSP00000253673,9606.ENSP00000258796,9606.ENSP00000259324,9606.ENSP00000259782,9606.ENSP00000260743,9606.ENSP00000261514,9606.ENSP00000269346,9606.ENSP00000273352,9606.ENSP00000274278,9606.ENSP00000274382,9606.ENSP00000278550,…	SRMS,MACROD2,DECR2,LNPEP,ADGRE5,UNC5CL,FLRT1,DOCK7,ADGRE3,TTYH3,LRRC8A,TINAG,CALHM2,CLCN3,TTYH2,ADGRG7,UGT3A1,LIX1,TENM4,GPM6A,FAM151B,UGT3A2,ZNF563,DOCK6,LRRC58,ZDHHC19,MELTF,ADGRF2,NELL1,LAIR2,LRG1,LRRC28,CD164,LRCH4,TOPAZ1,LRRN1,ANO5,LENG8,ADGRE2,CCDC168,USF3,C3orf38,HTR1F,LRCH2,NT5DC1,LRRC14B,WDR53,NRROS,BEST3,UNC5A,FLRT2,ADGRG3,ADGRA3,FSD2,MAPK15,LRRC8D,FLRT3,ADGRL1,ADGRG5,VSTM1,ANO1,LRRC20,…
KEGG	hsa04622	RIG-I-like receptor signaling pathway	69	1.12213	both ends	0.0022	ks	9606.ENSP00000156084,9606.ENSP00000211287,9606.ENSP00000215659,9606.ENSP00000216797,9606.ENSP00000217740,9606.ENSP00000226574,9606.ENSP00000229795,9606.ENSP00000231228,9606.ENSP00000239347,9606.ENSP00000247668,9606.ENSP00000247970,9606.ENSP00000251642,9606.ENSP00000259075,9606.ENSP00000259808,9606.ENSP00000276927,9606.ENSP00000276943,9606.ENSP00000286186,9606.ENSP00000301838,9606.ENSP00000303231,…	OTUD5,MAPK13,MAPK12,NFKBIA,RNF125,NFKB1,MAPK14,IL12B,IFNA7,TRAF2,PIN1,DHX58,TANK,RIPK1,IFNA1,IFNK,CASP10,FADD,IL12A,CXCL10,CXCL8,NFKBIB,TRIM25,TBK1,MAPK11,TRADD,CASP8,TBKBP1,ATG5,MAP3K7,SIKE1,CHUK,DDX58,IFNA8,IFNA2,IFNA6,IFNA16,IFNA10,IFNA14,IFNA21,IFNW1,IFNB1,TRAF3,TKFC,MAPK8,IRF7,MAP3K1,RELA,NLRX1,CYLD,MAPK9,TNF,MAVS,IFNA17,IFNA4,IFNE,AZI2,ATG12,IKBKB,TRAF6,IKBKE,IRF3,IFNA13,IKBKG,IFNA5,DDX3X,I…
KEGG	hsa04926	Relaxin signaling pathway	126	0.322246	both ends	0.0057	ks	9606.ENSP00000078445,9606.ENSP00000211287,9606.ENSP00000215659,9606.ENSP00000215832,9606.ENSP00000216373,9606.ENSP00000216797,9606.ENSP00000219070,9606.ENSP00000221930,9606.ENSP00000222254,9606.ENSP00000223862,9606.ENSP00000224784,9606.ENSP00000225964,9606.ENSP00000226574,9606.ENSP00000229264,9606.ENSP00000229795,9606.ENSP00000232564,9606.ENSP00000248150,9606.ENSP00000248564,9606.ENSP00000248572,…	CREB3L3,MAPK13,MAPK12,MAPK1,SOS2,NFKBIA,MMP2,TGFB1,PIK3R2,RLN1,ACTA2,COL1A1,NFKB1,GNB3,MAPK14,GNB4,GNG13,GNG11,GNGT1,KRAS,MMP13,PLCB2,GNB5,SMAD2,PIK3R3,MAP2K2,GNA15,MAPK3,PIK3CA,ATF2,SHC2,CREB3L4,EGFR,ADCY8,ADCY9,GNG3,COL1A2,ADCY1,NOS3,VEGFD,RXFP2,GNG8,MAP2K1,INSL5,COL3A1,GNB2,FOS,PRKACA,VEGFB,ADCY6,ADCY4,GNAI2,MMP1,NOS2,RXFP3,CREB3L2,SHC4,COL4A5,MAPK11,GNG2,ATF4,PLCB1,CREB3,ADCY2,CREB5,TGFBR2,CO…
Reactome	HSA-418555	G alpha (s) signalling events	157	0.503594	both ends	0.0071	ks	9606.ENSP00000019103,9606.ENSP00000176195,9606.ENSP00000229264,9606.ENSP00000232564,9606.ENSP00000240652,9606.ENSP00000242249,9606.ENSP00000243052,9606.ENSP00000243673,9606.ENSP00000243911,9606.ENSP00000245457,9606.ENSP00000248150,9606.ENSP00000248564,9606.ENSP00000248572,9606.ENSP00000253796,9606.ENSP00000254661,9606.ENSP00000256592,9606.ENSP00000258034,9606.ENSP00000258456,9606.ENSP00000261837,…	SCTR,SCT,GNB3,GNB4,IAPP,RAMP3,PDE1B,GPR83,MC3R,PTGER2,GNG13,GNG11,GNGT1,RAMP2,RAMP1,TSHB,TAAR5,GPR45,GNB5,VIPR2,GLP2R,PDE8B,PRKAR2A,PRKAR2B,GPR32,PTH2,PTH2R,TAAR6,TAAR8,TAAR1,CRH,GPHA2,CYSLTR2,PDE3B,GPR15,PDE11A,ADCY8,HTR6,PTGIR,ITGA5,ADCY9,GNG3,LHCGR,ADCY1,RXFP2,MC4R,GNG8,GPR25,PTGER4,GPR27,PTGDR,ADORA2B,GNB2,ADRB2,DRD5,PRKACA,PDE7B,ADCY6,ADCY4,GRK2,GNAI2,GRK3,GHRHR,P2RY11,VIPR1,GPR39,CALCA,MC2R…
DISEASES	DOID:1883	Hepatitis C	18	2.61417	both ends	0.00011	afc	9606.ENSP00000239347,9606.ENSP00000276927,9606.ENSP00000329991,9606.ENSP00000333639,9606.ENSP00000369456,9606.ENSP00000369553,9606.ENSP00000369554,9606.ENSP00000369558,9606.ENSP00000369564,9606.ENSP00000369566,9606.ENSP00000369571,9606.ENSP00000369574,9606.ENSP00000378408,9606.ENSP00000411940,9606.ENSP00000412897,9606.ENSP00000480467,9606.ENSP00000481633,9606.ENSP00000484479	IFNA7,IFNA1,IFNL1,IFNL2,ITPA,IFNA8,IFNA2,IFNA6,IFNA16,IFNA10,IFNA14,IFNA21,GPT,IFNA17,IFNA4,IFNA13,IFNL3,IFNA5
DISEASES	DOID:2237	Hepatitis	17	2.17966	both ends	0.00011	afc	9606.ENSP00000011653,9606.ENSP00000273784,9606.ENSP00000276927,9606.ENSP00000286479,9606.ENSP00000295897,9606.ENSP00000308541,9606.ENSP00000369554,9606.ENSP00000369558,9606.ENSP00000369564,9606.ENSP00000369571,9606.ENSP00000378408,9606.ENSP00000379138,9606.ENSP00000398698,9606.ENSP00000411940,9606.ENSP00000412897,9606.ENSP00000440689,9606.ENSP00000484479	CD4,AHSG,IFNA1,NAT2,ALB,F2,IFNA2,IFNA6,IFNA16,IFNA14,GPT,AFP,TNF,IFNA17,IFNA4,CYP2E1,IFNA5
COMPARTMENTS	GOCC:0005583	Fibrillar collagen trimer	11	2.22957	both ends	0.0059	afc	9606.ENSP00000225964,9606.ENSP00000264828,9606.ENSP00000266718,9606.ENSP00000297268,9606.ENSP00000304408,9606.ENSP00000359114,9606.ENSP00000360882,9606.ENSP00000362776,9606.ENSP00000363840,9606.ENSP00000364000,9606.ENSP00000369889	COL1A1,COL5A3,LUM,COL1A2,COL3A1,COL11A1,COL5A1,COL16A1,COL11A2,COL5A2,COL2A1
COMPARTMENTS	GOCC:0098643	Banded collagen fibril	11	2.22957	both ends	0.0059	afc	9606.ENSP00000225964,9606.ENSP00000264828,9606.ENSP00000266718,9606.ENSP00000297268,9606.ENSP00000304408,9606.ENSP00000359114,9606.ENSP00000360882,9606.ENSP00000362776,9606.ENSP00000363840,9606.ENSP00000364000,9606.ENSP00000369889	COL1A1,COL5A3,LUM,COL1A2,COL3A1,COL11A1,COL5A1,COL16A1,COL11A2,COL5A2,COL2A1
COMPARTMENTS	GOCC:0005581	Collagen trimer	36	1.17218	both ends	0.0066	ks	9606.ENSP00000225964,9606.ENSP00000261037,9606.ENSP00000264828,9606.ENSP00000266718,9606.ENSP00000295550,9606.ENSP00000297268,9606.ENSP00000297848,9606.ENSP00000304408,9606.ENSP00000325146,9606.ENSP00000327368,9606.ENSP00000330523,9606.ENSP00000330808,9606.ENSP00000331902,9606.ENSP00000332371,9606.ENSP00000349790,9606.ENSP00000352798,9606.ENSP00000353654,9606.ENSP00000355180,9606.ENSP00000359114,…	COL1A1,COL8A1,COL5A3,LUM,COL6A3,COL1A2,COL14A1,COL3A1,COL12A1,COL10A1,CTHRC1,OTOL1,COL4A5,COL7A1,COL9A1,COL18A1,COL4A2,COL6A1,COL11A1,COL24A1,COL5A1,COL9A2,COL16A1,COL11A2,COL5A2,COL15A1,COL4A1,COL2A1,COL4A6,COL4A3,COL4A4,COL13A1,COL25A1,SERPINH1,COL19A1,COL9A3
InterPro	IPR009079	Four-helical cytokine-like, core	56	1.2953	both ends	0.00052	ks	9606.ENSP00000215781,9606.ENSP00000225474,9606.ENSP00000226730,9606.ENSP00000228534,9606.ENSP00000229134,9606.ENSP00000229135,9606.ENSP00000231449,9606.ENSP00000231454,9606.ENSP00000239347,9606.ENSP00000249075,9606.ENSP00000252723,9606.ENSP00000264563,9606.ENSP00000276927,9606.ENSP00000276943,9606.ENSP00000279804,9606.ENSP00000296545,9606.ENSP00000296870,9606.ENSP00000296871,9606.ENSP00000302150,…	OSM,CSF3,IL2,IL23A,IL26,IFNG,IL4,IL5,IFNA7,LIF,EPO,IL11,IFNA1,IFNK,CTF1,IL15,IL3,CSF2,PRL,IL12A,IL13,CLCF1,CSHL1,LEP,GH1,CSH1,CSF1,GH2,IL27,CNTF,IL20,IFNA8,IFNA2,IFNA6,IFNA16,IFNA10,IFNA14,IFNA21,IFNW1,IFNB1,IL24,CSH2,IL6,IFNA17,IL10,IFNA4,IFNE,IL22,FLT3LG,IFNA13,IFNA5,THPO,KITLG,ENSP00000497443,IL21,IL19
InterPro	IPR000885	Fibrillar collagen, C-terminal	11	2.15302	both ends	0.0033	afc	9606.ENSP00000225964,9606.ENSP00000264828,9606.ENSP00000297268,9606.ENSP00000304408,9606.ENSP00000348385,9606.ENSP00000359114,9606.ENSP00000359603,9606.ENSP00000360882,9606.ENSP00000363840,9606.ENSP00000364000,9606.ENSP00000369889	COL1A1,COL5A3,COL1A2,COL3A1,COL27A1,COL11A1,COL24A1,COL5A1,COL11A2,COL5A2,COL2A1
InterPro	IPR001283	Cysteine-rich secretory protein-related	13	2.0021	both ends	0.0033	afc	9606.ENSP00000217043,9606.ENSP00000260113,9606.ENSP00000262207,9606.ENSP00000262424,9606.ENSP00000266659,9606.ENSP00000338276,9606.ENSP00000341051,9606.ENSP00000367196,9606.ENSP00000367967,9606.ENSP00000389026,9606.ENSP00000448248,9606.ENSP00000484609,9606.ENSP00000497550	R3HDML,PI15,CRISPLD1,CRISPLD2,GLIPR1,CRISP1,CLEC18B,GLIPR2,GLIPR1L1,CRISP3,GLIPR1L2,CRISP2,PI16
InterPro	IPR014044	CAP domain	13	2.0021	both ends	0.0033	afc	9606.ENSP00000217043,9606.ENSP00000260113,9606.ENSP00000262207,9606.ENSP00000262424,9606.ENSP00000266659,9606.ENSP00000338276,9606.ENSP00000341051,9606.ENSP00000367196,9606.ENSP00000367967,9606.ENSP00000389026,9606.ENSP00000448248,9606.ENSP00000484609,9606.ENSP00000497550	R3HDML,PI15,CRISPLD1,CRISPLD2,GLIPR1,CRISP1,CLEC18B,GLIPR2,GLIPR1L1,CRISP3,GLIPR1L2,CRISP2,PI16
InterPro	IPR035940	CAP superfamily	13	2.0021	both ends	0.0033	afc	9606.ENSP00000217043,9606.ENSP00000260113,9606.ENSP00000262207,9606.ENSP00000262424,9606.ENSP00000266659,9606.ENSP00000338276,9606.ENSP00000341051,9606.ENSP00000367196,9606.ENSP00000367967,9606.ENSP00000389026,9606.ENSP00000448248,9606.ENSP00000484609,9606.ENSP00000497550	R3HDML,PI15,CRISPLD1,CRISPLD2,GLIPR1,CRISP1,CLEC18B,GLIPR2,GLIPR1L1,CRISP3,GLIPR1L2,CRISP2,PI16
InterPro	IPR003591	Leucine-rich repeat, typical subtype	178	0.547211	both ends	0.0087	ks	9606.ENSP00000043402,9606.ENSP00000052754,9606.ENSP00000216241,9606.ENSP00000217939,9606.ENSP00000225972,9606.ENSP00000234038,9606.ENSP00000246529,9606.ENSP00000246841,9606.ENSP00000247271,9606.ENSP00000248668,9606.ENSP00000249363,9606.ENSP00000249842,9606.ENSP00000252804,9606.ENSP00000256447,9606.ENSP00000258969,9606.ENSP00000259324,9606.ENSP00000260010,9606.ENSP00000261172,9606.ENSP00000262304,…	RTN4R,DCN,CHADL,MXRA5,LRRC59,PPP1R7,LRFN3,FLRT1,OMG,LRFN1,LRRC4,ISLR,PXDN,CD180,CHAD,LRRC8A,TLR2,EPYC,PKD1,PHLPP1,CEP72,SLIT1,AMIGO2,LGR5,LUM,KERA,LRRC46,LRIG1,LRTM1,LRRTM2,MFHAS1,LRRC4C,IGSF10,LRRC3,LRWD1,LRRC53,LRRC52,LRRTM1,LRRC58,TLR3,LRFN5,LRR1,RXFP2,LRRK2,LGI3,LRG1,LRRC28,VASN,TLR10,LRRC7,LRCH4,TLR8,LGI4,LRFN4,LRRN1,CPN2,LRSAM1,AMIGO3,FLII,LRCH2,LRRC37A,LRIG3,LRRC57,BGN,NRROS,GP1BA,RTN4RL1,…
InterPro	IPR018244	Allergen V5/Tpx-1-related, conserved site	10	2.11246	both ends	0.0093	afc	9606.ENSP00000260113,9606.ENSP00000262207,9606.ENSP00000262424,9606.ENSP00000266659,9606.ENSP00000338276,9606.ENSP00000367196,9606.ENSP00000367967,9606.ENSP00000389026,9606.ENSP00000484609,9606.ENSP00000497550	PI15,CRISPLD1,CRISPLD2,GLIPR1,CRISP1,GLIPR2,GLIPR1L1,CRISP3,CRISP2,PI16
SMART	SM00038	Fibrillar collagens C-terminal domain	11	2.15302	both ends	0.0019	afc	9606.ENSP00000225964,9606.ENSP00000264828,9606.ENSP00000297268,9606.ENSP00000304408,9606.ENSP00000348385,9606.ENSP00000359114,9606.ENSP00000359603,9606.ENSP00000360882,9606.ENSP00000363840,9606.ENSP00000364000,9606.ENSP00000369889	COL1A1,COL5A3,COL1A2,COL3A1,COL27A1,COL11A1,COL24A1,COL5A1,COL11A2,COL5A2,COL2A1
SMART	SM00198	SCP / Tpx-1 / Ag5 / PR-1 / Sc7 family of extracellular domains.	13	2.0021	both ends	0.0019	afc	9606.ENSP00000217043,9606.ENSP00000260113,9606.ENSP00000262207,9606.ENSP00000262424,9606.ENSP00000266659,9606.ENSP00000338276,9606.ENSP00000341051,9606.ENSP00000367196,9606.ENSP00000367967,9606.ENSP00000389026,9606.ENSP00000448248,9606.ENSP00000484609,9606.ENSP00000497550	R3HDML,PI15,CRISPLD1,CRISPLD2,GLIPR1,CRISP1,CLEC18B,GLIPR2,GLIPR1L1,CRISP3,GLIPR1L2,CRISP2,PI16
GO Process	GO:0033141	Positive regulation of peptidyl-serine phosphorylation of STAT protein	21	3.58333	bottom	1.82e-05	ks	9606.ENSP00000229135,9606.ENSP00000239347,9606.ENSP00000249075,9606.ENSP00000276927,9606.ENSP00000276943,9606.ENSP00000347942,9606.ENSP00000348089,9606.ENSP00000369553,9606.ENSP00000369554,9606.ENSP00000369558,9606.ENSP00000369564,9606.ENSP00000369566,9606.ENSP00000369571,9606.ENSP00000369574,9606.ENSP00000369578,9606.ENSP00000369581,9606.ENSP00000411940,9606.ENSP00000412897,9606.ENSP00000418018,…	IFNG,IFNA7,LIF,IFNA1,IFNK,RET,ERCC6,IFNA8,IFNA2,IFNA6,IFNA16,IFNA10,IFNA14,IFNA21,IFNW1,IFNB1,IFNA17,IFNA4,IFNE,IFNA13,IFNA5
GO Process	GO:0033139	Regulation of peptidyl-serine phosphorylation of STAT protein	24	3.17693	bottom	0.00025	ks	9606.ENSP00000229135,9606.ENSP00000239347,9606.ENSP00000249075,9606.ENSP00000276927,9606.ENSP00000276943,9606.ENSP00000347942,9606.ENSP00000348089,9606.ENSP00000360025,9606.ENSP00000369553,9606.ENSP00000369554,9606.ENSP00000369558,9606.ENSP00000369564,9606.ENSP00000369566,9606.ENSP00000369571,9606.ENSP00000369574,9606.ENSP00000369578,9606.ENSP00000369581,9606.ENSP00000387365,9606.ENSP00000411940,…	IFNG,IFNA7,LIF,IFNA1,IFNK,RET,ERCC6,GADD45A,IFNA8,IFNA2,IFNA6,IFNA16,IFNA10,IFNA14,IFNA21,IFNW1,IFNB1,PWP1,IFNA17,IFNA4,IFNE,GGNBP2,IFNA13,IFNA5
GO Process	GO:0052695	Cellular glucuronidation	19	2.88635	bottom	0.00025	afc	9606.ENSP00000251566,9606.ENSP00000265403,9606.ENSP00000273359,9606.ENSP00000303174,9606.ENSP00000304811,9606.ENSP00000304845,9606.ENSP00000305221,9606.ENSP00000320401,9606.ENSP00000334276,9606.ENSP00000341045,9606.ENSP00000343838,9606.ENSP00000346768,9606.ENSP00000362508,9606.ENSP00000362513,9606.ENSP00000362525,9606.ENSP00000362549,9606.ENSP00000387683,9606.ENSP00000418532,9606.ENSP00000475028	UGT2A3,UGT2B10,ABHD10,UGT1A6,UGT2B7,UGT1A1,UGT2B4,UGT2B17,UGT2B28,UGT2B15,UGT1A10,UGT1A9,UGT1A4,UGT1A5,UGT1A7,UGT1A8,UGT2B11,UGT1A3,UGT2A2
GO Process	GO:0002323	Natural killer cell activation involved in immune response	26	2.92012	bottom	0.00083	ks	9606.ENSP00000207549,9606.ENSP00000219150,9606.ENSP00000221978,9606.ENSP00000231228,9606.ENSP00000239347,9606.ENSP00000262640,9606.ENSP00000276927,9606.ENSP00000276943,9606.ENSP00000356946,9606.ENSP00000357012,9606.ENSP00000369553,9606.ENSP00000369554,9606.ENSP00000369558,9606.ENSP00000369564,9606.ENSP00000369566,9606.ENSP00000369571,9606.ENSP00000369574,9606.ENSP00000369578,9606.ENSP00000369581,…	UNC13D,CORO1A,NKG7,IL12B,IFNA7,VAMP7,IFNA1,IFNK,FCGR3A,CD244,IFNA8,IFNA2,IFNA6,IFNA16,IFNA10,IFNA14,IFNA21,IFNW1,IFNB1,RAB27A,IFNA17,IFNA4,IFNE,KLRF2,IFNA13,IFNA5
GO Function	GO:0005549	Odorant binding	107	3.34302	bottom	6.92e-26	ks	9606.ENSP00000277309,9606.ENSP00000278409,9606.ENSP00000279783,9606.ENSP00000279791,9606.ENSP00000283225,9606.ENSP00000301532,9606.ENSP00000302199,9606.ENSP00000303864,9606.ENSP00000304188,9606.ENSP00000307159,9606.ENSP00000307515,9606.ENSP00000307598,9606.ENSP00000307726,9606.ENSP00000308908,9606.ENSP00000310788,9606.ENSP00000314324,9606.ENSP00000322784,9606.ENSP00000323354,9606.ENSP00000323853,…	OR1K1,OR5F1,OR8K1,OR5M9,OR14K1,OR5I1,OR10V1,OR8I2,OR8U1,OR8B12,OR9G4,OR9K2,OR2C1,GPR148,OR5J2,OR10Q1,OR5AK2,OR5M8,OR8K5,OR8H3,OR14C36,OR5P2,OR10T2,OR5D14,OR9Q1,OR5D18,OR14I1,OBP2A,OR5W2,OR5K4,OR5H2,OR11L1,OR8B4,OR5B17,OR5AC2,OR6K2,OR5B21,OR14A2,OR6K6,OR6K3,OR10R2,OR5C1,OR13A1,OR5D16,OR5L2,OR5K3,OR10W1,OR12D3,OR6B2,OR5K2,OR5M11,OR5M10,OR5AP2,OR8G5,OR8J1,OBP2B,OR12D2,OR5AR1,OR5L1,OR5R1,OR5D13,OR8D2…
GO Function	GO:0005132	Type I interferon receptor binding	17	4.50291	bottom	4.48e-08	ks	9606.ENSP00000239347,9606.ENSP00000276927,9606.ENSP00000276943,9606.ENSP00000369553,9606.ENSP00000369554,9606.ENSP00000369558,9606.ENSP00000369564,9606.ENSP00000369566,9606.ENSP00000369571,9606.ENSP00000369574,9606.ENSP00000369578,9606.ENSP00000369581,9606.ENSP00000411940,9606.ENSP00000412897,9606.ENSP00000418018,9606.ENSP00000480467,9606.ENSP00000484479	IFNA7,IFNA1,IFNK,IFNA8,IFNA2,IFNA6,IFNA16,IFNA10,IFNA14,IFNA21,IFNW1,IFNB1,IFNA17,IFNA4,IFNE,IFNA13,IFNA5
GO Function	GO:0033038	Bitter taste receptor activity	20	3.06233	bottom	1.94e-05	afc	9606.ENSP00000240615,9606.ENSP00000240619,9606.ENSP00000240687,9606.ENSP00000240691,9606.ENSP00000247879,9606.ENSP00000247881,9606.ENSP00000247883,9606.ENSP00000249284,9606.ENSP00000371932,9606.ENSP00000375093,9606.ENSP00000375095,9606.ENSP00000386210,9606.ENSP00000405095,9606.ENSP00000424040,9606.ENSP00000431719,9606.ENSP00000436450,9606.ENSP00000441624,9606.ENSP00000441949,9606.ENSP00000444736,…	TAS2R8,TAS2R10,TAS2R7,TAS2R9,TAS2R3,TAS2R4,TAS2R5,TAS2R16,TAS2R1,TAS2R31,TAS2R13,TAS2R40,TAS2R39,TAS2R50,TAS2R43,TAS2R46,TAS2R20,TAS2R14,TAS2R30,TAS2R38
GO Function	GO:0099095	Ligand-gated anion channel activity	18	3.26047	bottom	1.94e-05	afc	9606.ENSP00000003084,9606.ENSP00000218075,9606.ENSP00000264318,9606.ENSP00000264428,9606.ENSP00000274093,9606.ENSP00000274545,9606.ENSP00000274547,9606.ENSP00000295452,9606.ENSP00000295454,9606.ENSP00000308725,9606.ENSP00000359337,9606.ENSP00000359353,9606.ENSP00000382953,9606.ENSP00000393097,9606.ENSP00000410732,9606.ENSP00000411593,9606.ENSP00000427603,9606.ENSP00000479113	CFTR,GLRA2,GABRA4,GLRB,GLRA3,GABRA6,GABRB2,GABRG1,GABRB1,GABRB3,GABRA3,GABRE,GABRA5,GABRA1,GABRG2,GLRA1,GABRA2,GABRG3
GO Function	GO:0005237	Inhibitory extracellular ligand-gated ion channel activity	15	3.31824	bottom	3.23e-05	afc	9606.ENSP00000218075,9606.ENSP00000264318,9606.ENSP00000264428,9606.ENSP00000274093,9606.ENSP00000274545,9606.ENSP00000274547,9606.ENSP00000295452,9606.ENSP00000359337,9606.ENSP00000359353,9606.ENSP00000382953,9606.ENSP00000393097,9606.ENSP00000410732,9606.ENSP00000411593,9606.ENSP00000427603,9606.ENSP00000479113	GLRA2,GABRA4,GLRB,GLRA3,GABRA6,GABRB2,GABRG1,GABRA3,GABRE,GABRA5,GABRA1,GABRG2,GLRA1,GABRA2,GABRG3
GO Function	GO:0022851	GABA-gated chloride ion channel activity	13	3.22087	bottom	0.00034	afc	9606.ENSP00000264318,9606.ENSP00000274545,9606.ENSP00000274547,9606.ENSP00000295452,9606.ENSP00000295454,9606.ENSP00000308725,9606.ENSP00000359337,9606.ENSP00000359353,9606.ENSP00000382953,9606.ENSP00000393097,9606.ENSP00000410732,9606.ENSP00000427603,9606.ENSP00000479113	GABRA4,GABRA6,GABRB2,GABRG1,GABRB1,GABRB3,GABRA3,GABRE,GABRA5,GABRA1,GABRG2,GABRA2,GABRG3
STRING clusters	CL:38476	Detection of chemical stimulus involved in sensory perception, and Trace-amine receptor activity	175	2.21307	bottom	8.04e-25	ks	9606.ENSP00000240615,9606.ENSP00000240619,9606.ENSP00000240687,9606.ENSP00000240691,9606.ENSP00000247879,9606.ENSP00000247881,9606.ENSP00000247883,9606.ENSP00000248072,9606.ENSP00000248150,9606.ENSP00000249284,9606.ENSP00000258034,9606.ENSP00000260402,9606.ENSP00000269081,9606.ENSP00000275198,9606.ENSP00000275200,9606.ENSP00000279783,9606.ENSP00000283225,9606.ENSP00000296142,9606.ENSP00000299454,…	TAS2R8,TAS2R10,TAS2R7,TAS2R9,TAS2R3,TAS2R4,TAS2R5,OR7C2,GNG13,TAS2R16,TAAR5,PLCB2,ABCA10,TAAR6,TAAR8,OR8K1,OR14K1,RTP3,OR10A5,OR2D2,TMPRSS5,OR4D6,OR51B5,OR51Q1,OR7G3,KIAA0232,OR4D5,OR10H2,OR8B12,OR2C1,OR52I2,CBY2,VN1R4,RTP1,OR7A5,OR52K2,OR11H4,OR11H6,OR2D3,OR56A1,OR4S1,OR52E2,OR51S1,FAM187B,OR2M7,OR52D1,TAS2R60,OR52E6,OR1G1,TAS1R1,TAS2R42,OR5D18,TAS1R3,OR2L5,OR8B4,RTP2,VN1R2,OR5B21,ZNF627,GRM3,OR…
STRING clusters	CL:38478	Detection of chemical stimulus involved in sensory perception	162	2.27444	bottom	8.52e-24	ks	9606.ENSP00000240615,9606.ENSP00000240619,9606.ENSP00000240687,9606.ENSP00000240691,9606.ENSP00000247879,9606.ENSP00000247881,9606.ENSP00000247883,9606.ENSP00000248072,9606.ENSP00000248150,9606.ENSP00000249284,9606.ENSP00000258034,9606.ENSP00000260402,9606.ENSP00000269081,9606.ENSP00000275198,9606.ENSP00000275200,9606.ENSP00000279783,9606.ENSP00000283225,9606.ENSP00000296142,9606.ENSP00000299454,…	TAS2R8,TAS2R10,TAS2R7,TAS2R9,TAS2R3,TAS2R4,TAS2R5,OR7C2,GNG13,TAS2R16,TAAR5,PLCB2,ABCA10,TAAR6,TAAR8,OR8K1,OR14K1,RTP3,OR10A5,OR2D2,OR4D6,OR51B5,OR51Q1,OR7G3,KIAA0232,OR4D5,OR10H2,OR8B12,OR2C1,OR52I2,CBY2,VN1R4,RTP1,OR7A5,OR52K2,OR11H4,OR11H6,OR2D3,OR56A1,OR4S1,OR52E2,OR51S1,FAM187B,OR2M7,OR52D1,TAS2R60,OR52E6,OR1G1,TAS1R1,TAS2R42,OR5D18,TAS1R3,OR2L5,OR8B4,RTP2,VN1R2,OR5B21,ZNF627,GRM3,OR2T1,OR14…
STRING clusters	CL:38479	Detection of chemical stimulus involved in sensory perception	149	2.3214	bottom	1.18e-22	ks	9606.ENSP00000240615,9606.ENSP00000240619,9606.ENSP00000240687,9606.ENSP00000240691,9606.ENSP00000247879,9606.ENSP00000247881,9606.ENSP00000247883,9606.ENSP00000248072,9606.ENSP00000248150,9606.ENSP00000249284,9606.ENSP00000258034,9606.ENSP00000260402,9606.ENSP00000275198,9606.ENSP00000275200,9606.ENSP00000279783,9606.ENSP00000283225,9606.ENSP00000296142,9606.ENSP00000299454,9606.ENSP00000299459,…	TAS2R8,TAS2R10,TAS2R7,TAS2R9,TAS2R3,TAS2R4,TAS2R5,OR7C2,GNG13,TAS2R16,TAAR5,PLCB2,TAAR6,TAAR8,OR8K1,OR14K1,RTP3,OR10A5,OR2D2,OR4D6,OR51B5,OR51Q1,KIAA0232,OR4D5,OR10H2,OR8B12,OR2C1,OR52I2,VN1R4,RTP1,OR7A5,OR52K2,OR11H4,OR11H6,OR2D3,OR56A1,OR4S1,OR52E2,OR51S1,OR2M7,OR52D1,TAS2R60,OR52E6,OR1G1,TAS1R1,TAS2R42,OR5D18,TAS1R3,OR8B4,RTP2,VN1R2,OR5B21,ZNF627,GRM3,OR2T1,OR14A2,TAAR2,MOXD1,OR6K6,ROS1,OR10G9…
STRING clusters	CL:38480	Detection of chemical stimulus involved in sensory perception	139	2.26051	bottom	2.31e-20	ks	9606.ENSP00000240615,9606.ENSP00000240619,9606.ENSP00000240687,9606.ENSP00000240691,9606.ENSP00000247879,9606.ENSP00000247881,9606.ENSP00000247883,9606.ENSP00000248072,9606.ENSP00000248150,9606.ENSP00000249284,9606.ENSP00000258034,9606.ENSP00000260402,9606.ENSP00000275198,9606.ENSP00000275200,9606.ENSP00000279783,9606.ENSP00000283225,9606.ENSP00000296142,9606.ENSP00000299454,9606.ENSP00000299459,…	TAS2R8,TAS2R10,TAS2R7,TAS2R9,TAS2R3,TAS2R4,TAS2R5,OR7C2,GNG13,TAS2R16,TAAR5,PLCB2,TAAR6,TAAR8,OR8K1,OR14K1,RTP3,OR10A5,OR2D2,OR51B5,OR51Q1,KIAA0232,OR4D5,OR10H2,OR8B12,OR2C1,OR52I2,VN1R4,RTP1,OR7A5,OR52K2,OR11H4,OR11H6,OR2D3,OR56A1,OR4S1,OR51S1,OR2M7,OR52D1,TAS2R60,OR52E6,OR1G1,TAS1R1,TAS2R42,OR5D18,TAS1R3,OR8B4,RTP2,VN1R2,OR5B21,ZNF627,GRM3,OR2T1,OR14A2,TAAR2,MOXD1,OR6K6,ROS1,OR10G9,TAS1R2,OR11A…
STRING clusters	CL:38481	Detection of chemical stimulus involved in sensory perception	130	2.22361	bottom	1.4e-18	ks	9606.ENSP00000240615,9606.ENSP00000240619,9606.ENSP00000240687,9606.ENSP00000240691,9606.ENSP00000247879,9606.ENSP00000247881,9606.ENSP00000247883,9606.ENSP00000248072,9606.ENSP00000248150,9606.ENSP00000249284,9606.ENSP00000258034,9606.ENSP00000260402,9606.ENSP00000275198,9606.ENSP00000275200,9606.ENSP00000279783,9606.ENSP00000283225,9606.ENSP00000296142,9606.ENSP00000299454,9606.ENSP00000299459,…	TAS2R8,TAS2R10,TAS2R7,TAS2R9,TAS2R3,TAS2R4,TAS2R5,OR7C2,GNG13,TAS2R16,TAAR5,PLCB2,TAAR6,TAAR8,OR8K1,OR14K1,RTP3,OR10A5,OR2D2,OR51B5,OR51Q1,OR4D5,OR10H2,OR8B12,OR2C1,OR52I2,VN1R4,RTP1,OR7A5,OR52K2,OR11H4,OR11H6,OR2D3,OR56A1,OR4S1,OR2M7,OR52D1,TAS2R60,OR52E6,OR1G1,TAS1R1,TAS2R42,OR5D18,TAS1R3,OR8B4,RTP2,VN1R2,OR5B21,ZNF627,GRM3,OR2T1,OR14A2,TAAR2,MOXD1,OR6K6,ROS1,OR10G9,TAS1R2,OR11A1,LHFPL6,OR10A4,…
STRING clusters	CL:38621	Mixed, incl. Taste, and Trace-amine receptor activity	62	2.49855	bottom	1.56e-11	ks	9606.ENSP00000240615,9606.ENSP00000240619,9606.ENSP00000240687,9606.ENSP00000240691,9606.ENSP00000247879,9606.ENSP00000247881,9606.ENSP00000247883,9606.ENSP00000248150,9606.ENSP00000249284,9606.ENSP00000258034,9606.ENSP00000260402,9606.ENSP00000275198,9606.ENSP00000275200,9606.ENSP00000296142,9606.ENSP00000299454,9606.ENSP00000299459,9606.ENSP00000305970,9606.ENSP00000310856,9606.ENSP00000318956,…	TAS2R8,TAS2R10,TAS2R7,TAS2R9,TAS2R3,TAS2R4,TAS2R5,GNG13,TAS2R16,TAAR5,PLCB2,TAAR6,TAAR8,RTP3,OR10A5,OR2D2,OR4D5,VN1R4,OR52K2,OR2D3,TAS2R60,TAS1R1,TAS2R42,TAS1R3,VN1R2,ZNF627,GRM3,OR2T1,TAAR2,MOXD1,ROS1,OR10G9,TAS1R2,OR10A4,TAS2R19,TAS2R31,TAS2R13,GNAT3,TAS2R41,TAS2R40,OR10G8,GPR141,TAS2R39,TAS2R50,TAAR9,PALLD,TAS2R43,TAS2R46,TAS2R20,TAS2R14,TAS2R30,TAS2R38,OR10G7,OR51A4,OR6A2,OR2M4,OR52K1,OR2AG1,…
STRING clusters	CL:35844	KRAB domain superfamily, and TFIIS helical bundle-like domain	183	0.755573	bottom	2.83e-11	ks	9606.ENSP00000196489,9606.ENSP00000217999,9606.ENSP00000221315,9606.ENSP00000234827,9606.ENSP00000240499,9606.ENSP00000240587,9606.ENSP00000243644,9606.ENSP00000252840,9606.ENSP00000253024,9606.ENSP00000253115,9606.ENSP00000262294,9606.ENSP00000262894,9606.ENSP00000264658,9606.ENSP00000269829,9606.ENSP00000269973,9606.ENSP00000270001,9606.ENSP00000270649,9606.ENSP00000276055,9606.ENSP00000278612,…	ZNF416,RHOXF1,ZNF432,TCEANC2,ZNF141,TSHZ3,ZNF350,ZNF557,TRIM28,ZNF426,TRIM37,ZNF225,FBXL20,ZNF544,ZNF45,ZFP14,ZNF614,CHST7,NPAT,ZNF547,ZNF773,ZNF256,DDAH1,ZNF235,ZNF250,ZNF585A,ZNF382,ZNF613,C3orf49,ZNF502,ZNF211,ZNF582,ZFP28,ZNF443,ZNF17,ZNF138,ZNF561,TMEM192,ZNF439,ZNF431,ZNF471,ZNF680,FNDC9,HINFP,ZNF77,ZNF554,ZNF85,ZNF84,ZNF92,ZNF470,TREX2,ZNF26,ZNF479,ZNF599,ZNF568,ZNF112,ZNF548,SPRYD4,ZNF449…
STRING clusters	CL:35845	Krueppel associated box, and B-Box C-terminal domain	170	0.809888	bottom	3.51e-11	ks	9606.ENSP00000196489,9606.ENSP00000217999,9606.ENSP00000221315,9606.ENSP00000234827,9606.ENSP00000240499,9606.ENSP00000240587,9606.ENSP00000243644,9606.ENSP00000252840,9606.ENSP00000253024,9606.ENSP00000253115,9606.ENSP00000262294,9606.ENSP00000262894,9606.ENSP00000264658,9606.ENSP00000269829,9606.ENSP00000269973,9606.ENSP00000270001,9606.ENSP00000270649,9606.ENSP00000276055,9606.ENSP00000278612,…	ZNF416,RHOXF1,ZNF432,TCEANC2,ZNF141,TSHZ3,ZNF350,ZNF557,TRIM28,ZNF426,TRIM37,ZNF225,FBXL20,ZNF544,ZNF45,ZFP14,ZNF614,CHST7,NPAT,ZNF547,ZNF773,ZNF256,DDAH1,ZNF235,ZNF250,ZNF585A,ZNF382,ZNF613,C3orf49,ZNF502,ZNF211,ZNF582,ZFP28,ZNF443,ZNF17,ZNF138,ZNF561,TMEM192,ZNF439,ZNF431,ZNF471,ZNF680,FNDC9,HINFP,ZNF77,ZNF554,ZNF85,ZNF84,ZNF92,ZNF470,TREX2,ZNF26,ZNF479,ZNF599,ZNF568,ZNF112,ZNF548,SPRYD4,ZNF449…
STRING clusters	CL:35846	KRAB domain superfamily	130	0.934978	bottom	2.1e-09	ks	9606.ENSP00000196489,9606.ENSP00000217999,9606.ENSP00000221315,9606.ENSP00000240499,9606.ENSP00000240587,9606.ENSP00000243644,9606.ENSP00000253024,9606.ENSP00000262294,9606.ENSP00000262894,9606.ENSP00000269973,9606.ENSP00000270001,9606.ENSP00000270649,9606.ENSP00000276055,9606.ENSP00000282282,9606.ENSP00000282292,9606.ENSP00000282308,9606.ENSP00000284031,9606.ENSP00000291182,9606.ENSP00000292579,…	ZNF416,RHOXF1,ZNF432,ZNF141,TSHZ3,ZNF350,TRIM28,TRIM37,ZNF225,ZNF45,ZFP14,ZNF614,CHST7,ZNF547,ZNF773,ZNF256,DDAH1,ZNF235,ZNF250,ZNF585A,ZNF382,ZNF613,C3orf49,ZNF502,ZNF211,ZNF582,ZFP28,ZNF443,ZNF17,ZNF138,ZNF439,ZNF471,ZNF680,ZNF77,ZNF554,ZNF85,ZNF84,ZNF92,ZNF470,ZNF479,ZNF599,ZNF568,ZNF112,ZNF548,ZNF449,ZNF823,ZNF93,ZNF189,ZFP30,ZNF136,KRBOX4,ZNF774,ZNF649,ZNF607,ZNF140,ZNF44,ZNF790,ZNF708,ZNF25…
STRING clusters	CL:38622	Mixed, incl. Taste, and Trace-amine receptor activity	56	2.39124	bottom	3.1e-09	ks	9606.ENSP00000240615,9606.ENSP00000240619,9606.ENSP00000240687,9606.ENSP00000240691,9606.ENSP00000247879,9606.ENSP00000247881,9606.ENSP00000247883,9606.ENSP00000248150,9606.ENSP00000249284,9606.ENSP00000258034,9606.ENSP00000260402,9606.ENSP00000275198,9606.ENSP00000275200,9606.ENSP00000296142,9606.ENSP00000299454,9606.ENSP00000299459,9606.ENSP00000310856,9606.ENSP00000318956,9606.ENSP00000320560,…	TAS2R8,TAS2R10,TAS2R7,TAS2R9,TAS2R3,TAS2R4,TAS2R5,GNG13,TAS2R16,TAAR5,PLCB2,TAAR6,TAAR8,RTP3,OR10A5,OR2D2,VN1R4,OR52K2,OR2D3,TAS2R60,TAS1R1,TAS2R42,TAS1R3,VN1R2,ZNF627,GRM3,OR2T1,TAAR2,MOXD1,ROS1,TAS1R2,OR10A4,TAS2R19,TAS2R31,TAS2R13,GNAT3,TAS2R41,TAS2R40,GPR141,TAS2R39,TAS2R50,TAAR9,PALLD,TAS2R43,TAS2R46,TAS2R20,TAS2R14,TAS2R30,TAS2R38,OR51A4,OR6A2,OR2M4,OR52K1,OR2AG1,OR13G1,OR10A2
STRING clusters	CL:38835	Mixed, incl. Olfactory receptor subfamily 6C-like, and Odorant binding	34	3.81649	bottom	4.85e-09	ks	9606.ENSP00000269586,9606.ENSP00000276185,9606.ENSP00000303696,9606.ENSP00000303864,9606.ENSP00000307515,9606.ENSP00000307734,9606.ENSP00000319197,9606.ENSP00000321506,9606.ENSP00000323688,9606.ENSP00000324958,9606.ENSP00000325065,9606.ENSP00000326718,9606.ENSP00000334153,9606.ENSP00000334418,9606.ENSP00000334456,9606.ENSP00000342836,9606.ENSP00000351211,9606.ENSP00000351466,9606.ENSP00000367650,…	ARL5C,FRMPD3,ZNF57,OR8I2,OR9G4,OR6Q1,OR4K17,OR4X1,OR5T2,OR4C15,OR4A15,OR10A7,RFTN1,OR4C12,OR5D14,OR6C74,OR6C6,OR5AC2,OR5L2,OR4A5,TRIM48,OR4C16,OR5L1,OR5D13,OR4C11,OR6C1,OR2AP1,OR8J3,OR5B3,OR2A5,OR5AS1,OR4P4,OR4S2,OR4K13
STRING clusters	CL:38834	Mixed, incl. Odorant binding, and Olfactory receptor subfamily 6C-like	39	3.29882	bottom	1.03e-08	ks	9606.ENSP00000269586,9606.ENSP00000276185,9606.ENSP00000303490,9606.ENSP00000303696,9606.ENSP00000303864,9606.ENSP00000307515,9606.ENSP00000307734,9606.ENSP00000319197,9606.ENSP00000321506,9606.ENSP00000323688,9606.ENSP00000324958,9606.ENSP00000325065,9606.ENSP00000326718,9606.ENSP00000334153,9606.ENSP00000334418,9606.ENSP00000334456,9606.ENSP00000342836,9606.ENSP00000351211,9606.ENSP00000351466,…	ARL5C,FRMPD3,C5orf34,ZNF57,OR8I2,OR9G4,OR6Q1,OR4K17,OR4X1,OR5T2,OR4C15,OR4A15,OR10A7,RFTN1,OR4C12,OR5D14,OR6C74,OR6C6,OR5AC2,ARHGAP40,OR5D16,OR5L2,OR4A5,TRIM48,C11orf98,CCDC124,OR4C16,OR5L1,OR5D13,OR4C11,OR6C1,OR2AP1,OR8J3,OR5B3,OR2A5,OR5AS1,OR4P4,OR4S2,OR4K13
STRING clusters	CL:35847	KRAB domain superfamily	109	0.80113	bottom	1.72e-07	ks	9606.ENSP00000196489,9606.ENSP00000217999,9606.ENSP00000221315,9606.ENSP00000240587,9606.ENSP00000243644,9606.ENSP00000253024,9606.ENSP00000262294,9606.ENSP00000262894,9606.ENSP00000269973,9606.ENSP00000270001,9606.ENSP00000270649,9606.ENSP00000276055,9606.ENSP00000282282,9606.ENSP00000282292,9606.ENSP00000282308,9606.ENSP00000284031,9606.ENSP00000291182,9606.ENSP00000292579,9606.ENSP00000292841,…	ZNF416,RHOXF1,ZNF432,TSHZ3,ZNF350,TRIM28,TRIM37,ZNF225,ZNF45,ZFP14,ZNF614,CHST7,ZNF547,ZNF773,ZNF256,DDAH1,ZNF235,ZNF250,ZNF585A,ZNF382,ZNF613,ZNF502,ZNF211,ZNF582,ZFP28,ZNF17,ZNF439,ZNF471,ZNF77,ZNF554,ZNF84,ZNF470,ZNF599,ZNF568,ZNF112,ZNF548,ZNF449,ZNF93,ZNF189,ZFP30,ZNF136,KRBOX4,ZNF774,ZNF649,ZNF607,ZNF140,ZNF44,ZNF790,ZNF816,ZNF441,SMARCAD1,ZNF808,ZNF528,KHDC4,ZNF75D,ZNF79,ZNF510,ZNF549,ZNF8…
STRING clusters	CL:39006	Cadherin, N-terminal, and Domain of unknown function (DUF4596)	70	1.39287	bottom	2.71e-07	ks	9606.ENSP00000194152,9606.ENSP00000194155,9606.ENSP00000231130,9606.ENSP00000231134,9606.ENSP00000231136,9606.ENSP00000231137,9606.ENSP00000231173,9606.ENSP00000235307,9606.ENSP00000239444,9606.ENSP00000239446,9606.ENSP00000239449,9606.ENSP00000239450,9606.ENSP00000247956,9606.ENSP00000252085,9606.ENSP00000252087,9606.ENSP00000253807,9606.ENSP00000253812,9606.ENSP00000281146,9606.ENSP00000289269,…	PCDHB4,PCDHB2,PCDHB3,PCDHB5,PCDHB6,PCDHB7,PCDHB15,C1orf21,PCDHB8,PCDHB10,PCDHB14,PCDHB12,ZNF317,PCDHGA12,PCDHGC5,PCDHAC1,PCDHGA3,C4orf33,PCDHAC2,PCDHA13,CABP2,PCDHA10,PCDHGC4,OR2Y1,ANXA2R,OR4K5,OR4Q3,PCDHB13,PCDHB11,C5orf51,NKAPD1,PCDHGA2,PCDHGA11,PCDHGB7,PCDHGA8,PCDHGA10,PCDHA12,PCDHA11,POM121L12,PCDHA1,PCDHGB4,PCDHGB2,PCDHGB1,PCDHGA6,PCDHA3,PCDHGA5,PCDHGA7,PCDHGA1,PCDHA2,PCDHA6,PCDHA8,PCDHA4,PC…
STRING clusters	CL:38837	Mixed, incl. Odorant binding, and Olfactory receptor subfamily 6C-like	24	3.85953	bottom	5.91e-07	ks	9606.ENSP00000269586,9606.ENSP00000276185,9606.ENSP00000303696,9606.ENSP00000303864,9606.ENSP00000307734,9606.ENSP00000319197,9606.ENSP00000323688,9606.ENSP00000324958,9606.ENSP00000325065,9606.ENSP00000334153,9606.ENSP00000334456,9606.ENSP00000351211,9606.ENSP00000351466,9606.ENSP00000367650,9606.ENSP00000402414,9606.ENSP00000485295,9606.ENSP00000485319,9606.ENSP00000485428,9606.ENSP00000492971,…	ARL5C,FRMPD3,ZNF57,OR8I2,OR6Q1,OR4K17,OR5T2,OR4C15,OR4A15,RFTN1,OR5D14,OR6C6,OR5AC2,OR5L2,TRIM48,OR4C16,OR5L1,OR5D13,OR4C11,OR6C1,OR8J3,OR5AS1,OR4P4,OR4S2
STRING clusters	CL:39007	Cadherin, N-terminal, and Domain of unknown function (DUF4596)	65	1.33498	bottom	6.03e-07	ks	9606.ENSP00000194152,9606.ENSP00000194155,9606.ENSP00000231130,9606.ENSP00000231134,9606.ENSP00000231136,9606.ENSP00000231137,9606.ENSP00000231173,9606.ENSP00000239444,9606.ENSP00000239446,9606.ENSP00000239449,9606.ENSP00000239450,9606.ENSP00000252085,9606.ENSP00000252087,9606.ENSP00000253807,9606.ENSP00000253812,9606.ENSP00000281146,9606.ENSP00000289269,9606.ENSP00000289272,9606.ENSP00000294288,…	PCDHB4,PCDHB2,PCDHB3,PCDHB5,PCDHB6,PCDHB7,PCDHB15,PCDHB8,PCDHB10,PCDHB14,PCDHB12,PCDHGA12,PCDHGC5,PCDHAC1,PCDHGA3,C4orf33,PCDHAC2,PCDHA13,CABP2,PCDHA10,PCDHGC4,OR2Y1,ANXA2R,OR4K5,OR4Q3,PCDHB13,PCDHB11,PCDHGA2,PCDHGA11,PCDHGB7,PCDHGA8,PCDHGA10,PCDHA12,PCDHA11,POM121L12,PCDHA1,PCDHGB4,PCDHGB2,PCDHGB1,PCDHGA6,PCDHA3,PCDHGA5,PCDHGA7,PCDHGA1,PCDHA2,PCDHA6,PCDHA8,PCDHA4,PCDHA9,PCDHA7,PCDHA5,PCDHGA4,PCD…
STRING clusters	CL:38623	Mixed, incl. Taste receptor type 2, and Trace-amine receptor activity	49	2.25453	bottom	1.01e-06	ks	9606.ENSP00000240615,9606.ENSP00000240619,9606.ENSP00000240687,9606.ENSP00000240691,9606.ENSP00000247879,9606.ENSP00000247881,9606.ENSP00000247883,9606.ENSP00000248150,9606.ENSP00000249284,9606.ENSP00000258034,9606.ENSP00000260402,9606.ENSP00000275198,9606.ENSP00000275200,9606.ENSP00000296142,9606.ENSP00000310856,9606.ENSP00000318956,9606.ENSP00000327724,9606.ENSP00000331867,9606.ENSP00000334050,…	TAS2R8,TAS2R10,TAS2R7,TAS2R9,TAS2R3,TAS2R4,TAS2R5,GNG13,TAS2R16,TAAR5,PLCB2,TAAR6,TAAR8,RTP3,VN1R4,OR52K2,TAS2R60,TAS1R1,TAS2R42,TAS1R3,VN1R2,ZNF627,GRM3,OR2T1,TAAR2,MOXD1,ROS1,TAS1R2,TAS2R19,TAS2R31,TAS2R13,GNAT3,TAS2R41,TAS2R40,GPR141,TAS2R39,TAS2R50,TAAR9,PALLD,TAS2R43,TAS2R46,TAS2R20,TAS2R14,TAS2R30,TAS2R38,OR51A4,OR2M4,OR52K1,OR13G1
STRING clusters	CL:38482	Expression and translocation of olfactory receptors	68	1.97293	bottom	1.61e-06	ks	9606.ENSP00000248072,9606.ENSP00000279783,9606.ENSP00000283225,9606.ENSP00000300773,9606.ENSP00000300778,9606.ENSP00000306095,9606.ENSP00000307159,9606.ENSP00000307726,9606.ENSP00000308764,9606.ENSP00000311712,9606.ENSP00000316955,9606.ENSP00000318997,9606.ENSP00000319071,9606.ENSP00000321246,9606.ENSP00000321447,9606.ENSP00000324557,9606.ENSP00000326232,9606.ENSP00000328878,9606.ENSP00000331545,…	OR7C2,OR8K1,OR14K1,OR51B5,OR51Q1,OR10H2,OR8B12,OR2C1,OR52I2,RTP1,OR7A5,OR11H4,OR11H6,OR56A1,OR4S1,OR2M7,OR52D1,OR52E6,OR1G1,OR5D18,OR8B4,RTP2,OR5B21,OR14A2,OR6K6,OR11A1,LHFPL6,OR51I1,OR51B6,OR51B4,OR1A2,VWA2,OR51E1,KRTAP12-3,REEP1,TMEM235,OR52E8,OR8J1,OR52E5,OR51B2,OR8D2,SPATA31D3,OR6B1,OR10A6,OR9Q2,OR8A1,OR10Z1,OR51M1,OR8B8,OR51I2,OR7A10,OR2L13,OR52E4,OR1D2,OR8B3,OR1A1,OR10D3,OR8B2,OR6F1,OR2A25,…
STRING clusters	CL:38483	Expression and translocation of olfactory receptors	60	2.00588	bottom	2.86e-06	ks	9606.ENSP00000248072,9606.ENSP00000279783,9606.ENSP00000283225,9606.ENSP00000300773,9606.ENSP00000300778,9606.ENSP00000306095,9606.ENSP00000307726,9606.ENSP00000308764,9606.ENSP00000311712,9606.ENSP00000316955,9606.ENSP00000318997,9606.ENSP00000319071,9606.ENSP00000321246,9606.ENSP00000321447,9606.ENSP00000324557,9606.ENSP00000326232,9606.ENSP00000328878,9606.ENSP00000331545,9606.ENSP00000335025,…	OR7C2,OR8K1,OR14K1,OR51B5,OR51Q1,OR10H2,OR2C1,OR52I2,RTP1,OR7A5,OR11H4,OR11H6,OR56A1,OR4S1,OR2M7,OR52D1,OR52E6,OR1G1,OR5D18,RTP2,OR5B21,OR14A2,OR6K6,OR11A1,LHFPL6,OR51I1,OR51B6,OR51B4,OR1A2,VWA2,OR51E1,KRTAP12-3,REEP1,TMEM235,OR52E8,OR8J1,OR52E5,OR51B2,SPATA31D3,OR6B1,OR10A6,OR9Q2,OR8A1,OR10Z1,OR51M1,OR51I2,OR7A10,OR2L13,OR52E4,OR1D2,OR1A1,OR6F1,OR2A25,OR5T1,OR4E2,OR1I1,OR2J2,OR7D4,OR2J3,OR1C1
STRING clusters	CL:35848	Krueppel associated box	83	0.761671	bottom	3.2e-06	ks	9606.ENSP00000217999,9606.ENSP00000221315,9606.ENSP00000240587,9606.ENSP00000243644,9606.ENSP00000253024,9606.ENSP00000262894,9606.ENSP00000270001,9606.ENSP00000270649,9606.ENSP00000282292,9606.ENSP00000282308,9606.ENSP00000284031,9606.ENSP00000292579,9606.ENSP00000292841,9606.ENSP00000292928,9606.ENSP00000293471,9606.ENSP00000296091,9606.ENSP00000301310,9606.ENSP00000301318,9606.ENSP00000305077,…	RHOXF1,ZNF432,TSHZ3,ZNF350,TRIM28,ZNF225,ZFP14,ZNF614,ZNF773,ZNF256,DDAH1,ZNF250,ZNF585A,ZNF382,ZNF613,ZNF502,ZNF582,ZFP28,ZNF439,ZNF471,ZNF554,ZNF84,ZNF470,ZNF568,ZNF548,ZNF93,ZNF189,ZFP30,ZNF136,ZNF774,ZNF649,ZNF140,ZNF44,ZNF790,ZNF816,ZNF441,SMARCAD1,ZNF808,ZNF528,KHDC4,ZNF549,ZNF81,ZNF566,ZNF605,ZNF248,ZNF765,ZNF665,ZNF682,ZNF610,ZNF385B,ZNF419,ZNF844,ZNF28,ZNF234,ZNF347,ZNF799,ZNF713,ZNF525,…
STRING clusters	CL:35849	Krueppel associated box	77	0.787967	bottom	4.9e-06	ks	9606.ENSP00000221315,9606.ENSP00000240587,9606.ENSP00000243644,9606.ENSP00000253024,9606.ENSP00000262894,9606.ENSP00000270001,9606.ENSP00000270649,9606.ENSP00000282292,9606.ENSP00000284031,9606.ENSP00000292579,9606.ENSP00000292841,9606.ENSP00000292928,9606.ENSP00000293471,9606.ENSP00000305077,9606.ENSP00000309161,9606.ENSP00000321132,9606.ENSP00000331465,9606.ENSP00000333223,9606.ENSP00000334685,…	ZNF432,TSHZ3,ZNF350,TRIM28,ZNF225,ZFP14,ZNF614,ZNF773,DDAH1,ZNF250,ZNF585A,ZNF382,ZNF613,ZNF439,ZNF471,ZNF554,ZNF84,ZNF470,ZNF568,ZNF548,ZNF93,ZNF189,ZFP30,ZNF136,ZNF774,ZNF649,ZNF140,ZNF44,ZNF790,ZNF816,ZNF441,SMARCAD1,ZNF808,ZNF528,KHDC4,ZNF549,ZNF81,ZNF566,ZNF605,ZNF248,ZNF765,ZNF665,ZNF682,ZNF610,ZNF385B,ZNF419,ZNF844,ZNF28,ZNF234,ZNF347,ZNF799,ZNF713,ZNF525,C1orf52,ZNF829,ZNF674,ZNF260,ZNF34…
STRING clusters	CL:38840	Mostly uncharacterized, incl. Olfactory receptor subfamily 6C-like, and Protein localization to Golgi membrane	17	4.06749	bottom	4.9e-06	afc	9606.ENSP00000269586,9606.ENSP00000303696,9606.ENSP00000324958,9606.ENSP00000325065,9606.ENSP00000334456,9606.ENSP00000351211,9606.ENSP00000367650,9606.ENSP00000402414,9606.ENSP00000485295,9606.ENSP00000485319,9606.ENSP00000485428,9606.ENSP00000492971,9606.ENSP00000492978,9606.ENSP00000493166,9606.ENSP00000493325,9606.ENSP00000493384,9606.ENSP00000493389	ARL5C,ZNF57,OR4C15,OR4A15,OR5D14,OR6C6,OR5L2,TRIM48,OR4C16,OR5L1,OR5D13,OR4C11,OR6C1,OR8J3,OR5AS1,OR4P4,OR4S2
STRING clusters	CL:38842	Mixed, incl. Protein localization to Golgi membrane, and Odorant binding	12	4.06452	bottom	4.9e-06	afc	9606.ENSP00000269586,9606.ENSP00000324958,9606.ENSP00000325065,9606.ENSP00000367650,9606.ENSP00000402414,9606.ENSP00000485319,9606.ENSP00000485428,9606.ENSP00000492971,9606.ENSP00000493166,9606.ENSP00000493325,9606.ENSP00000493384,9606.ENSP00000493389	ARL5C,OR4C15,OR4A15,OR5L2,TRIM48,OR5L1,OR5D13,OR4C11,OR8J3,OR5AS1,OR4P4,OR4S2
STRING clusters	CL:38485	Expression and translocation of olfactory receptors	38	2.40356	bottom	7.35e-06	ks	9606.ENSP00000248072,9606.ENSP00000279783,9606.ENSP00000283225,9606.ENSP00000306095,9606.ENSP00000307726,9606.ENSP00000308764,9606.ENSP00000311712,9606.ENSP00000316955,9606.ENSP00000318997,9606.ENSP00000319071,9606.ENSP00000321246,9606.ENSP00000324557,9606.ENSP00000328878,9606.ENSP00000335025,9606.ENSP00000350976,9606.ENSP00000353537,9606.ENSP00000355441,9606.ENSP00000366354,9606.ENSP00000380155,…	OR7C2,OR8K1,OR14K1,OR10H2,OR2C1,OR52I2,RTP1,OR7A5,OR11H4,OR11H6,OR56A1,OR2M7,OR52E6,OR5D18,RTP2,OR5B21,OR14A2,OR11A1,OR51E1,REEP1,OR52E8,OR8J1,OR52E5,OR6B1,OR10A6,OR9Q2,OR8A1,OR7A10,OR2L13,OR52E4,OR1D2,OR6F1,OR2A25,OR5T1,OR2J2,OR7D4,OR2J3,OR1C1
STRING clusters	CL:16052	Interferon alpha/beta/delta	7	4.65817	bottom	1.27e-05	afc	9606.ENSP00000239347,9606.ENSP00000369558,9606.ENSP00000369564,9606.ENSP00000369566,9606.ENSP00000369571,9606.ENSP00000369574,9606.ENSP00000411940	IFNA7,IFNA6,IFNA16,IFNA10,IFNA14,IFNA21,IFNA17
STRING clusters	CL:35851	Krueppel associated box	59	0.804652	bottom	1.31e-05	ks	9606.ENSP00000221315,9606.ENSP00000243644,9606.ENSP00000253024,9606.ENSP00000262894,9606.ENSP00000270001,9606.ENSP00000270649,9606.ENSP00000282292,9606.ENSP00000292579,9606.ENSP00000292928,9606.ENSP00000293471,9606.ENSP00000305077,9606.ENSP00000309161,9606.ENSP00000331465,9606.ENSP00000333223,9606.ENSP00000334685,9606.ENSP00000337555,9606.ENSP00000342002,9606.ENSP00000343581,9606.ENSP00000344162,…	ZNF432,ZNF350,TRIM28,ZNF225,ZFP14,ZNF614,ZNF773,ZNF250,ZNF382,ZNF613,ZNF439,ZNF471,ZNF84,ZNF470,ZNF568,ZNF548,ZNF93,ZFP30,ZNF136,ZNF649,ZNF140,ZNF44,ZNF790,ZNF816,SMARCAD1,ZNF808,ZNF528,ZNF549,ZNF566,ZNF605,ZNF248,ZNF765,ZNF665,ZNF682,ZNF610,ZNF419,ZNF844,ZNF28,ZNF234,ZNF347,ZNF799,ZNF525,ZNF829,ZNF260,ZNF345,ZFP82,ZNF611,ZNF667,ZNF415,ZNF135,ZNF701,ZNF550,ZNF570,ZNF559,ZNF677,ZNF329,ZNF468,ZNF61…
STRING clusters	CL:34525	Keratin-associated protein, PMG type, and Keratin-associated protein, type6/8/16/19/20/21	21	2.944	bottom	2.06e-05	ks	9606.ENSP00000330720,9606.ENSP00000330746,9606.ENSP00000332690,9606.ENSP00000332805,9606.ENSP00000333887,9606.ENSP00000334287,9606.ENSP00000334560,9606.ENSP00000334866,9606.ENSP00000335503,9606.ENSP00000335566,9606.ENSP00000339238,9606.ENSP00000347635,9606.ENSP00000353742,9606.ENSP00000366976,9606.ENSP00000372286,9606.ENSP00000375109,9606.ENSP00000375482,9606.ENSP00000398619,9606.ENSP00000404517,…	KRTAP11-1,KRTAP20-2,KRTAP6-1,KRTAP8-1,KRTAP22-1,KRTAP21-2,KRTAP6-2,KRTAP15-1,KRTAP20-1,KRTAP21-1,KRTAP24-1,KRTAP13-1,KRTAP26-1,KRTAP1-4,KRTAP27-1,KRTAP13-3,KRTAP6-3,KRTAP25-1,KRTAP21-3,KRTAP7-1,SCYGR1
STRING clusters	CL:29658	Mostly uncharacterized, incl. Bromodomain, and Cytoskeletal calyx	65	1.57561	bottom	3.07e-05	ks	9606.ENSP00000228936,9606.ENSP00000229002,9606.ENSP00000238789,9606.ENSP00000239882,9606.ENSP00000254029,9606.ENSP00000260283,9606.ENSP00000262210,9606.ENSP00000262752,9606.ENSP00000265018,9606.ENSP00000270112,9606.ENSP00000275034,9606.ENSP00000276127,9606.ENSP00000291691,9606.ENSP00000300255,9606.ENSP00000306425,9606.ENSP00000318086,9606.ENSP00000323663,9606.ENSP00000325546,9606.ENSP00000328326,…	ART4,RERGL,ATAD2B,ELF1,WDR44,ARHGAP20,CSPP1,RPS6KA6,FAM184B,HUNK,PHIP,CPXCR1,C21orf58,EVA1C,CHCHD7,MAP7D3,DBF4B,PLAG1,XKR4,FAM110C,PAXBP1,BRWD1,CYLC1,SH3BGR,CCIN,OPHN1,ART3,LCA5L,ZNF711,FAM110A,FAM110B,TENT5C,ZNF275,IL1RAPL2,KLHL4,DACH2,POF1B,SH3BGRL,BRWD3,ITM2A,ELF2,CCDC171,LCORL,SLC35G5,SP140,MAP3K7CL,ETV2,HEPACAM2,TMEM68,SP140L,ZNF821,ZNF740,MUSTN1,NSMAF,XKR6,CYLC2,PLCXD2,TTC39B,SATL1,SDR16C5,…
STRING clusters	CL:38484	Expression and translocation of olfactory receptors	48	1.94868	bottom	3.41e-05	ks	9606.ENSP00000248072,9606.ENSP00000279783,9606.ENSP00000283225,9606.ENSP00000306095,9606.ENSP00000307726,9606.ENSP00000308764,9606.ENSP00000311712,9606.ENSP00000316955,9606.ENSP00000318997,9606.ENSP00000319071,9606.ENSP00000321246,9606.ENSP00000321447,9606.ENSP00000324557,9606.ENSP00000328878,9606.ENSP00000335025,9606.ENSP00000350976,9606.ENSP00000353537,9606.ENSP00000355441,9606.ENSP00000357126,…	OR7C2,OR8K1,OR14K1,OR10H2,OR2C1,OR52I2,RTP1,OR7A5,OR11H4,OR11H6,OR56A1,OR4S1,OR2M7,OR52E6,OR5D18,RTP2,OR5B21,OR14A2,OR6K6,OR11A1,LHFPL6,VWA2,OR51E1,KRTAP12-3,REEP1,TMEM235,OR52E8,OR8J1,OR52E5,SPATA31D3,OR6B1,OR10A6,OR9Q2,OR8A1,OR10Z1,OR7A10,OR2L13,OR52E4,OR1D2,OR6F1,OR2A25,OR5T1,OR4E2,OR1I1,OR2J2,OR7D4,OR2J3,OR1C1
STRING clusters	CL:35852	KRAB domain superfamily	51	0.867288	bottom	4.32e-05	ks	9606.ENSP00000221315,9606.ENSP00000243644,9606.ENSP00000253024,9606.ENSP00000262894,9606.ENSP00000270001,9606.ENSP00000270649,9606.ENSP00000282292,9606.ENSP00000292579,9606.ENSP00000292928,9606.ENSP00000293471,9606.ENSP00000331465,9606.ENSP00000333223,9606.ENSP00000334685,9606.ENSP00000337555,9606.ENSP00000342002,9606.ENSP00000343581,9606.ENSP00000344162,9606.ENSP00000347043,9606.ENSP00000347755,…	ZNF432,ZNF350,TRIM28,ZNF225,ZFP14,ZNF614,ZNF773,ZNF250,ZNF382,ZNF613,ZNF84,ZNF470,ZNF568,ZNF548,ZNF93,ZFP30,ZNF136,ZNF649,ZNF140,ZNF44,ZNF816,SMARCAD1,ZNF808,ZNF549,ZNF566,ZNF605,ZNF248,ZNF765,ZNF665,ZNF419,ZNF844,ZNF28,ZNF234,ZNF347,ZNF799,ZNF525,ZNF829,ZNF260,ZNF345,ZFP82,ZNF611,ZNF667,ZNF701,ZNF550,ZNF570,ZNF559,ZNF677,ZNF329,ZNF468,ZNF615,ZNF793
STRING clusters	CL:39046	Expression and translocation of olfactory receptors	4	5.60182	bottom	0.00011	afc	9606.ENSP00000319511,9606.ENSP00000330049,9606.ENSP00000492985,9606.ENSP00000493327	OR4K5,OR4Q3,OR4M1,OR4N2
STRING clusters	CL:29498	Mostly uncharacterized, incl. Brain expressed X-linked like family , and Bromodomain	142	1.03059	bottom	0.00013	ks	9606.ENSP00000218249,9606.ENSP00000218348,9606.ENSP00000225235,9606.ENSP00000228936,9606.ENSP00000229002,9606.ENSP00000238789,9606.ENSP00000239882,9606.ENSP00000248139,9606.ENSP00000249064,9606.ENSP00000251089,9606.ENSP00000252979,9606.ENSP00000254029,9606.ENSP00000256441,9606.ENSP00000260283,9606.ENSP00000262210,9606.ENSP00000262752,9606.ENSP00000265018,9606.ENSP00000270112,9606.ENSP00000275034,…	RAB40AL,USP11,TBC1D12,ART4,RERGL,ATAD2B,ELF1,RAB40C,CCDC117,ANGEL1,ZNF337,WDR44,MRPS36,ARHGAP20,CSPP1,RPS6KA6,FAM184B,HUNK,PHIP,CPXCR1,PTPRO,C21orf58,EVA1C,MSANTD4,RNF187,CHCHD7,AAMDC,PCMTD2,WDR49,NIPSNAP2,MAGEF1,MAP7D3,DBF4B,PLAG1,XKR4,FAM110C,PAXBP1,CPNE8,TCEAL7,BRWD1,CYLC1,SH3BGR,KLHL15,PHF7,CCIN,TCAIM,MAGEH1,BEND7,OPHN1,ART3,ARMCX2,LCA5L,ZNF705A,ZNF711,MTHFSD,FAM110A,VEPH1,SHISA4,FAM110B,RPS6…
STRING clusters	CL:39008	Cadherin, N-terminal, and Autosomal recessive nonsyndromic deafness 93	44	1.85295	bottom	0.00022	ks	9606.ENSP00000194152,9606.ENSP00000194155,9606.ENSP00000231130,9606.ENSP00000231134,9606.ENSP00000231136,9606.ENSP00000231137,9606.ENSP00000231173,9606.ENSP00000239444,9606.ENSP00000239446,9606.ENSP00000239449,9606.ENSP00000239450,9606.ENSP00000252087,9606.ENSP00000253807,9606.ENSP00000281146,9606.ENSP00000289269,9606.ENSP00000289272,9606.ENSP00000294288,9606.ENSP00000304234,9606.ENSP00000306918,…	PCDHB4,PCDHB2,PCDHB3,PCDHB5,PCDHB6,PCDHB7,PCDHB15,PCDHB8,PCDHB10,PCDHB14,PCDHB12,PCDHGC5,PCDHAC1,C4orf33,PCDHAC2,PCDHA13,CABP2,PCDHA10,PCDHGC4,OR2Y1,ANXA2R,OR4K5,OR4Q3,PCDHB13,PCDHB11,PCDHA12,PCDHA11,POM121L12,PCDHA1,PCDHA3,PCDHA2,PCDHA6,PCDHA8,PCDHA4,PCDHA9,PCDHA7,PCDHA5,PCDHB16,OR4M1,OR4K2,OR4D2,OR2AK2,OR4K1,OR4N2
STRING clusters	CL:29660	Mixed, incl. Cytoskeletal calyx, and Bromodomain	29	2.47831	bottom	0.00025	ks	9606.ENSP00000238789,9606.ENSP00000260283,9606.ENSP00000262752,9606.ENSP00000275034,9606.ENSP00000276127,9606.ENSP00000330753,9606.ENSP00000331556,9606.ENSP00000332513,9606.ENSP00000334996,9606.ENSP00000347710,9606.ENSP00000351008,9606.ENSP00000353922,9606.ENSP00000358458,9606.ENSP00000361663,9606.ENSP00000362206,9606.ENSP00000362217,9606.ENSP00000362238,9606.ENSP00000362308,9606.ENSP00000362372,…	ATAD2B,ARHGAP20,RPS6KA6,PHIP,CPXCR1,BRWD1,CYLC1,SH3BGR,CCIN,OPHN1,LCA5L,ZNF711,TENT5C,IL1RAPL2,KLHL4,DACH2,POF1B,SH3BGRL,BRWD3,CCDC171,SLC35G5,SP140,SP140L,XKR6,CYLC2,TTC39B,SATL1,CSNKA2IP,POU3F4
STRING clusters	CL:29659	Mixed, incl. Bromodomain, and Cytoskeletal calyx	38	2.03946	bottom	0.00029	ks	9606.ENSP00000238789,9606.ENSP00000239882,9606.ENSP00000254029,9606.ENSP00000260283,9606.ENSP00000262752,9606.ENSP00000275034,9606.ENSP00000276127,9606.ENSP00000318086,9606.ENSP00000330753,9606.ENSP00000331556,9606.ENSP00000332513,9606.ENSP00000334996,9606.ENSP00000347710,9606.ENSP00000351008,9606.ENSP00000353922,9606.ENSP00000358458,9606.ENSP00000359271,9606.ENSP00000361663,9606.ENSP00000362206,…	ATAD2B,ELF1,WDR44,ARHGAP20,RPS6KA6,PHIP,CPXCR1,MAP7D3,BRWD1,CYLC1,SH3BGR,CCIN,OPHN1,LCA5L,ZNF711,TENT5C,ZNF275,IL1RAPL2,KLHL4,DACH2,POF1B,SH3BGRL,BRWD3,ELF2,CCDC171,SLC35G5,SP140,ETV2,SP140L,ZNF821,ZNF740,XKR6,CYLC2,TTC39B,SATL1,VEZF1,CSNKA2IP,POU3F4
STRING clusters	CL:38845	Odorant binding, and B-Box-type zinc finger	6	4.37191	bottom	0.00037	afc	9606.ENSP00000324958,9606.ENSP00000325065,9606.ENSP00000367650,9606.ENSP00000402414,9606.ENSP00000485319,9606.ENSP00000493166	OR4C15,OR4A15,OR5L2,TRIM48,OR5L1,OR8J3
STRING clusters	CL:29661	Mixed, incl. Cytoskeletal calyx, and Nuclear body protein Sp140, bromodomain	21	2.84189	bottom	0.00043	ks	9606.ENSP00000238789,9606.ENSP00000260283,9606.ENSP00000262752,9606.ENSP00000275034,9606.ENSP00000276127,9606.ENSP00000331556,9606.ENSP00000334996,9606.ENSP00000347710,9606.ENSP00000353922,9606.ENSP00000358458,9606.ENSP00000361663,9606.ENSP00000362206,9606.ENSP00000362217,9606.ENSP00000362238,9606.ENSP00000362372,9606.ENSP00000375899,9606.ENSP00000397911,9606.ENSP00000420256,9606.ENSP00000425421,…	ATAD2B,ARHGAP20,RPS6KA6,PHIP,CPXCR1,CYLC1,CCIN,OPHN1,ZNF711,TENT5C,IL1RAPL2,KLHL4,DACH2,POF1B,BRWD3,SP140,SP140L,CYLC2,SATL1,CSNKA2IP,POU3F4
STRING clusters	CL:34528	Keratin-associated protein, type6/8/16/19/20/21, and Keratin-associated protein, PMG type	14	2.89813	bottom	0.00048	afc	9606.ENSP00000330720,9606.ENSP00000330746,9606.ENSP00000332690,9606.ENSP00000332805,9606.ENSP00000333887,9606.ENSP00000334560,9606.ENSP00000334866,9606.ENSP00000335503,9606.ENSP00000347635,9606.ENSP00000353742,9606.ENSP00000375109,9606.ENSP00000375482,9606.ENSP00000479656,9606.ENSP00000493109	KRTAP11-1,KRTAP20-2,KRTAP6-1,KRTAP8-1,KRTAP22-1,KRTAP6-2,KRTAP15-1,KRTAP20-1,KRTAP13-1,KRTAP26-1,KRTAP13-3,KRTAP6-3,KRTAP7-1,SCYGR1
STRING clusters	CL:18934	Hemolytic uremic syndrome	5	4.64034	bottom	0.00052	afc	9606.ENSP00000256785,9606.ENSP00000284061,9606.ENSP00000314299,9606.ENSP00000356386,9606.ENSP00000356395	CFHR5,DGKE,CFHR1,CFHR4,CFHR3
STRING clusters	CL:21885	Catenin complex	17	2.59376	bottom	0.00052	afc	9606.ENSP00000261769,9606.ENSP00000262150,9606.ENSP00000262717,9606.ENSP00000264012,9606.ENSP00000264463,9606.ENSP00000265071,9606.ENSP00000268603,9606.ENSP00000269141,9606.ENSP00000289746,9606.ENSP00000304669,9606.ENSP00000371689,9606.ENSP00000371710,9606.ENSP00000381058,9606.ENSP00000384638,9606.ENSP00000389714,9606.ENSP00000462701,9606.ENSP00000495360	CDH1,CDH19,CDH20,CDH3,CDH10,CDH6,CDH11,CDH2,CDH15,CTNNA1,CDH12,CDH18,CDH7,CTNNA2,CTNNA3,CDH8,CTNNB1
STRING clusters	CL:23140	GABA-gated chloride ion channel activity	15	2.78267	bottom	0.00053	afc	9606.ENSP00000264318,9606.ENSP00000274545,9606.ENSP00000274547,9606.ENSP00000295452,9606.ENSP00000295454,9606.ENSP00000308725,9606.ENSP00000359337,9606.ENSP00000367848,9606.ENSP00000382953,9606.ENSP00000393097,9606.ENSP00000402861,9606.ENSP00000410732,9606.ENSP00000427603,9606.ENSP00000469332,9606.ENSP00000479113	GABRA4,GABRA6,GABRB2,GABRG1,GABRB1,GABRB3,GABRA3,GABRD,GABRA5,GABRA1,PLCL1,GABRG2,GABRA2,GABRQ,GABRG3
STRING clusters	CL:16013	Overview of interferons-mediated signaling pathway	29	2.12864	bottom	0.00073	ks	9606.ENSP00000215794,9606.ENSP00000227752,9606.ENSP00000229135,9606.ENSP00000239347,9606.ENSP00000270139,9606.ENSP00000276927,9606.ENSP00000327824,9606.ENSP00000329991,9606.ENSP00000330341,9606.ENSP00000330393,9606.ENSP00000333639,9606.ENSP00000343957,9606.ENSP00000356713,9606.ENSP00000369553,9606.ENSP00000369554,9606.ENSP00000369558,9606.ENSP00000369564,9606.ENSP00000369566,9606.ENSP00000369571,…	USP18,IL10RA,IFNG,IFNA7,IFNAR1,IFNA1,IFNLR1,IFNL1,SOCS3,LEPR,IFNL2,IFNAR2,IFNGR1,IFNA8,IFNA2,IFNA6,IFNA16,IFNA10,IFNA14,IFNA21,IFNB1,JAK2,IFNGR2,IFNA17,IL10,IFNA4,IFNA13,IFNL3,IFNA5
STRING clusters	CL:37496	Mostly uncharacterized, incl. Krueppel associated box, and NEMP family	82	0.96097	bottom	0.001	ks	9606.ENSP00000239830,9606.ENSP00000246532,9606.ENSP00000261038,9606.ENSP00000269445,9606.ENSP00000278590,9606.ENSP00000281722,9606.ENSP00000283474,9606.ENSP00000290974,9606.ENSP00000296600,9606.ENSP00000297423,9606.ENSP00000300128,9606.ENSP00000302562,9606.ENSP00000303394,9606.ENSP00000305852,9606.ENSP00000307860,9606.ENSP00000313500,9606.ENSP00000323635,9606.ENSP00000330240,9606.ENSP00000331298,…	CCDC77,IGFLR1,SLC49A4,DYM,ZC3H12C,RBM46,UBALD1,ZFYVE28,ZNF474,SPIDR,NEMP1,HSPBAP1,HSPB3,TM4SF4,DIRC1,HROB,FAM210A,CCDC34,UBALD2,C11orf87,C12orf60,FGFBP3,EXD3,OR5W2,ZNF678,RHEX,PRXL2C,ZNF367,TMEM255B,LAYN,C9orf40,SPDYC,FAM216A,IGFBPL1,ZFAT,ATAD3A,GOLM1,CCDC150,KRTAP19-6,CCDC50,SMCO3,ACSM4,NEMP2,MORN2,AGBL3,ZNF736,PHGR1,ZNF90,FIGNL1,IGFL1,ZNF679,C3orf14,ANKAR,KBTBD3,ZSCAN5C,ENSP00000457704,ZFP90,CC…
STRING clusters	CL:34419	Keratin	84	1.21607	bottom	0.0011	ks	9606.ENSP00000007735,9606.ENSP00000209718,9606.ENSP00000225550,9606.ENSP00000225899,9606.ENSP00000246646,9606.ENSP00000246662,9606.ENSP00000251645,9606.ENSP00000251646,9606.ENSP00000252245,9606.ENSP00000254072,9606.ENSP00000257901,9606.ENSP00000257974,9606.ENSP00000264651,9606.ENSP00000293670,9606.ENSP00000293745,9606.ENSP00000301656,9606.ENSP00000305263,9606.ENSP00000305975,9606.ENSP00000307014,…	KRT33A,KRT23,KRT37,KRT32,KRT38,KRT9,KRT31,KRT33B,KRT75,KRTAP9-8,KRT85,KRT82,KRT24,KRT83,KRT72,KRT27,KRT28,KRTAP1-1,KRT73,KRT74,KRT25,KRTAP4-6,KRTAP4-8,KRTAP11-1,KRTAP20-2,KRTAP6-1,KRTAP8-1,KRTAP22-1,KRTAP17-1,KRTAP21-2,KRTAP6-2,KRT26,KRTAP15-1,KRTAP9-4,KRTAP19-5,KRTAP20-1,KRTAP21-1,KRTAP19-4,KRTAP19-2,KRTAP24-1,KRTAP4-5,KRTAP1-3,KRTAP13-1,KRT39,DSG4,KRTAP26-1,KRTAP1-5,KRTAP4-2,KRTAP1-4,KRT40,KRT8…
STRING clusters	CL:7281	Chromosome organization involved in meiotic cell cycle, and Cohesin Loading onto Chromatin	52	1.56129	bottom	0.0011	ks	9606.ENSP00000218089,9606.ENSP00000254336,9606.ENSP00000262815,9606.ENSP00000263187,9606.ENSP00000274361,9606.ENSP00000275517,9606.ENSP00000280358,9606.ENSP00000282516,9606.ENSP00000291560,9606.ENSP00000293695,9606.ENSP00000296682,9606.ENSP00000297338,9606.ENSP00000298767,9606.ENSP00000301896,9606.ENSP00000303427,9606.ENSP00000303978,9606.ENSP00000306999,9606.ENSP00000313851,9606.ENSP00000314484,…	STAG2,C19orf57,MAU2,MSH4,ANKRD31,CDCA5,TEX12,NIPBL,HSF2BP,SYCE2,PRDM9,RAD21,WAPL,MAJIN,PDS5A,SYCE1,ESCO2,PDS5B,MEIOB,SMC1A,C14orf39,REC114,SPDYA,TERB2,SMC1B,SYCP2,SGO2,C11orf80,SMC3,HORMAD1,SYCP1,C1orf146,HFM1,SPO11,SHOC1,MSH5,STAG1,SYCP3,TEX11,MEI1,HORMAD2,SYCE3,RAD21L1,RNF212,CCDC36,CCNB1IP1,SPATA22,TERB1,CNTD1,MEI4,STAG3,REC8
STRING clusters	CL:23142	GABA-gated chloride ion channel activity	10	3.27943	bottom	0.0012	afc	9606.ENSP00000264318,9606.ENSP00000274547,9606.ENSP00000295452,9606.ENSP00000295454,9606.ENSP00000308725,9606.ENSP00000367848,9606.ENSP00000393097,9606.ENSP00000402861,9606.ENSP00000410732,9606.ENSP00000427603	GABRA4,GABRB2,GABRG1,GABRB1,GABRB3,GABRD,GABRA1,PLCL1,GABRG2,GABRA2
STRING clusters	CL:36064	KRAB domain superfamily	21	1.62972	bottom	0.0015	ks	9606.ENSP00000240499,9606.ENSP00000295896,9606.ENSP00000301547,9606.ENSP00000303533,9606.ENSP00000309330,9606.ENSP00000329793,9606.ENSP00000332595,9606.ENSP00000333776,9606.ENSP00000340683,9606.ENSP00000349401,9606.ENSP00000349494,9606.ENSP00000350085,9606.ENSP00000351042,9606.ENSP00000352836,9606.ENSP00000360269,9606.ENSP00000395733,9606.ENSP00000413660,9606.ENSP00000418719,9606.ENSP00000436212,…	ZNF141,C3orf49,ZNF443,ZNF138,ZNF680,ZNF85,ZNF92,ZNF479,ZNF823,ZNF708,ZNF254,ZNF43,ZNF100,ZNF675,TACSTD2,ZNF737,ZNF492,ZNF273,ZNF707,ZNF253,ZNF107
STRING clusters	CL:38624	Taste receptor type 2, and GPCR, family 3, extracellular calcium-sensing receptor-related	36	2.05318	bottom	0.0017	ks	9606.ENSP00000240615,9606.ENSP00000240619,9606.ENSP00000240687,9606.ENSP00000240691,9606.ENSP00000247879,9606.ENSP00000247881,9606.ENSP00000247883,9606.ENSP00000248150,9606.ENSP00000249284,9606.ENSP00000260402,9606.ENSP00000296142,9606.ENSP00000327724,9606.ENSP00000331867,9606.ENSP00000334050,9606.ENSP00000344411,9606.ENSP00000354414,9606.ENSP00000355316,9606.ENSP00000357494,9606.ENSP00000364520,…	TAS2R8,TAS2R10,TAS2R7,TAS2R9,TAS2R3,TAS2R4,TAS2R5,GNG13,TAS2R16,PLCB2,RTP3,TAS2R60,TAS1R1,TAS2R42,TAS1R3,ZNF627,GRM3,ROS1,TAS1R2,TAS2R19,TAS2R31,TAS2R13,GNAT3,TAS2R41,TAS2R40,TAS2R39,TAS2R50,PALLD,TAS2R43,TAS2R46,TAS2R20,TAS2R14,TAS2R30,TAS2R38,OR2M4,OR13G1
STRING clusters	CL:27019	Mixed, incl. Establishment of planar polarity, and Protein FAM228	20	2.21415	bottom	0.0019	afc	9606.ENSP00000272321,9606.ENSP00000280020,9606.ENSP00000286744,9606.ENSP00000313309,9606.ENSP00000315417,9606.ENSP00000326708,9606.ENSP00000333539,9606.ENSP00000334003,9606.ENSP00000334072,9606.ENSP00000354504,9606.ENSP00000364568,9606.ENSP00000364749,9606.ENSP00000376910,9606.ENSP00000420949,9606.ENSP00000431759,9606.ENSP00000433816,9606.ENSP00000447057,9606.ENSP00000476145,9606.ENSP00000480627,…	WDPCP,KIAA1328,ADAMTSL3,FUZ,ALX1,OVCH1,MIPOL1,INTU,TMEM212,ASTN2,C9orf129,CPLANE2,LRRIQ1,ENSP00000420949,CFAP54,TSPAN19,C12orf45,FRK,C7orf77,FAM228B
STRING clusters	CL:23138	GABA-A receptor complex	20	2.2321	bottom	0.002	afc	9606.ENSP00000264318,9606.ENSP00000274545,9606.ENSP00000274547,9606.ENSP00000295452,9606.ENSP00000295454,9606.ENSP00000308725,9606.ENSP00000359337,9606.ENSP00000359353,9606.ENSP00000367848,9606.ENSP00000382953,9606.ENSP00000386029,9606.ENSP00000393097,9606.ENSP00000402861,9606.ENSP00000410732,9606.ENSP00000412673,9606.ENSP00000427603,9606.ENSP00000430100,9606.ENSP00000469332,9606.ENSP00000479113,…	GABRA4,GABRA6,GABRB2,GABRG1,GABRB1,GABRB3,GABRA3,GABRE,GABRD,GABRA5,GABRR2,GABRA1,PLCL1,GABRG2,GABRR1,GABRA2,GABRP,GABRQ,GABRG3,GABRR3
STRING clusters	CL:35853	KRAB domain superfamily	30	1.00241	bottom	0.002	ks	9606.ENSP00000221315,9606.ENSP00000262894,9606.ENSP00000270001,9606.ENSP00000282292,9606.ENSP00000292579,9606.ENSP00000292928,9606.ENSP00000333223,9606.ENSP00000334685,9606.ENSP00000337555,9606.ENSP00000343581,9606.ENSP00000365407,9606.ENSP00000376010,9606.ENSP00000376135,9606.ENSP00000379208,9606.ENSP00000379689,9606.ENSP00000379702,9606.ENSP00000388864,9606.ENSP00000392024,9606.ENSP00000400878,…	ZNF432,ZNF225,ZFP14,ZNF773,ZNF250,ZNF382,ZNF470,ZNF568,ZNF548,ZFP30,ZNF549,ZNF566,ZNF605,ZNF248,ZNF765,ZNF665,ZNF419,ZNF844,ZNF234,ZNF347,ZNF829,ZNF345,ZFP82,ZNF667,ZNF550,ZNF570,ZNF559,ZNF677,ZNF329,ZNF793
STRING clusters	CL:34479	Keratin, high sulfur B2 protein	23	1.90635	bottom	0.0024	ks	9606.ENSP00000254072,9606.ENSP00000305975,9606.ENSP00000328270,9606.ENSP00000328444,9606.ENSP00000333993,9606.ENSP00000334922,9606.ENSP00000340546,9606.ENSP00000344420,9606.ENSP00000355302,9606.ENSP00000366955,9606.ENSP00000375076,9606.ENSP00000375151,9606.ENSP00000375232,9606.ENSP00000375236,9606.ENSP00000375238,9606.ENSP00000375428,9606.ENSP00000375429,9606.ENSP00000375430,9606.ENSP00000377576,…	KRTAP9-8,KRTAP1-1,KRTAP4-6,KRTAP4-8,KRTAP17-1,KRTAP9-4,KRTAP4-5,KRTAP1-3,KRTAP1-5,KRTAP4-2,KRTAP4-4,KRTAP4-3,KRTAP4-11,KRTAP4-7,KRTAP2-1,KRTAP3-3,KRTAP3-2,KRTAP3-1,KRTAP9-9,KRTAP4-12,KRTAP9-1,KRTAP4-1,KRTAP9-3
STRING clusters	CL:38487	Mixed, incl. Olfactory receptor binding, and Serpentine type 7TM GPCR chemoreceptor Srsx	30	2.00482	bottom	0.0034	ks	9606.ENSP00000248072,9606.ENSP00000279783,9606.ENSP00000306095,9606.ENSP00000307726,9606.ENSP00000308764,9606.ENSP00000311712,9606.ENSP00000316955,9606.ENSP00000318997,9606.ENSP00000319071,9606.ENSP00000321246,9606.ENSP00000324557,9606.ENSP00000335025,9606.ENSP00000350976,9606.ENSP00000353537,9606.ENSP00000366354,9606.ENSP00000380155,9606.ENSP00000392197,9606.ENSP00000477259,9606.ENSP00000492907,…	OR7C2,OR8K1,OR10H2,OR2C1,OR52I2,RTP1,OR7A5,OR11H4,OR11H6,OR56A1,OR2M7,OR5D18,RTP2,OR5B21,OR11A1,OR51E1,REEP1,OR8J1,OR6B1,OR10A6,OR9Q2,OR8A1,OR7A10,OR2L13,OR1D2,OR2A25,OR5T1,OR2J2,OR7D4,OR2J3
STRING clusters	CL:22977	Postsynaptic cell membrane, and Protein-protein interactions at synapses	152	0.804399	bottom	0.0036	ks	9606.ENSP00000064571,9606.ENSP00000219197,9606.ENSP00000231021,9606.ENSP00000234389,9606.ENSP00000246529,9606.ENSP00000248668,9606.ENSP00000249363,9606.ENSP00000254488,9606.ENSP00000254667,9606.ENSP00000255380,9606.ENSP00000256509,9606.ENSP00000260191,9606.ENSP00000263269,9606.ENSP00000263665,9606.ENSP00000264318,9606.ENSP00000264428,9606.ENSP00000264638,9606.ENSP00000264833,9606.ENSP00000265113,…	CBLN4,CBLN1,CDH9,GRIN3B,LRFN3,LRFN1,LRRC4,SLC6A11,PTPRE,CHRM3,CHL1,HTR3B,GRIN2D,CNTN3,GABRA4,GLRB,CNTNAP1,OLFM2,SLC1A3,NRXN2,CLSTN3,CBLN2,CACNG8,CNIH3,GLRA3,GABRA6,GABRB2,LRRC4C,SLC1A2,GRID2,GRIA4,GRM1,LHFPL4,GRIN2C,SHANK1,LRRTM1,GABRG1,GABRB1,GRIA2,LRFN5,CACNG2,GRIK5,NLGN2,HOMER2,GRM5,NPTX1,GABRB3,VWC2L,CNIH2,LRFN4,NETO1,DLGAP1,HTR3C,GRIK1,GRID1,CNTN2,GRIN2A,SLITRK2,HOMER1,GLDN,FBXO40,SLC6A13,NF…
STRING clusters	CL:31137	Mostly uncharacterized, incl. Congenital ptosis, and Kenny-Caffey syndrome type 2	12	2.75919	bottom	0.0036	afc	9606.ENSP00000262219,9606.ENSP00000297405,9606.ENSP00000340660,9606.ENSP00000341565,9606.ENSP00000362294,9606.ENSP00000367655,9606.ENSP00000374135,9606.ENSP00000379065,9606.ENSP00000414721,9606.ENSP00000489225,9606.ENSP00000493410,9606.ENSP00000498627	ANXA13,CSMD3,ELSPBP1,FAM111B,PTPRT,PKHD1L1,LRP1B,TRPS1,WBP1L,CSMD1,OR2L2,ZFHX4
STRING clusters	CL:34120	Keratinization, and Animal peptidoglycan recognition proteins homologous to Bacteriophage T3 lysozyme.	34	0.755194	bottom	0.0036	ks	9606.ENSP00000290722,9606.ENSP00000306461,9606.ENSP00000316737,9606.ENSP00000317895,9606.ENSP00000330391,9606.ENSP00000332163,9606.ENSP00000333952,9606.ENSP00000334187,9606.ENSP00000334644,9606.ENSP00000334869,9606.ENSP00000335006,9606.ENSP00000335358,9606.ENSP00000352672,9606.ENSP00000353203,9606.ENSP00000357736,9606.ENSP00000357737,9606.ENSP00000357740,9606.ENSP00000357744,9606.ENSP00000357746,…	PGLYRP3,SPRR1B,LCE1D,RPTN,SPRR3,SPRR4,LCE5A,LCE1F,LCE3C,LCE1A,LCE3A,LCE3B,PGLYRP4,LCE1B,LELP1,SPRR2G,SPRR2E,SPRR2B,SPRR2D,SPRR1A,LCE1E,C1orf68,LCE4A,LCE2A,LCE2B,LCE2C,LCE2D,LCE3D,LCE3E,TCHHL1,SPRR2A,LCE6A,SPRR2F,LCE1C
STRING clusters	CL:39009	Mixed, incl. Cadherin, cytoplasmic C-terminal domain, and POM121 family	24	2.19204	bottom	0.0036	ks	9606.ENSP00000194152,9606.ENSP00000194155,9606.ENSP00000231130,9606.ENSP00000231134,9606.ENSP00000231136,9606.ENSP00000231137,9606.ENSP00000231173,9606.ENSP00000239444,9606.ENSP00000239446,9606.ENSP00000239449,9606.ENSP00000239450,9606.ENSP00000312403,9606.ENSP00000319511,9606.ENSP00000330049,9606.ENSP00000345491,9606.ENSP00000346802,9606.ENSP00000386133,9606.ENSP00000477314,9606.ENSP00000492985,…	PCDHB4,PCDHB2,PCDHB3,PCDHB5,PCDHB6,PCDHB7,PCDHB15,PCDHB8,PCDHB10,PCDHB14,PCDHB12,OR2Y1,OR4K5,OR4Q3,PCDHB13,PCDHB11,POM121L12,PCDHB16,OR4M1,OR4K2,OR4D2,OR2AK2,OR4K1,OR4N2
STRING clusters	CL:7280	Mixed, incl. Meiosis, and Cohesin Loading onto Chromatin	98	0.997074	bottom	0.0036	ks	9606.ENSP00000007699,9606.ENSP00000218089,9606.ENSP00000233078,9606.ENSP00000245255,9606.ENSP00000245479,9606.ENSP00000250863,9606.ENSP00000251864,9606.ENSP00000252677,9606.ENSP00000254336,9606.ENSP00000255324,9606.ENSP00000262794,9606.ENSP00000262815,9606.ENSP00000263187,9606.ENSP00000274361,9606.ENSP00000275517,9606.ENSP00000275764,9606.ENSP00000280358,9606.ENSP00000282516,9606.ENSP00000284629,…	YBX2,STAG2,DAZAP1,PIWIL1,SOX9,DAZL,TDRD1,BMP15,C19orf57,RNF17,MOV10L1,MAU2,MSH4,ANKRD31,CDCA5,STRA8,TEX12,NIPBL,ASZ1,HSF2BP,SYCE2,LHX8,PRDM9,RAD21,WAPL,PIWIL4,MAJIN,PDS5A,SYCE1,ESCO2,PDS5B,MEIOB,BOLL,PLD6,SMC1A,C14orf39,REC114,ZAR1,PIWIL3,FIGLA,SPDYA,TERB2,NANOS2,NANOS3,TDRD6,STK31,PIWIL2,SMC1B,SYCP2,SGO2,C11orf80,SMC3,HORMAD1,MAEL,TDRKH,SYCP1,HENMT1,C1orf146,HFM1,SPO11,NR5A1,SHOC1,MSH5,GDF9,NR0B…
STRING clusters	CL:38698	Trace-amine receptor activity, and Small EDRK-rich factor 1/2	9	3.10083	bottom	0.0046	afc	9606.ENSP00000258034,9606.ENSP00000275198,9606.ENSP00000275200,9606.ENSP00000310856,9606.ENSP00000355430,9606.ENSP00000356908,9606.ENSP00000356940,9606.ENSP00000424607,9606.ENSP00000492963	TAAR5,TAAR6,TAAR8,VN1R4,OR2T1,TAAR2,MOXD1,TAAR9,OR51A4
STRING clusters	CL:25994	Mixed, incl. Centriole replication, and Centriolar subdistal appendage	49	1.21639	bottom	0.005	ks	9606.ENSP00000257287,9606.ENSP00000262127,9606.ENSP00000264935,9606.ENSP00000269392,9606.ENSP00000270861,9606.ENSP00000278935,9606.ENSP00000281142,9606.ENSP00000287482,9606.ENSP00000295124,9606.ENSP00000295872,9606.ENSP00000298832,9606.ENSP00000303058,9606.ENSP00000306105,9606.ENSP00000306760,9606.ENSP00000316681,9606.ENSP00000317144,9606.ENSP00000317902,9606.ENSP00000327077,9606.ENSP00000334379,…	CEP135,CEP76,CEP72,CEP131,PLK4,CEP164,SCLT1,SASS6,CCDC138,SPICE1,TTLL5,CEP120,CEP89,LRRC45,CEP295,PIBF1,CEP57,PCM1,C2CD3,CEP63,CEP97,CDK5RAP2,KIAA0586,PCNT,KIAA0753,CEP170,STIL,CNTRL,CROCC,CNTROB,CNTLN,CEP152,CCP110,CENPJ,NIN,CCDC66,CEP250,CEP83,KIF24,KIF2A,ODF2,CCDC14,CEP192,CEP128,CCDC68,CCDC61,CCDC120,MPHOSPH9,FBF1
STRING clusters	CL:34420	Keratin	75	1.126	bottom	0.0057	ks	9606.ENSP00000007735,9606.ENSP00000209718,9606.ENSP00000225550,9606.ENSP00000225899,9606.ENSP00000246646,9606.ENSP00000246662,9606.ENSP00000251645,9606.ENSP00000251646,9606.ENSP00000252245,9606.ENSP00000254072,9606.ENSP00000257901,9606.ENSP00000257974,9606.ENSP00000264651,9606.ENSP00000293670,9606.ENSP00000293745,9606.ENSP00000301656,9606.ENSP00000305263,9606.ENSP00000305975,9606.ENSP00000307014,…	KRT33A,KRT23,KRT37,KRT32,KRT38,KRT9,KRT31,KRT33B,KRT75,KRTAP9-8,KRT85,KRT82,KRT24,KRT83,KRT72,KRT27,KRT28,KRTAP1-1,KRT73,KRT74,KRT25,KRTAP4-6,KRTAP4-8,KRTAP11-1,KRTAP20-2,KRTAP6-1,KRTAP8-1,KRTAP22-1,KRTAP17-1,KRTAP21-2,KRTAP6-2,KRT26,KRTAP15-1,KRTAP9-4,KRTAP20-1,KRTAP21-1,KRTAP24-1,KRTAP4-5,KRTAP1-3,KRTAP13-1,KRT39,DSG4,KRTAP26-1,KRTAP1-5,KRTAP4-2,KRTAP1-4,KRT40,KRT81,KRTAP27-1,KRTAP4-4,KRTAP13-3…
STRING clusters	CL:6599	Amplification of signal from the kinetochores, and Mitotic sister chromatid segregation	113	0.771839	bottom	0.0059	ks	9606.ENSP00000166345,9606.ENSP00000206595,9606.ENSP00000215980,9606.ENSP00000216911,9606.ENSP00000220514,9606.ENSP00000230122,9606.ENSP00000240423,9606.ENSP00000244537,9606.ENSP00000247191,9606.ENSP00000249776,9606.ENSP00000250056,9606.ENSP00000251496,9606.ENSP00000256442,9606.ENSP00000260363,9606.ENSP00000260731,9606.ENSP00000261597,9606.ENSP00000263795,9606.ENSP00000265036,9606.ENSP00000265087,…	TRIP13,G2E3,CENPM,AURKA,OIP5,ZBTB24,NCAPH,H4C6,DLGAP5,KNSTRN,PIMREG,NCAPG,CCNB1,KIF23,KIF11,NDC80,WDR76,DEPDC1B,STC2,CENPE,SPDL1,ANLN,NUF2,CENPC,CENPU,SPC25,CENPH,SKA1,C1orf112,SMC2,ATAD2,BUB1B,CCNB2,MIS18A,MELK,NCAPH2,PCLAF,PLK1,TPX2,BIRC5,BUB1,AURKC,CKAP2L,SHCBP1,CDCA7,CENPS,BOD1,MIS18BP1,ZWILCH,AURKB,SKA3,NUDC,SPAG5,NCAPD2,HASPIN,CDCA2,KNTC1,SKA2,CDKN3,KNL1,CENPA,CENPQ,SMC4,FOXM1,CENPL,ARHGAP1…
STRING clusters	CL:34418	Keratin	90	1.00661	bottom	0.0066	ks	9606.ENSP00000007735,9606.ENSP00000209718,9606.ENSP00000225550,9606.ENSP00000225899,9606.ENSP00000246646,9606.ENSP00000246662,9606.ENSP00000251645,9606.ENSP00000251646,9606.ENSP00000252245,9606.ENSP00000254072,9606.ENSP00000257901,9606.ENSP00000257951,9606.ENSP00000257974,9606.ENSP00000264651,9606.ENSP00000293670,9606.ENSP00000293745,9606.ENSP00000301263,9606.ENSP00000301656,9606.ENSP00000305263,…	KRT33A,KRT23,KRT37,KRT32,KRT38,KRT9,KRT31,KRT33B,KRT75,KRTAP9-8,KRT85,KRT84,KRT82,KRT24,KRT83,KRT72,LY6D,KRT27,KRT28,KRTAP1-1,KRT73,KRT74,KRT25,MAL,KRTAP4-6,KRTAP4-8,KRT36,KRTAP11-1,KRTAP20-2,KRTAP6-1,KRTAP8-1,KRTAP22-1,KRTAP17-1,KRTAP21-2,KRTAP6-2,KRT26,KRTAP15-1,KRTAP9-4,KRTAP19-5,KRTAP20-1,KRTAP21-1,KRTAP19-4,KRTAP19-2,KRTAP24-1,KRTAP4-5,KRTAP1-3,KRTAP13-1,KRT39,DSG4,KRTAP26-1,KRTAP1-5,FIBCD1,…
STRING clusters	CL:6597	Mixed, incl. Amplification of signal from the kinetochores, and Mitotic sister chromatid segregation	121	0.749444	bottom	0.0069	ks	9606.ENSP00000166345,9606.ENSP00000206595,9606.ENSP00000215980,9606.ENSP00000216911,9606.ENSP00000220514,9606.ENSP00000230122,9606.ENSP00000240423,9606.ENSP00000244537,9606.ENSP00000247191,9606.ENSP00000249776,9606.ENSP00000250056,9606.ENSP00000251496,9606.ENSP00000256442,9606.ENSP00000260363,9606.ENSP00000260731,9606.ENSP00000261597,9606.ENSP00000263795,9606.ENSP00000265036,9606.ENSP00000265087,…	TRIP13,G2E3,CENPM,AURKA,OIP5,ZBTB24,NCAPH,H4C6,DLGAP5,KNSTRN,PIMREG,NCAPG,CCNB1,KIF23,KIF11,NDC80,WDR76,DEPDC1B,STC2,CENPE,SPDL1,ANLN,NUF2,CENPC,CENPU,SPC25,CENPH,SKA1,C1orf112,SMC2,ATAD2,BUB1B,CCNB2,MIS18A,MELK,NCAPH2,PCLAF,PLK1,TPX2,BIRC5,BUB1,AURKC,CKAP2L,SHCBP1,CDCA7,CENPS,BOD1,MIS18BP1,ZWILCH,AURKB,SKA3,NUDC,SPAG5,NCAPD2,HASPIN,ZNF335,CDCA2,KNTC1,SKA2,ERCC6L,CDKN3,KNL1,CENPA,CENPQ,SMC4,FOXM1…
STRING clusters	CL:27047	Mixed, incl. OAR motif, and Tetraspanin, animals	6	3.63802	bottom	0.0079	afc	9606.ENSP00000315417,9606.ENSP00000326708,9606.ENSP00000364568,9606.ENSP00000376910,9606.ENSP00000433816,9606.ENSP00000480627	ALX1,OVCH1,C9orf129,LRRIQ1,TSPAN19,C7orf77
STRING clusters	CL:37497	Mostly uncharacterized, incl. UBA-like domain-containing protein 1/2, and ATPase family AAA domain-containing protein 3, N-terminal	51	0.781002	bottom	0.0079	ks	9606.ENSP00000239830,9606.ENSP00000278590,9606.ENSP00000283474,9606.ENSP00000296600,9606.ENSP00000297423,9606.ENSP00000300128,9606.ENSP00000313500,9606.ENSP00000323635,9606.ENSP00000330240,9606.ENSP00000331298,9606.ENSP00000331581,9606.ENSP00000342448,9606.ENSP00000356093,9606.ENSP00000364382,9606.ENSP00000364405,9606.ENSP00000364502,9606.ENSP00000364765,9606.ENSP00000366050,9606.ENSP00000366901,…	CCDC77,ZC3H12C,UBALD1,ZNF474,SPIDR,NEMP1,HROB,FAM210A,CCDC34,UBALD2,C11orf87,OR5W2,RHEX,PRXL2C,ZNF367,TMEM255B,LAYN,C9orf40,FAM216A,ZFAT,ATAD3A,CCDC150,CCDC50,AGBL3,ZNF736,ZNF90,FIGNL1,ZNF679,C3orf14,KBTBD3,ZSCAN5C,ENSP00000457704,ZFP90,CCDC106,K7ERI5_HUMAN,M0R036_HUMAN,ENSP00000471613,M0R1X1_HUMAN,M0R233_HUMAN,M0R2Z0_HUMAN,V9GYS6_HUMAN,C18orf54,ENSP00000481316,COLCA2,C11orf53,CCDC192,TMEM225B,OR…
STRING clusters	CL:34123	Keratinization	27	1.00136	bottom	0.0087	ks	9606.ENSP00000306461,9606.ENSP00000316737,9606.ENSP00000317895,9606.ENSP00000330391,9606.ENSP00000333952,9606.ENSP00000334187,9606.ENSP00000334644,9606.ENSP00000334869,9606.ENSP00000335006,9606.ENSP00000353203,9606.ENSP00000357737,9606.ENSP00000357740,9606.ENSP00000357744,9606.ENSP00000357746,9606.ENSP00000357751,9606.ENSP00000357759,9606.ENSP00000357766,9606.ENSP00000357768,9606.ENSP00000357769,…	SPRR1B,LCE1D,RPTN,SPRR3,LCE5A,LCE1F,LCE3C,LCE1A,LCE3A,LCE1B,SPRR2G,SPRR2E,SPRR2B,SPRR2D,SPRR1A,LCE1E,LCE4A,LCE2A,LCE2B,LCE2C,LCE2D,LCE3D,LCE3E,SPRR2A,LCE6A,SPRR2F,LCE1C
KEGG	hsa00982	Drug metabolism - cytochrome P450	64	1.41437	bottom	0.0033	ks	9606.ENSP00000209668,9606.ENSP00000209929,9606.ENSP00000211122,9606.ENSP00000222982,9606.ENSP00000241337,9606.ENSP00000251566,9606.ENSP00000254090,9606.ENSP00000256593,9606.ENSP00000260682,9606.ENSP00000265403,9606.ENSP00000290765,9606.ENSP00000295256,9606.ENSP00000296412,9606.ENSP00000301141,9606.ENSP00000303174,9606.ENSP00000304811,9606.ENSP00000304845,9606.ENSP00000305221,9606.ENSP00000306606,…	ADH1A,FMO2,GSTA3,CYP3A5,GSTM2,UGT2A3,FMO5,GSTM5,CYP2C9,UGT2B10,GSTT2B,HPGDS,ADH5,CYP2A6,UGT1A6,UGT2B7,UGT1A1,UGT2B4,ADH1B,GSTM1,UGT2B17,CYP2B6,UGT2B28,GSTA1,MAOA,UGT2B15,CYP1A2,UGT1A10,GSTO2,UGT1A9,FMO1,GSTM3,FMO4,FMO3,MGST3,GSTO1,GSTM4,GSTA4,GSTA5,CYP2C8,CYP2C19,UGT1A4,UGT1A5,UGT1A7,UGT1A8,AOX1,MAOB,ADH6,MGST1,GSTP1,UGT2B11,ALDH3A1,UGT1A3,GSTA2,ADH7,ADH4,ADH1C,CYP2E1,ALDH3B1,UGT2A2,MGST2,CYP2D6,…
Reactome	HSA-156588	Glucuronidation	23	2.55022	bottom	0.0071	ks	9606.ENSP00000235345,9606.ENSP00000251566,9606.ENSP00000265403,9606.ENSP00000273359,9606.ENSP00000274278,9606.ENSP00000282507,9606.ENSP00000303174,9606.ENSP00000304811,9606.ENSP00000304845,9606.ENSP00000305221,9606.ENSP00000319501,9606.ENSP00000320401,9606.ENSP00000334276,9606.ENSP00000338703,9606.ENSP00000341045,9606.ENSP00000343838,9606.ENSP00000346768,9606.ENSP00000362508,9606.ENSP00000362513,…	SLC35D1,UGT2A3,UGT2B10,ABHD10,UGT3A1,UGT3A2,UGT1A6,UGT2B7,UGT1A1,UGT2B4,UGDH,UGT2B17,UGT2B28,UGP2,UGT2B15,UGT1A10,UGT1A9,UGT1A4,UGT1A5,UGT1A7,UGT1A8,UGT2B11,UGT1A3
Reactome	HSA-933541	TRAF6 mediated IRF7 activation	29	2.14025	bottom	0.0071	ks	9606.ENSP00000239347,9606.ENSP00000247668,9606.ENSP00000259075,9606.ENSP00000262367,9606.ENSP00000263253,9606.ENSP00000276927,9606.ENSP00000323889,9606.ENSP00000328340,9606.ENSP00000329967,9606.ENSP00000348216,9606.ENSP00000358541,9606.ENSP00000369213,9606.ENSP00000369553,9606.ENSP00000369554,9606.ENSP00000369558,9606.ENSP00000369564,9606.ENSP00000369566,9606.ENSP00000369571,9606.ENSP00000369574,…	IFNA7,TRAF2,TANK,CREBBP,EP300,IFNA1,TRIM25,RNF135,TBK1,TRIM4,SIKE1,DDX58,IFNA8,IFNA2,IFNA6,IFNA16,IFNA10,IFNA14,IFNA21,IFNB1,IRF7,MAVS,IFNA17,IFNA4,TRAF6,IKBKE,IRF3,IFNA5,IFIH1
Reactome	HSA-420499	Class C/3 (Metabotropic glutamate/pheromone receptors)	39	1.95963	bottom	0.008	ks	9606.ENSP00000240615,9606.ENSP00000240619,9606.ENSP00000240687,9606.ENSP00000240691,9606.ENSP00000247879,9606.ENSP00000247881,9606.ENSP00000247883,9606.ENSP00000249284,9606.ENSP00000259455,9606.ENSP00000282753,9606.ENSP00000306138,9606.ENSP00000309493,9606.ENSP00000327724,9606.ENSP00000331867,9606.ENSP00000334050,9606.ENSP00000344411,9606.ENSP00000350348,9606.ENSP00000351142,9606.ENSP00000355316,…	TAS2R8,TAS2R10,TAS2R7,TAS2R9,TAS2R3,TAS2R4,TAS2R5,TAS2R16,GABBR2,GRM1,GRM5,GPRC6A,TAS2R60,TAS1R1,TAS2R42,TAS1R3,GRM7,GRM8,GRM3,TAS1R2,GABBR1,TAS2R1,TAS2R19,TAS2R31,TAS2R13,GRM2,TAS2R41,TAS2R40,TAS2R39,CASR,TAS2R50,TAS2R43,TAS2R46,GRM4,TAS2R20,TAS2R14,TAS2R30,TAS2R38,GRM6
WikiPathways	WP4558	Overview of interferons-mediated signaling pathway	36	2.23975	bottom	0.00076	ks	9606.ENSP00000229135,9606.ENSP00000239347,9606.ENSP00000263967,9606.ENSP00000270139,9606.ENSP00000276927,9606.ENSP00000276943,9606.ENSP00000290200,9606.ENSP00000315768,9606.ENSP00000327824,9606.ENSP00000329991,9606.ENSP00000333639,9606.ENSP00000343957,9606.ENSP00000354394,9606.ENSP00000356713,9606.ENSP00000369553,9606.ENSP00000369554,9606.ENSP00000369558,9606.ENSP00000369564,9606.ENSP00000369566,…	IFNG,IFNA7,PIK3CA,IFNAR1,IFNA1,IFNK,IL10RB,STAT2,IFNLR1,IFNL1,IFNL2,IFNAR2,STAT1,IFNGR1,IFNA8,IFNA2,IFNA6,IFNA16,IFNA10,IFNA14,IFNA21,IFNW1,IFNB1,JAK2,IFNGR2,IRF9,PRKCA,IFNA17,IFNA4,IFNE,PIK3R1,TYK2,IFNA13,IFNL3,IFNA5,JAK1
WikiPathways	WP698	Glucuronidation	25	2.36781	bottom	0.0038	ks	9606.ENSP00000251566,9606.ENSP00000265403,9606.ENSP00000303174,9606.ENSP00000304811,9606.ENSP00000304845,9606.ENSP00000305221,9606.ENSP00000319501,9606.ENSP00000320401,9606.ENSP00000334276,9606.ENSP00000338703,9606.ENSP00000341045,9606.ENSP00000343838,9606.ENSP00000346768,9606.ENSP00000360124,9606.ENSP00000362508,9606.ENSP00000362513,9606.ENSP00000362525,9606.ENSP00000362549,9606.ENSP00000371393,…	UGT2A3,UGT2B10,UGT1A6,UGT2B7,UGT1A1,UGT2B4,UGDH,UGT2B17,UGT2B28,UGP2,UGT2B15,UGT1A10,UGT1A9,PGM1,UGT1A4,UGT1A5,UGT1A7,UGT1A8,PGM2,PGM5,UGT2B11,UGT1A3,PGM3,UGT2A2,HK1
WikiPathways	WP4803	Ciliopathies	184	0.742909	bottom	0.0096	ks	9606.ENSP00000218340,9606.ENSP00000219204,9606.ENSP00000220676,9606.ENSP00000221996,9606.ENSP00000223208,9606.ENSP00000229554,9606.ENSP00000229771,9606.ENSP00000231749,9606.ENSP00000237596,9606.ENSP00000238616,9606.ENSP00000238628,9606.ENSP00000242067,9606.ENSP00000242591,9606.ENSP00000243344,9606.ENSP00000243578,9606.ENSP00000245157,9606.ENSP00000246062,9606.ENSP00000249373,9606.ENSP00000251102,…	RP2,ARL2BP,RP1,CRX,CEP41,RSPH4A,TULP1,ZMYND10,PKD2,NEK9,IFT43,BBS9,IFT81,TTC21B,B9D2,BBS2,MKKS,SMO,CNGB1,RSPH3,ATXN10,TMEM231,IFT172,ARL3,B9D1,KIAA0556,CSPP1,PKD1,GLIS2,INVS,BBS7,IFT57,EVC,AHI1,AK7,TTBK2,BBS4,GAS8,NEK8,PLK4,WDPCP,TMEM138,CEP164,SCLT1,CCNO,FLCN,C8orf37,PDE6D,DRC1,PKD1L1,CFAP298,RSPH1,BBS5,LZTFL1,IFT122,POC1A,DNAAF5,ANKS6,DNAAF2,TTLL5,CEP120,ANKS3,TCTN2,TUB,ARMC4,ADCY6,IQCB1,CCDC65…
Monarch	EFO:0005670	Smoking initiation	196	1.04281	bottom	0.00037	ks	9606.ENSP00000002829,9606.ENSP00000178640,9606.ENSP00000204726,9606.ENSP00000217246,9606.ENSP00000224721,9606.ENSP00000225823,9606.ENSP00000233336,9606.ENSP00000241305,9606.ENSP00000251296,9606.ENSP00000251507,9606.ENSP00000253861,9606.ENSP00000256190,9606.ENSP00000261592,9606.ENSP00000262367,9606.ENSP00000263073,9606.ENSP00000264414,9606.ENSP00000264758,9606.ENSP00000265038,9606.ENSP00000265080,…	SEMA3F,MAP2K5,GOLGA3,MACROD2,CDH23,ASIC2,TTL,CPXM2,IGSF21,RABGAP1L,EXOC4,SBF2,NOL4,CREBBP,SMG6,CUL3,ADD1,ERCC8,RASGRF2,USP4,CPSF6,ERBB3,CDH13,CBLN2,WDPCP,NINL,ARID5B,IL18,GRID2,JADE2,PIP4P2,SPPL3,MED27,WDR90,WDR24,KCNJ3,ANXA5,TERF2IP,ACOT12,HCN1,MLLT10,SEZ6,MSRA,MET,CABP1,PIPOX,RHOT2,TNNI3K,SEMA6D,EFNA5,BRWD1,ZGPAT,GRIN2A,SLC24A3,OVOL1,ZBTB16,RERE,UGP2,MAPT,BORCS7,PDE4B,FOXN3,AUTS2,BEND7,STIMATE,…
Monarch	EFO:0007667	Lobe attachment	70	1.51912	bottom	0.00037	ks	9606.ENSP00000173229,9606.ENSP00000235521,9606.ENSP00000239461,9606.ENSP00000244728,9606.ENSP00000252934,9606.ENSP00000257290,9606.ENSP00000258042,9606.ENSP00000258443,9606.ENSP00000262462,9606.ENSP00000263671,9606.ENSP00000263925,9606.ENSP00000265371,9606.ENSP00000271588,9606.ENSP00000272452,9606.ENSP00000282753,9606.ENSP00000282849,9606.ENSP00000283148,9606.ENSP00000284031,9606.ENSP00000284509,…	NTN1,WARS2,PRRX1,COL21A1,ATXN10,PDGFRA,NMBR,EDAR,SLC27A6,CHRDL2,LNX1,NRP1,HMCN1,SULT1C4,GRM1,ADAMTS18,UXS1,DDAH1,ATP8B4,KIF6,ERC2,PREX2,CCDC138,ZDHHC19,SPIDR,MAPRE2,RUNX1,GLIS1,PRKDC,SLC25A21,FGD3,EPHA3,BTN2A2,LRBA,CUX1,EPM2A,HIVEP2,CRYBG1,ATG5,TBX15,CEP55,ADAMTS14,UQCC1,EDA,SIK3,ROR2,KIAA1217,ITGA8,BNC2,SACS,NFATC2,DAAM2,NBEA,LIPN,CTNNA2,MYO3B,PHLDB2,HDAC9,TOM1,MRPS22,SMYD3,ROBO1,PLCXD2,TNIP3,TN…
Monarch	EFO:0009749	Age at first sexual intercourse measurement	135	1.21869	bottom	0.00037	ks	9606.ENSP00000002829,9606.ENSP00000037243,9606.ENSP00000209875,9606.ENSP00000217246,9606.ENSP00000220763,9606.ENSP00000244426,9606.ENSP00000244513,9606.ENSP00000253861,9606.ENSP00000256339,9606.ENSP00000257430,9606.ENSP00000259089,9606.ENSP00000264414,9606.ENSP00000268720,9606.ENSP00000276282,9606.ENSP00000278353,9606.ENSP00000279488,9606.ENSP00000280979,9606.ENSP00000281187,9606.ENSP00000282499,…	SEMA3F,GABARAPL2,CBX5,MACROD2,CPQ,FBXO9,BTN1A1,EXOC4,UNC79,APC,BLK,CUL3,CPNE7,MFHAS1,HSD17B12,DUSP6,AKAP6,VPS26B,GRIA4,ZIC1,CACNA1D,WDR24,RBMS1,ARHGAP15,CCT3,ARMC3,C2,OTP,ZNF804A,TSNARE1,KCNK3,CAMTA1,BPTF,HCN1,SPEG,TTC27,CNGB3,MET,TTLL11,RIT2,TNNI3K,AATK,SEMA6D,EFNA5,BRWD1,GPR173,XKR3,ZNF789,RARB,COL7A1,ERBB4,PDE4B,NFASC,SHTN1,ARID4A,PHF2,ZNF521,SMC5,SMYD2,NEK7,NKAIN2,LRRC27,GATAD2B,GABPB2,SORCS3…
Monarch	EFO:0007664	Outer ear morphology trait	76	1.455	bottom	0.00038	ks	9606.ENSP00000173229,9606.ENSP00000235521,9606.ENSP00000239461,9606.ENSP00000244728,9606.ENSP00000252934,9606.ENSP00000257290,9606.ENSP00000258042,9606.ENSP00000258443,9606.ENSP00000262462,9606.ENSP00000263671,9606.ENSP00000263925,9606.ENSP00000265371,9606.ENSP00000271588,9606.ENSP00000272452,9606.ENSP00000282753,9606.ENSP00000282849,9606.ENSP00000283148,9606.ENSP00000284031,9606.ENSP00000284509,…	NTN1,WARS2,PRRX1,COL21A1,ATXN10,PDGFRA,NMBR,EDAR,SLC27A6,CHRDL2,LNX1,NRP1,HMCN1,SULT1C4,GRM1,ADAMTS18,UXS1,DDAH1,ATP8B4,KIF6,ERC2,PREX2,CCDC138,ZDHHC19,SPIDR,MAPRE2,RUNX1,GLIS1,PRKDC,SULT1C2,SLC25A21,FGD3,EPHA3,BTN2A2,LRBA,DCHS2,CREB5,CUX1,EPM2A,HIVEP2,CRYBG1,ATG5,TBX15,CEP55,ADAMTS14,UQCC1,EDA,SIK3,ROR2,KIAA1217,ITGA8,BNC2,SACS,NFATC2,DAAM2,NBEA,LIPN,CTNNA2,MYO3B,TGOLN2,FAM126B,PHLDB2,HDAC9,TOM1…
Monarch	EFO:0007862	Reproductive behaviour measurement	164	1.00795	bottom	0.0014	ks	9606.ENSP00000002829,9606.ENSP00000037243,9606.ENSP00000209875,9606.ENSP00000216144,9606.ENSP00000217246,9606.ENSP00000220763,9606.ENSP00000240361,9606.ENSP00000244426,9606.ENSP00000244513,9606.ENSP00000253861,9606.ENSP00000254480,9606.ENSP00000256339,9606.ENSP00000257430,9606.ENSP00000257981,9606.ENSP00000259089,9606.ENSP00000264414,9606.ENSP00000264883,9606.ENSP00000266037,9606.ENSP00000268720,…	SEMA3F,GABARAPL2,CBX5,CABP7,MACROD2,CPQ,TEX14,FBXO9,BTN1A1,EXOC4,SMARCC1,UNC79,APC,KCNH3,BLK,CUL3,NUP54,DOCK3,CPNE7,MFHAS1,HSD17B12,DUSP6,AKAP6,VPS26B,GRIA4,JADE2,ZIC1,CACNA1D,WDR24,RBMS1,ARHGAP15,CCT3,ARMC3,C2,OTP,ZNF804A,TSNARE1,KCNK3,CAMTA1,BPTF,HCN1,TNKS,SPEG,TTC27,CNGB3,MET,TTLL11,RIT2,TNNI3K,AATK,SEMA6D,EFNA5,BRWD1,IP6K2,GPR173,XKR3,ZNF789,RARB,COL7A1,VWC2,ERBB4,PDE4B,NFASC,SHTN1,ARID4A,PHF…
Monarch	EFO:0008460	Colorectal health	63	1.59191	bottom	0.0029	ks	9606.ENSP00000173229,9606.ENSP00000185206,9606.ENSP00000228705,9606.ENSP00000235307,9606.ENSP00000256509,9606.ENSP00000257934,9606.ENSP00000258229,9606.ENSP00000261609,9606.ENSP00000262483,9606.ENSP00000264926,9606.ENSP00000265437,9606.ENSP00000276692,9606.ENSP00000283646,9606.ENSP00000289672,9606.ENSP00000295268,9606.ENSP00000305725,9606.ENSP00000308976,9606.ENSP00000310658,9606.ENSP00000320663,…	NTN1,CLIC5,PPM1H,C1orf21,CHL1,ESPL1,PCNX2,HERC2,PITPNM3,RAD18,ST7,TATDN1,RPIA,PKD1L1,STPG2,CHST11,VWC2L,SCUBE2,EML4,FBXO39,GLYR1,IL21R,TEX9,MAGI2,GM2A,ANKS1A,ASTN2,RYR2,ESRRG,NKAIN2,ATG5,EYS,KCNB1,DLG2,KLF12,NEDD9,LHFPL6,GP2,SEMA5A,ZCWPW2,MAP3K19,DIAPH3,ADGRV1,MAD1L1,KCNS3,GRIK2,ZNF880,FNDC3B,CMC1,FHIT,LSAMP,CCSER1,ANGPT1,KCNB2,TEAD1,KCNC2,WWOX,PAMR1,DOCK1,CSMD1,DLGAP2,MDFIC2,ZFHX3
Monarch	EFO:0004321	Attempted suicide	63	1.64714	bottom	0.0061	ks	9606.ENSP00000219611,9606.ENSP00000239374,9606.ENSP00000258873,9606.ENSP00000261015,9606.ENSP00000264344,9606.ENSP00000268603,9606.ENSP00000272847,9606.ENSP00000274458,9606.ENSP00000280258,9606.ENSP00000282397,9606.ENSP00000296137,9606.ENSP00000300305,9606.ENSP00000305334,9606.ENSP00000305926,9606.ENSP00000306124,9606.ENSP00000306822,9606.ENSP00000306999,9606.ENSP00000310658,9606.ENSP00000315295,…	CAPN15,CCDC170,ACSBG1,WDR12,FAM13A,CDH11,PTH2R,COMMD10,PRSS23,FLT1,FYCO1,RUNX1,FSTL5,OTUD7A,PRKCE,AVEN,ESCO2,SCUBE2,KIAA1549L,DNAH8,LUZP2,PDE4B,TCL1B,DPF1,SPRED2,COMT,SORBS1,PCDH15,GRTP1,KAZN,ARL5B,ADAMTSL1,CHRM5,KLHL23,ABCA5,DPP10,PGBD4,NAV3,B3GALT5,GIGYF2,KCNMB2,TMEM132C,RBFOX2,CARF,GPHN,RARRES2,SMYD3,TUSC3,PROM1,FER1L6,RIMS1,PBK,FGD4,GRIK4,TAS2R14,PCSK5,PCED1B,HCRTR2,PRH1,NCAM1,DACH1,CSMD1,CCD…
Monarch	EFO:0004765	Visceral adipose tissue measurement	196	0.854463	bottom	0.0061	ks	9606.ENSP00000178640,9606.ENSP00000192788,9606.ENSP00000204726,9606.ENSP00000221957,9606.ENSP00000229390,9606.ENSP00000233813,9606.ENSP00000235310,9606.ENSP00000244769,9606.ENSP00000251038,9606.ENSP00000251582,9606.ENSP00000252483,9606.ENSP00000253048,9606.ENSP00000253188,9606.ENSP00000253807,9606.ENSP00000256339,9606.ENSP00000256404,9606.ENSP00000258884,9606.ENSP00000261245,9606.ENSP00000261707,…	MAP2K5,UHRF1BP1,GOLGA3,PLIN3,SRSF9,IGFBP5,MAD2L2,ATXN1,ZC3H14,ADAMTS2,NECTIN2,ZC3H4,SLC7A10,PCDHAC1,UNC79,PEBP4,ABHD17C,MNAT1,SLC6A4,PKD1,AXIN1,RAD18,DGKG,CACNA1C,RMC1,NPC1,PGPEP1,HAPLN1,AKAP6,TEX29,PPARG,PCDHAC2,PCDHA13,LEMD2,ADCY9,MON1A,COL14A1,MC4R,ULK4,PCDHA10,ALCAM,KCNK3,ADH1B,YEATS2,BPTF,RPTOR,CNIH2,WDR49,HEG1,ZFP42,KCND3,SH2B1,C19orf18,FAIM2,HTR1F,ZBTB7A,PARL,BMP8A,KNTC1,RTN4RL1,CARMIL1,EM…
Monarch	EFO:0007998	Cognitive impairment measurement	159	0.881056	bottom	0.0061	ks	9606.ENSP00000075120,9606.ENSP00000169298,9606.ENSP00000171887,9606.ENSP00000216181,9606.ENSP00000217246,9606.ENSP00000225983,9606.ENSP00000226951,9606.ENSP00000229214,9606.ENSP00000242729,9606.ENSP00000245923,9606.ENSP00000251108,9606.ENSP00000251127,9606.ENSP00000252242,9606.ENSP00000252486,9606.ENSP00000259455,9606.ENSP00000262219,9606.ENSP00000262659,9606.ENSP00000263208,9606.ENSP00000264454,…	SLC2A3,ST6GAL1,TNS1,MYH9,MACROD2,HDAC5,CLNK,KRR1,SSPN,RTN2,CDADC1,NALCN,KRT5,APOE,GABBR2,ANXA13,CCM2L,HIRA,SEC22C,PPARGC1A,F13A1,FSTL4,GLIPR1,RAB20,SLC6A3,FBN3,ENOPH1,PLIN2,ABLIM1,PDCD4,ZNF385D,FARSB,CWF19L2,DGKI,SNRK,ANXA5,COL14A1,WDFY2,RUNX1,RNF214,TSNARE1,DCLK2,ABR,MAGI3,KRT28,SH3RF3,TBC1D16,PDS5B,DSCAML1,TENT5A,GREM2,KBTBD11,EBF1,PSD3,MBOAT1,LASP1,SPSB1,OPCML,TRDN,EMC10,GNG2,CEP63,ANAPC1,ADCY…
Monarch	EFO:0008056	C-X-C motif chemokine 10 measurement	29	1.86765	bottom	0.0074	ks	9606.ENSP00000226413,9606.ENSP00000260563,9606.ENSP00000286657,9606.ENSP00000286719,9606.ENSP00000296043,9606.ENSP00000305651,9606.ENSP00000315017,9606.ENSP00000315743,9606.ENSP00000334836,9606.ENSP00000348064,9606.ENSP00000348596,9606.ENSP00000366783,9606.ENSP00000370737,9606.ENSP00000373566,9606.ENSP00000379108,9606.ENSP00000379366,9606.ENSP00000382485,9606.ENSP00000385706,9606.ENSP00000391269,…	GNRHR,RTCA,ADAMTS3,PPEF2,SHROOM3,CXCL10,MRPL1,CCNG2,BMP2K,ART3,SDAD1,HECTD4,GLDC,CCDC158,MTHFD2L,MOB1B,OPRPN,PSG2,RBFOX1,SLC4A4,FAM47E,AGBL1,PAQR3,FAM47E-STBD1,FRAS1,CNOT6L,SFTA3,ARHGEF28,SLC52A2
Monarch	EFO:0010736	Cortical surface area measurement	128	1.09102	bottom	0.0095	ks	9606.ENSP00000219746,9606.ENSP00000225512,9606.ENSP00000233156,9606.ENSP00000235521,9606.ENSP00000242067,9606.ENSP00000247933,9606.ENSP00000254323,9606.ENSP00000259486,9606.ENSP00000261778,9606.ENSP00000263073,9606.ENSP00000263918,9606.ENSP00000265077,9606.ENSP00000265140,9606.ENSP00000265371,9606.ENSP00000267101,9606.ENSP00000268603,9606.ENSP00000272928,9606.ENSP00000274487,9606.ENSP00000276590,…	TOX3,WNT3,TFPI,WARS2,BBS9,IDUA,ZSWIM4,ENPP2,TANGO6,SMG6,STRN,VCAN,SLF1,NRP1,ERBB3,CDH11,ACKR3,ADAMTS19,LACTB2,IMMP1L,KIAA1755,FSIP1,ADAMTS18,ZIC1,DDAH1,RHOC,ADAMTS3,DGKI,FANCC,NBL1,PKDCC,PRSS12,HHIP,NDUFAF2,SH3RF3,CTBP2,MSRA,TUBB3,JAG2,CALHM1,VSTM4,KIAA0825,PTCH1,TRMT11,EML1,EPHA3,NT5C2,FOXO3,ENO4,WLS,MSRB3,THSD4,SHTN1,MEGF6,STRN3,RFX4,ST7L,RABEP2,AGBL5,DPP4,ZNF652,SLC26A1,CENPW,HEY2,FANK1,WNT2B,…
DISEASES	DOID:1059	Intellectual disability	165	0.695251	bottom	0.0036	ks	9606.ENSP00000055682,9606.ENSP00000168216,9606.ENSP00000217455,9606.ENSP00000218089,9606.ENSP00000218249,9606.ENSP00000230122,9606.ENSP00000239891,9606.ENSP00000244745,9606.ENSP00000251472,9606.ENSP00000252268,9606.ENSP00000253039,9606.ENSP00000255764,9606.ENSP00000261167,9606.ENSP00000262259,9606.ENSP00000262752,9606.ENSP00000262811,9606.ENSP00000262843,9606.ENSP00000264709,9606.ENSP00000265713,…	NEXMIF,HSD17B10,ACOT8,STAG2,RAB40AL,ZBTB24,ALG5,SOX4,MAST1,DPF2,EIF2S3,MED10,WBP11,ZNF175,RPS6KA6,MAST3,MID2,DNMT3A,KAT6A,CEP131,TXNL4A,POGZ,KCNH1,NONO,UPF3B,FSIP1,TRIM36,VBP1,SYN1,PRSS12,NAA15,MAPRE2,FUT9,TMEM223,RETREG3,HCFC1,MSL3,SNX14,USP9X,PACS1,RTL3,INTS3,SLC9A9,ARID1A,SOX11,SMARCE1,FTSJ1,RLIM,PHF6,C11orf54,ADAT3,PURA,KLHL15,ARID2,AP1S1,RBMX2,TRIO,ACSL4,DYRK1A,UBE3B,MAOA,SMARCB1,CLEC18B,SMA…
Pfam	PF10320	Serpentine type 7TM GPCR chemoreceptor Srsx	185	1.81225	bottom	7.28e-15	ks	9606.ENSP00000176183,9606.ENSP00000218316,9606.ENSP00000234961,9606.ENSP00000239032,9606.ENSP00000241356,9606.ENSP00000243673,9606.ENSP00000243911,9606.ENSP00000248072,9606.ENSP00000248384,9606.ENSP00000255008,9606.ENSP00000255380,9606.ENSP00000257068,9606.ENSP00000258400,9606.ENSP00000258456,9606.ENSP00000276198,9606.ENSP00000276218,9606.ENSP00000291231,9606.ENSP00000299459,9606.ENSP00000299727,…	DRD4,GPR50,OPRD1,PRLHR,ADORA3,GPR83,MC3R,OR7C2,OR1E2,SSTR4,CHRM3,MTNR1B,HTR2B,GPR45,HTR2C,GPR119,OR3A3,OR2D2,GALR1,MC4R,OR51B5,OR51Q1,C3AR1,OR10V1,MTNR1A,OR1L3,OR7G3,TACR3,OR7G2,OR4K15,OR1L6,ADORA2B,OR1S2,NMUR1,OR10H2,DRD5,ADRA1B,NPFFR2,OR52I2,OR1L1,OR2Y1,OR1E1,OR3A1,HTR1A,OR7A5,OR10H4,OR52K2,OR11H6,OR4K17,OR4L1,OR2D3,OR56B4,OR56A1,OR4S1,OR51S1,OR52N2,HTR1F,OR56B1,OXTR,OR2M7,OR2AJ1,OR52D1,OR4F6,O…
Pfam	PF11759	Keratin-associated matrix	14	3.55127	bottom	2.03e-05	afc	9606.ENSP00000330746,9606.ENSP00000332805,9606.ENSP00000333887,9606.ENSP00000334287,9606.ENSP00000334560,9606.ENSP00000334696,9606.ENSP00000334985,9606.ENSP00000335503,9606.ENSP00000335567,9606.ENSP00000335660,9606.ENSP00000372272,9606.ENSP00000375107,9606.ENSP00000375108,9606.ENSP00000386376	KRTAP20-2,KRTAP8-1,KRTAP22-1,KRTAP21-2,KRTAP6-2,KRTAP19-7,KRTAP19-5,KRTAP20-1,KRTAP19-4,KRTAP19-2,KRTAP19-8,KRTAP19-6,KRTAP19-1,KRTAP19-3
Pfam	PF16492	Cadherin cytoplasmic C-terminal	42	0.844641	bottom	2.03e-05	ks	9606.ENSP00000194152,9606.ENSP00000194155,9606.ENSP00000231130,9606.ENSP00000231134,9606.ENSP00000231136,9606.ENSP00000231137,9606.ENSP00000231173,9606.ENSP00000239444,9606.ENSP00000239446,9606.ENSP00000239449,9606.ENSP00000239450,9606.ENSP00000252085,9606.ENSP00000252087,9606.ENSP00000253807,9606.ENSP00000253812,9606.ENSP00000264360,9606.ENSP00000289269,9606.ENSP00000307234,9606.ENSP00000312070,…	PCDHB4,PCDHB2,PCDHB3,PCDHB5,PCDHB6,PCDHB7,PCDHB15,PCDHB8,PCDHB10,PCDHB14,PCDHB12,PCDHGA12,PCDHGC5,PCDHAC1,PCDHGA3,PCDH10,PCDHAC2,PCDHB1,PCDHGC3,PCDHB13,PCDHB11,PCDHGA2,PCDHGA11,PCDHGB7,PCDHGA8,PCDHGA10,PCDHGB4,PCDHGB6,PCDHGB2,PCDHGB1,PCDHGA6,PCDHGA5,PCDHGA7,PCDHGA1,PCDHA9,PCDHA7,PCDHGA4,PCDHGA9,PCDHGB3,PCDHB16,PCDHGB5,PCDHB9
Pfam	PF15974	Cadherin C-terminal cytoplasmic tail, catenin-binding region	37	0.994692	bottom	0.00017	ks	9606.ENSP00000252085,9606.ENSP00000252087,9606.ENSP00000253807,9606.ENSP00000253812,9606.ENSP00000289269,9606.ENSP00000289272,9606.ENSP00000304234,9606.ENSP00000306918,9606.ENSP00000312070,9606.ENSP00000378077,9606.ENSP00000381589,9606.ENSP00000381594,9606.ENSP00000381605,9606.ENSP00000381611,9606.ENSP00000381628,9606.ENSP00000381636,9606.ENSP00000420840,9606.ENSP00000428288,9606.ENSP00000428603,…	PCDHGA12,PCDHGC5,PCDHAC1,PCDHGA3,PCDHAC2,PCDHA13,PCDHA10,PCDHGC4,PCDHGC3,PCDHGA2,PCDHGA11,PCDHGB7,PCDHGA8,PCDHGA10,PCDHA12,PCDHA11,PCDHA1,PCDHGB4,PCDHGB6,PCDHGB2,PCDHGB1,PCDHGA6,PCDHA3,PCDHGA5,PCDHGA7,PCDHGA1,PCDHA2,PCDHA6,PCDHA8,PCDHA4,PCDHA9,PCDHA7,PCDHA5,PCDHGA4,PCDHGA9,PCDHGB3,PCDHGB5
Pfam	PF04101	Glycosyltransferase family 28 C-terminal domain	23	2.8356	bottom	0.0032	ks	9606.ENSP00000251566,9606.ENSP00000265403,9606.ENSP00000274278,9606.ENSP00000282507,9606.ENSP00000303174,9606.ENSP00000304811,9606.ENSP00000304845,9606.ENSP00000305221,9606.ENSP00000311648,9606.ENSP00000320401,9606.ENSP00000334276,9606.ENSP00000341045,9606.ENSP00000343838,9606.ENSP00000346768,9606.ENSP00000362508,9606.ENSP00000362513,9606.ENSP00000362525,9606.ENSP00000362549,9606.ENSP00000378260,…	UGT2A3,UGT2B10,UGT3A1,UGT3A2,UGT1A6,UGT2B7,UGT1A1,UGT2B4,UGT8,UGT2B17,UGT2B28,UGT2B15,UGT1A10,UGT1A9,UGT1A4,UGT1A5,UGT1A7,UGT1A8,ALG13,UGT2B11,UGT1A3,UGT2A1,UGT2A2
Pfam	PF14915	CCDC144C protein coiled-coil region	10	3.35486	bottom	0.0032	afc	9606.ENSP00000290943,9606.ENSP00000353717,9606.ENSP00000354432,9606.ENSP00000365255,9606.ENSP00000382610,9606.ENSP00000403302,9606.ENSP00000467740,9606.ENSP00000481149,9606.ENSP00000498611,9606.ENSP00000499676	ANKRD18B,CCDC144A,ANKRD30A,ANKRD26,ANKRD18A,ANKRD36C,ANKRD62,ANKRD36B,ANKRD36,ANKRD30B
Pfam	PF05296	Taste receptor protein (TAS2R)	24	2.95066	bottom	0.0058	ks	9606.ENSP00000240615,9606.ENSP00000240619,9606.ENSP00000240687,9606.ENSP00000240691,9606.ENSP00000247879,9606.ENSP00000247881,9606.ENSP00000247883,9606.ENSP00000249284,9606.ENSP00000327724,9606.ENSP00000334050,9606.ENSP00000371932,9606.ENSP00000375091,9606.ENSP00000375093,9606.ENSP00000375095,9606.ENSP00000386201,9606.ENSP00000386210,9606.ENSP00000405095,9606.ENSP00000424040,9606.ENSP00000431719,…	TAS2R8,TAS2R10,TAS2R7,TAS2R9,TAS2R3,TAS2R4,TAS2R5,TAS2R16,TAS2R60,TAS2R42,TAS2R1,TAS2R19,TAS2R31,TAS2R13,TAS2R41,TAS2R40,TAS2R39,TAS2R50,TAS2R43,TAS2R46,TAS2R20,TAS2R14,TAS2R30,TAS2R38
InterPro	IPR000471	Interferon alpha/beta/delta	17	4.50291	bottom	8.02e-08	ks	9606.ENSP00000239347,9606.ENSP00000276927,9606.ENSP00000276943,9606.ENSP00000369553,9606.ENSP00000369554,9606.ENSP00000369558,9606.ENSP00000369564,9606.ENSP00000369566,9606.ENSP00000369571,9606.ENSP00000369574,9606.ENSP00000369578,9606.ENSP00000369581,9606.ENSP00000411940,9606.ENSP00000412897,9606.ENSP00000418018,9606.ENSP00000480467,9606.ENSP00000484479	IFNA7,IFNA1,IFNK,IFNA8,IFNA2,IFNA6,IFNA16,IFNA10,IFNA14,IFNA21,IFNW1,IFNB1,IFNA17,IFNA4,IFNE,IFNA13,IFNA5
InterPro	IPR013164	Cadherin, N-terminal	63	1.2319	bottom	5.12e-07	ks	9606.ENSP00000194152,9606.ENSP00000194155,9606.ENSP00000231130,9606.ENSP00000231134,9606.ENSP00000231136,9606.ENSP00000231137,9606.ENSP00000231173,9606.ENSP00000231484,9606.ENSP00000239444,9606.ENSP00000239446,9606.ENSP00000239449,9606.ENSP00000239450,9606.ENSP00000252085,9606.ENSP00000252087,9606.ENSP00000253807,9606.ENSP00000253812,9606.ENSP00000264360,9606.ENSP00000287008,9606.ENSP00000289269,…	PCDHB4,PCDHB2,PCDHB3,PCDHB5,PCDHB6,PCDHB7,PCDHB15,PCDH12,PCDHB8,PCDHB10,PCDHB14,PCDHB12,PCDHGA12,PCDHGC5,PCDHAC1,PCDHGA3,PCDH10,PCDH1,PCDHAC2,PCDHA13,PCDHA10,PCDHGC4,PCDHB1,PCDHGC3,PCDHB13,PCDHB11,PCDH18,PCDH19,PCDH11X,PCDH9,PCDH17,PCDH8,PCDHGA2,PCDHGA11,PCDHGB7,PCDHGA8,PCDHGA10,PCDHA12,PCDHA11,PCDHA1,PCDHGB4,PCDHGB6,PCDHGB2,PCDHGB1,PCDHGA6,PCDHA3,PCDHGA5,PCDHGA7,PCDHGA1,PCDHA2,PCDHA6,PCDHA8,PCDH…
InterPro	IPR020894	Cadherin conserved site	108	1.209	bottom	6.17e-06	ks	9606.ENSP00000027335,9606.ENSP00000164024,9606.ENSP00000194152,9606.ENSP00000194155,9606.ENSP00000224721,9606.ENSP00000231021,9606.ENSP00000231130,9606.ENSP00000231134,9606.ENSP00000231136,9606.ENSP00000231137,9606.ENSP00000231173,9606.ENSP00000231484,9606.ENSP00000239444,9606.ENSP00000239446,9606.ENSP00000239449,9606.ENSP00000239450,9606.ENSP00000252085,9606.ENSP00000252087,9606.ENSP00000253807,…	CDH17,CELSR3,PCDHB4,PCDHB2,CDH23,CDH9,PCDHB3,PCDHB5,PCDHB6,PCDHB7,PCDHB15,PCDH12,PCDHB8,PCDHB10,PCDHB14,PCDHB12,PCDHGA12,PCDHGC5,PCDHAC1,PCDHGA3,DSG3,DSG1,DSC1,DSG2,CDH1,FAT2,CDH19,CDH20,CELSR1,CDH3,PCDH10,CDH10,CDH6,CDH11,CDH13,CDH2,CELSR2,DSC2,PCDH1,PCDHAC2,PCDHA13,CDH15,DCHS1,CDH16,PCDHA10,PCDHGC4,PCDHB1,PCDHGC3,CDH26,PCDHB13,PCDHB11,DCHS2,DSG4,DSC3,PCDH18,PCDH19,PCDH11X,PCDH15,PCDH9,PCDH17,PC…
InterPro	IPR033992	Natural killer cell receptor-like, C-type lectin-like domain	23	3.21252	bottom	1.26e-05	ks	9606.ENSP00000228434,9606.ENSP00000228438,9606.ENSP00000229402,9606.ENSP00000240618,9606.ENSP00000261340,9606.ENSP00000266551,9606.ENSP00000298527,9606.ENSP00000302569,9606.ENSP00000309124,9606.ENSP00000326407,9606.ENSP00000338130,9606.ENSP00000339356,9606.ENSP00000344563,9606.ENSP00000347916,9606.ENSP00000348074,9606.ENSP00000371327,9606.ENSP00000390661,9606.ENSP00000396163,9606.ENSP00000437563,…	CD69,CLEC2B,KLRB1,KLRK1,CLEC2D,KLRG1,CLEC1B,CLEC7A,OLR1,CLEC1A,KLRD1,KLRG2,CLEC12B,CLEC12A,CLEC9A,KLRC2,CLEC2L,CLEC2A,KLRC3-2,KLRC1,KLRF2,CLEC5A,KLRF1
InterPro	IPR021743	Keratin-associated protein, type6/8/16/19/20/21	16	3.56419	bottom	1.57e-05	afc	9606.ENSP00000330746,9606.ENSP00000332690,9606.ENSP00000332805,9606.ENSP00000333887,9606.ENSP00000334287,9606.ENSP00000334560,9606.ENSP00000334696,9606.ENSP00000334985,9606.ENSP00000335503,9606.ENSP00000335567,9606.ENSP00000335660,9606.ENSP00000372272,9606.ENSP00000375107,9606.ENSP00000375108,9606.ENSP00000375482,9606.ENSP00000386376	KRTAP20-2,KRTAP6-1,KRTAP8-1,KRTAP22-1,KRTAP21-2,KRTAP6-2,KRTAP19-7,KRTAP19-5,KRTAP20-1,KRTAP19-4,KRTAP19-2,KRTAP19-8,KRTAP19-6,KRTAP19-1,KRTAP6-3,KRTAP19-3
InterPro	IPR025933	Beta-defensin	20	2.94042	bottom	1.57e-05	afc	9606.ENSP00000253381,9606.ENSP00000312702,9606.ENSP00000319126,9606.ENSP00000326309,9606.ENSP00000333234,9606.ENSP00000335382,9606.ENSP00000335538,9606.ENSP00000360190,9606.ENSP00000365486,9606.ENSP00000371643,9606.ENSP00000371813,9606.ENSP00000371825,9606.ENSP00000371835,9606.ENSP00000371847,9606.ENSP00000381703,9606.ENSP00000383396,9606.ENSP00000417128,9606.ENSP00000435010,9606.ENSP00000485031,…	DEFB118,DEFB114,DEFB112,DEFB124,DEFB108B,DEFB128,DEFB131A,DEFB110,DEFB123,DEFB135,DEFB132,DEFB127,DEFB126,DEFB125,DEFB113,DEFB116,DEFB121,DEFB134,DEFB133,DEFB131B
InterPro	IPR047132	Olfactory receptor subfamily 6C-like	19	3.75048	bottom	1.57e-05	afc	9606.ENSP00000311038,9606.ENSP00000313110,9606.ENSP00000325203,9606.ENSP00000328402,9606.ENSP00000329153,9606.ENSP00000333724,9606.ENSP00000342836,9606.ENSP00000351211,9606.ENSP00000368986,9606.ENSP00000396085,9606.ENSP00000437629,9606.ENSP00000448811,9606.ENSP00000492978,9606.ENSP00000493034,9606.ENSP00000493043,9606.ENSP00000493181,9606.ENSP00000493222,9606.ENSP00000493342,9606.ENSP00000493430	OR6M1,OR6S1,OR6T1,OR6C76,OR6C70,OR6X1,OR6C74,OR6C6,OR6C65,OR6V1,OR6J1,OR6C68,OR6C1,OR6C3,OR2AP1,OR6C4,OR6C2,OR6F1,OR6C75
InterPro	IPR002126	Cadherin-like	113	1.10442	bottom	2.6e-05	ks	9606.ENSP00000027335,9606.ENSP00000164024,9606.ENSP00000194152,9606.ENSP00000194155,9606.ENSP00000224721,9606.ENSP00000231021,9606.ENSP00000231130,9606.ENSP00000231134,9606.ENSP00000231136,9606.ENSP00000231137,9606.ENSP00000231173,9606.ENSP00000231484,9606.ENSP00000239444,9606.ENSP00000239446,9606.ENSP00000239449,9606.ENSP00000239450,9606.ENSP00000252085,9606.ENSP00000252087,9606.ENSP00000253807,…	CDH17,CELSR3,PCDHB4,PCDHB2,CDH23,CDH9,PCDHB3,PCDHB5,PCDHB6,PCDHB7,PCDHB15,PCDH12,PCDHB8,PCDHB10,PCDHB14,PCDHB12,PCDHGA12,PCDHGC5,PCDHAC1,PCDHGA3,DSG3,DSG1,DSC1,DSG2,CDH1,FAT2,CDH19,CDH20,CELSR1,CDH3,PCDH10,CDH10,CDH6,CLSTN3,CDH11,CDH13,CDH2,CELSR2,DSC2,PCDH1,PCDHAC2,PCDHA13,CDH15,DCHS1,CDH16,PCDHA10,PCDHGC4,PCDHB1,PCDHGC3,CDHR3,CDH26,PCDHB13,PCDHB11,RET,DCHS2,DSG4,DSC3,PCDH18,PCDH19,PCDH11X,PCDH1…
InterPro	IPR032455	Cadherin, cytoplasmic C-terminal domain	40	0.770884	bottom	4.23e-05	ks	9606.ENSP00000194152,9606.ENSP00000194155,9606.ENSP00000231130,9606.ENSP00000231134,9606.ENSP00000231136,9606.ENSP00000231137,9606.ENSP00000231173,9606.ENSP00000239444,9606.ENSP00000239446,9606.ENSP00000239449,9606.ENSP00000239450,9606.ENSP00000252085,9606.ENSP00000252087,9606.ENSP00000253807,9606.ENSP00000253812,9606.ENSP00000264360,9606.ENSP00000289269,9606.ENSP00000307234,9606.ENSP00000312070,…	PCDHB4,PCDHB2,PCDHB3,PCDHB5,PCDHB6,PCDHB7,PCDHB15,PCDHB8,PCDHB10,PCDHB14,PCDHB12,PCDHGA12,PCDHGC5,PCDHAC1,PCDHGA3,PCDH10,PCDHAC2,PCDHB1,PCDHGC3,PCDHB13,PCDHB11,PCDHGA2,PCDHGA11,PCDHGB7,PCDHGA8,PCDHGA10,PCDHGB4,PCDHGB6,PCDHGB2,PCDHGB1,PCDHGA6,PCDHGA5,PCDHGA7,PCDHGA1,PCDHGA4,PCDHGA9,PCDHGB3,PCDHB16,PCDHGB5,PCDHB9
InterPro	IPR015919	Cadherin-like superfamily	115	1.04288	bottom	7.37e-05	ks	9606.ENSP00000027335,9606.ENSP00000164024,9606.ENSP00000194152,9606.ENSP00000194155,9606.ENSP00000224721,9606.ENSP00000231021,9606.ENSP00000231130,9606.ENSP00000231134,9606.ENSP00000231136,9606.ENSP00000231137,9606.ENSP00000231173,9606.ENSP00000231484,9606.ENSP00000239444,9606.ENSP00000239446,9606.ENSP00000239449,9606.ENSP00000239450,9606.ENSP00000252085,9606.ENSP00000252087,9606.ENSP00000253807,…	CDH17,CELSR3,PCDHB4,PCDHB2,CDH23,CDH9,PCDHB3,PCDHB5,PCDHB6,PCDHB7,PCDHB15,PCDH12,PCDHB8,PCDHB10,PCDHB14,PCDHB12,PCDHGA12,PCDHGC5,PCDHAC1,PCDHGA3,DSG3,DSG1,DSC1,DSG2,CDH1,FAT2,SGCA,CDH19,CDH20,CELSR1,CDH3,PCDH10,CDH10,CDH6,CLSTN3,CDH11,CDH13,CDH2,CELSR2,DSC2,PCDH1,PCDHAC2,PCDHA13,CDH15,DCHS1,CDH16,PCDHA10,PCDHGC4,PCDHB1,PCDHGC3,CDHR3,CDH26,PCDHB13,PCDHB11,RET,DCHS2,DSG4,DSC3,PCDH18,PCDH19,PCDH11X,…
InterPro	IPR031904	Cadherin, C-terminal catenin-binding domain	37	0.994692	bottom	0.00013	ks	9606.ENSP00000252085,9606.ENSP00000252087,9606.ENSP00000253807,9606.ENSP00000253812,9606.ENSP00000289269,9606.ENSP00000289272,9606.ENSP00000304234,9606.ENSP00000306918,9606.ENSP00000312070,9606.ENSP00000378077,9606.ENSP00000381589,9606.ENSP00000381594,9606.ENSP00000381605,9606.ENSP00000381611,9606.ENSP00000381628,9606.ENSP00000381636,9606.ENSP00000420840,9606.ENSP00000428288,9606.ENSP00000428603,…	PCDHGA12,PCDHGC5,PCDHAC1,PCDHGA3,PCDHAC2,PCDHA13,PCDHA10,PCDHGC4,PCDHGC3,PCDHGA2,PCDHGA11,PCDHGB7,PCDHGA8,PCDHGA10,PCDHA12,PCDHA11,PCDHA1,PCDHGB4,PCDHGB6,PCDHGB2,PCDHGB1,PCDHGA6,PCDHA3,PCDHGA5,PCDHGA7,PCDHGA1,PCDHA2,PCDHA6,PCDHA8,PCDHA4,PCDHA9,PCDHA7,PCDHA5,PCDHGA4,PCDHGA9,PCDHGB3,PCDHGB5
InterPro	IPR039497	CCDC144C-like, coiled-coil domain	11	3.25866	bottom	0.0012	afc	9606.ENSP00000290943,9606.ENSP00000353717,9606.ENSP00000354432,9606.ENSP00000365255,9606.ENSP00000382610,9606.ENSP00000403302,9606.ENSP00000439189,9606.ENSP00000467740,9606.ENSP00000481149,9606.ENSP00000498611,9606.ENSP00000499676	ANKRD18B,CCDC144A,ANKRD30A,ANKRD26,ANKRD18A,ANKRD36C,POTEE,ANKRD62,ANKRD36B,ANKRD36,ANKRD30B
InterPro	IPR000569	HECT domain	29	1.655	bottom	0.0031	ks	9606.ENSP00000206595,9606.ENSP00000260983,9606.ENSP00000261609,9606.ENSP00000262435,9606.ENSP00000262903,9606.ENSP00000264346,9606.ENSP00000264350,9606.ENSP00000309198,9606.ENSP00000340596,9606.ENSP00000340648,9606.ENSP00000348714,9606.ENSP00000352069,9606.ENSP00000354621,9606.ENSP00000361245,9606.ENSP00000366783,9606.ENSP00000373696,9606.ENSP00000378624,9606.ENSP00000379228,9606.ENSP00000382269,…	G2E3,HECW2,HERC2,SMURF2,HACE1,HERC6,HERC5,UBE3C,UBE3B,HUWE1,AREL1,WWP2,SMURF1,HECTD3,HECTD4,TRIP12,HERC4,HECW1,HECTD1,NEDD4L,HERC3,HERC1,HECTD2,HERC3-2,NEDD4,WWP1,UBR5,UBE3A,ITCH
InterPro	IPR035983	HECT, E3 ligase catalytic domain	29	1.655	bottom	0.0031	ks	9606.ENSP00000206595,9606.ENSP00000260983,9606.ENSP00000261609,9606.ENSP00000262435,9606.ENSP00000262903,9606.ENSP00000264346,9606.ENSP00000264350,9606.ENSP00000309198,9606.ENSP00000340596,9606.ENSP00000340648,9606.ENSP00000348714,9606.ENSP00000352069,9606.ENSP00000354621,9606.ENSP00000361245,9606.ENSP00000366783,9606.ENSP00000373696,9606.ENSP00000378624,9606.ENSP00000379228,9606.ENSP00000382269,…	G2E3,HECW2,HERC2,SMURF2,HACE1,HERC6,HERC5,UBE3C,UBE3B,HUWE1,AREL1,WWP2,SMURF1,HECTD3,HECTD4,TRIP12,HERC4,HECW1,HECTD1,NEDD4L,HERC3,HERC1,HECTD2,HERC3-2,NEDD4,WWP1,UBR5,UBE3A,ITCH
InterPro	IPR002213	UDP-glucuronosyl/UDP-glucosyltransferase	21	2.74301	bottom	0.0033	ks	9606.ENSP00000251566,9606.ENSP00000265403,9606.ENSP00000274278,9606.ENSP00000282507,9606.ENSP00000303174,9606.ENSP00000304811,9606.ENSP00000304845,9606.ENSP00000305221,9606.ENSP00000311648,9606.ENSP00000320401,9606.ENSP00000334276,9606.ENSP00000341045,9606.ENSP00000343838,9606.ENSP00000346768,9606.ENSP00000362508,9606.ENSP00000362513,9606.ENSP00000362525,9606.ENSP00000362549,9606.ENSP00000387683,…	UGT2A3,UGT2B10,UGT3A1,UGT3A2,UGT1A6,UGT2B7,UGT1A1,UGT2B4,UGT8,UGT2B17,UGT2B28,UGT2B15,UGT1A10,UGT1A9,UGT1A4,UGT1A5,UGT1A7,UGT1A8,UGT2B11,UGT1A3,UGT2A1
InterPro	IPR007960	Taste receptor type 2	24	2.95066	bottom	0.0033	ks	9606.ENSP00000240615,9606.ENSP00000240619,9606.ENSP00000240687,9606.ENSP00000240691,9606.ENSP00000247879,9606.ENSP00000247881,9606.ENSP00000247883,9606.ENSP00000249284,9606.ENSP00000327724,9606.ENSP00000334050,9606.ENSP00000371932,9606.ENSP00000375091,9606.ENSP00000375093,9606.ENSP00000375095,9606.ENSP00000386201,9606.ENSP00000386210,9606.ENSP00000405095,9606.ENSP00000424040,9606.ENSP00000431719,…	TAS2R8,TAS2R10,TAS2R7,TAS2R9,TAS2R3,TAS2R4,TAS2R5,TAS2R16,TAS2R60,TAS2R42,TAS2R1,TAS2R19,TAS2R31,TAS2R13,TAS2R41,TAS2R40,TAS2R39,TAS2R50,TAS2R43,TAS2R46,TAS2R20,TAS2R14,TAS2R30,TAS2R38
InterPro	IPR030773	Histatin/statherin family	3	5.68019	bottom	0.0033	afc	9606.ENSP00000246895,9606.ENSP00000424501,9606.ENSP00000432561	STATH,HTN1,HTN3
InterPro	IPR035595	UDP-glycosyltransferase family, conserved site	21	2.74301	bottom	0.0033	ks	9606.ENSP00000251566,9606.ENSP00000265403,9606.ENSP00000274278,9606.ENSP00000282507,9606.ENSP00000303174,9606.ENSP00000304811,9606.ENSP00000304845,9606.ENSP00000305221,9606.ENSP00000311648,9606.ENSP00000320401,9606.ENSP00000334276,9606.ENSP00000341045,9606.ENSP00000343838,9606.ENSP00000346768,9606.ENSP00000362508,9606.ENSP00000362513,9606.ENSP00000362525,9606.ENSP00000362549,9606.ENSP00000387683,…	UGT2A3,UGT2B10,UGT3A1,UGT3A2,UGT1A6,UGT2B7,UGT1A1,UGT2B4,UGT8,UGT2B17,UGT2B28,UGT2B15,UGT1A10,UGT1A9,UGT1A4,UGT1A5,UGT1A7,UGT1A8,UGT2B11,UGT1A3,UGT2A1
InterPro	IPR000233	Cadherin, Y-type LIR-motif	23	2.3021	bottom	0.0082	ks	9606.ENSP00000231021,9606.ENSP00000257192,9606.ENSP00000257198,9606.ENSP00000261769,9606.ENSP00000262150,9606.ENSP00000262717,9606.ENSP00000264012,9606.ENSP00000264463,9606.ENSP00000265071,9606.ENSP00000268603,9606.ENSP00000269141,9606.ENSP00000280904,9606.ENSP00000289746,9606.ENSP00000352785,9606.ENSP00000353608,9606.ENSP00000371689,9606.ENSP00000371710,9606.ENSP00000380517,9606.ENSP00000381058,…	CDH9,DSG1,DSC1,CDH1,CDH19,CDH20,CDH3,CDH10,CDH6,CDH11,CDH2,DSC2,CDH15,DSG4,DSC3,CDH12,CDH18,CDH24,CDH7,CDH22,CDH8,CDH4,CDH5
SMART	SM00076	Interferon alpha, beta and delta.	17	4.50291	bottom	3.43e-08	ks	9606.ENSP00000239347,9606.ENSP00000276927,9606.ENSP00000276943,9606.ENSP00000369553,9606.ENSP00000369554,9606.ENSP00000369558,9606.ENSP00000369564,9606.ENSP00000369566,9606.ENSP00000369571,9606.ENSP00000369574,9606.ENSP00000369578,9606.ENSP00000369581,9606.ENSP00000411940,9606.ENSP00000412897,9606.ENSP00000418018,9606.ENSP00000480467,9606.ENSP00000484479	IFNA7,IFNA1,IFNK,IFNA8,IFNA2,IFNA6,IFNA16,IFNA10,IFNA14,IFNA21,IFNW1,IFNB1,IFNA17,IFNA4,IFNE,IFNA13,IFNA5
SMART	SM00112	Cadherin repeats.	115	1.10822	bottom	9.86e-06	ks	9606.ENSP00000027335,9606.ENSP00000164024,9606.ENSP00000194152,9606.ENSP00000194155,9606.ENSP00000224721,9606.ENSP00000231021,9606.ENSP00000231130,9606.ENSP00000231134,9606.ENSP00000231136,9606.ENSP00000231137,9606.ENSP00000231173,9606.ENSP00000231484,9606.ENSP00000239444,9606.ENSP00000239446,9606.ENSP00000239449,9606.ENSP00000239450,9606.ENSP00000252085,9606.ENSP00000252087,9606.ENSP00000253807,…	CDH17,CELSR3,PCDHB4,PCDHB2,CDH23,CDH9,PCDHB3,PCDHB5,PCDHB6,PCDHB7,PCDHB15,PCDH12,PCDHB8,PCDHB10,PCDHB14,PCDHB12,PCDHGA12,PCDHGC5,PCDHAC1,PCDHGA3,DSG3,DSG1,DSC1,DSG2,CDH1,FAT2,CDH19,CDH20,CELSR1,CDH3,PCDH10,CDH10,CDH6,CLSTN3,CDH11,CDH13,CDH2,CELSR2,FREM2,DSC2,PCDH1,PCDHAC2,PCDHA13,CDH15,DCHS1,CDH16,PCDHA10,PCDHGC4,PCDHB1,PCDHGC3,CDHR3,CDH26,PCDHB13,PCDHB11,RET,DCHS2,DSG4,DSC3,PCDH18,PCDH11Y,PCDH19…
SMART	SM00119	Domain Homologous to E6-AP Carboxyl Terminus with	26	1.592	bottom	0.0075	ks	9606.ENSP00000260983,9606.ENSP00000261609,9606.ENSP00000262435,9606.ENSP00000262903,9606.ENSP00000264346,9606.ENSP00000264350,9606.ENSP00000309198,9606.ENSP00000340596,9606.ENSP00000340648,9606.ENSP00000352069,9606.ENSP00000354621,9606.ENSP00000361245,9606.ENSP00000366783,9606.ENSP00000373696,9606.ENSP00000378624,9606.ENSP00000379228,9606.ENSP00000383199,9606.ENSP00000385684,9606.ENSP00000390158,…	HECW2,HERC2,SMURF2,HACE1,HERC6,HERC5,UBE3C,UBE3B,HUWE1,WWP2,SMURF1,HECTD3,HECTD4,TRIP12,HERC4,HECW1,NEDD4L,HERC3,HERC1,HECTD2,HERC3-2,NEDD4,WWP1,UBR5,UBE3A,ITCH
GO Process	GO:0048663	Neuron fate commitment	68	2.85459	top	0.003	ks	9606.ENSP00000190165,9606.ENSP00000230658,9606.ENSP00000234091,9606.ENSP00000234198,9606.ENSP00000239461,9606.ENSP00000245451,9606.ENSP00000245479,9606.ENSP00000249501,9606.ENSP00000249749,9606.ENSP00000250448,9606.ENSP00000252971,9606.ENSP00000263388,9606.ENSP00000266744,9606.ENSP00000283268,9606.ENSP00000287842,9606.ENSP00000290759,9606.ENSP00000293549,9606.ENSP00000295727,9606.ENSP00000295731,…	DMRT3,ISL1,ID2,DLX2,PRRX1,BMP4,SOX9,HOXD10,DLL4,FOXA1,MNX1,NOTCH3,ASCL1,FEZF2,NRG1,ISL2,WNT1,FEV,IHH,TLX3,SHH,GBX1,FOXN4,ATOH1,GSX1,HOXC10,GSX2,JAG2,POU3F2,SOX1,OLIG2,FOXG1,SMAD4,RBPJ,GATA2,NKX2-1,BCL11B,NTRK3,DLX1,ZNF521,DLL1,PROX1,OLIG3,NKX6-2,SUFU,LBX1,LHX3,PTF1A,NKX2-2,POU4F1,OLIG1,TBR1,EHMT2,GLI3,DMRTA2,GLI2,DBX1,TGFBR1,FKBP8,EPOP,PAX6,SIX1,CTNNB1,EYA1,MYT1L,CDC42,NOTCH1,ENSP00000498936
GO Process	GO:0019318	Hexose metabolic process	159	1.59881	top	0.0036	ks	9606.ENSP00000002165,9606.ENSP00000005178,9606.ENSP00000008527,9606.ENSP00000155840,9606.ENSP00000179259,9606.ENSP00000215882,9606.ENSP00000216259,9606.ENSP00000216780,9606.ENSP00000222286,9606.ENSP00000223366,9606.ENSP00000225614,9606.ENSP00000225916,9606.ENSP00000229270,9606.ENSP00000229795,9606.ENSP00000232375,9606.ENSP00000253801,9606.ENSP00000254657,9606.ENSP00000257549,9606.ENSP00000260599,…	FUCA2,PDK4,CRY1,KCNQ1,TIGAR,SLC25A1,PMM1,PCK2,GAPDHS,GCK,GALK1,KAT2A,TPI1,MAPK14,PFKFB4,G6PC,PER2,SDS,KHK,MAN2A1,KAT2B,PIK3CA,PPARGC1A,CPT1A,SORD,PMM2,G6PC3,TP53,PFKL,GALM,FUOM,DLAT,MAN2B2,AKR1B1,FUT6,HK2,HK3,LRP5,PDHA2,FABP5,PGAM2,PGM2L1,INPPL1,GPD1,KBTBD2,FUT9,ONECUT1,DCXR,GAA,PGK2,GLB1,PDHB,CHST1,PPARD,FUT1,ADPGK,LEP,WDTC1,FUT7,MPI,PCK1,PKM,ENO3,FBN1,MDH2,FOXK1,C1QTNF12,LEPR,FUT10,CHST15,GHRL,…
GO Process	GO:0048706	Embryonic skeletal system development	130	1.81454	top	0.0036	ks	9606.ENSP00000006015,9606.ENSP00000216513,9606.ENSP00000222718,9606.ENSP00000222726,9606.ENSP00000222728,9606.ENSP00000225964,9606.ENSP00000228644,9606.ENSP00000230321,9606.ENSP00000234198,9606.ENSP00000238558,9606.ENSP00000238682,9606.ENSP00000239144,9606.ENSP00000239151,9606.ENSP00000239165,9606.ENSP00000239461,9606.ENSP00000240285,9606.ENSP00000241416,9606.ENSP00000242159,9606.ENSP00000242261,…	HOXA11,SIX4,HOXA2,HOXA5,HOXA6,COL1A1,MYF5,MDFI,DLX2,GSC,TGFB3,HOXB8,HOXB5,HOXB7,PRRX1,RDH10,ACVR2A,HOXA7,TWIST1,HOXC6,BMP4,HOXD9,HOXD10,MEGF8,PDGFRA,SULF1,XYLT1,NDST1,SMAD2,WNT5A,HYAL1,SLC39A3,WNT9A,OSR1,NIPBL,MMP16,NODAL,WNT9B,IHH,TBXT,SHH,HOXD4,SIX2,CHST11,MMP14,HOXC5,HOXB9,SP3,FUZ,EDNRA,ALX1,DSCAML1,FGF8,CDK20,SOX11,WNT11,NOG,HOXD1,HOXB4,HOXB2,TBX1,SMAD3,HOXA9,DLG1,PAX5,TGFBR2,SLC2A10,HAND2,SU…
GO Process	GO:0097154	GABAergic neuron differentiation	16	4.55359	top	0.0088	afc	9606.ENSP00000234198,9606.ENSP00000242208,9606.ENSP00000266744,9606.ENSP00000283268,9606.ENSP00000296921,9606.ENSP00000304283,9606.ENSP00000319118,9606.ENSP00000330633,9606.ENSP00000345681,9606.ENSP00000346879,9606.ENSP00000354478,9606.ENSP00000354859,9606.ENSP00000368332,9606.ENSP00000377353,9606.ENSP00000377854,9606.ENSP00000426033	DLX2,INHBA,ASCL1,FEZF2,TLX3,RAC3,GSX2,CNTN2,GATA2,NKX2-1,DLX1,DRD2,ARX,DRD1,LHX6,HELT
GO Process	GO:0002181	Cytoplasmic translation	121	1.3969	top	0.009	ks	9606.ENSP00000216190,9606.ENSP00000216554,9606.ENSP00000220849,9606.ENSP00000222247,9606.ENSP00000225430,9606.ENSP00000225729,9606.ENSP00000230050,9606.ENSP00000248342,9606.ENSP00000251636,9606.ENSP00000253039,9606.ENSP00000253108,9606.ENSP00000259469,9606.ENSP00000261868,9606.ENSP00000262584,9606.ENSP00000265753,9606.ENSP00000270625,9606.ENSP00000271764,9606.ENSP00000272317,9606.ENSP00000274242,…	EIF3D,EIF5,EIF3E,RPL18A,RPL19,DRG2,RPS12,EIF3K,DHX29,EIF2S3,EIF3G,RPL35,EIF3J,RPL8,EIF4H,RPS11,EIF2D,RPS27A,RPL37,RPS3,DENR,EIF4A1,RPL29,RPS23,NEMF,RPL13,RPL15,RPL38,RPL4,RPS15A,EIF2S3B,EIF4A2,NCBP2,FTSJ1,DRG1,ZC3H15,RPL7,RPS2,RPS21,RPL3,RPL27A,RPL21,RPLP1,RPS3A,RPL22L1,RPL22,RPS26,EIF2B3,ETF1,EIF3B,RPL12,RPL39,EIF3A,RPL5,MCTS1,RPL7A,EIF3I,RPS4X,RPL10A,EIF2S2,NCBP1,RPS16,RPS6,RPS9,RPL13A,RPL24,RP…
GO Function	GO:0005179	Hormone activity	128	1.67087	top	0.00021	ks	9606.ENSP00000054668,9606.ENSP00000165524,9606.ENSP00000176195,9606.ENSP00000217386,9606.ENSP00000220616,9606.ENSP00000221496,9606.ENSP00000221515,9606.ENSP00000223862,9606.ENSP00000237014,9606.ENSP00000238044,9606.ENSP00000239316,9606.ENSP00000240652,9606.ENSP00000242208,9606.ENSP00000243786,9606.ENSP00000245983,9606.ENSP00000249330,9606.ENSP00000252723,9606.ENSP00000256010,9606.ENSP00000256592,…	UTS2,PRLH,SCT,OXT,TG,AMH,RETN,RLN1,TTR,ECRG4,INSL4,IAPP,INHBA,INHA,GNRH2,VGF,EPO,NTS,TSHB,GRP,SPX,STC2,GAL,INHBE,NPFF,UCN2,GNRH1,CRH,GPHA2,SST,STC1,AGRP,HCRT,INHBB,BMP10,RETNLB,UCN,CARTPT,CGB1,CGB5,PNOC,PRL,INSL5,TRH,INHBC,CSHL1,LEP,GH1,METRNL,CSH1,FBN1,C1QTNF12,GAST,CALCA,PMCH,GH2,GHRL,EDN3,UTS2B,OSTN,GUCA2A,GALP,GIP,CGB2,PYY,AGT,VIP,COPA,EDN2,TOR2A,FNDC5,GHRH,NPPB,NPPA,CORT,CHGB,EDN1,INSL3,KL,A…
GO Function	GO:0022843	Voltage-gated cation channel activity	150	1.40677	top	0.0024	ks	9606.ENSP00000005284,9606.ENSP00000155840,9606.ENSP00000218176,9606.ENSP00000221444,9606.ENSP00000226021,9606.ENSP00000233826,9606.ENSP00000237596,9606.ENSP00000243457,9606.ENSP00000251287,9606.ENSP00000252321,9606.ENSP00000252729,9606.ENSP00000254976,9606.ENSP00000257981,9606.ENSP00000261023,9606.ENSP00000261917,9606.ENSP00000262138,9606.ENSP00000262186,9606.ENSP00000262916,9606.ENSP00000263269,…	CACNG3,KCNQ1,KCND1,KCNA7,CACNG1,KCNJ13,PKD2,KCNJ2,HCN2,KCNA5,CACNG6,SNAP25,KCNH3,ITGAV,HCN4,CACNG4,KCNH2,KCNQ4,GRIN2D,KCNK6,KCNH4,KCNN2,KCNC1,CACNA1C,CACNG8,KCNH1,SCN2B,KCNA6,KCNE4,KCNK13,CATSPER3,KCNMA1,KCNS2,CACNA1D,CACHD1,KCNE2,GRIN2C,TPCN2,KCNT2,LRRC52,KCNF1,KCNJ3,CACNG2,CACNB3,KCNAB3,KCNG3,KCNK3,KCNJ4,HCN1,CATSPER1,KCNE3,KCNG4,KCNK10,KCNG2,KCND3,CACNB2,KCNH5,KCNK12,KCNA4,KCNH8,CALHM1,KCNH7,G…
GO Function	GO:0004252	Serine-type endopeptidase activity	176	1.36609	top	0.0049	ks	9606.ENSP00000005995,9606.ENSP00000006777,9606.ENSP00000061240,9606.ENSP00000161006,9606.ENSP00000188790,9606.ENSP00000211076,9606.ENSP00000215743,9606.ENSP00000216085,9606.ENSP00000216139,9606.ENSP00000216336,9606.ENSP00000216338,9606.ENSP00000216341,9606.ENSP00000218099,9606.ENSP00000219070,9606.ENSP00000219301,9606.ENSP00000219551,9606.ENSP00000220166,9606.ENSP00000220809,9606.ENSP00000227266,…	PRSS21,RHBDD2,TLL1,PRSS22,FAP,TPSD1,MMP11,RHBDD3,ACR,CTSG,GZMH,GZMB,F9,MMP2,PRSS54,RHBDL1,CTSH,PLAT,CTSC,GZMK,LTF,AZU1,PROC,PRTN3,TPSG1,MMP8,CLPP,KLK12,CMA1,F12,HTRA2,CTSV,MMP7,MMP13,RHBDF1,PCSK2,HPN,GZMM,KLKB1,C1RL,PRSS36,RHBDL3,CTSK,CORIN,GZMA,HABP2,IMMP1L,ST14,MMP10,PRSS23,PRSS53,TMPRSS11D,TMPRSS15,LONP2,TYSND1,RHBDL2,CELA3A,CELA1,PRSS33,MASP1,APEH,PRSS12,PRSS37,C2,TPP1,MMP3,TMPRSS5,PCSK4,KLK1…
GO Function	GO:0003735	Structural constituent of ribosome	165	1.30655	top	0.0084	ks	9606.ENSP00000081029,9606.ENSP00000177742,9606.ENSP00000222247,9606.ENSP00000223324,9606.ENSP00000225430,9606.ENSP00000225969,9606.ENSP00000229238,9606.ENSP00000230050,9606.ENSP00000245539,9606.ENSP00000250784,9606.ENSP00000252602,9606.ENSP00000253686,9606.ENSP00000258383,9606.ENSP00000258455,9606.ENSP00000259469,9606.ENSP00000259873,9606.ENSP00000260102,9606.ENSP00000260443,9606.ENSP00000262584,…	MRPS35,MRPS34,RPL18A,MRPL32,RPL19,MRPL27,MRPL51,RPS12,MRPS7,RPS4Y1,MRPL34,MRPS25,MRPL44,MRPS9,RPL35,MRPS18B,MRPL15,RSL24D1,RPL8,SRBD1,MRPL3,RPL3L,RPS11,RPS27A,MRPS5,RPL37,RPS3,MRPL49,MRPS17,MRPL17,MRPL10,RPL29,MRPS18C,MRPL33,RPS23,RPL10L,MRPL16,NDUFA7,MRPL13,MRPL4,RPL13,MRPL11,RPL15,RPL38,MRPL57,RPL4,MRPL46,MRPL1,MRPS31,MRPS11,MRPS24,RPS15A,MRPS23,MRPS33,RPS27L,MRPL54,MRPL12,MRPL30,MRPL35,RPL7,MR…
GO Component	GO:0005861	Troponin complex	9	5.84933	top	0.0035	afc	9606.ENSP00000232975,9606.ENSP00000341838,9606.ENSP00000354488,9606.ENSP00000361636,9606.ENSP00000370975,9606.ENSP00000371336,9606.ENSP00000467176,9606.ENSP00000490956,9606.ENSP00000499593	TNNC1,TNNI3,TNNI1,TNNC2,TNNT3,TNNI2,TNNT1,PVALEF,TNNT2
GO Component	GO:0022626	Cytosolic ribosome	100	1.76677	top	0.0073	ks	9606.ENSP00000222247,9606.ENSP00000225430,9606.ENSP00000230050,9606.ENSP00000250113,9606.ENSP00000250784,9606.ENSP00000251636,9606.ENSP00000259469,9606.ENSP00000262584,9606.ENSP00000263791,9606.ENSP00000268661,9606.ENSP00000270625,9606.ENSP00000272317,9606.ENSP00000274242,9606.ENSP00000278572,9606.ENSP00000294189,9606.ENSP00000296674,9606.ENSP00000298283,9606.ENSP00000307889,9606.ENSP00000309334,…	RPL18A,RPL19,RPS12,FXR2,RPS4Y1,DHX29,RPL35,RPL8,EIF2AK4,RPL3L,RPS11,RPS27A,RPL37,RPS3,RPL29,RPS23,RPL10L,RPL13,RPL15,RPL38,RPL4,MRPL1,MRPS11,RPS15A,HBA1,RPS27L,RPL7,RPS2,APOD,RPS21,RPL3,RPL36AL,RPL27A,RPL21,RPLP1,RPS3A,RPL22,RPS26,RPL12,RPL39,RPL5,RPL7A,RPS4X,RPL10A,RPS16,RPS6,RPS9,RPL13A,RPL24,RPL34,RPS29,RPL14,RPS8,RPS14,RPL31,UBA52,RPL23A,RPSA,RPL39L,B3GALT4,RPS18,RPL6,RPL36A,RPL10,RPS24,RPL32…
GO Component	GO:0044391	Ribosomal subunit	184	1.31271	top	0.0073	ks	9606.ENSP00000053468,9606.ENSP00000081029,9606.ENSP00000177742,9606.ENSP00000222247,9606.ENSP00000223324,9606.ENSP00000225430,9606.ENSP00000225969,9606.ENSP00000229238,9606.ENSP00000230050,9606.ENSP00000245539,9606.ENSP00000250113,9606.ENSP00000250784,9606.ENSP00000251636,9606.ENSP00000252602,9606.ENSP00000253686,9606.ENSP00000254630,9606.ENSP00000258105,9606.ENSP00000258383,9606.ENSP00000258455,…	MRPS10,MRPS35,MRPS34,RPL18A,MRPL32,RPL19,MRPL27,MRPL51,RPS12,MRPS7,FXR2,RPS4Y1,DHX29,MRPL34,MRPS25,PTCD3,MRPL53,MRPL44,MRPS9,RPL35,MRPS18B,MRPL15,RPL8,MRPL3,RPL3L,RPS11,RPS27A,MRPS5,RPL37,MRPS28,RPS3,MRPL49,MRPS17,MRPL17,MRPL10,RPL29,MRPS18C,MRPL33,RPS23,NPM1,RPL10L,MRPL16,MRPL58,MRPL39,MRPL13,MRPL4,RPL13,MRPL38,MRPL48,MRPL11,RPL15,RPL38,MRPL57,RPL4,MRPL46,MRPL1,MRPS31,MRPS11,MRPS24,RPS15A,NSUN3,…
STRING clusters	CL:20257	Homeobox, conserved site, and Domain first found in the mice T locus (Brachyury) protein	124	2.6549	top	1.64e-09	ks	9606.ENSP00000006015,9606.ENSP00000020945,9606.ENSP00000040584,9606.ENSP00000157600,9606.ENSP00000216513,9606.ENSP00000222718,9606.ENSP00000222726,9606.ENSP00000222728,9606.ENSP00000226247,9606.ENSP00000226382,9606.ENSP00000231121,9606.ENSP00000239144,9606.ENSP00000239151,9606.ENSP00000239165,9606.ENSP00000240328,9606.ENSP00000242159,9606.ENSP00000242261,9606.ENSP00000243056,9606.ENSP00000243103,…	HOXA11,SNAI2,HOXC8,LMCD1,SIX4,HOXA2,HOXA5,HOXA6,FOXN1,PHOX2B,HAND1,HOXB8,HOXB5,HOXB7,TBX2,HOXA7,TWIST1,HOXC13,HOXC12,HOXC6,SNAI1,TCF15,HOXD9,HOXD10,HOXD11,PBX4,GATA5,BARX1,MEOX2,FOXF1,LCT,PITX1,GATA6,MEIS1,MSGN1,HOXA10,IRX6,PKNOX1,SOX8,TBXT,SOX17,MESP1,HOXD4,SIX2,IRX1,IRX2,HOXC10,HOXC5,HOXB9,TBX5,EVX2,UNCX,HOXD8,MEOX1,NKX2-5,SNAI3,HOXD1,HOXB4,DBX2,IRX3,HOXB2,EYA2,C5orf38,MESP2,HOXA9,LMX1B,HAND2,H…
STRING clusters	CL:29868	Mostly uncharacterized, incl. SAND domain, and Isochorismatase-like	28	4.27761	top	7.43e-07	ks	9606.ENSP00000085068,9606.ENSP00000205194,9606.ENSP00000221665,9606.ENSP00000222329,9606.ENSP00000250916,9606.ENSP00000266068,9606.ENSP00000291582,9606.ENSP00000292431,9606.ENSP00000294409,9606.ENSP00000320096,9606.ENSP00000320188,9606.ENSP00000334813,9606.ENSP00000346603,9606.ENSP00000353769,9606.ENSP00000364346,9606.ENSP00000365174,9606.ENSP00000369578,9606.ENSP00000369666,9606.ENSP00000369777,…	ISOC2,NAT14,FIZ1,ERF,KLF16,GMEB2,AIRE,NACC1,GMEB1,ZNF784,ZNF579,RAX,ZBTB45,SCAF1,ZNF341,NUDT10,IFNW1,FBXL19,ZNF768,C6orf163,PRR12,HID1,USP40,ZNF668,ZNF865,ZNF628,ZNF316,ZNF787
STRING clusters	CL:20385	Homeobox domain, metazoa, and Homeobox KN domain	60	3.22062	top	1.01e-06	ks	9606.ENSP00000006015,9606.ENSP00000040584,9606.ENSP00000222718,9606.ENSP00000222726,9606.ENSP00000222728,9606.ENSP00000226247,9606.ENSP00000239144,9606.ENSP00000239151,9606.ENSP00000239165,9606.ENSP00000242159,9606.ENSP00000243056,9606.ENSP00000243103,9606.ENSP00000243108,9606.ENSP00000249499,9606.ENSP00000249501,9606.ENSP00000249504,9606.ENSP00000251203,9606.ENSP00000272369,9606.ENSP00000283921,…	HOXA11,HOXC8,HOXA2,HOXA5,HOXA6,FOXN1,HOXB8,HOXB5,HOXB7,HOXA7,HOXC13,HOXC12,HOXC6,HOXD9,HOXD10,HOXD11,PBX4,MEIS1,HOXA10,IRX6,PKNOX1,HOXD4,IRX1,IRX2,HOXC10,HOXC5,HOXB9,EVX2,HOXD8,HOXD1,HOXB4,DBX2,IRX3,HOXB2,C5orf38,HOXA9,LMX1B,HOXB1,PBX3,PBX2,HOXD13,IRX5,HOXD12,HOXD3,CHN1,SMYD1,HOXC4,PBX1,HOXB3,HOXB6,HOXC9,LNPK,HOXC11,MEIS3,MEIS2,V9GYH0_HUMAN,HOXA4,HOXA3,HOXA1,HOXA13
STRING clusters	CL:29790	Mostly uncharacterized, incl. GTPase GIMA/IAN/Toc, and Zinc finger protein	126	2.44961	top	4.9e-06	ks	9606.ENSP00000085068,9606.ENSP00000205194,9606.ENSP00000214869,9606.ENSP00000216268,9606.ENSP00000216602,9606.ENSP00000219069,9606.ENSP00000221462,9606.ENSP00000221665,9606.ENSP00000222329,9606.ENSP00000223293,9606.ENSP00000247930,9606.ENSP00000250916,9606.ENSP00000254166,9606.ENSP00000264198,9606.ENSP00000266025,9606.ENSP00000266068,9606.ENSP00000266077,9606.ENSP00000267838,9606.ENSP00000268281,…	ISOC2,NAT14,TMED1,ZBED4,ZFYVE21,ZNF263,PPP1R37,FIZ1,ERF,GIMAP2,ZNF777,KLF16,ZNF132,MUL1,TMEM115,GMEB2,SLC2A4RG,LYSMD2,PRSS36,AMMECR1L,ENDOD1,OGFR,ANKRD18B,AIRE,NACC1,ZFPL1,GMEB1,RNF25,GBX1,ZNF646,E4F1,GIMAP1,C7orf33,ZNF467,GIMAP8,ZNF408,RNF26,LYSMD3,ARFGAP1,GIMAP7,TMEM11,ZNF784,ZNF579,SLC26A10,ZBED2,ZNF843,RFFL,ZNF534,TNFAIP8L3,FAM174B,ZNF775,ZGPAT,RAX,ZNF212,CRYGN,BRAT1,ZNF564,PPP1R17,ZNF395,LYS…
STRING clusters	CL:29869	Mostly uncharacterized, incl. Isochorismatase-like, and Retinal homeobox protein RAX/RAX2	17	5.27727	top	4.9e-06	afc	9606.ENSP00000085068,9606.ENSP00000205194,9606.ENSP00000221665,9606.ENSP00000222329,9606.ENSP00000250916,9606.ENSP00000292431,9606.ENSP00000320096,9606.ENSP00000320188,9606.ENSP00000334813,9606.ENSP00000353769,9606.ENSP00000369666,9606.ENSP00000369777,9606.ENSP00000373575,9606.ENSP00000394510,9606.ENSP00000457715,9606.ENSP00000477706,9606.ENSP00000478557	ISOC2,NAT14,FIZ1,ERF,KLF16,NACC1,ZNF784,ZNF579,RAX,SCAF1,FBXL19,ZNF768,C6orf163,PRR12,ZNF865,ZNF316,ZNF787
STRING clusters	CL:33306	Mostly uncharacterized, incl. Bax inhibitor 1-related, and MyTH4 domain	16	5.66509	top	4.9e-06	afc	9606.ENSP00000272139,9606.ENSP00000292524,9606.ENSP00000292539,9606.ENSP00000310547,9606.ENSP00000314380,9606.ENSP00000330098,9606.ENSP00000345024,9606.ENSP00000364482,9606.ENSP00000366522,9606.ENSP00000368824,9606.ENSP00000389277,9606.ENSP00000407685,9606.ENSP00000433769,9606.ENSP00000434849,9606.ENSP00000435565,9606.ENSP00000496184	C1orf35,LRRC14,PPP1R16A,ADCK5,GRINA,FBXL6,GLI4,STK19,ARHGAP39,CNKSR2,TMBIM6,TNXB,CYHR1,LRRC24,MROH1,SLC52A2
STRING clusters	CL:33309	Mixed, incl. ADCK1-like domain, and Schizotypal personality disorder	6	7.75416	top	4.9e-06	afc	9606.ENSP00000292539,9606.ENSP00000310547,9606.ENSP00000330098,9606.ENSP00000433769,9606.ENSP00000435565,9606.ENSP00000496184	PPP1R16A,ADCK5,FBXL6,CYHR1,MROH1,SLC52A2
STRING clusters	CL:20505	Mixed, incl. Neuron fate commitment, and Regulation of beta-cell development	99	2.36765	top	5.46e-06	ks	9606.ENSP00000216200,9606.ENSP00000230321,9606.ENSP00000230658,9606.ENSP00000234091,9606.ENSP00000234198,9606.ENSP00000242462,9606.ENSP00000242994,9606.ENSP00000258106,9606.ENSP00000260653,9606.ENSP00000261731,9606.ENSP00000261980,9606.ENSP00000263726,9606.ENSP00000266744,9606.ENSP00000270061,9606.ENSP00000272937,9606.ENSP00000275461,9606.ENSP00000281321,9606.ENSP00000283268,9606.ENSP00000290759,…	PVALB,MDFI,ISL1,ID2,DLX2,NEUROG3,NEUROD4,EMX1,SIX3,LHX5,VSX2,LHX4,ASCL1,SSBP4,HES6,FERD3L,POU4F2,FEZF2,ISL2,NEUROD1,NKX6-1,NEUROD6,FOXN4,NHLH1,ONECUT1,OTP,FOXA3,GSX1,SOX14,CALB2,INSM1,NEUROG2,NEUROG1,GSX2,MSC,SOX11,DTX2,MAFA,SIX6,POU3F2,SOX1,RFX6,LMX1A,RBPJL,NR4A2,ASCL4,FABP7,RFX4,GAD1,ZBTB18,DMBX1,DLX1,POU3F3,OTX1,LHX9,OLIG3,NKX6-2,SIM1,PITX3,BARHL2,LMO4,SSBP3,LHX3,ZNF503,MAFB,LHX2,ATOH7,ID3,PTF…
STRING clusters	CL:20386	Mixed, incl. Homeobox protein, antennapedia type, conserved site, and Proximal/distal pattern formation	52	3.25824	top	6.55e-06	ks	9606.ENSP00000006015,9606.ENSP00000040584,9606.ENSP00000222718,9606.ENSP00000222726,9606.ENSP00000222728,9606.ENSP00000226247,9606.ENSP00000239144,9606.ENSP00000239151,9606.ENSP00000239165,9606.ENSP00000242159,9606.ENSP00000243056,9606.ENSP00000243103,9606.ENSP00000243108,9606.ENSP00000249499,9606.ENSP00000249501,9606.ENSP00000249504,9606.ENSP00000251203,9606.ENSP00000272369,9606.ENSP00000283921,…	HOXA11,HOXC8,HOXA2,HOXA5,HOXA6,FOXN1,HOXB8,HOXB5,HOXB7,HOXA7,HOXC13,HOXC12,HOXC6,HOXD9,HOXD10,HOXD11,PBX4,MEIS1,HOXA10,PKNOX1,HOXD4,HOXC10,HOXC5,HOXB9,EVX2,HOXD8,HOXD1,HOXB4,HOXB2,HOXA9,LMX1B,HOXB1,PBX3,PBX2,HOXD13,HOXD12,HOXD3,CHN1,HOXC4,PBX1,HOXB3,HOXB6,HOXC9,LNPK,HOXC11,MEIS3,MEIS2,V9GYH0_HUMAN,HOXA4,HOXA3,HOXA1,HOXA13
STRING clusters	CL:20388	Homeobox protein, antennapedia type, conserved site, and Proximal/distal pattern formation	46	3.44468	top	6.55e-06	ks	9606.ENSP00000006015,9606.ENSP00000040584,9606.ENSP00000222718,9606.ENSP00000222726,9606.ENSP00000222728,9606.ENSP00000239144,9606.ENSP00000239151,9606.ENSP00000239165,9606.ENSP00000242159,9606.ENSP00000243108,9606.ENSP00000249499,9606.ENSP00000249501,9606.ENSP00000249504,9606.ENSP00000251203,9606.ENSP00000272369,9606.ENSP00000283921,9606.ENSP00000291547,9606.ENSP00000302548,9606.ENSP00000307321,…	HOXA11,HOXC8,HOXA2,HOXA5,HOXA6,HOXB8,HOXB5,HOXB7,HOXA7,HOXC6,HOXD9,HOXD10,HOXD11,PBX4,MEIS1,HOXA10,PKNOX1,HOXD4,HOXC10,HOXC5,HOXB9,EVX2,HOXD8,HOXB4,HOXB2,HOXA9,LMX1B,HOXB1,PBX3,PBX2,HOXD13,HOXD12,HOXD3,HOXC4,PBX1,HOXB3,HOXB6,HOXC9,LNPK,HOXC11,MEIS3,MEIS2,V9GYH0_HUMAN,HOXA4,HOXA3,HOXA13
STRING clusters	CL:19114	Mixed, incl. S100/CaBP-9k-type, calcium binding, subdomain, and Cystatin superfamily	103	2.40484	top	1.88e-05	ks	9606.ENSP00000008938,9606.ENSP00000014930,9606.ENSP00000053867,9606.ENSP00000199764,9606.ENSP00000211413,9606.ENSP00000215909,9606.ENSP00000216336,9606.ENSP00000217423,9606.ENSP00000220166,9606.ENSP00000225275,9606.ENSP00000225371,9606.ENSP00000233143,9606.ENSP00000233997,9606.ENSP00000234347,9606.ENSP00000236671,9606.ENSP00000236826,9606.ENSP00000244336,9606.ENSP00000246012,9606.ENSP00000254301,…	PGLYRP1,HEBP1,GRN,CEACAM6,PRRT1,LGALS1,CTSG,CST4,CTSH,MPO,EPX,TMSB10,AZU1,PRTN3,CTSD,MMP8,CEACAM8,CST8,LGALS3,CTSV,CCN3,LYZ,LGALS3BP,BPI,A1BG,LCN1,CSTA,ANXA3,LMBR1L,S100A11,CSTB,S100B,S100A1,S100P,CAMP,DEFA4,RNASE3,RNASE2,CST1,CST5,CST2,CST6,TRIM72,S100Z,LAMP1,GZF1,FPR3,CAV3,SLPI,CSTL1,CTSL,CTSB,ANXA2,ANXA6,TES,AHNAK2,MPEG1,S100A14,S100A16,S100A3,S100A4,S100A5,S100A6,S100A7,S100A7L2,S100A7A,S100A…
STRING clusters	CL:20504	Mixed, incl. Neuron fate commitment, and Regulation of beta-cell development	105	2.20695	top	1.89e-05	ks	9606.ENSP00000216200,9606.ENSP00000230321,9606.ENSP00000230658,9606.ENSP00000234091,9606.ENSP00000234198,9606.ENSP00000242462,9606.ENSP00000242994,9606.ENSP00000258106,9606.ENSP00000260653,9606.ENSP00000261731,9606.ENSP00000261980,9606.ENSP00000263726,9606.ENSP00000266744,9606.ENSP00000270061,9606.ENSP00000272937,9606.ENSP00000275461,9606.ENSP00000281321,9606.ENSP00000283268,9606.ENSP00000290759,…	PVALB,MDFI,ISL1,ID2,DLX2,NEUROG3,NEUROD4,EMX1,SIX3,LHX5,VSX2,LHX4,ASCL1,SSBP4,HES6,FERD3L,POU4F2,FEZF2,ISL2,NEUROD1,NKX6-1,NEUROD6,FOXN4,NHLH1,ONECUT1,OTP,FOXA3,GSX1,SOX14,NXNL1,CALB2,SP3,INSM1,NEUROG2,NEUROG1,BHLHE22,GSX2,MSC,SOX11,DTX2,MAFA,SIX6,POU3F2,SOX1,RFX6,PRDM8,LMX1A,RBPJL,NR4A2,ASCL4,TMEM215,FABP7,RFX4,GAD1,ZBTB18,DMBX1,DLX1,POU3F3,OTX1,LHX9,OLIG3,NKX6-2,SIM1,PITX3,BARHL2,LMO4,SSBP3,LHX…
STRING clusters	CL:20507	Mixed, incl. Neuron fate commitment, and Maturity onset diabetes of the young	83	2.38505	top	1.96e-05	ks	9606.ENSP00000216200,9606.ENSP00000230658,9606.ENSP00000234198,9606.ENSP00000242462,9606.ENSP00000242994,9606.ENSP00000258106,9606.ENSP00000260653,9606.ENSP00000261731,9606.ENSP00000261980,9606.ENSP00000263726,9606.ENSP00000266744,9606.ENSP00000270061,9606.ENSP00000281321,9606.ENSP00000283268,9606.ENSP00000290759,9606.ENSP00000295886,9606.ENSP00000297142,9606.ENSP00000299162,9606.ENSP00000302630,…	PVALB,ISL1,DLX2,NEUROG3,NEUROD4,EMX1,SIX3,LHX5,VSX2,LHX4,ASCL1,SSBP4,POU4F2,FEZF2,ISL2,NKX6-1,NEUROD6,FOXN4,ONECUT1,OTP,FOXA3,GSX1,SOX14,CALB2,INSM1,NEUROG2,NEUROG1,GSX2,SOX11,DTX2,MAFA,SIX6,POU3F2,SOX1,RFX6,LMX1A,RBPJL,NR4A2,FABP7,RFX4,GAD1,DLX1,POU3F3,LHX9,OLIG3,NKX6-2,SIM1,PITX3,BARHL2,LMO4,SSBP3,LHX3,ZNF503,MAFB,LHX2,ATOH7,PTF1A,NKX2-2,POU4F1,PAX4,PDX1,TBR1,LHX6,FOXB1,FOXA2,SATB2,SP8,FEZF1,FA…
STRING clusters	CL:20428	Homeobox protein, antennapedia type, and Homeobox protein HXA9/HXB9/HXC9	15	5.18585	top	2.86e-05	afc	9606.ENSP00000040584,9606.ENSP00000222726,9606.ENSP00000222728,9606.ENSP00000239151,9606.ENSP00000239165,9606.ENSP00000242159,9606.ENSP00000243108,9606.ENSP00000307321,9606.ENSP00000309336,9606.ENSP00000328928,9606.ENSP00000399808,9606.ENSP00000420009,9606.ENSP00000423861,9606.ENSP00000446680,9606.ENSP00000476742	HOXC8,HOXA5,HOXA6,HOXB5,HOXB7,HOXA7,HOXC6,HOXC10,HOXC5,HOXB4,HOXC4,HOXB6,HOXC9,HOXC11,V9GYH0_HUMAN
STRING clusters	CL:29791	Mostly uncharacterized, incl. GTPase GIMA/IAN/Toc, and Zinc finger protein	108	2.46001	top	2.86e-05	ks	9606.ENSP00000085068,9606.ENSP00000205194,9606.ENSP00000214869,9606.ENSP00000219069,9606.ENSP00000221665,9606.ENSP00000222329,9606.ENSP00000223293,9606.ENSP00000247930,9606.ENSP00000250916,9606.ENSP00000264198,9606.ENSP00000266025,9606.ENSP00000266068,9606.ENSP00000266077,9606.ENSP00000272647,9606.ENSP00000278505,9606.ENSP00000290291,9606.ENSP00000290943,9606.ENSP00000291582,9606.ENSP00000292431,…	ISOC2,NAT14,TMED1,ZNF263,FIZ1,ERF,GIMAP2,ZNF777,KLF16,MUL1,TMEM115,GMEB2,SLC2A4RG,AMMECR1L,ENDOD1,OGFR,ANKRD18B,AIRE,NACC1,ZFPL1,GMEB1,RNF25,GBX1,E4F1,GIMAP1,C7orf33,ZNF467,GIMAP8,ZNF408,RNF26,ARFGAP1,GIMAP7,TMEM11,ZNF784,ZNF579,SLC26A10,RFFL,ZNF534,ZNF775,ZGPAT,RAX,ZNF212,CRYGN,BRAT1,ZNF564,ZNF395,ZBED6CL,FILIP1L,ZBTB45,PCNX3,ATP13A1,DNAJC14,AIG1,GIMAP5,LRRC61,SCAF1,GPATCH3,R3HDM4,C1orf131,ARMH3…
STRING clusters	CL:121	Eukaryotic Translation Elongation, and This family consists of several GAGE and XAGE proteins which are found exclusively in humans. The function of this family is unknown although they have been implicated in human cancers (PMID:11992404)	126	1.58565	top	4.13e-05	ks	9606.ENSP00000217182,9606.ENSP00000224073,9606.ENSP00000225430,9606.ENSP00000230050,9606.ENSP00000235349,9606.ENSP00000250784,9606.ENSP00000258955,9606.ENSP00000259469,9606.ENSP00000262584,9606.ENSP00000268661,9606.ENSP00000270625,9606.ENSP00000272317,9606.ENSP00000274242,9606.ENSP00000278572,9606.ENSP00000292574,9606.ENSP00000292586,9606.ENSP00000294189,9606.ENSP00000296674,9606.ENSP00000298283,…	EEF1A2,EDF1,RPL19,RPS12,PRAMEF4,RPS4Y1,RSAD1,RPL35,RPL8,RPL3L,RPS11,RPS27A,RPL37,RPS3,CCDC105,MRNIP,RPL29,RPS23,RPL10L,ARL6IP1,RPL13,RPL15,DAPL1,RPL38,RPL4,RPS15A,TUFM,RPS27L,EEF1G,MRPL12,EEF1A1,RPL7,MRPL20,RPS2,RPS21,RPL3,RPL36AL,RPL27A,RPL21,RPLP1,RPS3A,RPL22L1,RPL22,PPP1R26,RPL12,RPL39,AKNAD1,RPL5,CXorf66,SERBP1,BTF3L4,RPL7A,RPS4X,RPL10A,WDR31,HABP4,HMGN4,RPS16,BTF3,RPS9,RPL13A,EEF1B2,RPL24,RP…
STRING clusters	CL:156	Viral mRNA Translation	76	2.00868	top	4.37e-05	ks	9606.ENSP00000225430,9606.ENSP00000230050,9606.ENSP00000259469,9606.ENSP00000262584,9606.ENSP00000272317,9606.ENSP00000274242,9606.ENSP00000294189,9606.ENSP00000296674,9606.ENSP00000298283,9606.ENSP00000307889,9606.ENSP00000309334,9606.ENSP00000309830,9606.ENSP00000311430,9606.ENSP00000318646,9606.ENSP00000339795,9606.ENSP00000341885,9606.ENSP00000345957,9606.ENSP00000346001,9606.ENSP00000346012,…	RPL19,RPS12,RPL35,RPL8,RPS27A,RPL37,RPL29,RPS23,RPL10L,RPL13,RPL15,RPL38,RPL4,RPS15A,RPL7,RPS2,RPS21,RPL3,RPL36AL,RPL27A,RPL21,RPLP1,RPS3A,RPL22,RPL12,RPL39,SERBP1,RPL7A,RPS4X,RPL10A,RPS16,RPS9,RPL13A,RPL24,RPL34,RPS29,RPL14,RPS8,RPS14,RPL31,RPSA,RPL6,RPL36A,RPL10,RPS24,RPL32,RPL37A,RPL23,RACK1,RPL30,RPL26L1,RPS20,RPLP2,FAU,RPS25,RPS13,RPL18,RPLP0,RPL28,H3BNC9_HUMAN,RPL17-C18orf32,RPL26,RPL17,RPL…
STRING clusters	CL:159	Viral mRNA Translation	71	2.22354	top	4.62e-05	ks	9606.ENSP00000225430,9606.ENSP00000230050,9606.ENSP00000259469,9606.ENSP00000262584,9606.ENSP00000272317,9606.ENSP00000274242,9606.ENSP00000294189,9606.ENSP00000296674,9606.ENSP00000298283,9606.ENSP00000307889,9606.ENSP00000309334,9606.ENSP00000309830,9606.ENSP00000311430,9606.ENSP00000318646,9606.ENSP00000339795,9606.ENSP00000341885,9606.ENSP00000345957,9606.ENSP00000346001,9606.ENSP00000346012,…	RPL19,RPS12,RPL35,RPL8,RPS27A,RPL37,RPL29,RPS23,RPL10L,RPL13,RPL15,RPL38,RPL4,RPS15A,RPL7,RPS2,RPS21,RPL3,RPL36AL,RPL27A,RPL21,RPLP1,RPL22,RPL12,RPL39,RPL7A,RPS4X,RPL10A,RPS16,RPS9,RPL13A,RPL24,RPL34,RPS29,RPL14,RPS8,RPS14,RPL31,RPSA,RPL6,RPL36A,RPL10,RPS24,RPL32,RPL37A,RPL23,RACK1,RPL30,RPL26L1,RPS20,RPLP2,FAU,RPS25,RPS13,RPL18,RPLP0,RPL28,RPL26,RPL17,RPL36,RPL27,RPS15,RPS19,RPS28,RPS5,RPS10,RPL…
STRING clusters	CL:162	Cytoplasmic ribosomal proteins	66	2.33626	top	4.68e-05	ks	9606.ENSP00000225430,9606.ENSP00000230050,9606.ENSP00000259469,9606.ENSP00000262584,9606.ENSP00000272317,9606.ENSP00000274242,9606.ENSP00000294189,9606.ENSP00000296674,9606.ENSP00000307889,9606.ENSP00000309334,9606.ENSP00000309830,9606.ENSP00000311430,9606.ENSP00000318646,9606.ENSP00000339795,9606.ENSP00000341885,9606.ENSP00000345957,9606.ENSP00000346001,9606.ENSP00000346015,9606.ENSP00000346027,…	RPL19,RPS12,RPL35,RPL8,RPS27A,RPL37,RPL29,RPS23,RPL13,RPL15,RPL38,RPL4,RPS15A,RPL7,RPS2,RPS21,RPL3,RPL27A,RPL21,RPLP1,RPL22,RPL12,RPL39,RPL7A,RPS4X,RPL10A,RPS16,RPS9,RPL13A,RPL24,RPL34,RPS29,RPL14,RPS8,RPS14,RPL31,RPSA,RPL6,RPL36A,RPL10,RPS24,RPL32,RPL37A,RPL23,RPL30,RPS20,RPLP2,FAU,RPS25,RPS13,RPL18,RPLP0,RPL28,RPL26,RPL17,RPL36,RPS15,RPS19,RPS28,RPS5,RPS10,RPL9,RPS7,RPL35A,RPS17,RPS27
STRING clusters	CL:20390	Homeobox protein, antennapedia type, conserved site, and Proximal/distal pattern formation	34	3.63609	top	4.68e-05	ks	9606.ENSP00000006015,9606.ENSP00000040584,9606.ENSP00000222718,9606.ENSP00000222726,9606.ENSP00000222728,9606.ENSP00000239144,9606.ENSP00000239151,9606.ENSP00000239165,9606.ENSP00000242159,9606.ENSP00000243108,9606.ENSP00000272369,9606.ENSP00000283921,9606.ENSP00000291547,9606.ENSP00000307321,9606.ENSP00000309336,9606.ENSP00000309439,9606.ENSP00000328928,9606.ENSP00000331741,9606.ENSP00000343619,…	HOXA11,HOXC8,HOXA2,HOXA5,HOXA6,HOXB8,HOXB5,HOXB7,HOXA7,HOXC6,MEIS1,HOXA10,PKNOX1,HOXC10,HOXC5,HOXB9,HOXB4,HOXB2,HOXA9,LMX1B,HOXB1,PBX3,PBX2,HOXC4,PBX1,HOXB3,HOXB6,HOXC9,HOXC11,MEIS2,V9GYH0_HUMAN,HOXA4,HOXA3,HOXA13
STRING clusters	CL:130	Eukaryotic Translation Elongation, and This family consists of several GAGE and XAGE proteins which are found exclusively in humans. The function of this family is unknown although they have been implicated in human cancers (PMID:11992404)	118	1.66731	top	4.72e-05	ks	9606.ENSP00000217182,9606.ENSP00000224073,9606.ENSP00000225430,9606.ENSP00000230050,9606.ENSP00000250784,9606.ENSP00000258955,9606.ENSP00000259469,9606.ENSP00000262584,9606.ENSP00000268661,9606.ENSP00000270625,9606.ENSP00000272317,9606.ENSP00000274242,9606.ENSP00000278572,9606.ENSP00000292574,9606.ENSP00000292586,9606.ENSP00000294189,9606.ENSP00000296674,9606.ENSP00000298283,9606.ENSP00000306788,…	EEF1A2,EDF1,RPL19,RPS12,RPS4Y1,RSAD1,RPL35,RPL8,RPL3L,RPS11,RPS27A,RPL37,RPS3,CCDC105,MRNIP,RPL29,RPS23,RPL10L,ARL6IP1,RPL13,RPL15,DAPL1,RPL38,RPL4,RPS15A,TUFM,RPS27L,EEF1G,MRPL12,EEF1A1,RPL7,MRPL20,RPS2,RPS21,RPL3,RPL36AL,RPL27A,RPL21,RPLP1,RPS3A,RPL22L1,RPL22,PPP1R26,RPL12,RPL39,AKNAD1,RPL5,CXorf66,SERBP1,RPL7A,RPS4X,RPL10A,WDR31,HABP4,HMGN4,RPS16,RPS9,RPL13A,EEF1B2,RPL24,RPL34,RPS29,RPL14,RPS8…
STRING clusters	CL:125	Eukaryotic Translation Elongation, and This family consists of several GAGE and XAGE proteins which are found exclusively in humans. The function of this family is unknown although they have been implicated in human cancers (PMID:11992404)	124	1.6009	top	5.51e-05	ks	9606.ENSP00000217182,9606.ENSP00000224073,9606.ENSP00000225430,9606.ENSP00000230050,9606.ENSP00000250784,9606.ENSP00000258955,9606.ENSP00000259469,9606.ENSP00000262584,9606.ENSP00000268661,9606.ENSP00000270625,9606.ENSP00000272317,9606.ENSP00000274242,9606.ENSP00000278572,9606.ENSP00000292574,9606.ENSP00000292586,9606.ENSP00000294189,9606.ENSP00000296674,9606.ENSP00000298283,9606.ENSP00000306788,…	EEF1A2,EDF1,RPL19,RPS12,RPS4Y1,RSAD1,RPL35,RPL8,RPL3L,RPS11,RPS27A,RPL37,RPS3,CCDC105,MRNIP,RPL29,RPS23,RPL10L,ARL6IP1,RPL13,RPL15,DAPL1,RPL38,RPL4,RPS15A,TUFM,RPS27L,EEF1G,MRPL12,EEF1A1,RPL7,MRPL20,RPS2,RPS21,RPL3,RPL36AL,RPL27A,RPL21,RPLP1,RPS3A,RPL22L1,RPL22,PPP1R26,RPL12,RPL39,AKNAD1,RPL5,CXorf66,SERBP1,BTF3L4,RPL7A,RPS4X,RPL10A,WDR31,HABP4,HMGN4,RPS16,BTF3,RPS9,RPL13A,EEF1B2,RPL24,RPL34,RPS2…
STRING clusters	CL:140	Eukaryotic Translation Elongation, and Sec61 translocon complex	116	1.71239	top	6.85e-05	ks	9606.ENSP00000217182,9606.ENSP00000224073,9606.ENSP00000225430,9606.ENSP00000230050,9606.ENSP00000250784,9606.ENSP00000258955,9606.ENSP00000259469,9606.ENSP00000262584,9606.ENSP00000268661,9606.ENSP00000270625,9606.ENSP00000272317,9606.ENSP00000274242,9606.ENSP00000278572,9606.ENSP00000292574,9606.ENSP00000292586,9606.ENSP00000294189,9606.ENSP00000296674,9606.ENSP00000298283,9606.ENSP00000306788,…	EEF1A2,EDF1,RPL19,RPS12,RPS4Y1,RSAD1,RPL35,RPL8,RPL3L,RPS11,RPS27A,RPL37,RPS3,CCDC105,MRNIP,RPL29,RPS23,RPL10L,ARL6IP1,RPL13,RPL15,RPL38,RPL4,RPS15A,TUFM,RPS27L,EEF1G,MRPL12,EEF1A1,RPL7,MRPL20,RPS2,RPS21,RPL3,RPL36AL,RPL27A,RPL21,RPLP1,RPS3A,RPL22L1,RPL22,PPP1R26,RPL12,RPL39,AKNAD1,RPL5,CXorf66,SERBP1,RPL7A,RPS4X,RPL10A,WDR31,HMGN4,RPS16,RPS9,RPL13A,EEF1B2,RPL24,RPL34,RPS29,RPL14,RPS8,RPS14,RPL36…
STRING clusters	CL:165	Cytoplasmic ribosomal proteins	61	2.51874	top	8.78e-05	ks	9606.ENSP00000225430,9606.ENSP00000230050,9606.ENSP00000259469,9606.ENSP00000262584,9606.ENSP00000272317,9606.ENSP00000274242,9606.ENSP00000294189,9606.ENSP00000296674,9606.ENSP00000307889,9606.ENSP00000309334,9606.ENSP00000309830,9606.ENSP00000311430,9606.ENSP00000318646,9606.ENSP00000339795,9606.ENSP00000341885,9606.ENSP00000345957,9606.ENSP00000346001,9606.ENSP00000346015,9606.ENSP00000346027,…	RPL19,RPS12,RPL35,RPL8,RPS27A,RPL37,RPL29,RPS23,RPL13,RPL15,RPL38,RPL4,RPS15A,RPL7,RPS2,RPS21,RPL3,RPL27A,RPL21,RPLP1,RPL12,RPL39,RPL7A,RPS4X,RPL10A,RPS16,RPS9,RPL13A,RPL24,RPL34,RPS29,RPL14,RPS8,RPS14,RPSA,RPL6,RPL10,RPS24,RPL32,RPL23,RPL30,RPS20,RPLP2,FAU,RPS25,RPS13,RPL18,RPLP0,RPL28,RPL26,RPL36,RPS15,RPS19,RPS28,RPS5,RPS10,RPL9,RPS7,RPL35A,RPS17,RPS27
STRING clusters	CL:18397	Mixed, incl. Basic-leucine zipper domain, and Host-pathogen interaction of human coronaviruses - MAPK signaling	98	1.88183	top	0.00013	ks	9606.ENSP00000056233,9606.ENSP00000178640,9606.ENSP00000211287,9606.ENSP00000215631,9606.ENSP00000215659,9606.ENSP00000226004,9606.ENSP00000229795,9606.ENSP00000239223,9606.ENSP00000239938,9606.ENSP00000240100,9606.ENSP00000241014,9606.ENSP00000242480,9606.ENSP00000245919,9606.ENSP00000248553,9606.ENSP00000252506,9606.ENSP00000252818,9606.ENSP00000253055,9606.ENSP00000261845,9606.ENSP00000264110,…	NFE2L3,MAP2K5,MAPK13,GADD45B,MAPK12,DUSP3,MAPK14,DUSP1,EGR1,DUSP4,MAPK8IP1,EGR2,FOSB,HSPB1,GADD45G,JUND,MAP3K10,MAPK6,ATF2,FOSL2,MAP3K13,JDP2,DUSP11,CSRNP1,AKAP6,PTPRR,KLF10,DUSP2,SHROOM3,SNRK,DUSP16,NAB2,HSPB2,JUNB,CEBPB,FOS,PTPN7,MAP3K11,FOSL1,MAPK7,EGR3,PPM1A,MAPK8IP2,MAPK11,ATF4,NAB1,ARL4C,SKOR1,ATF3,MAFK,MAP2K3,DLG1,DUSP9,CREB5,MAFG,PTPN5,NFE2L1,DUSP10,MAPKAPK2,IER5,DUSP12,DUSP5,GADD45A,JUN,…
STRING clusters	CL:118	Eukaryotic Translation Elongation, and This family consists of several GAGE and XAGE proteins which are found exclusively in humans. The function of this family is unknown although they have been implicated in human cancers (PMID:11992404)	131	1.49436	top	0.00021	ks	9606.ENSP00000217182,9606.ENSP00000224073,9606.ENSP00000225430,9606.ENSP00000230050,9606.ENSP00000235349,9606.ENSP00000250784,9606.ENSP00000258955,9606.ENSP00000259469,9606.ENSP00000262584,9606.ENSP00000268661,9606.ENSP00000270625,9606.ENSP00000272317,9606.ENSP00000274242,9606.ENSP00000278572,9606.ENSP00000292574,9606.ENSP00000292586,9606.ENSP00000294189,9606.ENSP00000296674,9606.ENSP00000298283,…	EEF1A2,EDF1,RPL19,RPS12,PRAMEF4,RPS4Y1,RSAD1,RPL35,RPL8,RPL3L,RPS11,RPS27A,RPL37,RPS3,CCDC105,MRNIP,RPL29,RPS23,RPL10L,ARL6IP1,RPL13,RPL15,DAPL1,RPL38,RPL4,RPS15A,TUFM,RPS27L,EEF1G,MRPL12,EEF1A1,RPL7,MRPL20,RPS2,RPS21,RPL3,RPL36AL,RPL27A,RPL21,RPLP1,RPS3A,RPL22L1,RPL22,PPP1R26,HMGN5,RPL12,HMGN2,RPL39,AKNAD1,RPL5,CXorf66,SERBP1,BTF3L4,RPL7A,RPS4X,RPL10A,WDR31,HABP4,HMGN4,RPS16,BTF3,HMGN1,RPS9,RPL1…
STRING clusters	CL:143	Viral mRNA Translation, and Sec61 translocon complex	108	1.64578	top	0.00032	ks	9606.ENSP00000224073,9606.ENSP00000225430,9606.ENSP00000230050,9606.ENSP00000250784,9606.ENSP00000258955,9606.ENSP00000259469,9606.ENSP00000262584,9606.ENSP00000268661,9606.ENSP00000270625,9606.ENSP00000272317,9606.ENSP00000274242,9606.ENSP00000278572,9606.ENSP00000292574,9606.ENSP00000292586,9606.ENSP00000294189,9606.ENSP00000296674,9606.ENSP00000298283,9606.ENSP00000306788,9606.ENSP00000307889,…	EDF1,RPL19,RPS12,RPS4Y1,RSAD1,RPL35,RPL8,RPL3L,RPS11,RPS27A,RPL37,RPS3,CCDC105,MRNIP,RPL29,RPS23,RPL10L,ARL6IP1,RPL13,RPL15,RPL38,RPL4,RPS15A,TUFM,RPS27L,MRPL12,RPL7,MRPL20,RPS2,RPS21,RPL3,RPL36AL,RPL27A,RPL21,RPLP1,RPS3A,RPL22L1,RPL22,PPP1R26,RPL12,RPL39,AKNAD1,RPL5,CXorf66,SERBP1,RPL7A,RPS4X,RPL10A,WDR31,HMGN4,RPS16,RPS9,RPL13A,RPL24,RPL34,RPS29,RPL14,RPS8,RPS14,RPL36A-HNRNPH2,RPL31,RPSA,RPL39L…
STRING clusters	CL:29792	Mixed, incl. GTPase GIMA/IAN/Toc, and Zinc finger protein	64	2.83121	top	0.00039	ks	9606.ENSP00000085068,9606.ENSP00000205194,9606.ENSP00000219069,9606.ENSP00000221665,9606.ENSP00000222329,9606.ENSP00000223293,9606.ENSP00000247930,9606.ENSP00000250916,9606.ENSP00000266068,9606.ENSP00000266077,9606.ENSP00000291582,9606.ENSP00000292431,9606.ENSP00000294409,9606.ENSP00000297537,9606.ENSP00000302833,9606.ENSP00000304071,9606.ENSP00000304769,9606.ENSP00000305107,9606.ENSP00000315474,…	ISOC2,NAT14,ZNF263,FIZ1,ERF,GIMAP2,ZNF777,KLF16,GMEB2,SLC2A4RG,AIRE,NACC1,GMEB1,GBX1,GIMAP1,C7orf33,ZNF467,GIMAP8,GIMAP7,ZNF784,ZNF579,SLC26A10,ZNF534,ZNF775,RAX,ZNF212,CRYGN,ZNF564,ZNF395,ZBED6CL,FILIP1L,ZBTB45,AIG1,GIMAP5,LRRC61,SCAF1,R3HDM4,ZNF341,NUDT10,ZNF425,IFNW1,FBXL19,ZNF768,C6orf163,ASB10,PRR12,ZNF783,HID1,USP40,KRBA1,WDR86,GIMAP4,ZNF398,ZNF668,CCDC9B,ZNF865,ZNF628,ZNF316,ZNF282,GIMAP1-…
STRING clusters	CL:33326	Mixed, incl. Hypermobility syndrome, and Leucine Rich repeat	6	6.64884	top	0.00039	afc	9606.ENSP00000272139,9606.ENSP00000292524,9606.ENSP00000345024,9606.ENSP00000364482,9606.ENSP00000407685,9606.ENSP00000434849	C1orf35,LRRC14,GLI4,STK19,TNXB,LRRC24
STRING clusters	CL:30364	Mixed, incl. Hermansky-Pudlak syndrome 7, and Vacuolar sorting protein 9 (VPS9) domain	5	7.02236	top	0.00043	afc	9606.ENSP00000268676,9606.ENSP00000289805,9606.ENSP00000374037,9606.ENSP00000457625,9606.ENSP00000462996	DEF8,SPATA2L,VPS9D1,DBNDD1,SPATA33
STRING clusters	CL:20085	Mixed, incl. Tetraspanin/Peripherin, and Bone cancer	82	2.2158	top	0.00047	ks	9606.ENSP00000011898,9606.ENSP00000167588,9606.ENSP00000198536,9606.ENSP00000216211,9606.ENSP00000219782,9606.ENSP00000221992,9606.ENSP00000227155,9606.ENSP00000227880,9606.ENSP00000231009,9606.ENSP00000253719,9606.ENSP00000257910,9606.ENSP00000260408,9606.ENSP00000263735,9606.ENSP00000264031,9606.ENSP00000264234,9606.ENSP00000266269,9606.ENSP00000270560,9606.ENSP00000291009,9606.ENSP00000292401,…	TSPAN9,KRT20,PILRA,UPK3A,MAZ,CEACAM5,CD82,SLC15A3,GZMK,NAPSA,TSPAN31,ADAM10,EPCAM,UPK2,UPK1B,PATZ1,TM4SF5,PIP,AZGP1,RNF149,TGM4,CDCP1,CCDC136,ZNF319,TM4SF1,ALCAM,TSPAN17,KLK3,TRAF7,ETV4,ACPP,CD6,CD37,KRT7,UPK3B,C17orf97,KRT19,SLC45A3,DDR2,IGSF8,TSPAN2,PTGFR,FAM210B,NPDC1,TSPAN1,TSPAN14,TSPAN15,SPDEF,TMEM8B,NKX3-1,CDX2,CD99,SDCBP2,CD9,KRT18,PTGFRN,AFP,TSPAN4,COLEC12,PILRB,EWSR1,ZBTB7B,B4E171_HUMAN…
STRING clusters	CL:166	Cytoplasmic ribosomal proteins	53	2.7076	top	0.00082	ks	9606.ENSP00000225430,9606.ENSP00000259469,9606.ENSP00000262584,9606.ENSP00000272317,9606.ENSP00000274242,9606.ENSP00000294189,9606.ENSP00000296674,9606.ENSP00000307889,9606.ENSP00000309334,9606.ENSP00000311430,9606.ENSP00000339795,9606.ENSP00000341885,9606.ENSP00000345957,9606.ENSP00000346001,9606.ENSP00000346015,9606.ENSP00000346027,9606.ENSP00000346037,9606.ENSP00000354739,9606.ENSP00000361076,…	RPL19,RPL35,RPL8,RPS27A,RPL37,RPL29,RPS23,RPL13,RPL15,RPL4,RPL7,RPS2,RPS21,RPL3,RPL27A,RPL21,RPLP1,RPL12,RPL7A,RPS4X,RPL10A,RPS16,RPS9,RPL13A,RPL24,RPL34,RPS29,RPL14,RPS8,RPS14,RPSA,RPL10,RPS24,RPL32,RPL23,RPLP2,FAU,RPS25,RPS13,RPL18,RPLP0,RPL28,RPL26,RPL36,RPS15,RPS19,RPS28,RPS5,RPL9,RPS7,RPL35A,RPS17,RPS27
STRING clusters	CL:27972	Mixed, incl. Regulation of growth hormone activity, and Negative regulation of myeloid dendritic cell activation	5	6.80938	top	0.0009	afc	9606.ENSP00000182290,9606.ENSP00000319231,9606.ENSP00000369948,9606.ENSP00000406541,9606.ENSP00000488024	TSPAN32,PHLDA2,SLC22A18,C11orf21,SLC22A18AS
STRING clusters	CL:29925	Mostly uncharacterized, incl. Negative regulation of defense response to virus, and Opioid growth factor receptor	27	3.28377	top	0.00099	ks	9606.ENSP00000214869,9606.ENSP00000264198,9606.ENSP00000266025,9606.ENSP00000278505,9606.ENSP00000290291,9606.ENSP00000294258,9606.ENSP00000295704,9606.ENSP00000301727,9606.ENSP00000309606,9606.ENSP00000312439,9606.ENSP00000314615,9606.ENSP00000319992,9606.ENSP00000332013,9606.ENSP00000339637,9606.ENSP00000347931,9606.ENSP00000349877,9606.ENSP00000354645,9606.ENSP00000359698,9606.ENSP00000360360,…	TMED1,MUL1,TMEM115,ENDOD1,OGFR,ZFPL1,RNF25,E4F1,ZNF408,RNF26,ARFGAP1,TMEM11,ZGPAT,BRAT1,PCNX3,ATP13A1,GPATCH3,UBTD1,CT47B1,ZBTB48,STK11IP,MOGS,NR6A1,TMEM33,TMEM101,NATD1,TMEM222
STRING clusters	CL:114	Mixed, incl. Eukaryotic Translation Elongation, and This family consists of several GAGE and XAGE proteins which are found exclusively in humans. The function of this family is unknown although they have been implicated in human cancers (PMID:11992404)	143	1.33613	top	0.0012	ks	9606.ENSP00000217182,9606.ENSP00000217456,9606.ENSP00000220058,9606.ENSP00000224073,9606.ENSP00000225430,9606.ENSP00000230050,9606.ENSP00000235349,9606.ENSP00000250784,9606.ENSP00000258955,9606.ENSP00000259469,9606.ENSP00000262584,9606.ENSP00000264263,9606.ENSP00000268661,9606.ENSP00000270625,9606.ENSP00000272317,9606.ENSP00000274242,9606.ENSP00000278572,9606.ENSP00000287042,9606.ENSP00000288022,…	EEF1A2,APMAP,MTFMT,EDF1,RPL19,RPS12,PRAMEF4,RPS4Y1,RSAD1,RPL35,RPL8,GFM1,RPL3L,RPS11,RPS27A,RPL37,RPS3,KCNS2,PDF,EIF5B,CCDC105,MRNIP,RPL29,METAP1,RPS23,RPL10L,ARL6IP1,RPL13,RPL15,DAPL1,RPL38,RPL4,TSFM,KCNG2,RPS15A,TUFM,METAP2,RPS27L,EEF1G,MRPL12,ATP5IF1,EEF1A1,RPL7,MRPL20,RPS2,RPS21,RPL3,RPL36AL,RPL27A,RPL21,RPLP1,RPS3A,RPL22L1,RPL22,PPP1R26,HMGN5,RPL12,HMGN2,RPL39,AKNAD1,RPL5,CXorf66,SERBP1,BTF3…
STRING clusters	CL:18501	Mixed, incl. Basic-leucine zipper domain, and Early growth response, N-terminal	46	2.79955	top	0.0019	ks	9606.ENSP00000056233,9606.ENSP00000215631,9606.ENSP00000239223,9606.ENSP00000239938,9606.ENSP00000242480,9606.ENSP00000245919,9606.ENSP00000252506,9606.ENSP00000252818,9606.ENSP00000264110,9606.ENSP00000264716,9606.ENSP00000267569,9606.ENSP00000273153,9606.ENSP00000285407,9606.ENSP00000300131,9606.ENSP00000303315,9606.ENSP00000305422,9606.ENSP00000306245,9606.ENSP00000310170,9606.ENSP00000318057,…	NFE2L3,GADD45B,DUSP1,EGR1,EGR2,FOSB,GADD45G,JUND,ATF2,FOSL2,JDP2,CSRNP1,KLF10,NAB2,JUNB,CEBPB,FOS,FOSL1,EGR3,ATF4,NAB1,ARL4C,ATF3,MAFK,CREB5,MAFG,NFE2L1,IER5,DUSP12,GADD45A,JUN,MAP3K4,BACH1,ATF5,ATF7,TRIB3,KLF6,HHAT,NFE2,MAFF,EGR4,DDIT3,IER2,CEBPG,ZFP36,CHAC1
STRING clusters	CL:11005	Mixed, incl. UDP-sugar diphosphatase activity, and tRNA 2-phosphotransferase activity	5	6.68917	top	0.002	afc	9606.ENSP00000279206,9606.ENSP00000320548,9606.ENSP00000349238,9606.ENSP00000378050,9606.ENSP00000411827	NUDT22,DNAJC4,CCDC88B,TRPT1,GPR137
STRING clusters	CL:152	Viral mRNA Translation	81	1.71327	top	0.0021	ks	9606.ENSP00000225430,9606.ENSP00000230050,9606.ENSP00000250784,9606.ENSP00000259469,9606.ENSP00000262584,9606.ENSP00000272317,9606.ENSP00000274242,9606.ENSP00000294189,9606.ENSP00000296674,9606.ENSP00000298283,9606.ENSP00000307889,9606.ENSP00000309334,9606.ENSP00000309830,9606.ENSP00000311430,9606.ENSP00000318646,9606.ENSP00000331019,9606.ENSP00000339795,9606.ENSP00000341885,9606.ENSP00000345957,…	RPL19,RPS12,RPS4Y1,RPL35,RPL8,RPS27A,RPL37,RPL29,RPS23,RPL10L,RPL13,RPL15,RPL38,RPL4,RPS15A,RPS27L,RPL7,RPS2,RPS21,RPL3,RPL36AL,RPL27A,RPL21,RPLP1,RPS3A,RPL22L1,RPL22,RPL12,RPL39,SERBP1,RPL7A,RPS4X,RPL10A,RPS16,RPS9,RPL13A,RPL24,RPL34,RPS29,RPL14,RPS8,RPS14,RPL31,RPSA,RPL39L,RPL6,RPL36A,RPL10,RPS24,RPL32,RPL37A,RPL23,RACK1,RPL30,RPL26L1,RPS20,RPLP2,FAU,RPS25,RPS13,RPL18,RPLP0,RPL28,H3BNC9_HUMAN,R…
STRING clusters	CL:168	Cytoplasmic ribosomal proteins	40	2.84837	top	0.0023	ks	9606.ENSP00000259469,9606.ENSP00000262584,9606.ENSP00000272317,9606.ENSP00000274242,9606.ENSP00000294189,9606.ENSP00000296674,9606.ENSP00000307889,9606.ENSP00000309334,9606.ENSP00000341885,9606.ENSP00000345957,9606.ENSP00000346015,9606.ENSP00000354739,9606.ENSP00000361076,9606.ENSP00000367806,9606.ENSP00000375632,9606.ENSP00000375730,9606.ENSP00000377640,9606.ENSP00000378163,9606.ENSP00000379339,…	RPL35,RPL8,RPS27A,RPL37,RPL29,RPS23,RPL13,RPL15,RPS2,RPS21,RPL27A,RPL12,RPL7A,RPS16,RPS9,RPL13A,RPL24,RPL34,RPS29,RPL14,RPS8,RPS14,RPSA,RPL10,RPL23,RPLP2,FAU,RPS25,RPS13,RPL18,RPLP0,RPL28,RPL26,RPS15,RPS19,RPS5,RPL9,RPL35A,RPS17,RPS27
STRING clusters	CL:20508	Mixed, incl. Neuron fate commitment, and Forebrain regionalization	62	2.26485	top	0.0023	ks	9606.ENSP00000216200,9606.ENSP00000230658,9606.ENSP00000234198,9606.ENSP00000242994,9606.ENSP00000258106,9606.ENSP00000260653,9606.ENSP00000261731,9606.ENSP00000261980,9606.ENSP00000263726,9606.ENSP00000266744,9606.ENSP00000270061,9606.ENSP00000281321,9606.ENSP00000283268,9606.ENSP00000290759,9606.ENSP00000297142,9606.ENSP00000299162,9606.ENSP00000302814,9606.ENSP00000304331,9606.ENSP00000305343,…	PVALB,ISL1,DLX2,NEUROD4,EMX1,SIX3,LHX5,VSX2,LHX4,ASCL1,SSBP4,POU4F2,FEZF2,ISL2,NEUROD6,FOXN4,OTP,GSX1,SOX14,CALB2,NEUROG2,NEUROG1,GSX2,SOX11,SIX6,POU3F2,SOX1,LMX1A,NR4A2,FABP7,GAD1,DLX1,POU3F3,LHX9,OLIG3,SIM1,PITX3,BARHL2,LMO4,SSBP3,LHX3,ZNF503,LHX2,ATOH7,POU4F1,TBR1,LHX6,FOXB1,SATB2,SP8,FEZF1,FAM107A,DBX1,LMO3,HOPX,EMX2,LHX1,SSBP2,PAX6,MYT1L,OTX2,LDB1
STRING clusters	CL:29789	Mostly uncharacterized, incl. CD20-like family, and GTPase GIMA/IAN/Toc	193	1.46761	top	0.0023	ks	9606.ENSP00000016913,9606.ENSP00000085068,9606.ENSP00000205194,9606.ENSP00000214869,9606.ENSP00000216268,9606.ENSP00000216487,9606.ENSP00000216602,9606.ENSP00000219069,9606.ENSP00000219837,9606.ENSP00000221462,9606.ENSP00000221665,9606.ENSP00000222329,9606.ENSP00000223293,9606.ENSP00000225941,9606.ENSP00000244314,9606.ENSP00000247930,9606.ENSP00000250916,9606.ENSP00000254166,9606.ENSP00000261854,…	MS4A12,ISOC2,NAT14,TMED1,ZBED4,RIN3,ZFYVE21,ZNF263,KNOP1,PPP1R37,FIZ1,ERF,GIMAP2,ABI3,IRGC,ZNF777,KLF16,ZNF132,SPPL2A,SLC27A6,ABCA7,MUL1,TMEM115,GMEB2,SLC2A4RG,FAM181A,LYSMD2,PRSS36,AMMECR1L,ADAMTS19,ENDOD1,ABI3BP,SPPL3,OGFR,ANKRD18B,AIRE,NACC1,ZFPL1,GMEB1,RNF25,GBX1,NYAP1,MS4A6E,MS4A5,MS4A8,ZNF646,E4F1,C1QTNF4,GIMAP1,C7orf33,ZNF467,GIMAP8,MAP6,MARCHF3,ZNF408,MS4A10,RNF26,LYSMD3,ARFGAP1,GIMAP7,BI…
STRING clusters	CL:112	Mixed, incl. Eukaryotic Translation Elongation, and This family consists of several GAGE and XAGE proteins which are found exclusively in humans. The function of this family is unknown although they have been implicated in human cancers (PMID:11992404)	147	1.24098	top	0.0024	ks	9606.ENSP00000217182,9606.ENSP00000217456,9606.ENSP00000220058,9606.ENSP00000224073,9606.ENSP00000225430,9606.ENSP00000230050,9606.ENSP00000235349,9606.ENSP00000246868,9606.ENSP00000250784,9606.ENSP00000258955,9606.ENSP00000259469,9606.ENSP00000262584,9606.ENSP00000264263,9606.ENSP00000268206,9606.ENSP00000268661,9606.ENSP00000270625,9606.ENSP00000272317,9606.ENSP00000274242,9606.ENSP00000278572,…	EEF1A2,APMAP,MTFMT,EDF1,RPL19,RPS12,PRAMEF4,SBDS,RPS4Y1,RSAD1,RPL35,RPL8,GFM1,EFL1,RPL3L,RPS11,RPS27A,RPL37,RPS3,KCNS2,PDF,EIF5B,CCDC105,MRNIP,RPL29,METAP1,RPS23,RPL10L,ARL6IP1,RPL13,RPL15,DAPL1,RPL38,RPL4,TSFM,KCNG2,RPS15A,TUFM,METAP2,RPS27L,EEF1G,MRPL12,PRAMEF14,ATP5IF1,EEF1A1,RPL7,MRPL20,RPS2,RPS21,RPL3,RPL36AL,RPL27A,RPL21,RPLP1,RPS3A,RPL22L1,RPL22,PPP1R26,HMGN5,RPL12,HMGN2,RPL39,AKNAD1,RPL5,…
STRING clusters	CL:19397	Signaling by MST1, and Campylobacteriosis	10	5.1906	top	0.0024	afc	9606.ENSP00000262626,9606.ENSP00000278742,9606.ENSP00000296456,9606.ENSP00000296474,9606.ENSP00000301244,9606.ENSP00000301246,9606.ENSP00000319730,9606.ENSP00000342098,9606.ENSP00000414287,9606.ENSP00000421801	HPN,ST14,APEH,MST1R,SPINT2,C19orf33,PRSS8,SPINT1,MST1,HGFAC
STRING clusters	CL:18504	Mixed, incl. Basic region leucin zipper, and Early growth response, N-terminal	32	2.94402	top	0.0025	ks	9606.ENSP00000239223,9606.ENSP00000239938,9606.ENSP00000242480,9606.ENSP00000245919,9606.ENSP00000252818,9606.ENSP00000264110,9606.ENSP00000264716,9606.ENSP00000267569,9606.ENSP00000273153,9606.ENSP00000300131,9606.ENSP00000303315,9606.ENSP00000305422,9606.ENSP00000306245,9606.ENSP00000310170,9606.ENSP00000318057,9606.ENSP00000336790,9606.ENSP00000336894,9606.ENSP00000339754,9606.ENSP00000344352,…	DUSP1,EGR1,EGR2,FOSB,JUND,ATF2,FOSL2,JDP2,CSRNP1,NAB2,JUNB,CEBPB,FOS,FOSL1,EGR3,ATF4,NAB1,ARL4C,ATF3,CREB5,DUSP12,JUN,ATF5,ATF7,TRIB3,KLF6,EGR4,DDIT3,IER2,CEBPG,ZFP36,CHAC1
STRING clusters	CL:29926	Mostly uncharacterized, incl. Opioid growth factor receptor, and Transmembrane protein dislocase activity	14	4.5349	top	0.0025	afc	9606.ENSP00000290291,9606.ENSP00000295704,9606.ENSP00000301727,9606.ENSP00000309606,9606.ENSP00000314615,9606.ENSP00000332013,9606.ENSP00000339637,9606.ENSP00000347931,9606.ENSP00000349877,9606.ENSP00000354645,9606.ENSP00000360360,9606.ENSP00000366902,9606.ENSP00000389383,9606.ENSP00000410992	OGFR,RNF25,E4F1,ZNF408,ARFGAP1,ZGPAT,BRAT1,PCNX3,ATP13A1,GPATCH3,CT47B1,ZBTB48,STK11IP,MOGS
STRING clusters	CL:29870	Mostly uncharacterized, incl. RNA polymerase II, heptapeptide repeat, eukaryotic, and Domain of unknown function DUF4211	11	4.9402	top	0.0026	afc	9606.ENSP00000222329,9606.ENSP00000250916,9606.ENSP00000292431,9606.ENSP00000353769,9606.ENSP00000369666,9606.ENSP00000369777,9606.ENSP00000373575,9606.ENSP00000394510,9606.ENSP00000457715,9606.ENSP00000477706,9606.ENSP00000478557	ERF,KLF16,NACC1,SCAF1,FBXL19,ZNF768,C6orf163,PRR12,ZNF865,ZNF316,ZNF787
STRING clusters	CL:20510	Mixed, incl. Neuron fate commitment, and Forebrain regionalization	57	2.25476	top	0.003	ks	9606.ENSP00000216200,9606.ENSP00000230658,9606.ENSP00000234198,9606.ENSP00000242994,9606.ENSP00000258106,9606.ENSP00000260653,9606.ENSP00000261731,9606.ENSP00000261980,9606.ENSP00000263726,9606.ENSP00000266744,9606.ENSP00000270061,9606.ENSP00000281321,9606.ENSP00000283268,9606.ENSP00000290759,9606.ENSP00000297142,9606.ENSP00000299162,9606.ENSP00000302814,9606.ENSP00000305343,9606.ENSP00000307508,…	PVALB,ISL1,DLX2,NEUROD4,EMX1,SIX3,LHX5,VSX2,LHX4,ASCL1,SSBP4,POU4F2,FEZF2,ISL2,NEUROD6,FOXN4,OTP,SOX14,CALB2,NEUROG2,NEUROG1,GSX2,SOX11,SIX6,POU3F2,SOX1,LMX1A,NR4A2,GAD1,DLX1,POU3F3,LHX9,OLIG3,SIM1,PITX3,BARHL2,LMO4,SSBP3,LHX3,LHX2,ATOH7,POU4F1,TBR1,LHX6,FOXB1,SATB2,SP8,FEZF1,DBX1,LMO3,EMX2,LHX1,SSBP2,PAX6,MYT1L,OTX2,LDB1
STRING clusters	CL:30362	Mixed, incl. Syndactyly-telecanthus-anogenital and renal malformations syndrome, and Pointed domain	12	4.73431	top	0.0034	afc	9606.ENSP00000263346,9606.ENSP00000268676,9606.ENSP00000289805,9606.ENSP00000338673,9606.ENSP00000353344,9606.ENSP00000374037,9606.ENSP00000402949,9606.ENSP00000414150,9606.ENSP00000437872,9606.ENSP00000457625,9606.ENSP00000462996,9606.ENSP00000463533	TCF25,DEF8,SPATA2L,CDK10,ETS2,VPS9D1,CCNQ,ERG,GPRASP2,DBNDD1,SPATA33,KCNH6
STRING clusters	CL:18396	Mixed, incl. Basic-leucine zipper domain, and MAPK signaling pathway	138	1.38484	top	0.0035	ks	9606.ENSP00000056233,9606.ENSP00000178640,9606.ENSP00000211287,9606.ENSP00000215631,9606.ENSP00000215659,9606.ENSP00000226004,9606.ENSP00000229795,9606.ENSP00000239223,9606.ENSP00000239938,9606.ENSP00000240100,9606.ENSP00000241014,9606.ENSP00000242480,9606.ENSP00000245919,9606.ENSP00000245960,9606.ENSP00000248553,9606.ENSP00000248975,9606.ENSP00000252506,9606.ENSP00000252818,9606.ENSP00000253055,…	NFE2L3,MAP2K5,MAPK13,GADD45B,MAPK12,DUSP3,MAPK14,DUSP1,EGR1,DUSP4,MAPK8IP1,EGR2,FOSB,CDC25B,HSPB1,YWHAH,GADD45G,JUND,MAP3K10,MAPK6,PHLPP1,ATF2,YWHAE,FOSL2,MAP3K13,JDP2,CRTC3,DUSP11,CSRNP1,AKAP6,PTPRR,KLF10,DUSP2,SHROOM3,SNRK,DUSP16,NAB2,HSPB2,JUNB,CEBPB,SIK2,FOS,YWHAG,PTPN7,MAP3K11,FOSL1,MAPK7,EGR3,CDC25C,PPM1A,MAPK8IP2,MAPK11,ATF4,NAB1,FOXO3,ARL4C,SGK2,SKOR1,TCL1B,ATF3,MAFK,CRTC1,MAP2K3,DLG1,DUS…
STRING clusters	CL:20258	Mixed, incl. Domain first found in the mice T locus (Brachyury) protein, and Mesenchyme development	64	2.12454	top	0.0036	ks	9606.ENSP00000020945,9606.ENSP00000157600,9606.ENSP00000216513,9606.ENSP00000226382,9606.ENSP00000231121,9606.ENSP00000240328,9606.ENSP00000242261,9606.ENSP00000244050,9606.ENSP00000246080,9606.ENSP00000252997,9606.ENSP00000253968,9606.ENSP00000262041,9606.ENSP00000262426,9606.ENSP00000264162,9606.ENSP00000265340,9606.ENSP00000269216,9606.ENSP00000281047,9606.ENSP00000293894,9606.ENSP00000296946,…	SNAI2,LMCD1,SIX4,PHOX2B,HAND1,TBX2,TWIST1,SNAI1,TCF15,GATA5,BARX1,MEOX2,FOXF1,LCT,PITX1,GATA6,MSGN1,SOX8,TBXT,SOX17,MESP1,SIX2,TBX5,UNCX,MEOX1,NKX2-5,SNAI3,EYA2,MESP2,HAND2,TCF21,ETV3,TBX15,TBX18,RIPPLY2,TLX1,PAX2,FOXD3,EYA3,FOXH1,NKX3-2,LOXL2,SHOX2,PAX3,TBX6,SOX10,PAX1,ZFPM2,TBX20,EOMES,OSR2,EYA4,GATA4,MIXL1,FOXD1,DACH1,IRX4,TWIST2,FOXC1,SIX1,PITX2,TBX4,EYA1,FOXF2
STRING clusters	CL:32620	16p11.2 proximal deletion syndrome, and Myeloid leukemia factor	12	4.70255	top	0.0036	afc	9606.ENSP00000203630,9606.ENSP00000255409,9606.ENSP00000279392,9606.ENSP00000300575,9606.ENSP00000311447,9606.ENSP00000327506,9606.ENSP00000367197,9606.ENSP00000369863,9606.ENSP00000381821,9606.ENSP00000457492,9606.ENSP00000481917,9606.ENSP00000482870	MLF2,CHI3L1,HIRIP3,C16orf92,ASPHD1,C16orf54,SCGN,TLCD3B,YPEL3,TMEM219,SEZ6L2,DOC2A
STRING clusters	CL:32564	Mixed, incl. Rhomboid serine protease, and Leucine rich adaptor protein	6	6.00869	top	0.004	afc	9606.ENSP00000308354,9606.ENSP00000312318,9606.ENSP00000319726,9606.ENSP00000322775,9606.ENSP00000381782,9606.ENSP00000431459	TIGD3,ZNRD2,FRMD8,RHBDF2,SLC25A45,FAM89B
STRING clusters	CL:20260	Heart development, and Somitogenesis	36	2.82417	top	0.0042	ks	9606.ENSP00000157600,9606.ENSP00000231121,9606.ENSP00000246080,9606.ENSP00000252997,9606.ENSP00000253968,9606.ENSP00000262041,9606.ENSP00000262426,9606.ENSP00000264162,9606.ENSP00000265340,9606.ENSP00000269216,9606.ENSP00000281047,9606.ENSP00000296946,9606.ENSP00000297316,9606.ENSP00000300057,9606.ENSP00000309913,9606.ENSP00000314480,9606.ENSP00000321684,9606.ENSP00000327758,9606.ENSP00000342392,…	LMCD1,HAND1,TCF15,GATA5,BARX1,MEOX2,FOXF1,LCT,PITX1,GATA6,MSGN1,TBXT,SOX17,MESP1,TBX5,UNCX,MEOX1,NKX2-5,MESP2,HAND2,RIPPLY2,FOXH1,NKX3-2,TBX6,PAX1,ZFPM2,TBX20,EOMES,OSR2,GATA4,MIXL1,IRX4,FOXC1,PITX2,TBX4,FOXF2
STRING clusters	CL:21589	Mixed, incl. Trichodontoosseous syndrome, and Megakaryocytic leukemia	5	6.38374	top	0.0042	afc	9606.ENSP00000240306,9606.ENSP00000262366,9606.ENSP00000357556,9606.ENSP00000407978,9606.ENSP00000429553	DLX4,GLIS2,VENTX,NKX1-1,NKX6-3
STRING clusters	CL:20431	Homeobox protein, antennapedia type	7	5.60607	top	0.0045	afc	9606.ENSP00000222726,9606.ENSP00000222728,9606.ENSP00000239151,9606.ENSP00000239165,9606.ENSP00000242159,9606.ENSP00000328928,9606.ENSP00000420009	HOXA5,HOXA6,HOXB5,HOXB7,HOXA7,HOXB4,HOXB6
STRING clusters	CL:21579	Mixed, incl. Trichodontoosseous syndrome, and Forkhead box protein J2/3-like	9	5.14867	top	0.0051	afc	9606.ENSP00000162391,9606.ENSP00000240306,9606.ENSP00000262366,9606.ENSP00000320089,9606.ENSP00000330190,9606.ENSP00000357556,9606.ENSP00000407978,9606.ENSP00000429553,9606.ENSP00000451945	FOXJ2,DLX4,GLIS2,NKX2-6,POU6F1,VENTX,NKX1-1,NKX6-3,NKX1-2
STRING clusters	CL:167	Cytoplasmic ribosomal proteins	45	2.59991	top	0.0057	ks	9606.ENSP00000259469,9606.ENSP00000262584,9606.ENSP00000272317,9606.ENSP00000274242,9606.ENSP00000294189,9606.ENSP00000296674,9606.ENSP00000307889,9606.ENSP00000309334,9606.ENSP00000311430,9606.ENSP00000341885,9606.ENSP00000345957,9606.ENSP00000346015,9606.ENSP00000346027,9606.ENSP00000354739,9606.ENSP00000361076,9606.ENSP00000362744,9606.ENSP00000367806,9606.ENSP00000375632,9606.ENSP00000375730,…	RPL35,RPL8,RPS27A,RPL37,RPL29,RPS23,RPL13,RPL15,RPL4,RPS2,RPS21,RPL27A,RPL21,RPL12,RPL7A,RPS4X,RPS16,RPS9,RPL13A,RPL24,RPL34,RPS29,RPL14,RPS8,RPS14,RPSA,RPL10,RPS24,RPL23,RPLP2,FAU,RPS25,RPS13,RPL18,RPLP0,RPL28,RPL26,RPL36,RPS15,RPS19,RPS5,RPL9,RPL35A,RPS17,RPS27
STRING clusters	CL:29891	Mixed, incl. Isochorismatase-like, and Retinal homeobox protein RAX/RAX2	6	5.89523	top	0.0062	afc	9606.ENSP00000085068,9606.ENSP00000205194,9606.ENSP00000221665,9606.ENSP00000320096,9606.ENSP00000320188,9606.ENSP00000334813	ISOC2,NAT14,FIZ1,ZNF784,ZNF579,RAX
STRING clusters	CL:148	Viral mRNA Translation	87	1.47676	top	0.0063	ks	9606.ENSP00000225430,9606.ENSP00000230050,9606.ENSP00000250784,9606.ENSP00000259469,9606.ENSP00000262584,9606.ENSP00000272317,9606.ENSP00000274242,9606.ENSP00000294189,9606.ENSP00000296674,9606.ENSP00000298283,9606.ENSP00000307889,9606.ENSP00000309334,9606.ENSP00000309830,9606.ENSP00000311430,9606.ENSP00000318646,9606.ENSP00000331019,9606.ENSP00000339795,9606.ENSP00000341885,9606.ENSP00000345957,…	RPL19,RPS12,RPS4Y1,RPL35,RPL8,RPS27A,RPL37,RPL29,RPS23,RPL10L,RPL13,RPL15,RPL38,RPL4,RPS15A,RPS27L,RPL7,RPS2,RPS21,RPL3,RPL36AL,RPL27A,RPL21,RPLP1,RPS3A,RPL22L1,RPL22,RPL12,RPL39,AKNAD1,SERBP1,RPL7A,RPS4X,RPL10A,RPS16,RPS9,RPL13A,RPL24,RPL34,RPS29,RPL14,RPS8,RPS14,RPL36A-HNRNPH2,RPL31,RPSA,RPL39L,IFI35,RPL6,RPL36A,DOCK4,RPL10,RPS24,RPL32,RPL37A,RPL7L1,RPL23,RACK1,RPL30,RPL26L1,RPS20,RPLP2,FAU,RPS…
STRING clusters	CL:22099	Voltage-gated channel, and Calcium-activated potassium channel activity	137	1.05417	top	0.0067	ks	9606.ENSP00000005284,9606.ENSP00000155840,9606.ENSP00000218176,9606.ENSP00000226021,9606.ENSP00000233826,9606.ENSP00000243457,9606.ENSP00000251287,9606.ENSP00000252321,9606.ENSP00000252729,9606.ENSP00000256343,9606.ENSP00000258111,9606.ENSP00000261917,9606.ENSP00000262138,9606.ENSP00000262186,9606.ENSP00000262916,9606.ENSP00000263372,9606.ENSP00000265080,9606.ENSP00000265969,9606.ENSP00000266376,…	CACNG3,KCNQ1,KCND1,CACNG1,KCNJ13,KCNJ2,HCN2,KCNA5,CACNG6,CATSPERB,KCNMB4,HCN4,CACNG4,KCNH2,KCNQ4,KCNK6,RASGRF2,KCNC1,CACNA1C,KCNH1,KCNMB1,SCN2B,KCNA6,KCNE4,KCNK13,CATSPER3,SCN3A,KCNMA1,CACNA1D,CACHD1,KCNE2,KCNT2,LRRC52,KCNIP3,SCNN1G,CACNB3,KCNAB3,SCN1A,KCNK3,KCNJ4,HCN1,CATSPER1,KCNE3,KCNG4,KCNK10,KCNMB3,KCND3,CACNB2,KCNH5,SCN4B,KCNK12,KCNA4,SCN5A,STAC3,KRT76,KCND2,CACNA1H,KCNK18,KCNK7,KCNQ5,SCNN1…
STRING clusters	CL:22098	Voltage-gated channel, and Calmodulin-binding	189	0.921237	top	0.007	ks	9606.ENSP00000005284,9606.ENSP00000009105,9606.ENSP00000155840,9606.ENSP00000216121,9606.ENSP00000216144,9606.ENSP00000218176,9606.ENSP00000225688,9606.ENSP00000226021,9606.ENSP00000233826,9606.ENSP00000236877,9606.ENSP00000243457,9606.ENSP00000251287,9606.ENSP00000252321,9606.ENSP00000252729,9606.ENSP00000256343,9606.ENSP00000256460,9606.ENSP00000258111,9606.ENSP00000260386,9606.ENSP00000261917,…	CACNG3,CAMK1G,KCNQ1,NIPSNAP1,CABP7,KCND1,RASD1,CACNG1,KCNJ13,SLC8A2,KCNJ2,HCN2,KCNA5,CACNG6,CATSPERB,CAMK1,KCNMB4,ITPKA,HCN4,CACNG4,KCNH2,KCNQ4,PPM1F,KCNK6,KCNN2,RASGRF2,TRPV5,CALB1,KCNC1,CACNA1C,KCNH1,KCNMB1,PSKH2,SCN2B,KCNA6,GUF1,KCNE4,KCNK13,CAMK4,CATSPER3,SCN3A,KCNMA1,CACNA1D,CACHD1,KCNE2,CALM3,KCNT2,LRRC52,KCNIP3,ANKRD33B,SCNN1G,CACNB3,KCNAB3,SCN1A,CALML6,KCNK3,KCNJ4,HCN1,CATSPER1,KCNE3,KCNG…
STRING clusters	CL:20511	Mixed, incl. Neuron fate commitment, and Forebrain regionalization	46	2.3557	top	0.0075	ks	9606.ENSP00000216200,9606.ENSP00000234198,9606.ENSP00000242994,9606.ENSP00000258106,9606.ENSP00000260653,9606.ENSP00000261731,9606.ENSP00000261980,9606.ENSP00000266744,9606.ENSP00000281321,9606.ENSP00000283268,9606.ENSP00000297142,9606.ENSP00000299162,9606.ENSP00000302814,9606.ENSP00000305343,9606.ENSP00000307508,9606.ENSP00000317333,9606.ENSP00000317580,9606.ENSP00000319118,9606.ENSP00000322568,…	PVALB,DLX2,NEUROD4,EMX1,SIX3,LHX5,VSX2,ASCL1,POU4F2,FEZF2,NEUROD6,FOXN4,OTP,SOX14,CALB2,NEUROG2,NEUROG1,GSX2,SOX11,SIX6,POU3F2,SOX1,LMX1A,NR4A2,GAD1,DLX1,POU3F3,LHX9,OLIG3,SIM1,PITX3,BARHL2,LHX2,ATOH7,POU4F1,TBR1,LHX6,FOXB1,SATB2,SP8,FEZF1,DBX1,EMX2,PAX6,MYT1L,OTX2
STRING clusters	CL:31020	Mixed, incl. Gonadal family, and Nezelof syndrome	11	4.63822	top	0.0075	afc	9606.ENSP00000086933,9606.ENSP00000215882,9606.ENSP00000248879,9606.ENSP00000252137,9606.ENSP00000263196,9606.ENSP00000263207,9606.ENSP00000331313,9606.ENSP00000331791,9606.ENSP00000382474,9606.ENSP00000383301,9606.ENSP00000403645	GSC2,SLC25A1,DGCR6L,ESS2,DGCR2,ARVCF,GNB1L,TBX1,C22orf39,ZNF74,TANGO2
STRING clusters	CL:20261	Mixed, incl. Heart development, and Clubfoot	27	3.41614	top	0.0079	ks	9606.ENSP00000157600,9606.ENSP00000231121,9606.ENSP00000252997,9606.ENSP00000253968,9606.ENSP00000262426,9606.ENSP00000264162,9606.ENSP00000265340,9606.ENSP00000269216,9606.ENSP00000296946,9606.ENSP00000297316,9606.ENSP00000300057,9606.ENSP00000309913,9606.ENSP00000327758,9606.ENSP00000352565,9606.ENSP00000366534,9606.ENSP00000371875,9606.ENSP00000384179,9606.ENSP00000386170,9606.ENSP00000388620,…	LMCD1,HAND1,GATA5,BARX1,FOXF1,LCT,PITX1,GATA6,TBXT,SOX17,MESP1,TBX5,NKX2-5,HAND2,FOXH1,NKX3-2,ZFPM2,TBX20,EOMES,OSR2,GATA4,MIXL1,IRX4,FOXC1,PITX2,TBX4,FOXF2
STRING clusters	CL:18502	Mixed, incl. Basic region leucin zipper, and Early growth response, N-terminal	38	2.77137	top	0.008	ks	9606.ENSP00000215631,9606.ENSP00000239223,9606.ENSP00000239938,9606.ENSP00000242480,9606.ENSP00000245919,9606.ENSP00000252506,9606.ENSP00000252818,9606.ENSP00000264110,9606.ENSP00000264716,9606.ENSP00000267569,9606.ENSP00000273153,9606.ENSP00000285407,9606.ENSP00000300131,9606.ENSP00000303315,9606.ENSP00000305422,9606.ENSP00000306245,9606.ENSP00000310170,9606.ENSP00000318057,9606.ENSP00000336790,…	GADD45B,DUSP1,EGR1,EGR2,FOSB,GADD45G,JUND,ATF2,FOSL2,JDP2,CSRNP1,KLF10,NAB2,JUNB,CEBPB,FOS,FOSL1,EGR3,ATF4,NAB1,ARL4C,ATF3,CREB5,IER5,DUSP12,GADD45A,JUN,MAP3K4,ATF5,ATF7,TRIB3,KLF6,EGR4,DDIT3,IER2,CEBPG,ZFP36,CHAC1
KEGG	hsa05217	Basal cell carcinoma	63	2.17385	top	0.0022	ks	9606.ENSP00000005340,9606.ENSP00000215631,9606.ENSP00000222462,9606.ENSP00000225512,9606.ENSP00000228682,9606.ENSP00000229030,9606.ENSP00000233948,9606.ENSP00000240093,9606.ENSP00000241436,9606.ENSP00000245451,9606.ENSP00000249373,9606.ENSP00000252506,9606.ENSP00000256996,9606.ENSP00000257430,9606.ENSP00000258411,9606.ENSP00000262320,9606.ENSP00000264634,9606.ENSP00000265165,9606.ENSP00000265441,…	DVL2,GADD45B,WNT16,WNT3,GLI1,FZD10,WNT6,FZD3,POLK,BMP4,SMO,GADD45G,DDB2,APC,WNT10A,AXIN1,WNT5A,LEF1,WNT2,TP53,WNT9A,TCF7L1,WNT3A,WNT7A,FZD7,FZD1,WNT9B,WNT4,BAX,WNT1,HHIP,SHH,WNT10B,AXIN2,DVL3,FZD2,GSK3B,WNT11,PTCH1,TCF7,WNT8B,WNT7B,FZD9,FZD6,FZD5,WNT2B,SUFU,GADD45A,PTCH2,BAK1,FZD8,BMP2,DVL1,KIF7,GLI3,WNT5B,CDKN1A,GLI2,WNT8A,FZD4,APC2,TCF7L2,CTNNB1
KEGG	hsa03010	Ribosome	130	1.39496	top	0.0033	ks	9606.ENSP00000053468,9606.ENSP00000222247,9606.ENSP00000223324,9606.ENSP00000225430,9606.ENSP00000225969,9606.ENSP00000230050,9606.ENSP00000245539,9606.ENSP00000250784,9606.ENSP00000252602,9606.ENSP00000258455,9606.ENSP00000259469,9606.ENSP00000260102,9606.ENSP00000260443,9606.ENSP00000262584,9606.ENSP00000264995,9606.ENSP00000268661,9606.ENSP00000270625,9606.ENSP00000272317,9606.ENSP00000272418,…	MRPS10,RPL18A,MRPL32,RPL19,MRPL27,RPS12,MRPS7,RPS4Y1,MRPL34,MRPS9,RPL35,MRPL15,RSL24D1,RPL8,MRPL3,RPL3L,RPS11,RPS27A,MRPS5,RPL37,MRPS17,MRPL17,MRPL10,RPL29,MRPS18C,MRPL33,RPS23,RPL10L,MRPL16,MRPL13,MRPL4,RPL13,MRPL11,RPL15,RPL38,RPL4,MRPL1,MRPS11,RPS15A,RPS27L,MRPL12,MRPL30,MRPL35,RPL7,MRPL20,RPS2,RPS21,RPL3,RPL36AL,RPL27A,RPL21,RPLP1,RPS3A,RPL22L1,RPL22,RPS26,MRPL24,MRPL21,RPL12,RPL39,MRPL18,MRP…
KEGG	hsa04925	Aldosterone synthesis and secretion	94	1.75971	top	0.004	ks	9606.ENSP00000009105,9606.ENSP00000078429,9606.ENSP00000078445,9606.ENSP00000218008,9606.ENSP00000244289,9606.ENSP00000250111,9606.ENSP00000256460,9606.ENSP00000257215,9606.ENSP00000260402,9606.ENSP00000261693,9606.ENSP00000262053,9606.ENSP00000263431,9606.ENSP00000263519,9606.ENSP00000264110,9606.ENSP00000266376,9606.ENSP00000268053,9606.ENSP00000271889,9606.ENSP00000276449,9606.ENSP00000282356,…	CAMK1G,GNA11,CREB3L3,ATP1B4,LIPE,ATP1B2,CAMK1,DAGLA,PLCB2,SCARB1,ATF1,PRKCG,ATP2B3,ATF2,CACNA1C,CYP11A1,CREB3L4,STAR,CAMK4,ADCY8,ATP1B3,GNAQ,CACNA1D,CALM3,ADCY9,DAGLB,ADCY1,CALML6,PRKCE,ITPR1,KCNK3,PRKACA,ADCY6,ADCY4,CALML3,CYP11B2,CREB3L2,MC2R,CACNA1H,PDE2A,ATF4,PLCB1,CREB3,ADCY2,NR4A2,ATP2B4,CREB5,CACNA1G,ATP2B2,ATP1A2,CACNA1S,AGT,ATP1B1,ATP1A4,NPR1,HSD3B1,PRKACB,GNAS,ITPR3,ATF6B,CACNA1F,NPPA,P…
KEGG	hsa04934	Cushing syndrome	153	1.23826	top	0.0051	ks	9606.ENSP00000005340,9606.ENSP00000078429,9606.ENSP00000078445,9606.ENSP00000215832,9606.ENSP00000222462,9606.ENSP00000225512,9606.ENSP00000225688,9606.ENSP00000227507,9606.ENSP00000228872,9606.ENSP00000229030,9606.ENSP00000233948,9606.ENSP00000240093,9606.ENSP00000242057,9606.ENSP00000250559,9606.ENSP00000257430,9606.ENSP00000257904,9606.ENSP00000258411,9606.ENSP00000260402,9606.ENSP00000261693,…	DVL2,GNA11,CREB3L3,MAPK1,WNT16,WNT3,RASD1,CCND1,CDKN1B,FZD10,WNT6,FZD3,AHR,RAP1B,APC,CDK4,WNT10A,PLCB2,SCARB1,AXIN1,CCNE1,CDKN2C,E2F3,MAP2K2,MAPK3,ATF2,RBBP5,WNT5A,PDE8B,LEF1,WNT2,CDK6,CACNA1C,CDK2,RB1,CYP11A1,CREB3L4,WNT9A,EGFR,STAR,CRH,CDKN2B,AIP,TCF7L1,WNT3A,WNT7A,PDE11A,FZD7,ADCY8,GNAQ,FZD1,CACNA1D,WNT9B,WNT4,CYP11B1,WNT1,ADCY9,ADCY1,WNT10B,KMT2D,MAP2K1,AXIN2,ITPR1,KCNK3,PRKACA,ADCY6,ADCY4,GN…
KEGG	hsa05224	Breast cancer	146	1.25201	top	0.0051	ks	9606.ENSP00000005340,9606.ENSP00000168712,9606.ENSP00000180166,9606.ENSP00000205143,9606.ENSP00000215530,9606.ENSP00000215631,9606.ENSP00000215832,9606.ENSP00000216373,9606.ENSP00000222254,9606.ENSP00000222462,9606.ENSP00000225512,9606.ENSP00000225577,9606.ENSP00000227507,9606.ENSP00000228837,9606.ENSP00000229030,9606.ENSP00000232424,9606.ENSP00000233948,9606.ENSP00000237837,9606.ENSP00000240093,…	DVL2,FGF4,FGF20,DLL3,FGF22,GADD45B,MAPK1,SOS2,PIK3R2,WNT16,WNT3,RPS6KB1,CCND1,FGF6,FZD10,HES1,WNT6,FGF23,FZD3,POLK,DLL4,GADD45G,JAG1,KRAS,NOTCH2,DDB2,APC,CDK4,WNT10A,LRP6,FLT4,AXIN1,PIK3R3,E2F3,MAP2K2,MAPK3,NOTCH3,PIK3CA,FGF2,SHC2,WNT5A,FGF10,LEF1,EGF,WNT2,CDK6,RB1,FGF7,TP53,ERBB2,WNT9A,FGF18,EGFR,TCF7L1,WNT3A,WNT7A,FZD7,FZD1,KIT,WNT9B,WNT4,ARAF,BAX,WNT1,LRP5,FGF19,WNT10B,MAP2K1,AXIN2,FOS,RPS6KB2…
KEGG	hsa04916	Melanogenesis	95	1.26285	top	0.0086	ks	9606.ENSP00000005340,9606.ENSP00000078445,9606.ENSP00000215832,9606.ENSP00000222462,9606.ENSP00000225512,9606.ENSP00000229030,9606.ENSP00000233948,9606.ENSP00000240093,9606.ENSP00000256078,9606.ENSP00000258411,9606.ENSP00000260402,9606.ENSP00000262367,9606.ENSP00000262948,9606.ENSP00000263025,9606.ENSP00000263253,9606.ENSP00000263321,9606.ENSP00000263431,9606.ENSP00000264634,9606.ENSP00000265165,…	DVL2,CREB3L3,MAPK1,WNT16,WNT3,FZD10,WNT6,FZD3,KRAS,WNT10A,PLCB2,CREBBP,MAP2K2,MAPK3,EP300,TYR,PRKCG,WNT5A,LEF1,WNT2,CREB3L4,WNT9A,TCF7L1,WNT3A,WNT7A,FZD7,ADCY8,GNAQ,FZD1,KIT,WNT9B,WNT4,CALM3,WNT1,ADCY9,ADCY1,WNT10B,MAP2K1,CALML6,PRKACA,ADCY6,ADCY4,GNAI2,CALML3,DVL3,FZD2,GSK3B,WNT11,CREB3L2,PLCB1,TCF7,WNT8B,WNT7B,CREB3,ADCY2,FZD9,FZD6,FZD5,NRAS,WNT2B,GNAI3,PRKACB,GNAS,FZD8,EDNRB,PRKACG,PLCB4,DVL1,…
Reactome	HSA-156842	Eukaryotic Translation Elongation	92	2.06046	top	0.0071	ks	9606.ENSP00000217182,9606.ENSP00000222247,9606.ENSP00000225430,9606.ENSP00000230050,9606.ENSP00000250784,9606.ENSP00000259469,9606.ENSP00000262584,9606.ENSP00000268661,9606.ENSP00000270625,9606.ENSP00000272317,9606.ENSP00000274242,9606.ENSP00000278572,9606.ENSP00000294189,9606.ENSP00000296674,9606.ENSP00000298283,9606.ENSP00000307889,9606.ENSP00000307940,9606.ENSP00000309334,9606.ENSP00000309830,…	EEF1A2,RPL18A,RPL19,RPS12,RPS4Y1,RPL35,RPL8,RPL3L,RPS11,RPS27A,RPL37,RPS3,RPL29,RPS23,RPL10L,RPL13,EEF2,RPL15,RPL38,RPL4,RPS15A,RPS27L,EEF1G,EEF1A1,RPL7,RPS2,RPS21,RPL3,RPL36AL,RPL27A,RPL21,RPLP1,RPS3A,RPL22L1,RPL22,RPS26,RPL12,RPL39,RPL5,RPL7A,RPS4X,RPL10A,RPS16,RPS6,RPS9,RPL13A,EEF1B2,RPL24,RPL34,RPS29,RPL14,RPS8,RPS14,RPL31,UBA52,RPL23A,RPSA,RPL39L,RPS18,RPL6,RPL36A,EEF1D,RPL10,RPS24,RPL32,RPL…
Reactome	HSA-156902	Peptide chain elongation	88	1.97311	top	0.0071	ks	9606.ENSP00000222247,9606.ENSP00000225430,9606.ENSP00000230050,9606.ENSP00000250784,9606.ENSP00000259469,9606.ENSP00000262584,9606.ENSP00000268661,9606.ENSP00000270625,9606.ENSP00000272317,9606.ENSP00000274242,9606.ENSP00000278572,9606.ENSP00000294189,9606.ENSP00000296674,9606.ENSP00000298283,9606.ENSP00000307889,9606.ENSP00000307940,9606.ENSP00000309334,9606.ENSP00000309830,9606.ENSP00000311430,…	RPL18A,RPL19,RPS12,RPS4Y1,RPL35,RPL8,RPL3L,RPS11,RPS27A,RPL37,RPS3,RPL29,RPS23,RPL10L,RPL13,EEF2,RPL15,RPL38,RPL4,RPS15A,RPS27L,EEF1A1,RPL7,RPS2,RPS21,RPL3,RPL36AL,RPL27A,RPL21,RPLP1,RPS3A,RPL22L1,RPL22,RPS26,RPL12,RPL39,RPL5,RPL7A,RPS4X,RPL10A,RPS16,RPS6,RPS9,RPL13A,RPL24,RPL34,RPS29,RPL14,RPS8,RPS14,RPL31,UBA52,RPL23A,RPSA,RPL39L,RPS18,RPL6,RPL36A,RPL10,RPS24,RPL32,RPL37A,RPL23,RPL30,RPL26L1,RP…
Reactome	HSA-2408557	Selenocysteine synthesis	92	1.75177	top	0.0071	ks	9606.ENSP00000222247,9606.ENSP00000225430,9606.ENSP00000230050,9606.ENSP00000250784,9606.ENSP00000254730,9606.ENSP00000259469,9606.ENSP00000262584,9606.ENSP00000268661,9606.ENSP00000270625,9606.ENSP00000272317,9606.ENSP00000274242,9606.ENSP00000278572,9606.ENSP00000294189,9606.ENSP00000296674,9606.ENSP00000298283,9606.ENSP00000307889,9606.ENSP00000309334,9606.ENSP00000309830,9606.ENSP00000311430,…	RPL18A,RPL19,RPS12,RPS4Y1,EEFSEC,RPL35,RPL8,RPL3L,RPS11,RPS27A,RPL37,RPS3,RPL29,RPS23,RPL10L,RPL13,RPL15,RPL38,RPL4,RPS15A,RPS27L,RPL7,RPS2,RPS21,RPL3,RPL36AL,RPL27A,RPL21,RPLP1,RPS3A,RPL22L1,RPL22,RPS26,RPL12,RPL39,SARS1,RPL5,RPL7A,RPS4X,RPL10A,SECISBP2,RPS16,RPS6,SEPSECS,RPS9,RPL13A,RPL24,RPL34,RPS29,RPL14,RPS8,PSTK,RPS14,RPL31,UBA52,RPL23A,RPSA,RPL39L,RPS18,RPL6,RPL36A,RPL10,RPS24,RPL32,RPL37A…
Reactome	HSA-373080	Class B/2 (Secretin family receptors)	94	1.59125	top	0.0071	ks	9606.ENSP00000019103,9606.ENSP00000176195,9606.ENSP00000222462,9606.ENSP00000225512,9606.ENSP00000229030,9606.ENSP00000229264,9606.ENSP00000232564,9606.ENSP00000233948,9606.ENSP00000240093,9606.ENSP00000240652,9606.ENSP00000242249,9606.ENSP00000242786,9606.ENSP00000248150,9606.ENSP00000248564,9606.ENSP00000248572,9606.ENSP00000249373,9606.ENSP00000253673,9606.ENSP00000253796,9606.ENSP00000254661,…	SCTR,SCT,WNT16,WNT3,FZD10,GNB3,GNB4,WNT6,FZD3,IAPP,RAMP3,ADGRE5,GNG13,GNG11,GNGT1,SMO,ADGRE3,RAMP2,RAMP1,WNT10A,GNB5,VIPR2,GLP2R,WNT5A,WNT2,PTH2,WNT9A,PTH2R,UCN2,CRHBP,CRH,WNT3A,WNT7A,FZD7,FZD1,WNT9B,WNT4,WNT1,GNG3,IHH,UCN,SHH,GNG8,WNT10B,GNB2,ADGRE1,ADGRE2,GHRHR,FZD2,WNT11,VIPR1,CALCA,PTCH1,GNG2,WNT8B,CRHR2,WNT7B,FZD9,GIP,FZD6,CALCR,FZD5,CD55,VIP,WNT2B,GNG5,GNG12,GNAS,PTCH2,GLP1R,GHRH,GNG10,FZD8…
Reactome	HSA-975956	Nonsense Mediated Decay (NMD) independent of the Exon Junction Complex (EJC)	94	1.78059	top	0.0071	ks	9606.ENSP00000222247,9606.ENSP00000225430,9606.ENSP00000230050,9606.ENSP00000250784,9606.ENSP00000259469,9606.ENSP00000262584,9606.ENSP00000268661,9606.ENSP00000270625,9606.ENSP00000272317,9606.ENSP00000274242,9606.ENSP00000278572,9606.ENSP00000294189,9606.ENSP00000296674,9606.ENSP00000298283,9606.ENSP00000307889,9606.ENSP00000309334,9606.ENSP00000309830,9606.ENSP00000311430,9606.ENSP00000313007,…	RPL18A,RPL19,RPS12,RPS4Y1,RPL35,RPL8,RPL3L,RPS11,RPS27A,RPL37,RPS3,RPL29,RPS23,RPL10L,RPL13,RPL15,RPL38,RPL4,PABPC1,RPS15A,NCBP2,RPS27L,RPL7,GSPT2,RPS2,RPS21,RPL3,RPL36AL,RPL27A,RPL21,RPLP1,RPS3A,RPL22L1,RPL22,RPS26,ETF1,RPL12,RPL39,RPL5,RPL7A,RPS4X,RPL10A,NCBP1,RPS16,RPS6,RPS9,RPL13A,RPL24,RPL34,RPS29,RPL14,RPS8,RPS14,RPL31,UBA52,RPL23A,RPSA,RPL39L,RPS18,GSPT1,RPL6,RPL36A,RPL10,RPS24,EIF4G1,RPL3…
Reactome	HSA-192823	Viral mRNA Translation	88	1.8386	top	0.008	ks	9606.ENSP00000222247,9606.ENSP00000225430,9606.ENSP00000230050,9606.ENSP00000250784,9606.ENSP00000254799,9606.ENSP00000259469,9606.ENSP00000262584,9606.ENSP00000268661,9606.ENSP00000270625,9606.ENSP00000272317,9606.ENSP00000274242,9606.ENSP00000278572,9606.ENSP00000294189,9606.ENSP00000296674,9606.ENSP00000298283,9606.ENSP00000307889,9606.ENSP00000309334,9606.ENSP00000309830,9606.ENSP00000311430,…	RPL18A,RPL19,RPS12,RPS4Y1,GRSF1,RPL35,RPL8,RPL3L,RPS11,RPS27A,RPL37,RPS3,RPL29,RPS23,RPL10L,RPL13,RPL15,RPL38,RPL4,RPS15A,RPS27L,RPL7,RPS2,RPS21,RPL3,RPL36AL,RPL27A,RPL21,RPLP1,RPS3A,RPL22L1,RPL22,RPS26,RPL12,RPL39,RPL5,RPL7A,RPS4X,RPL10A,RPS16,RPS6,RPS9,RPL13A,RPL24,RPL34,RPS29,RPL14,RPS8,RPS14,RPL31,UBA52,RPL23A,RPSA,RPL39L,RPS18,RPL6,RPL36A,RPL10,RPS24,RPL32,RPL37A,RPL23,RPL30,RPL26L1,RPS20,RP…
Reactome	HSA-72764	Eukaryotic Translation Termination	92	1.79452	top	0.008	ks	9606.ENSP00000222247,9606.ENSP00000225430,9606.ENSP00000230050,9606.ENSP00000250784,9606.ENSP00000259469,9606.ENSP00000262584,9606.ENSP00000268661,9606.ENSP00000270625,9606.ENSP00000272317,9606.ENSP00000274242,9606.ENSP00000278572,9606.ENSP00000294189,9606.ENSP00000296456,9606.ENSP00000296674,9606.ENSP00000298283,9606.ENSP00000303584,9606.ENSP00000307889,9606.ENSP00000309334,9606.ENSP00000309830,…	RPL18A,RPL19,RPS12,RPS4Y1,RPL35,RPL8,RPL3L,RPS11,RPS27A,RPL37,RPS3,RPL29,APEH,RPS23,RPL10L,N6AMT1,RPL13,RPL15,RPL38,RPL4,RPS15A,RPS27L,RPL7,GSPT2,RPS2,RPS21,RPL3,RPL36AL,RPL27A,RPL21,RPLP1,RPS3A,RPL22L1,RPL22,RPS26,ETF1,RPL12,RPL39,RPL5,RPL7A,RPS4X,RPL10A,RPS16,RPS6,RPS9,RPL13A,RPL24,RPL34,RPS29,RPL14,RPS8,RPS14,RPL31,UBA52,RPL23A,RPSA,RPL39L,RPS18,GSPT1,RPL6,RPL36A,RPL10,RPS24,RPL32,RPL37A,RPL23…
WikiPathways	WP4657	22q11.2 copy number variation syndrome	118	2.53242	top	5.46e-06	ks	9606.ENSP00000001146,9606.ENSP00000043402,9606.ENSP00000086933,9606.ENSP00000204604,9606.ENSP00000209875,9606.ENSP00000215727,9606.ENSP00000215730,9606.ENSP00000215742,9606.ENSP00000215882,9606.ENSP00000216225,9606.ENSP00000224356,9606.ENSP00000224784,9606.ENSP00000229595,9606.ENSP00000232424,9606.ENSP00000232501,9606.ENSP00000246801,9606.ENSP00000248879,9606.ENSP00000249750,9606.ENSP00000252137,…	CYP26B1,RTN4R,GSC2,CHRD,CBX5,SERPIND1,SNAP29,THAP7,SLC25A1,RBX1,CYP26A1,ACTA2,ASF1A,HES1,NPRL2,TSKS,DGCR6L,ALDH1A2,ESS2,PI4KA,VWF,DGCR2,UFD1,MED15,ARVCF,HIRA,DGCR8,CUL3,FGF10,SRF,NCOR1,TP53,EGFR,GLUD1,HIRIP3,CDH15,KPNB1,ACTC1,CLDN1,SHH,PLK1,GBX2,HDAC3,GP9,SLC2A4,FGF8,RORC,NKX2-5,GP1BA,GNB1L,KLHL22,TBX1,MRPL40,EMC10,TNPO1,RTN4,CRKL,SREBF1,HAND2,SREBF2,COMT,DRD2,PRKN,OAT,SHOC2,ALDH4A1,SEPTIN8,SLC7A…
WikiPathways	WP5224	2q37 copy number variation syndrome	133	1.87002	top	9.82e-05	ks	9606.ENSP00000000233,9606.ENSP00000037243,9606.ENSP00000165524,9606.ENSP00000168148,9606.ENSP00000192314,9606.ENSP00000216797,9606.ENSP00000232424,9606.ENSP00000234038,9606.ENSP00000241651,9606.ENSP00000248901,9606.ENSP00000250003,9606.ENSP00000250495,9606.ENSP00000252711,9606.ENSP00000254654,9606.ENSP00000254657,9606.ENSP00000254661,9606.ENSP00000262850,9606.ENSP00000263341,9606.ENSP00000264039,…	ARF5,GABARAPL2,PRLH,SPP2,GAL3ST2,NFKBIA,HES1,PPP1R7,MYOG,CYTH4,MYOD1,NEDD8,NDUFA10,ILKAP,PER2,RAMP1,RRAGB,IL1B,GPC1,FARP2,DGKD,RAB17,MLPH,HDAC4,ASB1,ASCL1,ITPK1,SEPTIN12,IRF8,TP53,RNPEPL1,ACKR3,HES6,ANO7,EGFR,GMEB1,COL6A3,CYTH3,PRL,GBX2,AGXT,UGT1A6,COPS9,DTYMK,UGT1A1,GABARAP,CXCL11,AGAP1,SNED1,CFLAR,BOK,D2HGDH,GYS1,NEU4,RBM44,TRPM8,STK25,CALCA,PDCD1,CENPA,EEF1A1,ESPNL,ARL4C,MEF2C,SEPTIN6,UGT1A10,…
WikiPathways	WP477	Cytoplasmic ribosomal proteins	88	2.04798	top	0.00076	ks	9606.ENSP00000222247,9606.ENSP00000225430,9606.ENSP00000225577,9606.ENSP00000230050,9606.ENSP00000250784,9606.ENSP00000259469,9606.ENSP00000262584,9606.ENSP00000262752,9606.ENSP00000268661,9606.ENSP00000270625,9606.ENSP00000272317,9606.ENSP00000274242,9606.ENSP00000278572,9606.ENSP00000294189,9606.ENSP00000296674,9606.ENSP00000307889,9606.ENSP00000308413,9606.ENSP00000309334,9606.ENSP00000309830,…	RPL18A,RPL19,RPS6KB1,RPS12,RPS4Y1,RPL35,RPL8,RPS6KA6,RPL3L,RPS11,RPS27A,RPL37,RPS3,RPL29,RPS23,RPL13,RPS6KB2,RPL15,RPL38,RPL4,RPS15A,RPL7,RPS2,RPS21,RPL3,RPL27A,RPL21,RPLP1,RPS3A,RPL22,RPS26,RPL12,RPL39,RPL5,RPL7A,RPS4X,RPL10A,RPS16,RPS6KA3,RPS6,RPS9,RPL13A,MRPL19,RPL24,RPL34,RPS29,RPL14,RPS8,RPS14,RPL31,UBA52,RPL23A,RPSA,RPS18,RPL6,RPL36A,RPL10,RPS24,RPL32,RPL37A,RPL23,RPS6KA2,RPL30,RPS20,RPLP2,…
WikiPathways	WP2064	Neural crest differentiation	100	1.89982	top	0.0014	ks	9606.ENSP00000005340,9606.ENSP00000020945,9606.ENSP00000080059,9606.ENSP00000205143,9606.ENSP00000216271,9606.ENSP00000225983,9606.ENSP00000226382,9606.ENSP00000226574,9606.ENSP00000230658,9606.ENSP00000231121,9606.ENSP00000232424,9606.ENSP00000233638,9606.ENSP00000239243,9606.ENSP00000240093,9606.ENSP00000242261,9606.ENSP00000244050,9606.ENSP00000245451,9606.ENSP00000245479,9606.ENSP00000249749,…	DVL2,SNAI2,HDAC7,DLL3,HDAC10,HDAC5,PHOX2B,NFKB1,ISL1,HAND1,HES1,TLX2,MSX2,FZD3,TWIST1,SNAI1,BMP4,SOX9,DLL4,GFAP,NOTCH2,LHX5,CDH1,AXIN1,NOTCH3,FGF2,HDAC4,CDH6,ASCL1,ZIC5,CDH2,RHOB,TCF7L1,ZIC1,WNT3A,WNT1,FGF19,HDAC11,GBX2,AXIN2,HDAC3,SMAD1,PMP22,CTBP2,DVL3,NEUROG1,FGF8,GSK3B,OLIG2,FGFR3,MYB,RBPJ,DMBX1,GJB1,HOXB1,DLL1,OLIG3,HEY2,NFKB2,FOXD3,HDAC1,HDAC8,LHX2,COL11A2,NOTCH4,PAX7,ID1,HDAC6,HES5,DVL1,CO…
WikiPathways	WP268	Notch signaling	45	3.02869	top	0.0038	ks	9606.ENSP00000005340,9606.ENSP00000205143,9606.ENSP00000222725,9606.ENSP00000225916,9606.ENSP00000227451,9606.ENSP00000232424,9606.ENSP00000249749,9606.ENSP00000252891,9606.ENSP00000254958,9606.ENSP00000256646,9606.ENSP00000257600,9606.ENSP00000261879,9606.ENSP00000262367,9606.ENSP00000263388,9606.ENSP00000263754,9606.ENSP00000290921,9606.ENSP00000292599,9606.ENSP00000294785,9606.ENSP00000296161,…	DVL2,DLL3,LFNG,KAT2A,DTX4,HES1,DLL4,NUMBL,JAG1,NOTCH2,DTX1,APH1B,CREBBP,NOTCH3,KAT2B,CTBP1,MAML1,NCSTN,DTX3L,RFNG,ADAM17,CTBP2,DVL3,DTX2,PSEN1,JAG2,RBPJL,RBPJ,MFNG,DLL1,PSEN2,APH1A,HDAC1,NOTCH4,HES5,DVL1,NCOR2,INPP5K,MAML3,HDAC2,KCNJ5,DTX3,NUMB,PTCRA,NOTCH1
DISEASES	DOID:1928	Williams-Beuren syndrome	25	4.07458	top	0.00086	ks	9606.ENSP00000055077,9606.ENSP00000222800,9606.ENSP00000222812,9606.ENSP00000223398,9606.ENSP00000252037,9606.ENSP00000265753,9606.ENSP00000297873,9606.ENSP00000307260,9606.ENSP00000309126,9606.ENSP00000316775,9606.ENSP00000320416,9606.ENSP00000320886,9606.ENSP00000327994,9606.ENSP00000336740,9606.ENSP00000342434,9606.ENSP00000345785,9606.ENSP00000351807,9606.ENSP00000378577,9606.ENSP00000378605,…	RFC2,ABHD11,STX1A,CLIP2,FKBP6,EIF4H,METTL27,TBL2,NSUN5,TMEM270,VPS37D,MLXIPL,TRIM50,LIMK1,BAZ1B,FZD9,ELN,CLDN3,DNAJC30,LAT2,GTF2IRD1,BUD23,CLDN4,BCL7B,GTF2I
TISSUES	BTO:0000855	Lymph	175	1.87832	top	2e-05	ks	9606.ENSP00000001008,9606.ENSP00000005587,9606.ENSP00000009530,9606.ENSP00000169298,9606.ENSP00000215980,9606.ENSP00000216122,9606.ENSP00000216484,9606.ENSP00000219476,9606.ENSP00000222823,9606.ENSP00000228318,9606.ENSP00000228945,9606.ENSP00000234111,9606.ENSP00000234256,9606.ENSP00000234313,9606.ENSP00000241261,9606.ENSP00000243563,9606.ENSP00000244751,9606.ENSP00000245796,9606.ENSP00000245816,…	FKBP4,SKAP2,CD74,ST6GAL1,CENPM,MCM5,SPTLC2,TSC2,NOD1,SLC25A3,ARHGDIB,ODC1,SLC1A4,PLEK,TNFSF10,SNRPA,CPNE5,PSD4,CLPP,CANX,PYCARD,EIF2S3,FUS,DTX1,BLK,SLC7A5,BLMH,YY1,RPL8,MAPK3,BIRC3,PHRF1,MCM2,RPS3,FERMT3,CALM3,STAT5B,EIF4A1,CCT3,CLEC1B,IDH3A,RRM1,CDC25A,RNF187,TUT1,TLR10,CASP3,RPL4,CFLAR,AURKB,COQ8B,PVRIG,WDTC1,PKM,HCLS1,WDFY4,RRP7A,CASP9,IKZF1,SHMT2,RFTN1,TUBA1B,IL21R,STARD7,UBA1,EEF1A1,HLA-DQA1…
COMPARTMENTS	GOCC:0005861	Troponin complex	13	5.38887	top	0.00062	afc	9606.ENSP00000232975,9606.ENSP00000255030,9606.ENSP00000290866,9606.ENSP00000327758,9606.ENSP00000341838,9606.ENSP00000352835,9606.ENSP00000354488,9606.ENSP00000361636,9606.ENSP00000365651,9606.ENSP00000370975,9606.ENSP00000371336,9606.ENSP00000467176,9606.ENSP00000499593	TNNC1,CRP,ACE,NKX2-5,TNNI3,MB,TNNI1,TNNC2,NPPB,TNNT3,TNNI2,TNNT1,TNNT2
COMPARTMENTS	GOCC:0022626	Cytosolic ribosome	88	2.1065	top	0.00062	ks	9606.ENSP00000222247,9606.ENSP00000225430,9606.ENSP00000230050,9606.ENSP00000250113,9606.ENSP00000251636,9606.ENSP00000259469,9606.ENSP00000262584,9606.ENSP00000263791,9606.ENSP00000268661,9606.ENSP00000270625,9606.ENSP00000272317,9606.ENSP00000274242,9606.ENSP00000278572,9606.ENSP00000294189,9606.ENSP00000296674,9606.ENSP00000298283,9606.ENSP00000307889,9606.ENSP00000309334,9606.ENSP00000309830,…	RPL18A,RPL19,RPS12,FXR2,DHX29,RPL35,RPL8,EIF2AK4,RPL3L,RPS11,RPS27A,RPL37,RPS3,RPL29,RPS23,RPL10L,RPL13,RPL15,RPL38,RPL4,RPS15A,HBA1,RPL7,RPS2,APOD,RPS21,RPL3,RPL36AL,RPL27A,RPL21,RPLP1,RPS3A,RPL22,RPS26,RPL12,RPL39,RPL5,RPL7A,RPS4X,RPL10A,RPS16,RPS6,RPS9,RPL13A,RPL24,RPL34,RPS29,RPL14,RPS8,RPS14,RPL31,UBA52,RPL23A,RPSA,RPS18,RPL6,RPL36A,RPL10,RPS24,RPL32,RPL37A,RPL23,RACK1,RPL30,RPS20,RPLP2,FAU,…
COMPARTMENTS	GOCC:0044391	Ribosomal subunit	153	1.58137	top	0.0011	ks	9606.ENSP00000053468,9606.ENSP00000081029,9606.ENSP00000177742,9606.ENSP00000222247,9606.ENSP00000223324,9606.ENSP00000225430,9606.ENSP00000225969,9606.ENSP00000229238,9606.ENSP00000230050,9606.ENSP00000245539,9606.ENSP00000250113,9606.ENSP00000251636,9606.ENSP00000252602,9606.ENSP00000253686,9606.ENSP00000254630,9606.ENSP00000258105,9606.ENSP00000258383,9606.ENSP00000258455,9606.ENSP00000259469,…	MRPS10,MRPS35,MRPS34,RPL18A,MRPL32,RPL19,MRPL27,MRPL51,RPS12,MRPS7,FXR2,DHX29,MRPL34,MRPS25,PTCD3,MRPL53,MRPL44,MRPS9,RPL35,MRPS18B,MRPL15,RPL8,MRPL3,RPL3L,RPS11,RPS27A,MRPS5,RPS3,MRPL49,MRPS17,MRPL17,MRPL10,RPL29,MRPS18C,MRPL33,RPS23,RPL10L,MRPL16,MRPL58,MRPL39,MRPL13,MRPL4,MRPL38,MRPL48,MRPL11,RPL15,RPL38,MRPL57,RPL4,MRPL46,MRPS31,MRPS11,MRPS24,RPS15A,MRPS33,HBA1,MRPL54,MRPL40,MRPL12,MRPL30,MRP…
COMPARTMENTS	GOCC:0005840	Ribosome	190	1.31794	top	0.0034	ks	9606.ENSP00000053468,9606.ENSP00000081029,9606.ENSP00000177742,9606.ENSP00000216714,9606.ENSP00000222247,9606.ENSP00000223324,9606.ENSP00000225388,9606.ENSP00000225430,9606.ENSP00000225969,9606.ENSP00000229238,9606.ENSP00000230050,9606.ENSP00000233057,9606.ENSP00000245539,9606.ENSP00000250113,9606.ENSP00000251636,9606.ENSP00000252602,9606.ENSP00000253686,9606.ENSP00000254630,9606.ENSP00000258105,…	MRPS10,MRPS35,MRPS34,APEX1,RPL18A,MRPL32,NUFIP2,RPL19,MRPL27,MRPL51,RPS12,EIF2AK2,MRPS7,FXR2,DHX29,MRPL34,MRPS25,PTCD3,MRPL53,MRPL44,MRPS9,RPL35,MRPS18B,MRPL15,RPL8,EIF2AK4,MRPL3,RPL3L,RPS11,RPS27A,MRPS5,RPL37,RPS3,MRPL49,MRPS17,MRPL17,MRPL10,RPL29,MRPS18C,MRPL33,RPS23,RPL10L,MRPL16,GCN1,NDUFA7,MRPL58,MRPL39,MRPL13,MRPL4,RPL13,MRPL38,MRPL48,MRPL11,RPL15,RPL38,MRPL57,RPL4,SRP68,MRPL46,ABCF1,MRPL1,…
COMPARTMENTS	GOCC:0005882	Intermediate filament	81	2.21506	top	0.0059	ks	9606.ENSP00000020945,9606.ENSP00000064724,9606.ENSP00000070846,9606.ENSP00000167586,9606.ENSP00000167588,9606.ENSP00000216832,9606.ENSP00000221166,9606.ENSP00000234256,9606.ENSP00000244050,9606.ENSP00000245923,9606.ENSP00000246635,9606.ENSP00000246662,9606.ENSP00000251645,9606.ENSP00000252242,9606.ENSP00000252244,9606.ENSP00000252245,9606.ENSP00000252250,9606.ENSP00000252252,9606.ENSP00000253408,…	SNAI2,CLDN11,PKP2,KRT14,KRT20,PNN,NEFM,SLC1A4,SNAI1,RTN2,KRT13,KRT9,KRT31,KRT5,KRT1,KRT75,KRT6C,KRT6B,GFAP,PRPH,KRT85,KRT84,KRT82,LMNB1,CDH1,SYP,PKP1,KRT71,CDH2,KRT10,KRT72,NCKIPSD,KRT16,BFSP2,KRT74,DST,KRT17,NARF,CD34,KRT25,KRT2,NEFH,TLK2,TCHP,LMNB2,KRT7,KRT76,LMNTD2,SYNM,KRT77,HLA-DRB1,ZEB1,KRT19,NES,LMNA,INA,DES,AIF1,BFSP1,KRT6A,KRT81,KRT18,KRT15,KRT80,GAPDH,GPER1,MBP,KRT3,ENO2,KRT86,VIM,KRT4,…
COMPARTMENTS	GOCC:0045095	Keratin filament	29	3.16735	top	0.0065	ks	9606.ENSP00000167586,9606.ENSP00000246635,9606.ENSP00000246662,9606.ENSP00000252242,9606.ENSP00000252244,9606.ENSP00000252245,9606.ENSP00000252252,9606.ENSP00000257901,9606.ENSP00000257951,9606.ENSP00000257974,9606.ENSP00000267119,9606.ENSP00000269576,9606.ENSP00000293745,9606.ENSP00000307240,9606.ENSP00000308452,9606.ENSP00000310573,9606.ENSP00000310861,9606.ENSP00000324404,9606.ENSP00000329243,…	KRT14,KRT13,KRT9,KRT5,KRT1,KRT75,KRT6B,KRT85,KRT84,KRT82,KRT71,KRT10,KRT72,KRT74,KRT17,KRT25,KRT2,TCHP,KRT7,KRT77,KRT6A,KRT81,KRT18,GPER1,KRT3,KRT86,KRT4,KRT8,EPPK1
UniProt Keywords	KW-0720	Serine protease	136	1.73518	top	8.15e-05	ks	9606.ENSP00000005995,9606.ENSP00000161006,9606.ENSP00000188790,9606.ENSP00000211076,9606.ENSP00000216139,9606.ENSP00000216336,9606.ENSP00000216338,9606.ENSP00000216341,9606.ENSP00000218099,9606.ENSP00000219551,9606.ENSP00000220809,9606.ENSP00000230582,9606.ENSP00000231009,9606.ENSP00000231751,9606.ENSP00000234071,9606.ENSP00000234347,9606.ENSP00000234798,9606.ENSP00000245816,9606.ENSP00000250351,…	PRSS21,PRSS22,FAP,TPSD1,ACR,CTSG,GZMH,GZMB,F9,RHBDL1,PLAT,PRSS16,GZMK,LTF,PROC,PRTN3,TPSG1,CLPP,KLK12,CMA1,F12,HTRA2,PCSK2,HPN,DPP9,GZMM,KLKB1,C1RL,PRSS36,RHBDL3,CORIN,GZMA,HABP2,ST14,PRSS23,PRSS53,TMPRSS11D,TMPRSS15,LONP2,TYSND1,RHBDL2,CELA3A,CELA1,PRSS33,PRSS12,C2,TPP1,TMPRSS5,PCSK4,KLK1,PCSK9,HTRA3,CTRB2,HTRA4,PRSS27,TMPRSS11E,PCSK1,F2,PRSS1,PLG,KLK10,KLK2,KLK3,NUP98,PRSS8,LPA,PARL,PCSK7,KLK4,…
UniProt Keywords	KW-0403	Intermediate filament	75	2.07355	top	0.009	ks	9606.ENSP00000007735,9606.ENSP00000167586,9606.ENSP00000167588,9606.ENSP00000209718,9606.ENSP00000221166,9606.ENSP00000225550,9606.ENSP00000225899,9606.ENSP00000246635,9606.ENSP00000246646,9606.ENSP00000246662,9606.ENSP00000251643,9606.ENSP00000251645,9606.ENSP00000251646,9606.ENSP00000252242,9606.ENSP00000252244,9606.ENSP00000252245,9606.ENSP00000252250,9606.ENSP00000252252,9606.ENSP00000253408,…	KRT33A,KRT14,KRT20,KRT23,NEFM,KRT37,KRT32,KRT13,KRT38,KRT9,KRT12,KRT31,KRT33B,KRT5,KRT1,KRT75,KRT6C,KRT6B,GFAP,PRPH,KRT85,KRT84,KRT82,LMNB1,KRT24,KRT71,KRT10,KRT83,KRT72,KRT16,KRT27,BFSP2,KRT28,KRT78,KRT73,KRT74,DST,KRT17,KRT25,KRT2,NEFH,LMNB2,KRT79,KRT36,KRT7,KRT76,KRT26,SYNM,KRT77,KRT39,KRT19,NES,LMNA,INA,DES,KRT40,BFSP1,KRT6A,KRT81,KRT18,KRT15,KRT35,KRT34,KRT222,KRT80,SYNC,IFFO2,LMNTD1,KRT3,KR…
UniProt Keywords	KW-0689	Ribosomal protein	174	1.31191	top	0.009	ks	9606.ENSP00000053468,9606.ENSP00000081029,9606.ENSP00000177742,9606.ENSP00000222247,9606.ENSP00000223324,9606.ENSP00000225430,9606.ENSP00000225969,9606.ENSP00000229238,9606.ENSP00000230050,9606.ENSP00000245539,9606.ENSP00000250784,9606.ENSP00000252602,9606.ENSP00000253686,9606.ENSP00000254630,9606.ENSP00000256441,9606.ENSP00000258105,9606.ENSP00000258383,9606.ENSP00000258455,9606.ENSP00000259469,…	MRPS10,MRPS35,MRPS34,RPL18A,MRPL32,RPL19,MRPL27,MRPL51,RPS12,MRPS7,RPS4Y1,MRPL34,MRPS25,PTCD3,MRPS36,MRPL53,MRPL44,MRPS9,RPL35,MRPS18B,MRPL15,RPL8,MRPL3,RPL3L,RPS11,RPS27A,MRPS5,RPL37,MRPS28,RPS3,MRPL49,MRPS17,MRPL17,MRPL10,RPL29,MRPS18C,MRPL33,RPS23,RPL10L,MRPL16,MRPL58,MRPL39,MRPL13,MRPL4,RPL13,MRPL38,MRPL48,MRPL11,RPL15,RPL38,MRPL57,RPL4,MRPL46,MRPL1,MRPS31,MRPS11,MRPS24,RPS15A,MRPS23,MRPS33,G…
Pfam	PF16208	Keratin type II head	25	3.26976	top	0.0035	ks	9606.ENSP00000252242,9606.ENSP00000252244,9606.ENSP00000252245,9606.ENSP00000252250,9606.ENSP00000252252,9606.ENSP00000257901,9606.ENSP00000257951,9606.ENSP00000257974,9606.ENSP00000267119,9606.ENSP00000293670,9606.ENSP00000293745,9606.ENSP00000306261,9606.ENSP00000307014,9606.ENSP00000307240,9606.ENSP00000310861,9606.ENSP00000328358,9606.ENSP00000329243,9606.ENSP00000330101,9606.ENSP00000342710,…	KRT5,KRT1,KRT75,KRT6C,KRT6B,KRT85,KRT84,KRT82,KRT71,KRT83,KRT72,KRT78,KRT73,KRT74,KRT2,KRT79,KRT7,KRT76,KRT77,KRT6A,KRT81,KRT3,KRT86,KRT4,KRT8
InterPro	IPR020479	Homeobox domain, metazoa	92	4.48414	top	2.14e-18	ks	9606.ENSP00000006015,9606.ENSP00000040584,9606.ENSP00000222718,9606.ENSP00000222726,9606.ENSP00000222728,9606.ENSP00000231656,9606.ENSP00000233638,9606.ENSP00000234198,9606.ENSP00000234392,9606.ENSP00000239144,9606.ENSP00000239151,9606.ENSP00000239165,9606.ENSP00000239243,9606.ENSP00000240306,9606.ENSP00000242159,9606.ENSP00000243103,9606.ENSP00000243108,9606.ENSP00000249499,9606.ENSP00000249501,…	HOXA11,HOXC8,HOXA2,HOXA5,HOXA6,CDX1,TLX2,DLX2,VAX2,HOXB8,HOXB5,HOXB7,MSX2,DLX4,HOXA7,HOXC12,HOXC6,HOXD9,HOXD10,HOXD11,MNX1,BARX1,EMX1,NKX2-8,MEOX2,BARHL1,BARX2,HHEX,HOXA10,EN1,NKX6-1,TLX3,EN2,GBX1,GBX2,HOXD4,GSX1,HOXC10,HOXC5,HOXB9,EVX2,HOXD8,GSX2,NKX2-6,MEOX1,NKX2-5,HOXD1,HOXB4,DBX2,HOXB2,HMX2,NKX2-3,HOXA9,BSX,NKX2-4,NKX2-1,HMX3,DLX1,HOXB1,HLX,NKX6-2,TLX1,BARHL2,CDX4,NKX2-2,NKX3-1,CDX2,PDX1,NKX3…
InterPro	IPR017970	Homeobox, conserved site	186	3.27523	top	5.6e-17	ks	9606.ENSP00000006015,9606.ENSP00000040584,9606.ENSP00000086933,9606.ENSP00000216513,9606.ENSP00000217999,9606.ENSP00000221996,9606.ENSP00000222718,9606.ENSP00000222726,9606.ENSP00000222728,9606.ENSP00000226382,9606.ENSP00000229307,9606.ENSP00000230658,9606.ENSP00000231656,9606.ENSP00000233638,9606.ENSP00000234198,9606.ENSP00000234392,9606.ENSP00000238558,9606.ENSP00000239144,9606.ENSP00000239151,…	HOXA11,HOXC8,GSC2,SIX4,RHOXF1,CRX,HOXA2,HOXA5,HOXA6,PHOX2B,NANOG,ISL1,CDX1,TLX2,DLX2,VAX2,GSC,HOXB8,HOXB5,HOXB7,MSX2,PRRX1,DLX4,HOXA7,HOXC13,HOXC12,HOXC6,HOXD9,HOXD10,HOXD11,MNX1,BARX1,EMX1,NKX2-8,POU5F1,POU2F3,CUX2,LHX5,VSX2,MEOX2,BARHL1,LHX4,PITX1,POU4F2,BARX2,HHEX,HOXA10,HOXB13,IRX6,ISL2,LHX8,EN1,NKX6-1,TLX3,EN2,GBX1,PHOX2A,GBX2,HOXD4,OTP,GSX1,SIX2,IRX1,IRX2,HOXC10,HOXC5,HOXB9,PROP1,ISX,EVX2,U…
InterPro	IPR002345	Lipocalin	14	6.19608	top	1.57e-05	afc	9606.ENSP00000263598,9606.ENSP00000277526,9606.ENSP00000313833,9606.ENSP00000339621,9606.ENSP00000342097,9606.ENSP00000360687,9606.ENSP00000360696,9606.ENSP00000362108,9606.ENSP00000386162,9606.ENSP00000417898,9606.ENSP00000418491,9606.ENSP00000482512,9606.ENSP00000484615,9606.ENSP00000490264	LCN1,LCN9,LCN15,LCN6,OBP2A,PTGDS,LCN12,LCN2,LCNL1,PAEP,LCN10,LCN8,OBP2B,LOC102723971
InterPro	IPR018114	Serine proteases, trypsin family, histidine active site	100	1.95837	top	2.57e-05	ks	9606.ENSP00000005995,9606.ENSP00000161006,9606.ENSP00000211076,9606.ENSP00000216139,9606.ENSP00000216336,9606.ENSP00000216338,9606.ENSP00000216341,9606.ENSP00000218099,9606.ENSP00000220809,9606.ENSP00000231009,9606.ENSP00000234071,9606.ENSP00000234347,9606.ENSP00000234798,9606.ENSP00000250351,9606.ENSP00000250378,9606.ENSP00000253496,9606.ENSP00000262626,9606.ENSP00000264553,9606.ENSP00000264690,…	PRSS21,PRSS22,TPSD1,ACR,CTSG,GZMH,GZMB,F9,PLAT,GZMK,PROC,PRTN3,TPSG1,KLK12,CMA1,F12,HPN,GZMM,KLKB1,PRSS36,GZMA,HABP2,ST14,PRSS23,PRSS53,TMPRSS11D,TMPRSS15,CELA3A,CELA1,PRSS33,PRSS12,C2,TMPRSS5,KLK1,CTRB2,PRSS27,TMPRSS11E,F2,PRSS1,PLG,KLK10,KLK2,KLK3,PRSS8,LPA,KLK4,OVCH1,TMPRSS11B,PRSS55,TMPRSS11A,KLK5,CELA3B,TPSAB1,TMPRSS11F,CELA2A,PRSS3,CTRB1,PRSS38,PRSS35,PLAU,F10,F7,CELA2B,CTRC,KLK6,KLK14,KLK8…
InterPro	IPR033116	Serine proteases, trypsin family, serine active site	92	2.0477	top	2.88e-05	ks	9606.ENSP00000005995,9606.ENSP00000161006,9606.ENSP00000211076,9606.ENSP00000216139,9606.ENSP00000216336,9606.ENSP00000216338,9606.ENSP00000216341,9606.ENSP00000218099,9606.ENSP00000220809,9606.ENSP00000231009,9606.ENSP00000234071,9606.ENSP00000234347,9606.ENSP00000250351,9606.ENSP00000250378,9606.ENSP00000253496,9606.ENSP00000262626,9606.ENSP00000264553,9606.ENSP00000264690,9606.ENSP00000266542,…	PRSS21,PRSS22,TPSD1,ACR,CTSG,GZMH,GZMB,F9,PLAT,GZMK,PROC,PRTN3,KLK12,CMA1,F12,HPN,GZMM,KLKB1,C1RL,PRSS36,CORIN,GZMA,HABP2,ST14,PRSS53,TMPRSS11D,TMPRSS15,CELA3A,CELA1,PRSS33,PRSS12,C2,TMPRSS5,KLK1,CTRB2,PRSS27,TMPRSS11E,F2,PRSS1,PLG,KLK2,KLK3,PRSS8,LPA,KLK4,OVCH1,PRSS55,TMPRSS11A,KLK5,CELA3B,TPSAB1,TMPRSS11F,CELA2A,CTRB1,PRSS38,PLAU,F10,F7,CELA2B,CTRC,KLK6,KLK14,KLK8,CFI,TMPRSS12,TMPRSS2,MASP2,F11…
InterPro	IPR001314	Peptidase S1A, chymotrypsin family	107	1.94653	top	5.61e-05	ks	9606.ENSP00000005995,9606.ENSP00000161006,9606.ENSP00000211076,9606.ENSP00000216139,9606.ENSP00000216336,9606.ENSP00000216338,9606.ENSP00000216341,9606.ENSP00000218099,9606.ENSP00000220809,9606.ENSP00000222390,9606.ENSP00000231009,9606.ENSP00000233997,9606.ENSP00000234071,9606.ENSP00000234347,9606.ENSP00000234798,9606.ENSP00000250351,9606.ENSP00000250378,9606.ENSP00000253496,9606.ENSP00000262626,…	PRSS21,PRSS22,TPSD1,ACR,CTSG,GZMH,GZMB,F9,PLAT,HGF,GZMK,AZU1,PROC,PRTN3,TPSG1,KLK12,CMA1,F12,HPN,GZMM,KLKB1,C1RL,PRSS36,GZMA,HABP2,PRSS53,TMPRSS11D,TMPRSS15,CELA3A,CELA1,PRSS33,PRSS12,PRSS37,C2,TMPRSS5,KLK1,CTRB2,PRSS27,TMPRSS11E,F2,PRSS1,PLG,KLK10,KLK2,KLK3,PRSS8,LPA,KLK4,PRSS50,OVCH1,TMPRSS11B,PRSS55,TMPRSS11A,KLK5,CELA3B,TPSAB1,PROZ,HP,TMPRSS11F,CELA2A,PRSS3,CTRB1,PRSS38,PLAU,F10,F7,CELA2B,CTR…
InterPro	IPR001827	Homeobox protein, antennapedia type, conserved site	20	4.43004	top	0.0003	afc	9606.ENSP00000040584,9606.ENSP00000222718,9606.ENSP00000222726,9606.ENSP00000222728,9606.ENSP00000239144,9606.ENSP00000239151,9606.ENSP00000239165,9606.ENSP00000242159,9606.ENSP00000243108,9606.ENSP00000302548,9606.ENSP00000309336,9606.ENSP00000315949,9606.ENSP00000328928,9606.ENSP00000331741,9606.ENSP00000386498,9606.ENSP00000399808,9606.ENSP00000417207,9606.ENSP00000420009,9606.ENSP00000479166,…	HOXC8,HOXA2,HOXA5,HOXA6,HOXB8,HOXB5,HOXB7,HOXA7,HOXC6,HOXD4,HOXC5,HOXD8,HOXB4,HOXB2,HOXD3,HOXC4,HOXB3,HOXB6,HOXA4,HOXA3
InterPro	IPR001254	Serine proteases, trypsin domain	115	1.76104	top	0.00032	ks	9606.ENSP00000005995,9606.ENSP00000161006,9606.ENSP00000211076,9606.ENSP00000216139,9606.ENSP00000216336,9606.ENSP00000216338,9606.ENSP00000216341,9606.ENSP00000218099,9606.ENSP00000219301,9606.ENSP00000220809,9606.ENSP00000222390,9606.ENSP00000231009,9606.ENSP00000233997,9606.ENSP00000234071,9606.ENSP00000234347,9606.ENSP00000234798,9606.ENSP00000250351,9606.ENSP00000250378,9606.ENSP00000253496,…	PRSS21,PRSS22,TPSD1,ACR,CTSG,GZMH,GZMB,F9,PRSS54,PLAT,HGF,GZMK,AZU1,PROC,PRTN3,TPSG1,KLK12,CMA1,F12,HPN,GZMM,KLKB1,C1RL,PRSS36,CORIN,GZMA,HABP2,ST14,PRSS23,PRSS53,TMPRSS11D,TMPRSS15,CELA3A,CELA1,PRSS33,PRSS12,PRSS37,C2,TMPRSS5,KLK1,CTRB2,PRSS27,TMPRSS11E,F2,PRSS1,PLG,KLK10,KLK2,KLK3,PRSS8,LPA,KLK4,PRSS50,OVCH1,TMPRSS11B,PRSS55,TMPRSS11A,KLK5,CELA3B,TPSAB1,PROZ,HP,TMPRSS11F,CELA2A,PRSS3,CTRB1,PRSS…
InterPro	IPR009003	Peptidase S1, PA clan	123	1.72652	top	0.00032	ks	9606.ENSP00000005995,9606.ENSP00000016171,9606.ENSP00000161006,9606.ENSP00000211076,9606.ENSP00000216139,9606.ENSP00000216336,9606.ENSP00000216338,9606.ENSP00000216341,9606.ENSP00000218099,9606.ENSP00000219301,9606.ENSP00000220809,9606.ENSP00000222390,9606.ENSP00000231009,9606.ENSP00000233997,9606.ENSP00000234071,9606.ENSP00000234347,9606.ENSP00000234798,9606.ENSP00000250351,9606.ENSP00000250378,…	PRSS21,COX15,PRSS22,TPSD1,ACR,CTSG,GZMH,GZMB,F9,PRSS54,PLAT,HGF,GZMK,AZU1,PROC,PRTN3,TPSG1,KLK12,CMA1,F12,HTRA2,HPN,GZMM,KLKB1,C1RL,PRSS36,CORIN,GZMA,HABP2,ST14,PRSS23,PRSS53,TMPRSS11D,TMPRSS15,TYSND1,CELA3A,CELA1,PRSS33,PRSS12,PRSS37,C2,TMPRSS5,KLK1,HTRA3,CTRB2,HTRA4,PRSS27,TMPRSS11E,F2,PRSS1,PLG,KLK10,KLK2,KLK3,PRSS8,LPA,KLK4,PRSS50,OVCH1,TMPRSS11B,PRSS55,TMPRSS11A,KLK5,CELA3B,FAM111B,TPSAB1,PR…
InterPro	IPR018039	Intermediate filament protein, conserved site	62	2.6232	top	0.00032	ks	9606.ENSP00000007735,9606.ENSP00000167586,9606.ENSP00000167588,9606.ENSP00000209718,9606.ENSP00000221166,9606.ENSP00000225550,9606.ENSP00000225899,9606.ENSP00000246635,9606.ENSP00000246646,9606.ENSP00000246662,9606.ENSP00000251643,9606.ENSP00000251645,9606.ENSP00000251646,9606.ENSP00000252242,9606.ENSP00000252244,9606.ENSP00000252245,9606.ENSP00000252250,9606.ENSP00000252252,9606.ENSP00000253408,…	KRT33A,KRT14,KRT20,KRT23,NEFM,KRT37,KRT32,KRT13,KRT38,KRT9,KRT12,KRT31,KRT33B,KRT5,KRT1,KRT75,KRT6C,KRT6B,GFAP,PRPH,KRT85,KRT84,KRT82,LMNB1,KRT24,KRT71,KRT10,KRT83,KRT72,KRT16,KRT78,KRT73,KRT74,KRT17,KRT2,NEFH,LMNB2,KRT79,KRT36,KRT7,KRT76,SYNM,KRT77,KRT39,KRT19,NES,LMNA,INA,DES,KRT6A,KRT81,KRT18,KRT15,KRT35,KRT34,KRT222,KRT3,KRT86,VIM,KRT4,KRT8,NEFL
InterPro	IPR022272	Lipocalin family conserved site	13	5.20293	top	0.00032	afc	9606.ENSP00000265132,9606.ENSP00000277526,9606.ENSP00000300456,9606.ENSP00000313833,9606.ENSP00000339621,9606.ENSP00000345179,9606.ENSP00000360522,9606.ENSP00000360687,9606.ENSP00000360697,9606.ENSP00000362108,9606.ENSP00000417898,9606.ENSP00000418491,9606.ENSP00000490264	AMBP,LCN9,SLC27A4,LCN15,LCN6,APOD,RBP4,PTGDS,C8G,LCN2,PAEP,LCN10,LOC102723971
InterPro	IPR043504	Peptidase S1, PA clan, chymotrypsin-like fold	116	1.63286	top	0.0011	ks	9606.ENSP00000005995,9606.ENSP00000161006,9606.ENSP00000211076,9606.ENSP00000216139,9606.ENSP00000216336,9606.ENSP00000216338,9606.ENSP00000216341,9606.ENSP00000218099,9606.ENSP00000219301,9606.ENSP00000220809,9606.ENSP00000222390,9606.ENSP00000231009,9606.ENSP00000233997,9606.ENSP00000234071,9606.ENSP00000234347,9606.ENSP00000234798,9606.ENSP00000250351,9606.ENSP00000250378,9606.ENSP00000253496,…	PRSS21,PRSS22,TPSD1,ACR,CTSG,GZMH,GZMB,F9,PRSS54,PLAT,HGF,GZMK,AZU1,PROC,PRTN3,TPSG1,KLK12,CMA1,F12,HPN,GZMM,KLKB1,C1RL,PRSS36,CORIN,GZMA,HABP2,ST14,PRSS23,PRSS53,TMPRSS11D,TMPRSS15,CELA3A,CELA1,PRSS33,PRSS12,PRSS37,C2,TMPRSS5,KLK1,CTRB2,PRSS27,TMPRSS11E,F2,PRSS1,PLG,KLK10,KLK2,KLK3,PRSS8,LPA,KLK4,PRSS50,OVCH1,TMPRSS11B,PRSS55,TMPRSS11A,KLK5,CELA3B,FAM111B,TPSAB1,PROZ,HP,TMPRSS11F,CELA2A,PRSS3,CT…
InterPro	IPR030456	Fork head domain conserved site 2	44	3.09298	top	0.0012	ks	9606.ENSP00000162391,9606.ENSP00000226247,9606.ENSP00000250448,9606.ENSP00000262426,9606.ENSP00000296839,9606.ENSP00000299162,9606.ENSP00000302756,9606.ENSP00000304004,9606.ENSP00000304286,9606.ENSP00000323880,9606.ENSP00000326272,9606.ENSP00000328720,9606.ENSP00000334472,9606.ENSP00000335493,9606.ENSP00000335677,9606.ENSP00000339004,9606.ENSP00000339527,9606.ENSP00000342307,9606.ENSP00000343288,…	FOXJ2,FOXN1,FOXA1,FOXF1,FOXQ1,FOXN4,FOXD4L1,FOXA3,FOXI1,FOXJ1,FOXL1,FOXK1,FOXE3,FOXD2,FOXK2,FOXG1,FOXO3,FOXM1,FOXN3,FOXN2,FOXD3,FOXJ3,FOXP4,FOXO4,FOXE1,FOXS1,FOXP3,FOXB2,FOXH1,FOXO1,FOXD4,FOXI2,FOXB1,FOXP2,FOXA2,FOXI3,FOXD1,FOXL3,FOXO6,FOXC1,FOXF2,FOXL2,FOXP1-2,FOXC2
InterPro	IPR003054	Keratin, type II	26	3.31975	top	0.0016	ks	9606.ENSP00000252242,9606.ENSP00000252244,9606.ENSP00000252245,9606.ENSP00000252250,9606.ENSP00000252252,9606.ENSP00000257901,9606.ENSP00000257951,9606.ENSP00000257974,9606.ENSP00000267119,9606.ENSP00000293670,9606.ENSP00000293745,9606.ENSP00000306261,9606.ENSP00000307014,9606.ENSP00000307240,9606.ENSP00000310861,9606.ENSP00000328358,9606.ENSP00000329243,9606.ENSP00000330101,9606.ENSP00000342710,…	KRT5,KRT1,KRT75,KRT6C,KRT6B,KRT85,KRT84,KRT82,KRT71,KRT83,KRT72,KRT78,KRT73,KRT74,KRT2,KRT79,KRT7,KRT76,KRT77,KRT6A,KRT81,KRT80,KRT3,KRT86,KRT4,KRT8
InterPro	IPR018122	Fork head domain conserved site1	30	3.52412	top	0.0017	ks	9606.ENSP00000250448,9606.ENSP00000262426,9606.ENSP00000296839,9606.ENSP00000302756,9606.ENSP00000304004,9606.ENSP00000304286,9606.ENSP00000323880,9606.ENSP00000326272,9606.ENSP00000328720,9606.ENSP00000334472,9606.ENSP00000335493,9606.ENSP00000335677,9606.ENSP00000339004,9606.ENSP00000342307,9606.ENSP00000343288,9606.ENSP00000343633,9606.ENSP00000360157,9606.ENSP00000361653,9606.ENSP00000364265,…	FOXA1,FOXF1,FOXQ1,FOXD4L1,FOXA3,FOXI1,FOXJ1,FOXL1,FOXK1,FOXE3,FOXD2,FOXK2,FOXG1,FOXM1,FOXN3,FOXN2,FOXD3,FOXJ3,FOXE1,FOXS1,FOXB2,FOXI2,FOXB1,FOXA2,FOXI3,FOXD1,FOXC1,FOXF2,FOXL2,FOXC2
InterPro	IPR032444	Keratin type II head	25	3.26976	top	0.0022	ks	9606.ENSP00000252242,9606.ENSP00000252244,9606.ENSP00000252245,9606.ENSP00000252250,9606.ENSP00000252252,9606.ENSP00000257901,9606.ENSP00000257951,9606.ENSP00000257974,9606.ENSP00000267119,9606.ENSP00000293670,9606.ENSP00000293745,9606.ENSP00000306261,9606.ENSP00000307014,9606.ENSP00000307240,9606.ENSP00000310861,9606.ENSP00000328358,9606.ENSP00000329243,9606.ENSP00000330101,9606.ENSP00000342710,…	KRT5,KRT1,KRT75,KRT6C,KRT6B,KRT85,KRT84,KRT82,KRT71,KRT83,KRT72,KRT78,KRT73,KRT74,KRT2,KRT79,KRT7,KRT76,KRT77,KRT6A,KRT81,KRT3,KRT86,KRT4,KRT8
InterPro	IPR011598	Myc-type, basic helix-loop-helix (bHLH) domain	114	1.95438	top	0.0023	ks	9606.ENSP00000174618,9606.ENSP00000204517,9606.ENSP00000219905,9606.ENSP00000222305,9606.ENSP00000228641,9606.ENSP00000228644,9606.ENSP00000231121,9606.ENSP00000232424,9606.ENSP00000234091,9606.ENSP00000241651,9606.ENSP00000242057,9606.ENSP00000242261,9606.ENSP00000242462,9606.ENSP00000242728,9606.ENSP00000242994,9606.ENSP00000246080,9606.ENSP00000246912,9606.ENSP00000250003,9606.ENSP00000256495,…	MNT,TFAP4,MGA,USF2,MYF6,MYF5,HAND1,HES1,ID2,MYOG,AHR,TWIST1,NEUROG3,BHLHE41,NEUROD4,TCF15,MLX,MYOD1,BHLHE40,TCF3,EPAS1,MXD1,LYL1,TFEC,ARNTL2,ASCL1,HES6,FERD3L,MYCN,MSGN1,SIM2,TAL1,NEUROD1,TCF23,NEUROD6,MESP1,NHLH1,ATOH1,ATOH8,NEUROD2,ARNT2,NPAS4,MLXIP,TFE3,NEUROG2,NEUROG1,BHLHE22,USF3,MLXIPL,MSC,AHRR,OLIG2,MXI1,ASCL2,FIGLA,TCFL5,TAL2,MXD4,HEY1,NPAS2,MESP2,ASCL4,SREBF1,NPAS3,ARNT,MAX,TFEB,HAND2,SR…
InterPro	IPR036638	Helix-loop-helix DNA-binding domain superfamily	114	1.93104	top	0.0023	ks	9606.ENSP00000174618,9606.ENSP00000204517,9606.ENSP00000219905,9606.ENSP00000222305,9606.ENSP00000228641,9606.ENSP00000228644,9606.ENSP00000231121,9606.ENSP00000232424,9606.ENSP00000234091,9606.ENSP00000241651,9606.ENSP00000242057,9606.ENSP00000242261,9606.ENSP00000242462,9606.ENSP00000242728,9606.ENSP00000242994,9606.ENSP00000246080,9606.ENSP00000246912,9606.ENSP00000250003,9606.ENSP00000256495,…	MNT,TFAP4,MGA,USF2,MYF6,MYF5,HAND1,HES1,ID2,MYOG,AHR,TWIST1,NEUROG3,BHLHE41,NEUROD4,TCF15,MLX,MYOD1,BHLHE40,TCF3,EPAS1,MXD1,LYL1,TFEC,ARNTL2,ASCL1,HES6,FERD3L,STRA8,MYCN,MSGN1,SIM2,TAL1,NEUROD1,TCF23,NEUROD6,MESP1,NHLH1,ATOH1,ATOH8,NEUROD2,ARNT2,MLXIP,TFE3,NEUROG2,NEUROG1,BHLHE22,USF3,MLXIPL,MSC,AHRR,OLIG2,MXI1,ASCL2,FIGLA,TCFL5,TAL2,MXD4,HEY1,NPAS2,MESP2,ASCL4,SREBF1,NPAS3,ARNT,MAX,TFEB,HAND2,SR…
InterPro	IPR039008	Intermediate filament, rod domain	73	2.27737	top	0.0023	ks	9606.ENSP00000007735,9606.ENSP00000167586,9606.ENSP00000167588,9606.ENSP00000209718,9606.ENSP00000221166,9606.ENSP00000225550,9606.ENSP00000225899,9606.ENSP00000246635,9606.ENSP00000246646,9606.ENSP00000246662,9606.ENSP00000251643,9606.ENSP00000251645,9606.ENSP00000251646,9606.ENSP00000252242,9606.ENSP00000252244,9606.ENSP00000252245,9606.ENSP00000252250,9606.ENSP00000252252,9606.ENSP00000253408,…	KRT33A,KRT14,KRT20,KRT23,NEFM,KRT37,KRT32,KRT13,KRT38,KRT9,KRT12,KRT31,KRT33B,KRT5,KRT1,KRT75,KRT6C,KRT6B,GFAP,PRPH,KRT85,KRT84,KRT82,LMNB1,KRT24,KRT71,KRT10,KRT83,KRT72,KRT16,KRT27,BFSP2,KRT28,KRT78,KRT73,KRT74,KRT17,KRT25,KRT2,NEFH,LMNB2,KRT79,KRT36,KRT7,KRT76,KRT26,SYNM,KRT77,KRT39,KRT19,NES,LMNA,INA,DES,KRT40,BFSP1,KRT6A,KRT81,KRT18,KRT15,KRT35,KRT34,KRT222,KRT80,SYNC,IFFO2,KRT3,KRT86,VIM,KRT…
InterPro	IPR017995	Homeobox protein, antennapedia type	12	4.88047	top	0.0026	afc	9606.ENSP00000222726,9606.ENSP00000222728,9606.ENSP00000239151,9606.ENSP00000239165,9606.ENSP00000242159,9606.ENSP00000302548,9606.ENSP00000309336,9606.ENSP00000328928,9606.ENSP00000370421,9606.ENSP00000399808,9606.ENSP00000420009,9606.ENSP00000479166	HOXA5,HOXA6,HOXB5,HOXB7,HOXA7,HOXD4,HOXC5,HOXB4,PDX1,HOXC4,HOXB6,HOXA4
InterPro	IPR033773	CBX family C-terminal motif	5	6.54981	top	0.0051	afc	9606.ENSP00000216133,9606.ENSP00000269385,9606.ENSP00000269397,9606.ENSP00000308750,9606.ENSP00000384490	CBX7,CBX8,CBX4,CBX2,CBX6
InterPro	IPR001978	Troponin	6	5.98246	top	0.0085	afc	9606.ENSP00000341838,9606.ENSP00000354488,9606.ENSP00000370975,9606.ENSP00000371336,9606.ENSP00000467176,9606.ENSP00000499593	TNNI3,TNNI1,TNNT3,TNNI2,TNNT1,TNNT2
InterPro	IPR038077	Troponin domain superfamily	6	5.98246	top	0.0085	afc	9606.ENSP00000341838,9606.ENSP00000354488,9606.ENSP00000370975,9606.ENSP00000371336,9606.ENSP00000467176,9606.ENSP00000499593	TNNI3,TNNI1,TNNT3,TNNI2,TNNT1,TNNT2
SMART	SM00020	Trypsin-like serine protease	117	1.69805	top	0.00047	ks	9606.ENSP00000005995,9606.ENSP00000161006,9606.ENSP00000211076,9606.ENSP00000216139,9606.ENSP00000216336,9606.ENSP00000216338,9606.ENSP00000216341,9606.ENSP00000218099,9606.ENSP00000219301,9606.ENSP00000220809,9606.ENSP00000222390,9606.ENSP00000231009,9606.ENSP00000233997,9606.ENSP00000234071,9606.ENSP00000234347,9606.ENSP00000234798,9606.ENSP00000250351,9606.ENSP00000250378,9606.ENSP00000253496,…	PRSS21,PRSS22,TPSD1,ACR,CTSG,GZMH,GZMB,F9,PRSS54,PLAT,HGF,GZMK,AZU1,PROC,PRTN3,TPSG1,KLK12,CMA1,F12,HTRA2,HPN,GZMM,KLKB1,C1RL,PRSS36,CORIN,GZMA,HABP2,ST14,PRSS23,PRSS53,TMPRSS11D,TMPRSS15,TYSND1,CELA3A,CELA1,PRSS33,MASP1,PRSS12,PRSS37,C2,TMPRSS5,KLK1,CTRB2,PRSS27,TMPRSS11E,F2,PRSS1,PLG,KLK10,KLK2,KLK3,PRSS8,LPA,KLK4,OVCH1,TMPRSS11B,PRSS55,TMPRSS11A,KLK5,CELA3B,TPSAB1,PROZ,HP,TMPRSS11F,CELA2A,PRSS…
SMART	SM00134	Ly-6 antigen / uPA receptor -like domain	17	4.47446	top	0.00056	afc	9606.ENSP00000220940,9606.ENSP00000244333,9606.ENSP00000246515,9606.ENSP00000301258,9606.ENSP00000301263,9606.ENSP00000334463,9606.ENSP00000339328,9606.ENSP00000352163,9606.ENSP00000380605,9606.ENSP00000387077,9606.ENSP00000399485,9606.ENSP00000428572,9606.ENSP00000455811,9606.ENSP00000477648,9606.ENSP00000479240,9606.ENSP00000480053,9606.ENSP00000498879	GML,LYPD3,SLURP1,PSCA,LY6D,LYPD6,PLAUR,LYPD2,LYPD1,LYPD6B,LY6H,LY6E,LY6L,LYNX1,PINLYP,GPIHBP1,CD59
SMART	SM01391	Intermediate filament protein	71	2.40285	top	0.0014	ks	9606.ENSP00000007735,9606.ENSP00000167586,9606.ENSP00000167588,9606.ENSP00000209718,9606.ENSP00000221166,9606.ENSP00000225550,9606.ENSP00000225899,9606.ENSP00000246635,9606.ENSP00000246646,9606.ENSP00000246662,9606.ENSP00000251643,9606.ENSP00000251645,9606.ENSP00000251646,9606.ENSP00000252242,9606.ENSP00000252244,9606.ENSP00000252245,9606.ENSP00000252250,9606.ENSP00000252252,9606.ENSP00000253408,…	KRT33A,KRT14,KRT20,KRT23,NEFM,KRT37,KRT32,KRT13,KRT38,KRT9,KRT12,KRT31,KRT33B,KRT5,KRT1,KRT75,KRT6C,KRT6B,GFAP,PRPH,KRT85,KRT84,KRT82,LMNB1,KRT24,KRT71,KRT10,KRT83,KRT72,KRT16,KRT27,BFSP2,KRT28,KRT78,KRT73,KRT74,KRT17,KRT25,KRT2,NEFH,LMNB2,KRT79,KRT36,KRT7,KRT76,KRT26,SYNM,KRT39,KRT19,NES,LMNA,INA,DES,KRT40,BFSP1,KRT6A,KRT81,KRT18,KRT15,KRT35,KRT34,KRT80,SYNC,IFFO2,KRT3,KRT86,VIM,KRT4,KRT8,NEFL,I…
SMART	SM00353	Helix loop helix domain	105	1.9131	top	0.0019	ks	9606.ENSP00000174618,9606.ENSP00000204517,9606.ENSP00000219905,9606.ENSP00000222305,9606.ENSP00000228644,9606.ENSP00000231121,9606.ENSP00000241651,9606.ENSP00000242057,9606.ENSP00000242261,9606.ENSP00000242462,9606.ENSP00000242728,9606.ENSP00000242994,9606.ENSP00000246080,9606.ENSP00000246912,9606.ENSP00000250003,9606.ENSP00000256495,9606.ENSP00000262965,9606.ENSP00000263734,9606.ENSP00000264444,…	MNT,TFAP4,MGA,USF2,MYF5,HAND1,MYOG,AHR,TWIST1,NEUROG3,BHLHE41,NEUROD4,TCF15,MLX,MYOD1,BHLHE40,TCF3,EPAS1,MXD1,LYL1,TFEC,ARNTL2,ASCL1,HES6,FERD3L,MYCN,MSGN1,SIM2,TAL1,NEUROD1,TCF23,MESP1,NHLH1,ATOH1,ATOH8,NEUROD2,MLXIP,TFE3,NEUROG2,NEUROG1,BHLHE22,USF3,MLXIPL,MSC,AHRR,OLIG2,MXI1,ASCL2,FIGLA,TCFL5,TAL2,MXD4,HEY1,NPAS2,MESP2,ASCL4,SREBF1,NPAS3,ARNT,TFEB,SREBF2,OLIG3,HEY2,EBF3,SIM1,NCOA3,HEYL,ATOH7,I…
SMART	SM00339	FORKHEAD	46	2.76489	top	0.007	ks	9606.ENSP00000162391,9606.ENSP00000226247,9606.ENSP00000250448,9606.ENSP00000262426,9606.ENSP00000296839,9606.ENSP00000299162,9606.ENSP00000302756,9606.ENSP00000304004,9606.ENSP00000304286,9606.ENSP00000314806,9606.ENSP00000323880,9606.ENSP00000326272,9606.ENSP00000328720,9606.ENSP00000334472,9606.ENSP00000335493,9606.ENSP00000335677,9606.ENSP00000339004,9606.ENSP00000339527,9606.ENSP00000342307,…	FOXJ2,FOXN1,FOXA1,FOXF1,FOXQ1,FOXN4,FOXD4L1,FOXA3,FOXI1,FOXR1,FOXJ1,FOXL1,FOXK1,FOXE3,FOXD2,FOXK2,FOXG1,FOXO3,FOXM1,FOXN3,FOXN2,FOXD3,FOXJ3,FOXP4,FOXO4,FOXE1,FOXS1,FOXP3,FOXB2,FOXH1,FOXO1,FOXD4,FOXI2,FOXP2,FOXA2,FOXR2,FOXI3,FOXD1,FOXL3,FOXO6,FOXC1,FOXF2,FOXL2,FOXP1-2,FOXC2,FOXO3B

## Sheet: NTMMR
#category	term ID	term description	genes mapped	enrichment score	direction	false discovery rate	method	matching proteins in your input (IDs)	matching proteins in your input (labels)
GO Component	GO:0099634	Postsynaptic specialization membrane	117	0.695156	both ends	0.0085	ks	9606.ENSP00000005284,9606.ENSP00000211413,9606.ENSP00000221459,9606.ENSP00000226091,9606.ENSP00000234961,9606.ENSP00000246529,9606.ENSP00000248668,9606.ENSP00000249363,9606.ENSP00000250699,9606.ENSP00000250974,9606.ENSP00000256366,9606.ENSP00000257215,9606.ENSP00000258385,9606.ENSP00000258884,9606.ENSP00000261007,9606.ENSP00000262138,9606.ENSP00000262406,9606.ENSP00000263269,9606.ENSP00000264318,…	CACNG3,PRRT1,LIN7B,EFNB3,OPRD1,LRFN3,LRFN1,LRRC4,CHRNA10,ABHD17A,SYNJ2BP,DAGLA,CHRND,ABHD17C,CHRNA1,CACNG4,RGS9,GRIN2D,GABRA4,CDH10,ADAM22,CACNA1C,CLSTN3,CDH2,CACNG8,KCNH1,GABRB2,LRRTM2,SIGMAR1,LIN7C,LRRC4C,ADRA2A,PTPRO,EPHA4,GRID2,GRM1,NRG1,HTR5A,NPTN,GRIN2C,LRRTM1,GRIA2,ADCY1,LRFN5,RAPSN,CACNG2,GRIK5,CHRNB1,NLGN2,GRM5,CHRM1,SEMA4C,CNIH2,LRFN4,CHRNA9,NETO1,KCND3,PRR7,GRID1,GRIN2A,KCND2,RGS7BP,ER…
[truncated: 262 more rows]

## Sheet: RTX
#category	term ID	term description	genes mapped	enrichment score	direction	false discovery rate	method	matching proteins in your input (IDs)	matching proteins in your input (labels)
STRING clusters	CL:27360	DNA condensation, and Male pronucleus assembly	5	5.70917	both ends	8.64e-06	afc	9606.ENSP00000236979,9606.ENSP00000310515,9606.ENSP00000325638,9606.ENSP00000325738,9606.ENSP00000403681	TNP1,PRM1,PRM3,TNP2,PRM2
[truncated: 364 more rows]

## Sheet: RTXMMR
#category	term ID	term description	genes mapped	enrichment score	direction	false discovery rate	method	matching proteins in your input (IDs)	matching proteins in your input (labels)
[truncated: 316 more rows]

[truncated: 10 more sheets: 5FdUR, 5FdURMMR, top200RTX, top2005FdUR, top200RTXMMR, top2005FdURMMR, RTX_vs_5FdUR, RTXMMR_vs_5FdURMMR, 5FdURvs5FdURMMR, RTXvsRTXMMR]
