# Supplementary material for: Effects of thymidylate synthase inhibitors differ in genomic uracilation and mutagenic potential
Source: Life Sci Alliance. 2026 Feb 6;9(4):e202503352. doi: 10.26508/lsa.202503352 (PMC12881662; doi:10.26508/lsa.202503352)
Supplement: Supplementary file 9 [file LSA-2025-03352_SdataFS3.2.xlsx]

## Sheet: summary
	RTX	5FdUR	RTXMMR	5FdURMMR
confidence score	0.4	0.4	0.4	0.4
data version	12	12	12	12
database	string	string	string	string
enrichmentAvgDegree	1.55	2.06	1.1	2.33
average node degree filtered	1.18	1.85	0.89	2.08
enrichmentClusteringCoeff	0.396	0.382	0.335	0.369
enrichmentEdges	155	206	110	233
number of Edges filtered	118	185	89	208
enrichmentExpectedEdges	107	80	95	91
expected number of edges filtered	82	78	75	80
enrichmentNodes	200	200	200	200
enrichmentSettingsTable.SUID	6227	3760	6886	6718
enrichmentTables	STRING Enrichment: All	STRING Enrichment: All	STRING Enrichment: All	STRING Enrichment: All
has images	TRUE	TRUE	TRUE	TRUE
name	RTXtop200	5FdURtop200	RTXMMRtop200	5FdURMMRtop200
network type	full STRING network	full STRING network	full STRING network	full STRING network
ppiEnrichment	9.29e-06	1e-16	0.0688	1e-16
ppi Enrichment p-value filtered	0.000133	<1.0E-16	0.0576	<1.0E-16
species	Homo sapiens	Homo sapiens	Homo sapiens	Homo sapiens
filters:
textmining or experiments or databases
confidence >=0.4

## Sheet: RTXtop200
@id	display name	node_degree	func1	func2	localization	compartment::cytoskeleton	compartment::cytosol	compartment::endoplasmic reticulum	compartment::endosome	compartment::extracellular	compartment::golgi apparatus	compartment::lysosome	compartment::mitochondrion	compartment::nucleus	compartment::peroxisome	compartment::plasma membrane	name	stringdb::canonical name	stringdb::description
stringdb:9606.ENSP00000273359	ABHD10	0			mitochondria	0.735808	4.45592	1.13266	0.989752		1.34736	1.37614	5	2.38079	1.34375	1.15358	9606.ENSP00000273359	Q9NUJ1	Mycophenolic acid acyl-glucuronide esterase, mitochondrial; Catalyzes the deglucuronidation of mycophenolic acid acyl- glucuronide, a metabolite of the immunosuppressant drug mycophenolate. ; Belongs to the AB hydrolase superfamily.
stringdb:9606.ENSP00000290866	ACE	5	protease		endo_lyso_plmem_ext	3.183	3.54661	2.88117	4.4825	5	2.37458	4.52053	3.11715	3.2525	2.76666	4.83876	9606.ENSP00000290866	P12821	Angiotensin-converting enzyme, soluble form; Converts angiotensin I to angiotensin II by release of the terminal His-Leu, this results in an increase of the vasoconstrictor activity of angiotensin. Also able to inactivate bradykinin, a potent vasodilator. Has also a glycosidase activity which releases GPI- anchored proteins from the membrane by cleaving the mannose linkage in the GPI moiety; Belo…
stringdb:9606.ENSP00000262710	ACIN1	4	splicing		nuc_cyto_plmem	1.71657	4.67077	1.34934	1.02884	1.35143	0.832927	1.15966	1.58835	5	0.724133	4.51323	9606.ENSP00000262710	Q9UKV3	Apoptotic chromatin condensation inducer in the nucleus; Auxiliary component of the splicing-dependent multiprotein exon junction complex (EJC) deposited at splice junction on mRNAs. The EJC is a dynamic structure consisting of core proteins and several peripheral nuclear and cytoplasmic associated factors that join the complex only transiently either during EJC assembly or during subsequent mRNA…
stringdb:9606.ENSP00000386857	ACTG2	0			cytoskeleton	5	4.68555	1.31985	0.833962	4.33845	0.575927	0.917796	1.68662	1.91781	0.880986	1.6225	9606.ENSP00000386857	P63267	Actin, gamma-enteric smooth muscle, intermediate form; Actins are highly conserved proteins that are involved in various types of cell motility and are ubiquitously expressed in all eukaryotic cells; Belongs to the actin family.
stringdb:9606.ENSP00000362759	ADGRB2	0	GPCR		plasma_membrane	2.93676	0.609942	0.782484		3.57338	0.531974		0.501628	1.15892		4.6757	9606.ENSP00000362759	O60241	Adhesion G protein-coupled receptor B2; Orphan G-protein coupled receptor involved in cell adhesion and probably in cell-cell interactions. Activates NFAT-signaling pathway, a transcription factor, via the G-protein GNAZ . Involved in angiogenesis inhibition (By similarity).
stringdb:9606.ENSP00000380793	ALG3	0			ER_Golgi	1.08026	1.66902	5	0.693581	1.42312	3.23855	1.04652	1.18789	1.41405	0.600754	1.4254	9606.ENSP00000380793	Q92685	Dol-P-Man:Man(5)GlcNAc(2)-PP-Dol alpha-1,3-mannosyltransferase; Adds the first Dol-P-Man derived mannose in an alpha-1,3 linkage to Man5GlcNAc2-PP-Dol.
stringdb:9606.ENSP00000358880	AMIGO1	0	immunoglobulin		plasma_membrane	1.69773	1.55954	1.49188	0.680177	1.60483	1.14536	1.2533	1.64923	1.874	1.14396	4.65156	9606.ENSP00000358880	Q86WK6	Amphoterin-induced protein 1; Promotes growth and fasciculation of neurites from cultured hippocampal neurons. May be involved in fasciculation as well as myelination of developing neural axons. May have a role in regeneration as well as neural plasticity in the adult nervous system. May mediate homophilic as well as heterophilic cell-cell interaction and contribute to signal transduction through…
stringdb:9606.ENSP00000494384	ANKRD40CL	0			cytosol												9606.ENSP00000494384	Q53H64	Putative ANKRD40 C-terminal-like protein; ANKRD40 C-terminal like
stringdb:9606.ENSP00000356969	APOA2	2	ion channels / transporters		cytos_endo_ER_Golgi_ext	1.79441	4.42206	4.36715	4.28362	4.85309	1.32029	1.6929	2.02733	2.12631	2.21274	2.21931	9606.ENSP00000356969	P02652	Truncated apolipoprotein A-II; May stabilize HDL (high density lipoprotein) structure by its association with lipids, and affect the HDL metabolism; Belongs to the apolipoprotein A2 family.
stringdb:9606.ENSP00000379097	AREG	2	cytokine/hormone/growth_factor		nuc_ER_Golgi_ext	2.42968	2.22325	4.40247	1.94762	5	1.55084	2.00662	2.2525	3.6983	1.48565	2.60691	9606.ENSP00000379097	P15514	Amphiregulin; Ligand of the EGF receptor/EGFR. Autocrine growth factor as well as a mitogen for a broad range of target cells including astrocytes, Schwann cells and fibroblasts; Belongs to the amphiregulin family.
stringdb:9606.ENSP00000260526	ARHGAP29	1				2.95389	4.73582	0.865733	0.624615	1.22667	0.734143	0.516647	0.873216	3.83584		2.45958	9606.ENSP00000260526	Q52LW3	Rho GTPase-activating protein 29; GTPase activator for the Rho-type GTPases by converting them to an inactive GDP-bound state. Has strong activity toward RHOA, and weaker activity toward RAC1 and CDC42. May act as a specific effector of RAP2A to regulate Rho. In concert with RASIP1, suppresses RhoA signaling and dampens ROCK and MYH9 activities in endothelial cells and plays an essential role in …
stringdb:9606.ENSP00000272217	ARL8A	1		immune system	cytosk_endo_lyso_plmem_ext	5	3.03485	0.879788	3.67117	4.24245	1.05514	4.38101	0.914264	2.23472	0.527682	4.37233	9606.ENSP00000272217	Q96BM9	ADP-ribosylation factor-like protein 8A; Plays a role in lysosome motility (By similarity). In neurons, mediates the anterograde axonal long-range transport of presynaptic lysosome-related vesicles required for presynaptic biogenesis and synaptic function (By similarity). May play a role in chromosome segregation (By similarity); Belongs to the small GTPase superfamily. Arf family.
stringdb:9606.ENSP00000338990	ATG101	3			cytos_ER_Golgi	2.05746	4.59464	4.48469	2.45603	2.22054	2.14621	2.88427	2.77753	2.48293	2.36705	1.99626	9606.ENSP00000338990	Q9BSB4	Autophagy-related protein 101; Autophagy factor required for autophagosome formation. Stabilizes ATG13, protecting it from proteasomal degradation. ; Belongs to the ATG101 family.
stringdb:9606.ENSP00000301633	BIRC5	2	protease inhibitor	immune system	cytoskeleton	5	5	2.50402	2.31468	2.85984	1.76539	2.47779	3.15297	5	1.77998	2.87842	9606.ENSP00000301633	Q9P2W8	Baculoviral IAP repeat-containing protein 5; Multitasking protein that has dual roles in promoting cell proliferation and preventing apoptosis (PubMed:9859993, PubMed:21364656, PubMed:20627126, PubMed:25778398, PubMed:28218735). Component of a chromosome passage protein complex (CPC) which is essential for chromosome alignment and segregation during mitosis and cytokinesis . Acts as an important …
stringdb:9606.ENSP00000346697	BMF	1			cytosk_cytos_mito_plmem	4.4038	4.5417	1.79605	1.22692	2.79304	1.17495	1.61205	4.51543	3.57078	0.777632	4.47935	9606.ENSP00000346697	Q96LC9	Bcl-2-modifying factor; May play a role in apoptosis. Isoform 1 seems to be the main initiator.
stringdb:9606.ENSP00000267103	C12orf10	1	nuclease		nuc_mito	0.907709	1.00268	0.894655		1.34007	0.42529		5	5	0.890625	0.910843	9606.ENSP00000267103	Q9HB07	UPF0160 protein MYG1, mitochondrial; Belongs to the UPF0160 (MYG1) family.
stringdb:9606.ENSP00000322238	C14orf119	0			mitochondria	0.558294	4.43853			1.40625			4.35182	1.03125			9606.ENSP00000322238	Q9NWQ9	Uncharacterized protein C14orf119; Chromosome 14 open reading frame 119
stringdb:9606.ENSP00000369963	C20orf141	0															9606.ENSP00000369963	Q9NUB4	Uncharacterized protein C20orf141; Chromosome 20 open reading frame 141
stringdb:9606.ENSP00000386190	C2orf16	1			nuc_ext		0.533221			4.20511				4.5951			9606.ENSP00000386190	Q68DN1	Uncharacterized protein C2orf16; Chromosome 2 open reading frame 16
stringdb:9606.ENSP00000349732	C3orf18	0				0.833593	3.13388			0.786417			0.837968	1.81419	0.46875	1.80686	9606.ENSP00000349732	Q9UK00	Uncharacterized protein C3orf18; Chromosome 3 open reading frame 18
stringdb:9606.ENSP00000288462	C9orf43	0					2.79771							2.57812			9606.ENSP00000288462	Q8TAL5	Uncharacterized protein C9orf43; Chromosome 9 open reading frame 43
stringdb:9606.ENSP00000352011	CACNA1G	0	ion channels / transporters		plasma_membrane	2.05384	2.81293	2.141	1.15896	2.12951	0.9829	1.09117	1.83957	3.31044	0.782325	5	9606.ENSP00000352011	Q9UHP0	Voltage-dependent T-type calcium channel subunit alpha-1G; Voltage-sensitive calcium channels (VSCC) mediate the entry of calcium ions into excitable cells and are also involved in a variety of calcium-dependent processes, including muscle contraction, hormone or neurotransmitter release, gene expression, cell motility, cell division and cell death. The isoform alpha-1G gives rise to T-type calci…
stringdb:9606.ENSP00000381758	CAPN11	0	protease	extracellular matrix		1.00682	3.13702			0.720484	0.796875	0.652643	0.783708	2.10759		0.966665	9606.ENSP00000381758	Q9UMQ6	Calpain-11; Calcium-regulated non-lysosomal thiol-protease which catalyzes limited proteolysis of substrates involved in cytoskeletal remodeling and signal transduction; Belongs to the peptidase C2 family.
stringdb:9606.ENSP00000299415	CCDC182	0					2.48438				1.94311			1.80748			9606.ENSP00000299415	A6NF36	Coiled-coil domain containing 182
stringdb:9606.ENSP00000376544	CD79B	1	receptor activity_Ig	immune system	plmem_ext	2.1879	3.00955	1.99381	1.78131	4.60538	2.45021	2.07596	1.96459	3.3328	0.696329	5	9606.ENSP00000376544	P40259	B-cell antigen receptor complex-associated protein beta chain; Required in cooperation with CD79A for initiation of the signal transduction cascade activated by the B-cell antigen receptor complex (BCR) which leads to internalization of the complex, trafficking to late endosomes and antigen presentation. Enhances phosphorylation of CD79A, possibly by recruiting kinases which phosphorylate CD79A o…
stringdb:9606.ENSP00000442068	CDCA3	1			cytosol	1.72295	3.64942	0.881466		1.43412	0.663845	0.738318	2.32048	2.38019		1.09028	9606.ENSP00000442068	Q99618	Cell division cycle-associated protein 3; F-box-like protein which is required for entry into mitosis. Acts by participating in E3 ligase complexes that mediate the ubiquitination and degradation of WEE1 kinase at G2/M phase (By similarity).
stringdb:9606.ENSP00000206513	CEBPE	0	TF		chromatin	1.33308	2.7312	1.17509	0.602084	1.51576	0.945201	1.5172	1.52611	5	0.515728	4.30865	9606.ENSP00000206513	Q15744	CCAAT/enhancer-binding protein epsilon; Transcriptional activator . C/EBP are DNA- binding proteins that recognize two different motifs: the CCAAT homology common to many promoters and the enhanced core homology common to many enhancers. Required for the promyelocyte-myelocyte transition in myeloid differentiation . ; Belongs to the bZIP family. C/EBP subfamily.
stringdb:9606.ENSP00000338369	CELA3B	0	protease		extracellular	1.30503	1.84772	1.32036	0.525236	4.43269	0.560717	0.967658	1.29191	1.47291	0.578087	1.46565	9606.ENSP00000338369	P08861	Chymotrypsin-like elastase family member 3B; Efficient protease with alanine specificity but only little elastolytic activity.
stringdb:9606.ENSP00000340776	CFAP65	1	RNA-related_Ig		plasma_membrane	1.32115	1.03125			0.328125			1.6904	1.5217	0.28125	3.594	9606.ENSP00000340776	Q6ZU64	Cilia- and flagella-associated protein 65; May play a role in sperm motility. ; Belongs to the CFAP65 family.
stringdb:9606.ENSP00000416561	CFB	2	protease	immune system	plmem_ext	2.01417	2.22601	1.70973	1.42422	5	1.47602	1.72311	1.99425	2.2719	1.08495	4.4973	9606.ENSP00000416561	Q9BX92	Complement factor B Ba fragment; Factor B which is part of the alternate pathway of the complement system is cleaved by factor D into 2 fragments: Ba and Bb. Bb, a serine protease, then combines with complement factor 3b to generate the C3 or C5 convertase. It has also been implicated in proliferation and differentiation of preactivated B-lymphocytes, rapid spreading of peripheral blood monocytes…
stringdb:9606.ENSP00000261883	CILP	0	protease	EM_Ig	extracellular	1.64804	1.05669	1.08713		4.45309	0.783344	0.608349	1.371	1.57069		1.54822	9606.ENSP00000261883	O75339	Cartilage intermediate layer protein 1 C1; Probably plays a role in cartilage scaffolding. May act by antagonizing TGF-beta1 (TGFB1) and IGF1 functions. Has the ability to suppress IGF1-induced proliferation and sulfated proteoglycan synthesis, and inhibits ligand-induced IGF1R autophosphorylation. May inhibit TGFB1-mediated induction of cartilage matrix genes via its interaction with TGFB1. Over…
stringdb:9606.ENSP00000355319	CIPC	0			intracellular	0.648979	4.43962			1.74904	0.517251		0.860414	4.69584		0.773012	9606.ENSP00000355319	Q9C0C6	CLOCK-interacting pacemaker; Transcriptional repressor which may act as a negative- feedback regulator of CLOCK-ARNTL/BMAL1 transcriptional activity in the circadian-clock mechanism. May stimulate ARNTL/BMAL1-dependent phosphorylation of CLOCK. However, the physiogical relevance of these observations is unsure, since experiments in an animal model showed that CIPC is not critially required for ba…
stringdb:9606.ENSP00000234488	CLCN6	0	ion channels / transporters		endo_lyso	1.10457	2.62627	1.21112	4.40152	1.41104	1.18797	4.39598	1.21843	1.17678		4.15392	9606.ENSP00000234488	Q99429	Chloride transport protein 6; Chloride transport protein, initially identified as voltage- gated chloride channel. The presence of the conserved gating glutamate residues suggests that is functions as antiporter; Belongs to the chloride channel (TC 2.A.49) family. ClC- 6/CLCN6 subfamily.
stringdb:9606.ENSP00000362776	COL16A1	1	extracellular matrix		ER_Golgi_ext	1.599	3.15573	4.1912		4.55151	1.90455	0.636079	1.78599	2.20441		2.56956	9606.ENSP00000362776	Q07092	Collagen alpha-1(XVI) chain; Involved in mediating cell attachment and inducing integrin- mediated cellular reactions, such as cell spreading and alterations in cell morphology.
stringdb:9606.ENSP00000369889	COL2A1	1	extracellular matrix	immune system	ER_Golgi_ext	2.42021	2.75706	4.40475	1.37111	4.63288	1.42113	2.04854	2.3253	3.41075	1.61268	2.16915	9606.ENSP00000369889	Q9UE38	Collagen alpha-1(II) chain; Type II collagen is specific for cartilaginous tissues. It is essential for the normal embryonic development of the skeleton, for linear growth and for the ability of cartilage to resist compressive forces.
stringdb:9606.ENSP00000359446	CPN1	1	protease	immune system	extracellular	1.55819	1.76662	1.95152	1.08044	5	0.802216	1.22063	1.42484	2.72046		1.97595	9606.ENSP00000359446	P15169	Carboxypeptidase N catalytic chain; Protects the body from potent vasoactive and inflammatory peptides containing C-terminal Arg or Lys (such as kinins or anaphylatoxins) which are released into the circulation.
stringdb:9606.ENSP00000295728	CRYBA2	1				1.22004	1.59777	0.961226		1.63495			1.12003	2.58439	0.194	0.96078	9606.ENSP00000295728	P53672	Beta-crystallin A2; Crystallins are the dominant structural components of the vertebrate eye lens.
stringdb:9606.ENSP00000261798	CSNK1A1	1	kinase		cytoskeleton	5	4.73539	1.84048	1.69041	2.12263	1.59187	1.80194	1.77686	5	1.0446	2.38979	9606.ENSP00000261798	Q9UDK3	Casein kinase I isoform alpha; Casein kinases are operationally defined by their preferential utilization of acidic proteins such as caseins as substrates. It can phosphorylate a large number of proteins. Participates in Wnt signaling. Phosphorylates CTNNB1 at 'Ser-45'. May phosphorylate PER1 and PER2. May play a role in segregating chromosomes during mitosis . May play a role in keratin cytoskel…
stringdb:9606.ENSP00000355013	CTR9	1	ub-ligase		chromatin	1.22113	2.09001	0.754545		0.720485			0.941899	5		0.851051	9606.ENSP00000355013	Q6PD62	RNA polymerase-associated protein CTR9 homolog; Component of the PAF1 complex (PAF1C) which has multiple functions during transcription by RNA polymerase II and is implicated in regulation of development and maintenance of embryonic stem cell pluripotency. PAF1C associates with RNA polymerase II through interaction with POLR2A CTD non-phosphorylated and 'Ser-2'- and 'Ser- 5'-phosphorylated forms …
stringdb:9606.ENSP00000363369	CXorf65	0					0.5625	0.234375		1.3125			0.5625	0.59687			9606.ENSP00000363369	A6NEN9	Uncharacterized protein CXorf65; Chromosome X open reading frame 65
stringdb:9606.ENSP00000358884	CYB561D1	0	ion channels / transporters										0.683574	0.78392		3	9606.ENSP00000358884	Q8N8Q1	Cytochrome b561 family member D1
stringdb:9606.ENSP00000268053	CYP11A1	1			mitochondria	1.99506	2.87089	2.30458	1.22574	2.61587	1.22281	1.54103	4.8288	2.55643	1.71109	2.06111	9606.ENSP00000268053	P05108	Cholesterol side-chain cleavage enzyme, mitochondrial; A cytochrome P450 monooxygenase that catalyzes the side-chain hydroxylation and cleavage of cholesterol to pregnenolone, the precursor of most steroid hormones . Catalyzes three sequential oxidation reactions of cholesterol, namely the hydroxylation at C22 followed with the hydroxylation at C20 to yield 20R,22R- hydroxycholesterol that is fur…
stringdb:9606.ENSP00000342007	CYP1A2	1			ER_Golgi	2.15563	2.629	4.65945	1.24531	2.81027	2.09637	1.74102	2.63856	2.83496	2.11742	2.67477	9606.ENSP00000342007	P05177	Cytochrome P450 1A2; A cytochrome P450 monooxygenase involved in the metabolism of various endogenous substrates, including fatty acids, steroid hormones and vitamins (PubMed:9435160, PubMed:10681376, PubMed:11555828, PubMed:12865317, PubMed:19965576). Mechanistically, uses molecular oxygen inserting one oxygen atom into a substrate, and reducing the second into a water molecule, with two electro…
stringdb:9606.ENSP00000258415	CYP27A1	2			mitochondria	2.12303	3.01472	2.26702	1.76686	2.58729	1.61861	1.97248	4.79392	2.68706	2.9827	2.45355	9606.ENSP00000258415	Q02318	Sterol 26-hydroxylase, mitochondrial; Cytochrome P450 monooxygenase that catalyzes regio- and stereospecific hydroxylation of cholesterol and its derivatives. Hydroxylates (with R stereochemistry) the terminal methyl group of cholesterol side-chain in a three step reaction to yield at first a C26 alcohol, then a C26 aldehyde and finally a C26 acid (PubMed:9660774, PubMed:12077124, PubMed:21411718…
stringdb:9606.ENSP00000483236	DCAF7	2	chaperon		intracellular	1.42855	4.65393	0.822801	0.645427	1.48126	1.50485	0.857805	1.71082	5		1.77662	9606.ENSP00000483236	P61962	DDB1- and CUL4-associated factor 7; Involved in craniofacial development. Acts upstream of the EDN1 pathway and is required for formation of the upper jaw equivalent, the palatoquadrate. The activity required for EDN1 pathway function differs between the first and second arches (By similarity). Associates with DIAPH1 and controls GLI1 transcriptional activity. Could be involved in normal and dise…
stringdb:9606.ENSP00000354791	DCTN1	1	chaperon	immune system	nuc_cytosk_cytos_ext	5	4.71454	1.95624	2.29754	4.31894	2.09656	2.19482	2.00664	5	1.21843	3.31862	9606.ENSP00000354791	Q9UIU1	Dynactin subunit 1; Plays a key role in dynein-mediated retrograde transport of vesicles and organelles along microtubules by recruiting and tethering dynein to microtubules. Binds to both dynein and microtubules providing a link between specific cargos, microtubules and dynein. Essential for targeting dynein to microtubule plus ends, recruiting dynein to membranous cargos and enhancing dynein pr…
stringdb:9606.ENSP00000380033	DDX17	7	RNA-related		intracellular	1.9879	4.09211	1.70009	1.64187	1.90516	1.24338	1.49077	1.70469	5	0.751711	1.85208	9606.ENSP00000380033	Q92841	Probable ATP-dependent RNA helicase DDX17; As an RNA helicase, unwinds RNA and alters RNA structures through ATP binding and hydrolysis. Involved in multiple cellular processes, including pre-mRNA splicing, alternative splicing, ribosomal RNA processing and miRNA processing, as well as transcription regulation. Regulates the alternative splicing of exons exhibiting specific features (PubMed:12138…
stringdb:9606.ENSP00000389870	DLX3	1	homeobox		chromatin	1.76919	1.24289	0.931397		1.59811	0.595616	0.710828	1.17656	4.77136	0.744136	1.46901	9606.ENSP00000389870	O60479	Homeobox protein DLX-3; Likely to play a regulatory role in the development of the ventral forebrain. May play a role in craniofacial patterning and morphogenesis; Belongs to the distal-less homeobox family.
stringdb:9606.ENSP00000240306	DLX4	0	homeobox		chromatin	1.34228	1.04089			1.12462			1.11946	5		1.08435	9606.ENSP00000240306	Q92988	Homeobox protein DLX-4; May play a role in determining the production of hemoglobin S. May act as a repressor. During embryonic development, plays a role in palatogenesis; Belongs to the distal-less homeobox family.
stringdb:9606.ENSP00000269945	DMRTC2	0	TF		chromatin	0.696032	1.35938			1.23548				4.24212			9606.ENSP00000269945	Q8IXT2	Doublesex- and mab-3-related transcription factor C2; May be involved in sexual development.
stringdb:9606.ENSP00000417418	DNAJB8	0	chaperon		intracellular	1.16247	5	1.3342	0.847285	1.66641	0.649996	1.12794	1.62267	5		0.964603	9606.ENSP00000417418	Q8NHS0	DnaJ homolog subfamily B member 8; Efficient suppressor of aggregation and toxicity of disease- associated polyglutamine proteins.
stringdb:9606.ENSP00000378053	DNASE1L3	0	nuclease		nuc_ER_Golgi_ext	1.20367	1.83365	5	1.61868	4.29127	1.13335	1.55363	1.90054	5	0.598249	2.4226	9606.ENSP00000378053	Q13609	Deoxyribonuclease gamma; Has DNA hydrolytic activity. Is capable of both single- and double-stranded DNA cleavage, producing DNA fragments with 3'-OH ends (By similarity). Can cleave chromatin to nucleosomal units and cleaves nucleosomal and liposome-coated DNA (PubMed:9070308, PubMed:9714828, PubMed:14646506, PubMed:10807908, PubMed:27293190). Acts in internucleosomal DNA fragmentation (INDF) du…
stringdb:9606.ENSP00000477310	DYNLL2	5	chaperon	immune system	nuc_cytosk_cytos_plmem	5	4.64429	0.681001	1.13271	1.24673	0.941065	0.794658	1.07961	4.46279		4.36847	9606.ENSP00000477310	Q96FJ2	Dynein light chain 2, cytoplasmic; Acts as one of several non-catalytic accessory components of the cytoplasmic dynein 1 complex that are thought to be involved in linking dynein to cargos and to adapter proteins that regulate dynein function. Cytoplasmic dynein 1 acts as a motor for the intracellular retrograde motility of vesicles and organelles along microtubules. May play a role in changing o…
stringdb:9606.ENSP00000497641	EIF4A3	9	translation_splicing	immune system	intracellular	2.05154	4.6615	1.70214	1.32815	1.77934	1.09942	1.35711	2.16601	5	0.906147	1.60173	9606.ENSP00000497641	P38919	Eukaryotic initiation factor 4A-III, N-terminally processed; ATP-dependent RNA helicase . Involved in pre-mRNA splicing as component of the spliceosome (PubMed:11991638, PubMed:22961380, PubMed:28502770, PubMed:28076346, PubMed:29301961). Core component of the splicing-dependent multiprotein exon junction complex (EJC) deposited at splice junctions on mRNAs (PubMed:16209946, PubMed:16170325, PubM…
stringdb:9606.ENSP00000388806	EIF4B	4	translation		cytosol	1.9781	4.85429	1.79234	1.43687	1.68409	1.16196	1.80883	1.93114	3.88774	1.0633	2.8784	9606.ENSP00000388806	P23588	Eukaryotic translation initiation factor 4B; Required for the binding of mRNA to ribosomes. Functions in close association with EIF4-F and EIF4-A. Binds near the 5'-terminal cap of mRNA in presence of EIF-4F and ATP. Promotes the ATPase activity and the ATP-dependent RNA unwinding activity of both EIF4-A and EIF4-F.
stringdb:9606.ENSP00000362314	EIF4EBP2	1	translation			1.47938	2.25298	1.20433	0.990485	1.35593		1.24163	3.43787	4.45603	0.5625	1.41914	9606.ENSP00000362314	Q13542	Eukaryotic translation initiation factor 4E-binding protein 2; Repressor of translation initiation involved in synaptic plasticity, learning and memory formation (By similarity). Regulates EIF4E activity by preventing its assembly into the eIF4F complex: hypophosphorylated form of EIF4EBP2 competes with EIF4G1/EIF4G3 and strongly binds to EIF4E, leading to repress translation. In contrast, hyperp…
stringdb:9606.ENSP00000433664	EIF4G2	3	translation	immune system	cytosol	1.5945	4.80801	1.57182	0.991394	1.62816	0.912546	1.34037	2.51903	2.8667		1.4011	9606.ENSP00000433664	Q8NI71	Eukaryotic translation initiation factor 4 gamma 2; Appears to play a role in the switch from cap-dependent to IRES-mediated translation during mitosis, apoptosis and viral infection. Cleaved by some caspases and viral proteases.
stringdb:9606.ENSP00000376952	EME1	1	nuclease		chromatin	1.61197	2.9906	0.871428		0.874888			1.28049	4.69934		1.07936	9606.ENSP00000376952	Q96AY2	Crossover junction endonuclease EME1; Interacts with MUS81 to form a DNA structure-specific endonuclease with substrate preference for branched DNA structures with a 5'-end at the branch nick. Typical substrates include 3'-flap structures, replication forks and nicked Holliday junctions. May be required in mitosis for the processing of stalled or collapsed replication forks. ECO:0000269|PubMed:12…
stringdb:9606.ENSP00000363398	EXTL1	0			ER_Golgi	0.974066	0.753058	4.32957		1.77932	4.01478	1.775	0.708333	1.0985	0.539374	1.32268	9606.ENSP00000363398	Q92935	Exostosin-like 1; Probable glycosyltransferase; Belongs to the glycosyltransferase 47 family.
stringdb:9606.ENSP00000443411	FAM92B	1				3.42406	1.92188						0.375	2.26878		0.940265	9606.ENSP00000443411	Q6ZTR7	Protein FAM92B; May play a role in ciliogenesis (By similarity). In cooperation with CBY1 may facilitate ciliogenesis likely by the recruitment and fusion of endosomal vesicles at distal appendages during early stages of ciliogenesis .
stringdb:9606.ENSP00000289902	FCER1G	2	receptor activity	immune system		2.0412	2.19741	2.20207	1.95697	3.25398	1.38898	2.07459	1.87529	2.39056	0.68208	5	9606.ENSP00000289902	P30273	High affinity immunoglobulin epsilon receptor subunit gamma; Adapter protein containing an immunoreceptor tyrosine-based activation motif (ITAM) that transduces activation signals from various immunoreceptors. As a component of the high-affinity immunoglobulin E (IgE) receptor, mediates allergic inflammatory signaling in mast cells. As a constitutive component of interleukin-3 receptor complex, s…
stringdb:9606.ENSP00000223366	GCK	1			nuc_cytos_mito	1.89999	4.85939	2.43645	1.17007	2.98782	2.88353	1.77785	4.18093	4.61029	2.50334	2.53217	9606.ENSP00000223366	P35557	Hexokinase-4; Catalyzes the phosphorylation of hexose, such as D-glucose, D-fructose and D-mannose, to hexose 6-phosphate (D-glucose 6-phosphate, D-fructose 6-phosphate and D-mannose 6-phosphate, respectively) (PubMed:7742312, PubMed:11916951, PubMed:15277402, PubMed:17082186, PubMed:18322640, PubMed:19146401, PubMed:25015100, PubMed:8325892). Compared to other hexokinases, has a weak affinity fo…
stringdb:9606.ENSP00000264717	GCKR	2			nuc_cytos_mito	1.01264	4.67111	1.57767		1.94636	0.713701	0.693488	3.78805	4.71203	1.75255	1.46365	9606.ENSP00000264717	Q14397	Glucokinase regulatory protein; Regulates glucokinase (GCK) by forming an inactive complex with this enzyme . Acts by promoting GCK recruitment to the nucleus, possibly to provide a reserve of GCK that can be quickly released in the cytoplasm after a meal . The affinity of GCKR for GCK is modulated by fructose metabolites: GCKR with bound fructose 6-phosphate has increased affinity for GCK, while…
stringdb:9606.ENSP00000367942	GDF9	3	cytokine/hormone/growth_factor		extracellular	2.07662	1.37053	1.55157	0.74409	4.44517	2.36047	1.11062	2.08833	2.45881	0.988608	1.92401	9606.ENSP00000367942	O60383	Growth/differentiation factor 9; Required for ovarian folliculogenesis. Promotes primordial follicle development. Stimulates granulosa cell proliferation. Promotes cell transition from G0/G1 to S and G2/M phases, through an increase of CCND1 and CCNE1 expression, and RB1 phosphorylation. It regulates STAR expression and cAMP-dependent progesterone release in granulosa and thecal cells. Attenuates…
stringdb:9606.ENSP00000229264	GNB3	5	chaperon		cytos_plmem_ext	1.46344	4.66237	1.21491		4.42552	0.711284	0.519241	1.49004	2.36067	0.839321	4.41105	9606.ENSP00000229264	P16520	Guanine nucleotide-binding protein G(I)/G(S)/G(T) subunit beta-3; Guanine nucleotide-binding proteins (G proteins) are involved as a modulator or transducer in various transmembrane signaling systems. The beta and gamma chains are required for the GTPase activity, for replacement of GDP by GTP, and for G protein-effector interaction.
stringdb:9606.ENSP00000279168	GPHA2	0	cytokine/hormone/growth_factor		extracellular	1.22537	1.22258	1.19837	0.621879	5	0.828198	0.71203	1.06885	1.63078		1.68516	9606.ENSP00000279168	Q96T91	Glycoprotein hormone alpha-2; Functions as a heterodimeric glycoprotein hormone with GPHB5 able to bind and activate the thyroid-stimulating hormone receptor (TSHR), leading to increased cAMP production . Plays a central role in controlling thyroid cell metabolism . ; Belongs to the glycoprotein hormones subunit alpha family.
stringdb:9606.ENSP00000366970	GPR20	1	GPCR		cytos_plmem_ext	0.792917	4			0.881786			0.519318	0.906658		5	9606.ENSP00000366970	Q99678	G-protein coupled receptor 20; Orphan receptor with constitutive G(i) signaling activity that activate cyclic AMP.
stringdb:9606.ENSP00000356251	GPR37L1	1	GPCR	immune system	plasma_membrane	1.27674	0.843128	1.00696		1.42587	0.581448	1.28477	1.03199	1.30576		5	9606.ENSP00000356251	O60883	G-protein coupled receptor 37-like 1; G-protein coupled receptor . Has been shown to bind the neuroprotective and glioprotective factor prosaposin (PSAP), leading to endocytosis followed by an ERK phosphorylation cascade . However, other studies have shown that prosaposin does not increase activity (PubMed:27072655, PubMed:28688853). It has been suggested that GPR37L1 is a constitutively active r…
stringdb:9606.ENSP00000450310	GPR84	1	receptor activity		plasma_membrane	1.3326	1.58352	1.10874	0.970263	1.89473		1.33229	1.6072	1.7878	1.44375	4.74065	9606.ENSP00000450310	Q9NQS5	G-protein coupled receptor 84; Receptor for medium-chain free fatty acid (FFA) with carbon chain lengths of C9 to C14. Capric acid (C10:0), undecanoic acid (C11:0) and lauric acid (C12:0) are the most potent agonists. Not activated by short-chain and long-chain saturated and unsaturated FFAs. Activation by medium-chain free fatty acid is coupled to a pertussis toxin sensitive G(i/o) protein pathw…
stringdb:9606.ENSP00000288955	GRHL3	2	TF		chromatin	1.77988	1.69233	1.97436	0.516246	1.29863		0.563237	2.23938	5		1.66305	9606.ENSP00000288955	Q8TE85	Grainyhead-like protein 3 homolog; Transcription factor playing important roles in primary neurulation and in the differentiation of stratified epithelia of both ectodermal and endodermal origin (By similarity). Binds directly to the consensus DNA sequence 5'-AACCGGTT-3' acting as an activator and repressor on distinct target genes . xhibits functional redundancy with GRHL2 in epidermal morphogen…
stringdb:9606.ENSP00000319799	H1-8	1			chromatin	1.48364	1.74196	1.26063	1.43838	4.21512	1.46837	1.09358	1.50193	4.17604	0.742958	1.40805	9606.ENSP00000319799	Q8IZA3	Histone H1oo; May play a key role in the control of gene expression during oogenesis and early embryogenesis, presumably through the perturbation of chromatin structure. Essential for meiotic maturation of germinal vesicle-stage oocytes. The somatic type linker histone H1c is rapidly replaced by H1oo in a donor nucleus transplanted into an oocyte. The greater mobility of H1oo as compared to H1c m…
stringdb:9606.ENSP00000184956	HEATR6	1	RNA-related			1.22182	2.12698	0.609561		1.20888			2.53195	3.18273	0.597875	1.01756	9606.ENSP00000184956	Q6AI08	HEAT repeat-containing protein 6; Amplification-dependent oncogene.
stringdb:9606.ENSP00000259456	HEMGN	0			nucleus	0.90206	2.48819			1.01538		0.523721	1.09628	4.62654		0.778365	9606.ENSP00000259456	Q9BXL5	Hemogen; Regulates the proliferation and differentiation of hematopoietic cells. Overexpression block the TPA-induced megakaryocytic differentiation in the K562 cell model. May also prevent cell apoptosis through the activation of the nuclear factor-kappa B (NF-kB).
stringdb:9606.ENSP00000409555	HERPUD1	1	ub-ligase		ER_Golgi	1.54737	3.65387	5	1.06543	1.80194	1.5693	1.522	1.87469	2.92225	1.10465	2.77242	9606.ENSP00000409555	Q15011	Homocysteine-responsive endoplasmic reticulum-resident ubiquitin-like domain member 1 protein; Component of the endoplasmic reticulum quality control (ERQC) system also called ER-associated degradation (ERAD) involved in ubiquitin-dependent degradation of misfolded endoplasmic reticulum proteins. Could enhance presenilin-mediated amyloid-beta protein 40 generation. Binds to ubiquilins and this in…
stringdb:9606.ENSP00000405423	HHATL	0			ER_Golgi	0.801138		4.26696	0.594375				1.09016	0.800967	0.508019	3.00932	9606.ENSP00000405423	Q9HCP6	Protein-cysteine N-palmitoyltransferase HHAT-like protein; Negatively regulates N-terminal palmitoylation of SHH by HHAT/SKN; Belongs to the membrane-bound acyltransferase family. HHAT subfamily.
stringdb:9606.ENSP00000355167	HORMAD1	5			nucleus	1.76131	1.32647	0.758115		0.915738			2.46413	4.67624		0.904799	9606.ENSP00000355167	Q86X24	HORMA domain-containing protein 1; Plays a key role in meiotic progression. Regulates 3 different functions during meiosis: ensures that sufficient numbers of processed DNA double-strand breaks (DSBs) are available for successful homology search by increasing the steady-state numbers of single- stranded DSB ends. Promotes synaptonemal-complex formation independently of its role in homology search…
stringdb:9606.ENSP00000385055	HORMAD2	5			cytoskeleton	4.31809	4.33341	0.701827		1.39085			1.44673	4.64655		0.851454	9606.ENSP00000385055	Q8N7B1	HORMA domain-containing protein 2; Essential for synapsis surveillance during meiotic prophase via the recruitment of ATR activity. Plays a key role in the male mid- pachytene checkpoint and the female meiotic prophase checkpoint: required for efficient build-up of ATR activity on unsynapsed chromosome regions, a process believed to form the basis of meiotic silencing of unsynapsed chromatin (MSU…
stringdb:9606.ENSP00000261796	IL17B	1	cytokine/hormone/growth_factor		extracellular	1.32761	1.43566	1.03781	0.742159	5		0.937933	1.276	2.16056		1.65254	9606.ENSP00000261796	Q9UHF5	Interleukin-17B; Stimulates the release of tumor necrosis factor alpha and IL- 1-beta from the monocytic cell line THP-1.
stringdb:9606.ENSP00000231454	IL5	4	cytokine/hormone/growth_factor	immune system	extracellular	2.49736	2.86477	2.39402	2.32543	4.90014	1.81131	2.46634	2.60743	3.24653	1.89986	3.16909	9606.ENSP00000231454	P05113	Interleukin-5; Factor that induces terminal differentiation of late- developing B-cells to immunoglobulin secreting cells; Belongs to the IL-5 family.
stringdb:9606.ENSP00000254654	ILKAP	0	phosphatase		intracellular	1.29161	4.62915	0.670482	0.630281	1.34015		0.518882	1.00938	4.67842		1.62028	9606.ENSP00000254654	Q9H0C8	Integrin-linked kinase-associated serine/threonine phosphatase 2C; Protein phosphatase that may play a role in regulation of cell cycle progression via dephosphorylation of its substrates whose appropriate phosphorylation states might be crucial for cell proliferation. Selectively associates with integrin linked kinase (ILK), to modulate cell adhesion and growth factor signaling. Inhibits the ILK…
stringdb:9606.ENSP00000358865	INA	0	filaments		cytoskeleton	4.67578	3.12819	1.43337	1.11811	4.27861	0.955328	1.14911	1.95981	3.68484		1.46544	9606.ENSP00000358865	Q16352	Alpha-internexin; Class-IV neuronal intermediate filament that is able to self- assemble. It is involved in the morphogenesis of neurons. It may form an independent structural network without the involvement of other neurofilaments or it may cooperate with NF-L to form the filamentous backbone to which NF-M and NF-H attach to form the cross-bridges.
stringdb:9606.ENSP00000357178	INSRR	0	RTK_Ig		plasma_membrane	1.56921	1.70824	1.32223	0.956067	2.78581	0.980292	1.17096	1.57316	1.76797	0.34375	5	9606.ENSP00000357178	P14616	Insulin receptor-related protein alpha chain; Receptor with tyrosine-protein kinase activity. Functions as a pH sensing receptor which is activated by increased extracellular pH. Activates an intracellular signaling pathway that involves IRS1 and AKT1/PKB.
stringdb:9606.ENSP00000482119	IQCA1L	0													0.535145		9606.ENSP00000482119	A6NCM1	IQ and AAA domain-containing protein 1-like; IQ motif containing with AAA domain 1 like; Belongs to the AAA ATPase family.
stringdb:9606.ENSP00000468280	K7ERJ3_HUMAN	0															9606.ENSP00000468280	K7ERJ3	Uncharacterized protein
stringdb:9606.ENSP00000463533	KCNH6	1	ion channels / transporters		plasma_membrane	1.36871	1.55262	1.68451	0.626395	1.56636	0.731094	1.02181	1.59477	1.82406	0.937934	4.73265	9606.ENSP00000463533	Q9H252	Potassium voltage-gated channel subfamily H member 6; Pore-forming (alpha) subunit of voltage-gated potassium channel. Elicits a slowly activating, rectifying current (By similarity). Channel properties may be modulated by cAMP and subunit assembly; Belongs to the potassium channel family. H (Eag) (TC 1.A.1.20) subfamily. Kv11.2/KCNH6 sub-subfamily.
stringdb:9606.ENSP00000305702	KCTD19	1				0.786635	1.59375	0.724758						4.51868	0.196415		9606.ENSP00000305702	Q17RG1	BTB/POZ domain-containing protein KCTD19; Potassium channel tetramerization domain containing 19
stringdb:9606.ENSP00000456743	KLHL36	2					1.07812						1.0834	2.01989	0.209085	0.375	9606.ENSP00000456743	Q8N4N3	Kelch-like protein 36; Probable substrate-specific adapter of an E3 ubiquitin- protein ligase complex which mediates the ubiquitination and subsequent proteasomal degradation of target proteins.
stringdb:9606.ENSP00000287777	KLHL40	1				1.61381	2.64972	1.05783		0.68799	0.659689	0.658351	1.55297	2.41745		1.0362	9606.ENSP00000287777	Q2TBA0	Kelch-like protein 40; Substrate-specific adapter of a BCR (BTB-CUL3-RBX1) E3 ubiquitin ligase complex that acts as a key regulator of skeletal muscle development . The BCR(KLHL40) complex acts by mediating ubiquitination and degradation of TFDP1, thereby regulating the activity of the E2F:DP transcription factor complex (By similarity). Promotes stabilization of LMOD3 by acting as a negative reg…
stringdb:9606.ENSP00000470555	KLK13	0	protease		extracellular	1.1715	1.05981	0.571546	0.781756	5		0.55909		1.2168		1.32702	9606.ENSP00000470555	Q9UKR3	Kallikrein-13; Kallikrein related peptidase 13
stringdb:9606.ENSP00000313581	KLK2	1	EM_protease		extracellular	1.70566	1.75431	1.27592	1.09387	4.68334	0.806207	1.41778	1.41581	2.13166		1.69003	9606.ENSP00000313581	P20151	Kallikrein-2; Glandular kallikreins cleave Met-Lys and Arg-Ser bonds in kininogen to release Lys-bradykinin; Belongs to the peptidase S1 family. Kallikrein subfamily.
stringdb:9606.ENSP00000444533	KRT86	0	filaments		cytoskeleton	3.54691	4.7393	0.695059		4.23092	1.32869		2.4184	1.68151	0.34375	1.29969	9606.ENSP00000444533	O43790	Keratin, type II cuticular Hb6
stringdb:9606.ENSP00000356247	LGR6	0	GPCR		plasma_membrane	1.75903	2.36358	1.22307	0.719394	1.79972	4	0.979225	1.43977	2.91142	0.86103	4.7673	9606.ENSP00000356247	Q9HBX8	Leucine-rich repeat-containing G-protein coupled receptor 6; Receptor for R-spondins that potentiates the canonical Wnt signaling pathway and acts as a marker of multipotent stem cells in the epidermis. Upon binding to R-spondins (RSPO1, RSPO2, RSPO3 or RSPO4), associates with phosphorylated LRP6 and frizzled receptors that are activated by extracellular Wnt receptors, triggering the canonical Wn…
stringdb:9606.ENSP00000490930	LINC00672	0															9606.ENSP00000490930		Long intergenic non-protein coding RNA 672
stringdb:9606.ENSP00000489869	LMLN2	0	protease														9606.ENSP00000489869	A0A1B0GTW7	Leishmanolysin-like peptidase 2; Metalloprotease.
stringdb:9606.ENSP00000329943	LRRC36	1				0.519996	1.59375							3.04606			9606.ENSP00000329943	Q1X8D7	Leucine-rich repeat-containing protein 36; Leucine rich repeat containing 36
stringdb:9606.ENSP00000225972	LRRC59	0	RNA-related		nuc_mito_ER_Golgi	1.10298	2.39566	5	1.25911	0.925018	1.0007	1.04636	4.37838	5	1.76243	1.04323	9606.ENSP00000225972	Q96AG4	Leucine-rich repeat-containing protein 59, N-terminally processed; Required for nuclear import of FGF1, but not that of FGF2. Might regulate nuclear import of exogenous FGF1 by facilitating interaction with the nuclear import machinery and by transporting cytosolic FGF1 to, and possibly through, the nuclear pores.
stringdb:9606.ENSP00000376919	LUC7L3	2	splicing		nucleus	1.14755	1.60513	0.807732		0.732425		0.606606	1.06173	5		0.986223	9606.ENSP00000376919	O95232	Luc7-like protein 3; Binds cAMP regulatory element DNA sequence. May play a role in RNA splicing.
stringdb:9606.ENSP00000301896	MAJIN	4			nucleus	1.32417	1.35938						0.247393	4.55922			9606.ENSP00000301896	H0YEC1	Membrane anchored junction protein
stringdb:9606.ENSP00000249910	MBD4	0	nuclease		nucleus	1.43139	2.41637	0.900692	0.592613	1.32934	0.7078	0.759882	1.61671	5	0.619574	1.29048	9606.ENSP00000249910	O95243	Methyl-CpG-binding domain protein 4; Mismatch-specific DNA N-glycosylase involved in DNA repair. Has thymine glycosylase activity and is specific for G:T mismatches within methylated and unmethylated CpG sites. Can also remove uracil or 5-fluorouracil in G:U mismatches. Has no lyase activity. Was first identified as methyl-CpG-binding protein.
stringdb:9606.ENSP00000386452	MEIOC	5			nucleus	0.929959	1.77545			0.590451			0.914637	4.49662		0.554326	9606.ENSP00000386452	A2RUB1	Meiosis-specific coiled-coil domain-containing protein MEIOC; Is required for meiosis completion in both male and female germ cells. Confers stability to numerous meiotic mRNAs in gonads allowing proper initiation and progression into meiosis prophase I. The function may involve YTHDC2 and is independent of induction by retinoic acid (RA). Maintains an extended meiotic prophase I by properly prom…
stringdb:9606.ENSP00000301585	MRPL58	2	translation		nuc_mito_plmem	1.61861	2.29176	1.585	1.36225	1.67308	1.64975	1.22361	5	4.59878	0.670427	4.3866	9606.ENSP00000301585	Q14197	Peptidyl-tRNA hydrolase ICT1, mitochondrial; Essential peptidyl-tRNA hydrolase component of the mitochondrial large ribosomal subunit. Acts as a codon-independent translation release factor that has lost all stop codon specificity and directs the termination of translation in mitochondrion, possibly in case of abortive elongation. May be involved in the hydrolysis of peptidyl-tRNAs that have been…
stringdb:9606.ENSP00000361206	MRPS18A	1	translation		mitochondria	0.677659	2.01804			1.03697			5	1.00658	0.588332	0.781318	9606.ENSP00000361206	Q9NVS2	Mitochondrial ribosomal protein S18A; Belongs to the bacterial ribosomal protein bS18 family. Mitochondrion-specific ribosomal protein mL66 subfamily.
stringdb:9606.ENSP00000334998	MT1B	0			nucleus	0.895652	1.16175	0.73777	0.632392	3.1315		1.02994	1.15903	4.29		1.04309	9606.ENSP00000334998	P07438	Metallothionein-1B; Metallothioneins have a high content of cysteine residues that bind various heavy metals; these proteins are transcriptionally regulated by both heavy metals and glucocorticoids.
stringdb:9606.ENSP00000334872	MT1F	0			nucleus	1.50825	1.54611	1.31069	0.789311	3.19027	0.772967	1.14018	1.84689	5	0.749972	1.43016	9606.ENSP00000334872	P04733	Metallothionein-1F; Metallothioneins have a high content of cysteine residues that bind various heavy metals; these proteins are transcriptionally regulated by both heavy metals and glucocorticoids; Belongs to the metallothionein superfamily. Type 1 family.
stringdb:9606.ENSP00000369139	MT1G	0			nucleus	1.56069	1.66908	1.5007	1.20589	3.50618	1.00374	1.5864	1.95295	5	1.02448	1.74406	9606.ENSP00000369139	P13640	Metallothionein-1G; Metallothioneins have a high content of cysteine residues that bind various heavy metals; these proteins are transcriptionally regulated by both heavy metals and glucocorticoids.
stringdb:9606.ENSP00000330587	MT1H	0			nucleus	1.3943	1.30498	1.15767	0.644013	3.29911	0.878861	1.13437	1.5575	4.36484	0.611845	1.34349	9606.ENSP00000330587	P80294	Metallothionein-1H; Metallothioneins have a high content of cysteine residues that bind various heavy metals; these proteins are transcriptionally regulated by both heavy metals and glucocorticoids; Belongs to the metallothionein superfamily. Type 1 family.
stringdb:9606.ENSP00000369146	MT1M	0			nucleus	1.32512	1.47654	1.12634		3.256	0.891104	1.02046	1.52401	4.40566	0.522411	1.3858	9606.ENSP00000369146	Q8N339	Metallothionein-1M; Metallothioneins have a high content of cysteine residues that bind various heavy metals; these proteins are transcriptionally regulated by both heavy metals and glucocorticoids.
stringdb:9606.ENSP00000377995	MT1X	0			nucleus	1.6195	1.70147	1.32489	0.890957	3.46276	1.01433	1.32515	1.81171	5	0.753787	1.5444	9606.ENSP00000377995	P80297	Metallothionein-1X; Metallothioneins have a high content of cysteine residues that bind various heavy metals; these proteins are transcriptionally regulated by both heavy metals and glucocorticoids. May be involved in FAM168A anti-apoptotic signaling .
stringdb:9606.ENSP00000498665	MYCBPAP	1	immunoglobulin			0.698217	0.46875		3	0.646535			2.29857	1.4048		3.27521	9606.ENSP00000498665	Q8TBZ2	MYCBP-associated protein; May play a role in spermatogenesis. May be involved in synaptic processes (By similarity).
stringdb:9606.ENSP00000347055	MYL4	2	filaments		cytoskeleton	3.91656	4.60819	1.56021		1.71885	0.507687	0.742438	2.17311	2.41383	1.00175	1.51696	9606.ENSP00000347055	P12829	Myosin light chain 4; Regulatory light chain of myosin. Does not bind calcium.
stringdb:9606.ENSP00000351990	NAE1	1	ub-ligase		cytos_plmem_ext	2.87895	4.54084	1.48471	1.22121	1.16683	0.874511	1.4211	1.44459	4.46241		3.57095	9606.ENSP00000351990	Q13564	NEDD8-activating enzyme E1 regulatory subunit; Regulatory subunit of the dimeric UBA3-NAE1 E1 enzyme. E1 activates NEDD8 by first adenylating its C-terminal glycine residue with ATP, thereafter linking this residue to the side chain of the catalytic cysteine, yielding a NEDD8-UBA3 thioester and free AMP. E1 finally transfers NEDD8 to the catalytic cysteine of UBE2M. Necessary for cell cycle progr…
stringdb:9606.ENSP00000474456	NBPF1	0				0.874644							0.561674	1.31665		0.521609	9606.ENSP00000474456	Q3BBV0	Neuroblastoma breakpoint family member 1; NBPF member 1; Belongs to the NBPF family.
stringdb:9606.ENSP00000373657	NCBP3	3	RNA-related		nucleus	0.805532	2.13497			0.621625			0.790536	5		0.729964	9606.ENSP00000373657	Q53F19	Nuclear cap-binding protein subunit 3; Associates with NCBP1/CBP80 to form an alternative cap- binding complex (CBC) which plays a key role in mRNA export. NCBP3 serves as adapter protein linking the capped RNAs (m7GpppG-capped RNA) to NCBP1/CBP80. Unlike the conventional CBC with NCBP2 which binds both small nuclear RNA (snRNA) and messenger (mRNA) and is involved in their export from the nucleu…
stringdb:9606.ENSP00000253814	NDFIP1	1			endo_ER_Golgi_ext	1.21327	1.45629	3.42106	3.84631	3.82892	3.5063	2.12215	1.48117	1.68888	0.631607	2.92079	9606.ENSP00000253814	Q9BT67	NEDD4 family-interacting protein 1; Activates HECT domain-containing E3 ubiquitin-protein ligases, including NEDD4 and ITCH, and consequently modulates the stability of their targets. As a result, controls many cellular processes. Prevents chronic T-helper cell-mediated inflammation by activating ITCH and thus controlling JUNB degradation (By similarity). Promotes pancreatic beta cell death throu…
stringdb:9606.ENSP00000364578	NELFE	3	RNA-related		nuc_plmem	1.28858	2.3798	0.781583		0.981066			1.04413	5		4.17014	9606.ENSP00000364578	P18615	Negative elongation factor E; Essential component of the NELF complex, a complex that negatively regulates the elongation of transcription by RNA polymerase II . The NELF complex, which acts via an association with the DSIF complex and causes transcriptional pausing, is counteracted by the P-TEFb kinase complex (PubMed:11940650, PubMed:12612062). Provides the strongest RNA binding activity of the…
stringdb:9606.ENSP00000358795	NEURL1	0	translation	ub-ligase	plasma_membrane	1.15086	2.01668	0.868124	1.09762	1.08489	0.852216	1.15551	1.62616	2.41346	0.640625	5	9606.ENSP00000358795	O76050	E3 ubiquitin-protein ligase NEURL1; Plays a role in hippocampal-dependent synaptic plasticity, learning and memory. Involved in the formation of spines and functional synaptic contacts by modulating the translational activity of the cytoplasmic polyadenylation element-binding protein CPEB3. Promotes ubiquitination of CPEB3, and hence induces CPEB3-dependent mRNA translation activation of glutamat…
stringdb:9606.ENSP00000354855	NFE2L1	0	TF		chromatin	1.67708	4.38959	3.88748	1.07192	1.60865	1.20541	1.5821	2.21975	4.76957	1.49176	1.54787	9606.ENSP00000354855	Q14494	Endoplasmic reticulum membrane sensor NFE2L1; [Endoplasmic reticulum membrane sensor NFE2L1]: Endoplasmic reticulum membrane sensor that translocates into the nucleus in response to various stresses to act as a transcription factor . Constitutes a precursor of the transcription factor NRF1 (By similarity). Able to detect various cellular stresses, such as cholesterol excess, oxidative stress or p…
stringdb:9606.ENSP00000298352	NGB	0			mitochondria	1.5965	4.76377	1.3108	1.17198	2.10097	0.529495	1.27509	5	3.04461	0.679815	1.81358	9606.ENSP00000298352	Q9NPG2	Neuroglobin; Involved in oxygen transport in the brain. Hexacoordinate globin, displaying competitive binding of oxygen or the distal His residue to the iron atom. Not capable of penetrating cell membranes. The deoxygenated form exhibits nitrite reductase activity inhibiting cellular respiration via NO-binding to cytochrome c oxidase. Involved in neuroprotection during oxidative stress. May exert…
stringdb:9606.ENSP00000451945	NKX1-2	0	homeobox		chromatin					0.512548			0.617741	3.44236			9606.ENSP00000451945	Q9UD57	NK1 transcription factor-related protein 2; May function in cell specification, particularly in the CNS. ; Belongs to the NK-1 homeobox family.
stringdb:9606.ENSP00000311196	NPAS4	0	translation		chromatin	1.69464	4.43015	1.28292	0.834592	1.61623	0.667684	0.827977	2.08217	4.70313		1.78205	9606.ENSP00000311196	Q8IUM7	Neuronal PAS domain-containing protein 4; Transcription factor expressed in neurons of the brain that regulates the excitatory-inhibitory balance within neural circuits and is required for contextual memory in the hyppocampus (By similarity). Plays a key role in the structural and functional plasticity of neurons (By similarity). Acts as an early-response transcription factor in both excitatory a…
stringdb:9606.ENSP00000277942	NPFFR1	2	GPCR		plasma_membrane	0.665773				1.75656			0.644231	1.81096		5	9606.ENSP00000277942	Q9GZQ6	Neuropeptide FF receptor 1; Receptor for NPAF (A-18-F-amide) and NPFF (F-8-F-amide) neuropeptides, also known as morphine-modulating peptides. Can also be activated by a variety of naturally occurring or synthetic FMRF-amide like ligands. This receptor mediates its action by association with G proteins that activate a phosphatidylinositol-calcium second messenger system.
stringdb:9606.ENSP00000365663	NPPA	3	cytokine/hormone/growth_factor	extracellular matrix	nuc_ext	3.15793	2.76006	2.68106	1.67836	4.80511	1.76915	2.06407	2.74833	2.90729	1.83474	2.77467	9606.ENSP00000365663	P01160	Atrial natriuretic factor; Hormone playing a key role in cardiovascular homeostasis through regulation of natriuresis, diuresis, and vasodilation. Also plays a role in female pregnancy by promoting trophoblast invasion and spiral artery remodeling in uterus. Specifically binds and stimulates the cGMP production of the NPR1 receptor. Binds the clearance receptor NPR3.
stringdb:9606.ENSP00000365651	NPPB	3	cytokine/hormone/growth_factor		nuc_ext	3.3239	2.98119	2.0387	1.21112	5	1.03899	1.54866	2.36708	3.23323	1.28647	2.19857	9606.ENSP00000365651	P16860	Brain natriuretic peptide 32; Cardiac hormone which may function as a paracrine antifibrotic factor in the heart. Also plays a key role in cardiovascular homeostasis through natriuresis, diuresis, vasorelaxation, and inhibition of renin and aldosterone secretion. Specifically binds and stimulates the cGMP production of the NPR1 receptor. Binds the clearance receptor NPR3. ; Belongs to the natriur…
stringdb:9606.ENSP00000356959	NR1I3	2	TF	receptor activity	chromatin	5	3.75552	1.82788	0.641471	1.95935	0.745746	1.2285	2.06645	5	2.83756	1.94378	9606.ENSP00000356959	Q6GZ79	Nuclear receptor subfamily 1 group I member 3; Binds and transactivates the retinoic acid response elements that control expression of the retinoic acid receptor beta 2 and alcohol dehydrogenase 3 genes. Transactivates both the phenobarbital responsive element module of the human CYP2B6 gene and the CYP3A4 xenobiotic response element; Belongs to the nuclear hormone receptor family. NR1 subfamily.
stringdb:9606.ENSP00000431418	NTRK1	5	RTK_Ig		endo_plmem	3.00446	2.85391	2.39148	4.51387	3.14363	2.28013	2.72454	2.97757	3.09418	1.69605	5	9606.ENSP00000431418	Q9UIU7	High affinity nerve growth factor receptor; Receptor tyrosine kinase involved in the development and the maturation of the central and peripheral nervous systems through regulation of proliferation, differentiation and survival of sympathetic and nervous neurons. High affinity receptor for NGF which is its primary ligand (PubMed:1850821, PubMed:1849459, PubMed:1281417, PubMed:8325889, PubMed:1548…
stringdb:9606.ENSP00000331086	ODF4	0			plasma_membrane	1.32764							0.759484	0.679782	1.49119	3.21844	9606.ENSP00000331086	Q2M2E3	Outer dense fiber protein 4; Component of the outer dense fibers (ODF) of spermatozoa which could be involved in sperm tail structure, sperm movement and general organization of cellular cytoskeleton.
stringdb:9606.ENSP00000493234	OR4D1	1	GPCR		plasma_membrane					0.646492						5	9606.ENSP00000493234	Q15615	Olfactory receptor 4D1; Odorant receptor; Belongs to the G-protein coupled receptor 1 family.
stringdb:9606.ENSP00000310305	P2RY2	3	GPCR		plasma_membrane	2.18649	3.25117	2.20394	1.58284	2.84363	1.38972	1.94754	2.13114	2.25304	1.10084	5	9606.ENSP00000310305	P41231	P2Y purinoceptor 2; Receptor for ATP and UTP coupled to G-proteins that activate a phosphatidylinositol-calcium second messenger system. The affinity range is UTP = ATP > ATP-gamma-S >> 2-methylthio-ATP = ADP.
stringdb:9606.ENSP00000480966	P2RY6	2	GPCR		plasma_membrane	1.89141	2.09621	1.82311	1.27889	2.63876	0.861871	1.745	1.7778	1.98729	0.874006	5	9606.ENSP00000480966	Q15077	P2Y purinoceptor 6; Receptor for extracellular UDP > UTP > ATP. The activity of this receptor is mediated by G proteins which activate a phosphatidylinositol-calcium second messenger system.
stringdb:9606.ENSP00000302886	PA2G4	1	RNA-related	immune system	nuc_lyso_ext	1.67565	3.46434	1.43208	0.951175	4.28838	0.774964	4.1994	1.55384	5	0.595184	1.34801	9606.ENSP00000302886	Q9UQ80	Proliferation-associated protein 2G4; May play a role in a ERBB3-regulated signal transduction pathway. Seems be involved in growth regulation. Acts a corepressor of the androgen receptor (AR) and is regulated by the ERBB3 ligand neuregulin-1/heregulin (HRG). Inhibits transcription of some E2F1- regulated promoters, probably by recruiting histone acetylase (HAT) activity. Binds RNA. Associates wi…
stringdb:9606.ENSP00000426296	PCP4L1	0				0.755534		0.501764				0.558248	0.72032	1.13428		0.758018	9606.ENSP00000426296	A6NKN8	Purkinje cell protein 4 like 1; Belongs to the PCP4 family.
stringdb:9606.ENSP00000420927	PDK2	1	kinase-phosphatase		intracellular	1.88985	4.663	2.13505	1.17818	1.94843	0.96	1.51128	5	4.68529	1.81877	2.26257	9606.ENSP00000420927	Q15119	[Pyruvate dehydrogenase (acetyl-transferring)] kinase isozyme 2, mitochondrial; Kinase that plays a key role in the regulation of glucose and fatty acid metabolism and homeostasis via phosphorylation of the pyruvate dehydrogenase subunits PDHA1 and PDHA2. This inhibits pyruvate dehydrogenase activity, and thereby regulates metabolite flux through the tricarboxylic acid cycle, down-regulates aerob…
stringdb:9606.ENSP00000309548	PDP2	1			mitochondria	1.36504	2.55082	1.46914	0.795136	1.52354	0.582446	1.12086	4.76862	2.27341	1.4069	1.62608	9606.ENSP00000309548	Q9P2J9	[Pyruvate dehydrogenase [acetyl-transferring]]-phosphatase 2, mitochondrial; Catalyzes the dephosphorylation and concomitant reactivation of the alpha subunit of the E1 component of the pyruvate dehydrogenase complex.
stringdb:9606.ENSP00000362807	PEF1	1	RNA-related	ub-ligase	ER_Golgi_ext	1.70135	3.06971	3.63248	1.3584	4.35369	1.3166	1.26179	1.45907	2.80348	0.770395	1.67353	9606.ENSP00000362807	Q9UBV8	Peflin; Calcium-binding protein that acts as an adapter that bridges unrelated proteins or stabilizes weak protein-protein complexes in response to calcium. Together with PDCD6, acts as calcium-dependent adapter for the BCR(KLHL12) complex, a complex involved in endoplasmic reticulum (ER)-Golgi transport by regulating the size of COPII coats . In response to cytosolic calcium increase, the hetero…
stringdb:9606.ENSP00000447942	PFDN5	1	chaperon		cytoskeleton	4.51911	4.77768	1.02125		0.792078		0.780866	1.17446	5		0.854728	9606.ENSP00000447942	Q99471	Prefoldin subunit 5; Binds specifically to cytosolic chaperonin (c-CPN) and transfers target proteins to it. Binds to nascent polypeptide chain and promotes folding in an environment in which there are many competing pathways for nonnative proteins. Represses the transcriptional activity of MYC.
stringdb:9606.ENSP00000410024	PHGR1	0					0.915149			2.92802			0.50395	0.826112	0.674462	0.660612	9606.ENSP00000410024	C9JFL3	Proline, histidine and glycine rich 1
stringdb:9606.ENSP00000325296	PKD2L1	2	ion channels / transporters		cytosk_cytos_ER_Golgi_plmem	4.32541	4.31472	3.62541	1.11946	1.80621	0.52709	1.16547	1.35746	1.55245		4.75548	9606.ENSP00000325296	Q9P0L9	Polycystic kidney disease 2-like 1 protein; Pore-forming subunit of a heterotetrameric, non-selective cation channel that is permeable to Ca(2+) (PubMed:10517637, PubMed:11959145, PubMed:25820328, PubMed:27754867, PubMed:29425510, PubMed:23212381, PubMed:30004384). Pore-forming subunit of a calcium- permeant ion channel formed by PKD1L2 and PKD1L1 in primary cilia, where it controls cilium calciu…
stringdb:9606.ENSP00000260402	PLCB2	5			cytos_ER_Golgi_plmem	2.07885	4.82234	2.03304	1.12792	1.98584	1.11241	1.26876	1.53585	2.75134	0.926933	2.27619	9606.ENSP00000260402	Q00722	1-phosphatidylinositol 4,5-bisphosphate phosphodiesterase beta-2; The production of the second messenger molecules diacylglycerol (DAG) and inositol 1,4,5-trisphosphate (IP3) is mediated by activated phosphatidylinositol-specific phospholipase C enzymes.
stringdb:9606.ENSP00000317128	PLXND1	1	immunoglobulin	receptor activity	plasma_membrane	1.99053	1.26109	1.10635	1.07357	1.87348	0.837956	1.08519	1.47808	2.03728	0.1875	4.69214	9606.ENSP00000317128	Q9Y4D7	Plexin-D1; Cell surface receptor for SEMA4A and for class 3 semaphorins, such as SEMA3A, SEMA3C and SEMA3E. Plays an important role in cell-cell signaling, and in regulating the migration of a wide spectrum of cell types. Regulates the migration of thymocytes in the medulla. Regulates endothelial cell migration. Plays an important role in ensuring the specificity of synapse formation. Required fo…
stringdb:9606.ENSP00000480186	POLD2	1			nucleus	1.26598	1.69931	0.673692		0.648934			2.22152	5	0.296875	0.832869	9606.ENSP00000480186	P49005	DNA polymerase delta subunit 2; Accessory component of both the DNA polymerase delta complex and the DNA polymerase zeta complex (PubMed:22801543, PubMed:17317665, PubMed:24449906). As a component of the trimeric and tetrameric DNA polymerase delta complexes (Pol-delta3 and Pol-delta4, respectively), plays a role in high fidelity genome replication, including in lagging strand synthesis, and repa…
stringdb:9606.ENSP00000362329	PPA1	0	translation		cytos_ext	2.01693	4.74462	1.87948	1.72911	4.39184	1.88671	1.57038	2.44206	2.73041	1.65854	2.31362	9606.ENSP00000362329	Q15181	Inorganic pyrophosphatase 1
stringdb:9606.ENSP00000397133	PRKAG3	3	kinase		nuc_cyto_ext	1.47441	4.63657	1.3496	0.58376	4.24948		1.13008	1.99599	4.30431	1.4069	3.25204	9606.ENSP00000397133	Q9UGI9	5'-AMP-activated protein kinase subunit gamma-3; AMP/ATP-binding subunit of AMP-activated protein kinase (AMPK), an energy sensor protein kinase that plays a key role in regulating cellular energy metabolism. In response to reduction of intracellular ATP levels, AMPK activates energy-producing pathways and inhibits energy-consuming processes: inhibits protein, carbohydrate and lipid biosynthesis,…
stringdb:9606.ENSP00000403681	PRM2	2			chromatin	1.68849	0.994528	0.94126		1.57255	0.779311		1.65934	4.72437		1.36882	9606.ENSP00000403681	P04554	Basic nuclear protein HPI1; Protamines substitute for histones in the chromatin of sperm during the haploid phase of spermatogenesis. They compact sperm DNA into a highly condensed, stable and inactive complex.
stringdb:9606.ENSP00000325638	PRM3	2			chromatin	0.858426	0.375	0.502933		1.46317	0.567153		1.51013	4.02517	0.52678	1.03541	9606.ENSP00000325638	Q9NNZ6	Protamine-3; Protamines substitute for histones in the chromatin of sperm during the haploid phase of spermatogenesis. They compact sperm DNA into a highly condensed, stable and inactive complex (By similarity).
stringdb:9606.ENSP00000493688	PTP4A2	0	phosphatase		nuc_cytos_endo_plmem	1.47564	4.61318	1.25225	5	1.61199	0.908338	0.826311	1.55954	4.00077	0.1875	5	9606.ENSP00000493688	Q15261	Protein tyrosine phosphatase type IVA 2; Protein tyrosine phosphatase which stimulates progression from G1 into S phase during mitosis. Promotes tumors. Inhibits geranylgeranyl transferase type II activity by blocking the association between RABGGTA and RABGGTB.
stringdb:9606.ENSP00000309116	PTPN7	0	phosphatase	immune system	nuc_cytosk_cytos_plmem	4.28528	4.46265	1.04005	0.955578	1.4321	1.06255	0.902095	2.14272	4.40761		5	9606.ENSP00000309116	P35236	Tyrosine-protein phosphatase non-receptor type 7; Protein phosphatase that acts preferentially on tyrosine- phosphorylated MAPK1. Plays a role in the regulation of T and B- lymphocyte development and signal transduction. ECO:0000269|PubMed:10702794, ECO:0000269|PubMed:1510684,; Belongs to the protein-tyrosine phosphatase family. Non- receptor class subfamily.
stringdb:9606.ENSP00000295718	PTPRN	0	phosphatase		nuc_endo_plmem	1.75483	2.46816	1.72541	3.44743	2.23138	1.36821	1.19915	1.68144	5	0.702309	4.05845	9606.ENSP00000295718	Q16849	Receptor-type tyrosine-protein phosphatase-like N; Plays a role in vesicle-mediated secretory processes . Required for normal accumulation of secretory vesicles in hippocampus, pituitary and pancreatic islets (By similarity). Required for the accumulation of normal levels of insulin- containing vesicles and preventing their degradation . Plays a role in insulin secretion in response to glucose st…
stringdb:9606.ENSP00000369967	Q6ZPB1_HUMAN	0								1.07812			0.65625			2.01562	9606.ENSP00000369967	Q6ZPB1	cDNA FLJ26142 fis, clone TST04526
stringdb:9606.ENSP00000351536	QSOX2	0			nuc_ER_Golgi_plmem_ext	1.0312	1.41506	2.46278	0.528754	3.54263	4.47886	0.1875	1.79221	4.50118	1.00325	3.86191	9606.ENSP00000351536	Q6ZRP7	Sulfhydryl oxidase 2; Catalyzes the oxidation of sulfhydryl groups in peptide and protein thiols to disulfides with the reduction of oxygen to hydrogen peroxide. May contribute to disulfide bond formation in a variety of secreted proteins. Also seems to play a role in regulating the sensitization of neuroblastoma cells for interferon-gamma-induced apoptosis.
stringdb:9606.ENSP00000330269	RESP18	0	phosphatase		ER_Golgi		1.93856	3.53499		0.918771	3		1.01803	1.11298		0.856225	9606.ENSP00000330269	Q5W5W9	Regulated endocrine-specific protein 18; May play an important regulatory role in corticotrophs.
stringdb:9606.ENSP00000346342	RFPL1	1	ub-ligase		chromatin	0.942746	3.13125			1.40625		0.1875	0.9375	3.48968			9606.ENSP00000346342	O75677	Ret finger protein-like 1; Negatively regulates the G2-M phase transition, possibly by promoting cyclin B1/CCNB1 and CDK1 proteasomal degradation and thereby preventing their accumulation during interphase.
stringdb:9606.ENSP00000296271	RHO	1	GPCR		ER_Golgi_plmem	2.78391	2.57192	2.63667	2.23403	2.85157	5	2.2484	2.53662	2.82331	1.5131	5	9606.ENSP00000296271	P08100	Rhodopsin; Photoreceptor required for image-forming vision at low light intensity . Required for photoreceptor cell viability after birth . Light- induced isomerization of the chromophore 11-cis-retinal to all-trans- retinal triggers a conformational change that activates signaling via G-proteins (PubMed:8107847, PubMed:28524165, PubMed:26200343, PubMed:28753425). Subsequent receptor phosphorylat…
stringdb:9606.ENSP00000269391	RNF157	0	ub-ligase		nuc_endo_plmem	0.601497	1.3125	0.764937	0.949907	0.950067	1.97439	0.732089	0.625267	3.20393		0.82984	9606.ENSP00000269391	Q96PX1	E3 ubiquitin ligase RNF157; E3 ubiquitin ligase that ubiquitinates APBB1 for its degradation by the proteasome and thus prevents apoptosis and promotes survival of neurons . Has a dual role in neurons as it is also required for dendrite growth and maintenance for which its ligase activity is not critical . May act as a scaffold molecule to regulate this process . Acts as a downstream effector of …
stringdb:9606.ENSP00000304670	RNFT1	0	ub-ligase		ER_Golgi	1.44321	1.88293	5		0.84375	0.526264	0.686557		2.36792	1.49972	1.6875	9606.ENSP00000304670	Q5M7Z0	E3 ubiquitin-protein ligase RNFT1; E3 ubiquitin-protein ligase that acts in the endoplasmic reticulum (ER)-associated degradation (ERAD) pathway, which targets misfolded proteins that accumulate in the endoplasmic reticulum (ER) for ubiquitination and subsequent proteasome-mediated degradation. Protects cells from ER stress-induced apoptosis.
stringdb:9606.ENSP00000327025	RORC	2	receptor activity	immune system	chromatin	1.60473	2.89597	1.55486	1.12231	2.94225	1.03282	1.46876	2.01321	5	1.44029	2.38085	9606.ENSP00000327025	P51449	Nuclear receptor ROR-gamma; Nuclear receptor that binds DNA as a monomer to ROR response elements (RORE) containing a single core motif half-site 5'-AGGTCA-3' preceded by a short A-T-rich sequence. Key regulator of cellular differentiation, immunity, peripheral circadian rhythm as well as lipid, steroid, xenobiotics and glucose metabolism (PubMed:19381306, PubMed:19965867, PubMed:22789990, PubMed…
stringdb:9606.ENSP00000416429	RPL32	2	translation		cytosol	3.04322	5	1.71597	1.31849	1.92545	1.26629	1.5479	2.80526	2.54322	1.10606	1.92557	9606.ENSP00000416429	P62910	Ribosomal protein L32; Belongs to the eukaryotic ribosomal protein eL32 family.
stringdb:9606.ENSP00000424474	SAMD14	0	filaments		cytoskeleton	3.36757	1.83486						0.570691	3.04937		0.67242	9606.ENSP00000424474	Q8IZD0	Sterile alpha motif domain containing 14
stringdb:9606.ENSP00000220478	SCG3	0	RNA-related		ER_Golgi_ext	1.13781	1.45843	4.39874	0.903114	4.35605	1.88735	1.26807	1.26936	1.39167	0.421875	1.44468	9606.ENSP00000220478	Q8WXD2	Secretogranin-3; Member of the granin protein family that regulates the biogenesis of secretory granules . Acts as a sorting receptor for intragranular proteins including chromogranin A/CHGA (By similarity). May also play a role in angiogenesis. Promotes endothelial proliferation, migration and tube formation through MEK/ERK signaling pathway .
stringdb:9606.ENSP00000329466	SIRT7	0			chromatin	2.16559	2.34437	1.95962	1.16785	2.07993	0.973531	1.86775	3.50712	5	1.95132	1.86455	9606.ENSP00000329466	Q9NRC8	NAD-dependent protein deacetylase sirtuin-7; NAD-dependent protein-lysine deacylase that can act both as a deacetylase or deacylase (desuccinylase, depropionylase and deglutarylase), depending on the context (PubMed:22722849, PubMed:26907567, PubMed:30653310, PubMed:31542297). Specifically mediates deacetylation of histone H3 at 'Lys-18' (H3K18Ac) . In contrast to other histone deacetylases, disp…
stringdb:9606.ENSP00000364543	SKIV2L	5	RNA-related	chaperon_nuclease	intracellular	1.24398	4.57454	1.54809	1.09682	1.52481	0.861242	0.986764	1.6475	4.20401	0.648738	1.23213	9606.ENSP00000364543	Q15477	Helicase SKI2W; Helicase; has ATPase activity. Component of the SKI complex which is thought to be involved in exosome-mediated RNA decay and associates with transcriptionally active genes in a manner dependent on PAF1 complex (PAF1C); Belongs to the helicase family. SKI2 subfamily.
stringdb:9606.ENSP00000335292	SLC51B	1	ion channels / transporters		plasma_membrane	1.06222	2.09311	1.94859	0.530141	1.97262	1.13895	0.88795	1.49407	2.40354	1.82717	5	9606.ENSP00000335292	Q86UW2	Organic solute transporter subunit beta; Essential component of the Ost-alpha/Ost-beta complex, a heterodimer that acts as the intestinal basolateral transporter responsible for bile acid export from enterocytes into portal blood. Efficiently transports the major species of bile acids. Modulates SLC51A glycosylation, membrane trafficking and stability activities.
stringdb:9606.ENSP00000359292	SLF2	0			chromatin	1.00042	1.5	0.614936						5			9606.ENSP00000359292	Q8IX21	SMC5-SMC6 complex localization factor protein 2; Plays a role in the DNA damage response (DDR) pathway by regulating postreplication repair of UV-damaged DNA and genomic stability maintenance . The SLF1-SLF2 complex acts to link RAD18 with the SMC5-SMC6 complex at replication-coupled interstrand cross-links (ICL) and DNA double-strand breaks (DSBs) sites on chromatin during DNA repair in response…
stringdb:9606.ENSP00000358770	SLK	0	kinase		cytos_ext	1.82599	4.68863			4.20201	0.893983		0.686739	2.68609		2.45437	9606.ENSP00000358770	Q9NQL1	STE20-like serine/threonine-protein kinase; Mediates apoptosis and actin stress fiber dissolution.
stringdb:9606.ENSP00000354720	SMC3	2	motor			5	4.51108	1.19604		1.32547	0.875951	0.884643	1.81458	5	0.595047	1.5014	9606.ENSP00000354720	Q9UQE7	Structural maintenance of chromosomes protein 3; Central component of cohesin, a complex required for chromosome cohesion during the cell cycle. The cohesin complex may form a large proteinaceous ring within which sister chromatids can be trapped. At anaphase, the complex is cleaved and dissociates from chromatin, allowing sister chromatids to segregate. Cohesion is coupled to DNA replication and…
stringdb:9606.ENSP00000493663	SMIM41	0															9606.ENSP00000493663	A0A2R8YCJ5	Small integral membrane protein 41
stringdb:9606.ENSP00000499750	SOCS7	0			nuc_cytos_plmem	1.6371	4.50293	1.29595	0.994209	1.84286		1.26599	1.55004	5	1.14398	5	9606.ENSP00000499750	O14512	Suppressor of cytokine signaling 7; Regulates signaling cascades probably through protein ubiquitination and/or sequestration. Functions in insulin signaling and glucose homeostasis through IRS1 ubiquitination and subsequent proteasomal degradation. Inhibits also prolactin, growth hormone and leptin signaling by preventing STAT3 and STAT5 activation, sequestering them in the cytoplasm and reducin…
stringdb:9606.ENSP00000353670	SPOCD1	0			nucleus	0.959207	2.56298			0.923245		0.542928	0.647022	4.75324		0.675896	9606.ENSP00000353670	Q6ZMY3	SPOC domain containing 1
stringdb:9606.ENSP00000258962	SRSF1	9	splicing		nucleus	2.37725	3.16203	1.94806	1.56284	2.14683	1.43217	1.59358	2.23283	5	1.08213	2.10516	9606.ENSP00000258962	Q07955	Serine/arginine-rich splicing factor 1; Plays a role in preventing exon skipping, ensuring the accuracy of splicing and regulating alternative splicing. Interacts with other spliceosomal components, via the RS domains, to form a bridge between the 5'- and 3'-splice site binding components, U1 snRNP and U2AF. Can stimulate binding of U1 snRNP to a 5'-splice site- containing pre-mRNA. Binds to puri…
stringdb:9606.ENSP00000420195	SRSF10	5	splicing		intracellular	1.60324	3.56748	1.37414	0.667146	1.4368		1.06438	1.51172	5	0.596869	1.3136	9606.ENSP00000420195	Q5JRI3	Serine/arginine-rich splicing factor 10; Splicing factor that in its dephosphorylated form acts as a general repressor of pre-mRNA splicing (PubMed:11684676, PubMed:12419250, PubMed:14765198). Seems to interfere with the U1 snRNP 5'-splice recognition of SNRNP70 . Required for splicing repression in M-phase cells and after heat shock . Also acts as a splicing factor that specifically promotes exo…
stringdb:9606.ENSP00000480971	SSTR3	1	GPCR		plasma_membrane	2.06047	1.56735	1.22899	1.3348	1.6953	1.35163	1.05477	1.01975	1.89844		4.77374	9606.ENSP00000480971	P32745	Somatostatin receptor type 3; Receptor for somatostatin-14 and -28. This receptor is coupled via pertussis toxin sensitive G proteins to inhibition of adenylyl cyclase.
stringdb:9606.ENSP00000377494	TAGLN3	0			cytoskeleton	4.0236	3.54596	1.52915	1.0491	1.92032	0.708996	1.30128	1.99482	4.20175	0.940125	1.88386	9606.ENSP00000377494	Q9UI15	Transgelin-3; Transgelin 3
stringdb:9606.ENSP00000234827	TCEANC2	0			nucleus								1.1806	4.05			9606.ENSP00000234827	Q96MN5	Transcription elongation factor A N-terminal and central domain containing 2
stringdb:9606.ENSP00000501201	TCP11	1				1.30452	1.91451	0.749767	0.697319	0.947812			1.43699	1.24718	0.5625	1.69784	9606.ENSP00000501201	Q8WWU5	T-complex protein 11 homolog; Plays a role in the process of sperm capacitation and acrosome reactions. Probable receptor for the putative fertilization- promoting peptide (FPP) at the sperm membrane that may modulate the activity of the adenylyl cyclase cAMP pathway. ; Belongs to the TCP11 family.
stringdb:9606.ENSP00000360560	TCTE1	2			cytoskeleton	3.61337	2.63928							2.12276		0.634881	9606.ENSP00000360560	Q5JU00	Dynein regulatory complex subunit 5; Component of the nexin-dynein regulatory complex (N-DRC) a key regulator of ciliary/flagellar motility which maintains the alignment and integrity of the distal axoneme and regulates microtubule sliding in motile axonemes. May play a role in the assembly of N-DRC. May be required for sperm motility.
stringdb:9606.ENSP00000463762	TERB1	4	homeobox		nucleus	1.39338	0.84375						0.571739	4.57611			9606.ENSP00000463762	Q8NA31	Telomere repeats-binding bouquet formation protein 1; Meiosis-specific telomere-associated protein involved in meiotic telomere attachment to the nucleus inner membrane, a crucial step for homologous pairing and synapsis. Component of the MAJIN-TERB1- TERB2 complex, which promotes telomere cap exchange by mediating attachment of telomeric DNA to the inner nuclear membrane and replacement of the p…
stringdb:9606.ENSP00000323795	TEX35	0			cytoskeleton	4	2.67608							4.3971		2.01212	9606.ENSP00000323795	Q5T0J7	Testis-expressed protein 35; Testis expressed 35
stringdb:9606.ENSP00000358089	TIAL1	4	splicing		nuc_lyso	1.90995	4.58228	1.8454	1.39475	1.58264	0.9629	4.27746	1.69735	4.7831	0.82531	1.48181	9606.ENSP00000358089	Q01085	Nucleolysin TIAR; RNA-binding protein. Possesses nucleolytic activity against cytotoxic lymphocyte target cells. May be involved in apoptosis.
stringdb:9606.ENSP00000359215	TLX1	0	homeobox		chromatin	1.56056	2.51373	0.894079		1.37654	1.27027	0.66943	1.29674	4.53898		1.70077	9606.ENSP00000359215	P31314	T-cell leukemia homeobox protein 1; Controls the genesis of the spleen. Binds to the DNA sequence 5'-GGCGGTAAGTGG-3'.
stringdb:9606.ENSP00000400471	TMEM106C	0			ER_Golgi	0.78705	1.3999	3.40795	1.40915	0.780374		1.46393	0.966844	1.82709	0.28125	1.74049	9606.ENSP00000400471	Q9BVX2	Transmembrane protein 106C
stringdb:9606.ENSP00000354312	TMEM239	0					0.5625					0.601585	1.03125	1.00637	0.607007	0.5625	9606.ENSP00000354312	Q8WW34	Transmembrane protein 239
stringdb:9606.ENSP00000234831	TMEM59	1	protease		endo_lyso_ER_Golgi_plmem_ext	1.2065	1.19599	1.36794	5	4.66505	5	5	1.43194	1.24002		3.61949	9606.ENSP00000234831	Q9BXS4	Transmembrane protein 59; Acts as a regulator of autophagy in response to S.aureus infection by promoting activation of LC3 (MAP1LC3A, MAP1LC3B or MAP1LC3C). Acts by interacting with ATG16L1, leading to promote a functional complex between LC3 and ATG16L1 and promoting LC3 lipidation and subsequent activation of autophagy (PubMed:27273576, PubMed:23376921). Modulates the O-glycosylation and compl…
stringdb:9606.ENSP00000332404	TMIGD1	0	immunoglobulin		plasma_membrane	0.860535	4.28818	0.888999		2.20731	0.682131		4.4009	0.998781		5	9606.ENSP00000332404	Q6UXZ0	Transmembrane and immunoglobulin domain-containing protein 1; May control cell-cell adhesion, cell migration and proliferation, cell morphology, and protects renal epithelial cells from oxidative cell injury to promote cell survival.
stringdb:9606.ENSP00000478830	TMPRSS7	0	protease		plasma_membrane	0.626385	1.61363		0.762916	0.888462	0.520546			1.45312		4.19072	9606.ENSP00000478830	Q7RTY8	Transmembrane protease serine 7; Serine protease which preferentially hydrolyzes peptides with Arg at the P1 position; Belongs to the peptidase S1 family.
stringdb:9606.ENSP00000261652	TNFRSF13B	1	receptor activity	immune system	plasma_membrane	1.50793	1.88526	1.79191	1.52411	2.3708	1.29524	1.49571	1.92722	2.47868		4.70438	9606.ENSP00000261652	O14836	Tumor necrosis factor receptor superfamily member 13B; Receptor for TNFSF13/APRIL and TNFSF13B/TALL1/BAFF/BLYS that binds both ligands with similar high affinity. Mediates calcineurin- dependent activation of NF-AT, as well as activation of NF-kappa-B and AP-1. Involved in the stimulation of B- and T-cell function and the regulation of humoral immunity.
stringdb:9606.ENSP00000354488	TNNI1	2			cytoskeleton	4.02109	4.45601	1.79334		1.4376	0.688932	0.588591	2.15033	3.55941	1.23234	1.5989	9606.ENSP00000354488	P19237	Troponin I, slow skeletal muscle; Troponin I is the inhibitory subunit of troponin, the thin filament regulatory complex which confers calcium-sensitivity to striated muscle actomyosin ATPase activity.
stringdb:9606.ENSP00000325738	TNP2	2			chromatin	1.41406	0.850511	0.793696		1.20349	0.770674		1.49891	4.52495		1.07717	9606.ENSP00000325738	Q05952	Nuclear transition protein 2; Plays a key role in the replacement of histones to protamine in the elongating spermatids of mammals. In condensing spermatids, loaded onto the nucleosomes, where it promotes the recruitment and processing of protamines, which are responsible for histone eviction.
stringdb:9606.ENSP00000343577	TPSAB1	0	EM_protease		extracellular	1.5431	1.67545	1.34052	0.898906	5	0.995375	1.60547	1.98806	1.91452	1.05571	1.87763	9606.ENSP00000343577	Q15661	Tryptase alpha/beta-1; Tryptase is the major neutral protease present in mast cells and is secreted upon the coupled activation-degranulation response of this cell type. May play a role in innate immunity. Isoform 2 cleaves large substrates, such as fibronectin, more efficiently than isoform 1, but seems less efficient toward small substrates .
stringdb:9606.ENSP00000416959	TRA2B	5	splicing		nucleus	1.79911	2.48851	1.20962	0.803904	1.45645		0.889979	1.3366	5		1.31172	9606.ENSP00000416959	P62995	Transformer-2 protein homolog beta; Sequence-specific RNA-binding protein which participates in the control of pre-mRNA splicing. Can either activate or suppress exon inclusion. Acts additively with RBMX to promote exon 7 inclusion of the survival motor neuron SMN2. Activates the splicing of MAPT/Tau exon 10. Alters pre-mRNA splicing patterns by antagonizing the effects of splicing regulators, li…
stringdb:9606.ENSP00000462521	TXNIP	1	immune system		intracellular	2.23031	4.82358	2.66567	1.86609	2.56614	1.70849	2.52715	2.94428	3.87391	2.03868	3.64857	9606.ENSP00000462521	Q9H3M7	Thioredoxin-interacting protein; May act as an oxidative stress mediator by inhibiting thioredoxin activity or by limiting its bioavailability. Interacts with COPS5 and restores COPS5-induced suppression of CDKN1B stability, blocking the COPS5-mediated translocation of CDKN1B from the nucleus to the cytoplasm. Functions as a transcriptional repressor, possibly by acting as a bridge molecule betwe…
stringdb:9606.ENSP00000369531	UBQLNL	0			cytosol	1.03796	3.92271	1.25595	0.508301			0.744079	2.19114	1.38954	0.46875	0.953393	9606.ENSP00000369531	Q8IYU4	Ubiquilin-like protein; Ubiquilin like
stringdb:9606.ENSP00000367939	UQCRQ	0			mitochondria	1.25251	1.68907	1.19749		1.32047		0.811589	4.82607	1.95637	1.3003	1.20017	9606.ENSP00000367939	O14949	Cytochrome b-c1 complex subunit 8; Component of the ubiquinol-cytochrome c oxidoreductase, a multisubunit transmembrane complex that is part of the mitochondrial electron transport chain which drives oxidative phosphorylation. The respiratory chain contains 3 multisubunit complexes succinate dehydrogenase (complex II, CII), ubiquinol-cytochrome c oxidoreductase (cytochrome b-c1 complex, complex I…
stringdb:9606.ENSP00000379602	VAMP1	0	receptor activity		cytos_mito_plmem	1.87664	4.69981	1.53778	2.03266	1.65548	1.97286	1.58872	3.69225	1.78851	0.712329	4.36453	9606.ENSP00000379602	P23763	Vesicle-associated membrane protein 1; Involved in the targeting and/or fusion of transport vesicles to their target membrane; Belongs to the synaptobrevin family.
stringdb:9606.ENSP00000481126	VPS11	1	ub-ligase		cytosk_endo_lyso	3.10324	1.77145	1.67265	5	1.64105	1.87624	5	1.65385	1.93625	1.06754	1.85656	9606.ENSP00000481126	Q9H270	Vacuolar protein sorting-associated protein 11 homolog; Plays a role in vesicle-mediated protein trafficking to lysosomal compartments including the endocytic membrane transport and autophagic pathways. Believed to act as a core component of the putative HOPS and CORVET endosomal tethering complexes which are proposed to be involved in the Rab5-to-Rab7 endosome conversion probably implicating MON…
stringdb:9606.ENSP00000302260	VXN	0			nuc_plmem		1.59375						0.769878	4.56918		4	9606.ENSP00000302260	Q8TAG6	Vexin; Required for neurogenesis in the neural plate and retina. Strongly cooperates with neural bHLH factors to promote neurogenesis.
stringdb:9606.ENSP00000311184	WFIKKN2	0	immunoglobulin	protease inhibitor	extracellular	1.04824		0.328125		5	0.515625	0.28125		0.955154		2.34546	9606.ENSP00000311184	Q8TEU8	WAP, Kazal, immunoglobulin, Kunitz and NTR domain-containing protein 2; Protease-inhibitor that contains multiple distinct protease inhibitor domains. Probably has serine protease- and metalloprotease- inhibitor activity. Inhibits the biological activity of mature myostatin, but not activin (By similarity); Belongs to the WFIKKN family.
stringdb:9606.ENSP00000290015	WNT9B	0	cytokine/hormone/growth_factor		extracellular	1.8826	1.39303	1.28181	0.841538	4.75049	2.0732	0.772542	1.26531	2.11493		1.80236	9606.ENSP00000290015	O14905	Protein Wnt-9b; Ligand for members of the frizzled family of seven transmembrane receptors (Probable). Functions in the canonical Wnt/beta-catenin signaling pathway. Required for normal embryonic kidney development, and for normal development of the urogenital tract, including uterus and part of the oviduct and the upper vagina in females, and epididymis and vas deferens in males. Activates a sig…
stringdb:9606.ENSP00000398106	ZBED5	0	nuclease				1.93157	0.820664		1.875	1.6095			2.78129			9606.ENSP00000398106	Q49AG3	Zinc finger BED-type containing 5
stringdb:9606.ENSP00000364885	ZBTB17	0	TF		nucleus	1.32747	2.30872	0.902588	0.716413	1.08726		0.710474	1.17885	4.47448		1.1429	9606.ENSP00000364885	Q13105	Zinc finger and BTB domain-containing protein 17; Transcription factor that can function as an activator or repressor depending on its binding partners, and by targeting negative regulators of cell cycle progression. Plays a critical role in early lymphocyte development, where it is essential to prevent apoptosis in lymphoid precursors, allowing them to survive in response to IL7 and undergo prop…
stringdb:9606.ENSP00000318222	ZDHHC22	0			ER_Golgi_plmem	0.809533	0.973923	5	0.940366	2.48671	5	0.887968	0.673156	0.87335		4.52974	9606.ENSP00000318222	Q8N966	Palmitoyltransferase ZDHHC22; Palmitoyltransferase that mediates palmitoylation of KCNMA1, regulating localization of KCNMA1 to the plasma membrane . Might also mediate palmitoylation of CNN3 (By similarity).
stringdb:9606.ENSP00000380019	ZNF384	0	TF		nucleus	1.37673	2.34833	1.08903		1.21881	1.26431	0.569719	1.19519	4.70061		1.10291	9606.ENSP00000380019	Q8TF68	Zinc finger protein 384; Transcription factor that binds the consensus DNA sequence [GC]AAAAA. Seems to bind and regulate the promoters of MMP1, MMP3, MMP7 and COL1A1 (By similarity); Belongs to the krueppel C2H2-type zinc-finger protein family.

## Sheet: RTXedges
shared interaction	shared name	stringdb::textmining	stringdb::databases	stringdb::experiments	stringdb::score	stringdb::coexpression	stringdb::cooccurrence	stringdb::fusion	stringdb::interspecies	stringdb::neighborhood
pp	9606.ENSP00000223366 (pp) 9606.ENSP00000264717	0.998	0.9	0.889	0.999	0.094
pp	9606.ENSP00000301896 (pp) 9606.ENSP00000463762	0.991			0.991	0.083
pp	9606.ENSP00000325738 (pp) 9606.ENSP00000403681	0.98			0.983	0.198
pp	9606.ENSP00000365651 (pp) 9606.ENSP00000365663	0.969			0.981	0.425
pp	9606.ENSP00000258962 (pp) 9606.ENSP00000416959	0.902	0.4	0.837	0.997	0.775
pp	9606.ENSP00000258962 (pp) 9606.ENSP00000420195	0.881	0.4	0.995	0.999	0.46
pp	9606.ENSP00000290866 (pp) 9606.ENSP00000365663	0.836			0.836
pp	9606.ENSP00000325638 (pp) 9606.ENSP00000403681	0.815			0.837	0.156
pp	9606.ENSP00000290866 (pp) 9606.ENSP00000365651	0.81			0.81
pp	9606.ENSP00000325638 (pp) 9606.ENSP00000325738	0.808			0.825	0.128
pp	9606.ENSP00000229264 (pp) 9606.ENSP00000260402	0.799	0.9		0.979	0.049
pp	9606.ENSP00000229264 (pp) 9606.ENSP00000290866	0.779			0.779
pp	9606.ENSP00000388806 (pp) 9606.ENSP00000433664	0.761	0.72	0.579	0.976	0.265
pp	9606.ENSP00000354720 (pp) 9606.ENSP00000355167	0.737		0.125	0.76
pp	9606.ENSP00000258962 (pp) 9606.ENSP00000376919	0.731		0.391	0.883	0.346
pp	9606.ENSP00000260402 (pp) 9606.ENSP00000325296	0.728			0.739	0.081
pp	9606.ENSP00000354720 (pp) 9606.ENSP00000385055	0.709		0.125	0.734
pp	9606.ENSP00000388806 (pp) 9606.ENSP00000497641	0.707	0.5	0.223	0.884	0.104
pp	9606.ENSP00000309548 (pp) 9606.ENSP00000420927	0.706		0.092	0.73	0.071
pp	9606.ENSP00000262710 (pp) 9606.ENSP00000497641	0.694	0.5	0.741	0.959	0.103
pp	9606.ENSP00000342007 (pp) 9606.ENSP00000356959	0.694		0.056	0.738	0.167
pp	9606.ENSP00000364543 (pp) 9606.ENSP00000364578	0.69		0.094	0.723	0.097
pp	9606.ENSP00000385055 (pp) 9606.ENSP00000463762	0.674			0.708	0.143
pp	9606.ENSP00000355167 (pp) 9606.ENSP00000463762	0.649			0.648	0.042
pp	9606.ENSP00000362314 (pp) 9606.ENSP00000388806	0.644			0.659	0.083
pp	9606.ENSP00000356969 (pp) 9606.ENSP00000416561	0.641		0.051	0.652	0.062
pp	9606.ENSP00000358089 (pp) 9606.ENSP00000388806	0.639		0.14	0.681	0.055
pp	9606.ENSP00000346342 (pp) 9606.ENSP00000367942	0.638			0.638
pp	9606.ENSP00000443411 (pp) 9606.ENSP00000456743	0.626			0.628	0.049
pp	9606.ENSP00000301896 (pp) 9606.ENSP00000355167	0.626			0.626	0.044
pp	9606.ENSP00000290866 (pp) 9606.ENSP00000313581	0.622			0.622	0.042
pp	9606.ENSP00000385055 (pp) 9606.ENSP00000386452	0.616			0.617	0.044
pp	9606.ENSP00000310305 (pp) 9606.ENSP00000480966	0.611	0.4		0.79	0.155	0.065
pp	9606.ENSP00000355167 (pp) 9606.ENSP00000386452	0.609			0.612	0.05
pp	9606.ENSP00000295728 (pp) 9606.ENSP00000340776	0.599			0.637	0.044		0.131
pp	9606.ENSP00000301896 (pp) 9606.ENSP00000385055	0.598			0.609	0.068
pp	9606.ENSP00000268053 (pp) 9606.ENSP00000367942	0.597			0.597	0.042
pp	9606.ENSP00000319799 (pp) 9606.ENSP00000367942	0.597			0.605	0.062
pp	9606.ENSP00000347055 (pp) 9606.ENSP00000354488	0.59	0.5	0.189	0.836	0.131
pp	9606.ENSP00000290866 (pp) 9606.ENSP00000359446	0.59			0.59
pp	9606.ENSP00000267103 (pp) 9606.ENSP00000447942	0.59			0.616	0.102
pp	9606.ENSP00000258415 (pp) 9606.ENSP00000335292	0.589			0.595	0.056
pp	9606.ENSP00000231454 (pp) 9606.ENSP00000379097	0.588			0.614	0.102
pp	9606.ENSP00000325296 (pp) 9606.ENSP00000409555	0.584		0.091	0.605
pp	9606.ENSP00000258962 (pp) 9606.ENSP00000358089	0.582		0.095	0.799	0.513
pp	9606.ENSP00000231454 (pp) 9606.ENSP00000327025	0.572			0.592	0.086
pp	9606.ENSP00000231454 (pp) 9606.ENSP00000261796	0.572			0.605	0.117
pp	9606.ENSP00000358089 (pp) 9606.ENSP00000497641	0.571		0.094	0.645	0.159				0.042
pp	9606.ENSP00000364543 (pp) 9606.ENSP00000416561	0.571			0.571
pp	9606.ENSP00000379097 (pp) 9606.ENSP00000431418	0.559	0.65		0.839
pp	9606.ENSP00000260526 (pp) 9606.ENSP00000288955	0.559			0.558
pp	9606.ENSP00000258962 (pp) 9606.ENSP00000364543	0.552		0.045	0.554	0.042
pp	9606.ENSP00000317128 (pp) 9606.ENSP00000431418	0.549		0.1	0.576
pp	9606.ENSP00000264717 (pp) 9606.ENSP00000386190	0.54			0.541	0.044
pp	9606.ENSP00000376919 (pp) 9606.ENSP00000380033	0.537		0.114	0.682	0.289
pp	9606.ENSP00000231454 (pp) 9606.ENSP00000289902	0.531			0.531
pp	9606.ENSP00000288955 (pp) 9606.ENSP00000389870	0.528		0.067	0.581	0.125
pp	9606.ENSP00000380033 (pp) 9606.ENSP00000416959	0.526		0.109	0.628	0.192
pp	9606.ENSP00000258962 (pp) 9606.ENSP00000497641	0.516	0.5	0.994	0.999	0.358				0.042
pp	9606.ENSP00000356969 (pp) 9606.ENSP00000462521	0.512			0.512
pp	9606.ENSP00000360560 (pp) 9606.ENSP00000501201	0.493			0.504	0.062
pp	9606.ENSP00000347055 (pp) 9606.ENSP00000365663	0.489			0.555	0.165
pp	9606.ENSP00000305702 (pp) 9606.ENSP00000329943	0.475			0.512	0.11
pp	9606.ENSP00000229264 (pp) 9606.ENSP00000296271	0.471	0.5	0.404	0.832	0.063
pp	9606.ENSP00000354488 (pp) 9606.ENSP00000365651	0.469			0.517	0.128
pp	9606.ENSP00000360560 (pp) 9606.ENSP00000498665	0.467			0.507	0.115
pp	9606.ENSP00000301633 (pp) 9606.ENSP00000442068	0.465			0.96	0.93
pp	9606.ENSP00000433664 (pp) 9606.ENSP00000497641	0.456	0.5	0.138	0.781	0.179
pp	9606.ENSP00000310305 (pp) 9606.ENSP00000431418	0.449			0.449
pp	9606.ENSP00000234831 (pp) 9606.ENSP00000338990	0.438			0.438
pp	9606.ENSP00000456743 (pp) 9606.ENSP00000493234	0.436			0.436
pp	9606.ENSP00000301896 (pp) 9606.ENSP00000386452	0.431			0.435	0.05
pp	9606.ENSP00000355167 (pp) 9606.ENSP00000385055	0.428			0.45		0.079
pp	9606.ENSP00000253814 (pp) 9606.ENSP00000431418	0.427		0.292	0.584	0.057
pp	9606.ENSP00000289902 (pp) 9606.ENSP00000380033	0.426			0.426
pp	9606.ENSP00000184956 (pp) 9606.ENSP00000358089	0.424			0.425	0.044
pp	9606.ENSP00000261652 (pp) 9606.ENSP00000376544	0.417			0.604	0.349
pp	9606.ENSP00000262710 (pp) 9606.ENSP00000380033	0.416		0.278	0.611	0.152
pp	9606.ENSP00000258962 (pp) 9606.ENSP00000380033	0.416		0.269	0.637	0.218				0.042	0.637115	0.422331
pp	9606.ENSP00000386452 (pp) 9606.ENSP00000463762	0.415			0.426	0.06					0.42617	0.282438
pp	9606.ENSP00000420195 (pp) 9606.ENSP00000463533	0.413			0.412				0.997579			0.273156
pp	9606.ENSP00000380033 (pp) 9606.ENSP00000433664	0.41		0.138	0.549	0.186						0.363987
pp	9606.ENSP00000362776 (pp) 9606.ENSP00000369889	0.41	0.54	0.098	0.757		0.125					1.06581
pp	9606.ENSP00000258415 (pp) 9606.ENSP00000356959	0.408		0.056	0.417	0.042						0.276471
pp	9606.ENSP00000301585 (pp) 9606.ENSP00000431418	0.402			0.402							0.266526
pp	9606.ENSP00000386452 (pp) 9606.ENSP00000420195	0.4		0.063	0.413							0.273819
pp	9606.ENSP00000262710 (pp) 9606.ENSP00000416959	0.396		0.094	0.552	0.248					0.45753	0.365976
pp	9606.ENSP00000229264 (pp) 9606.ENSP00000277942	0.363		0.295	0.551	0.082					0.557859	0.365313
pp	9606.ENSP00000373657 (pp) 9606.ENSP00000497641	0.362		0.467	0.66	0.083					0.670897	0.43758
pp	9606.ENSP00000272217 (pp) 9606.ENSP00000481126	0.356		0.138	0.422	0.044					0.446782	0.279786
pp	9606.ENSP00000346697 (pp) 9606.ENSP00000477310	0.354	0.9	0.6	0.971						0.751092	1.54197
pp	9606.ENSP00000355013 (pp) 9606.ENSP00000364578	0.333	0.9	0.045	0.939	0.16					0.362169	1.52076
pp	9606.ENSP00000376952 (pp) 9606.ENSP00000480186	0.33		0.3	0.551	0.12					0.52824	0.365313
pp	9606.ENSP00000366970 (pp) 9606.ENSP00000450310	0.297	0.4		0.56						0.296406	0.77048
pp	9606.ENSP00000416959 (pp) 9606.ENSP00000497641	0.288		0.649	0.8	0.265					0.717711	0.5304
pp	9606.ENSP00000262710 (pp) 9606.ENSP00000373657	0.274		0.467	0.717	0.33					0.583073	0.475371
pp	9606.ENSP00000258962 (pp) 9606.ENSP00000373657	0.272		0.225	0.474	0.144					0.420631	0.314262
pp	9606.ENSP00000354791 (pp) 9606.ENSP00000477310	0.264	0.5	0.256	0.71	0.067					0.4332	0.96973
pp	9606.ENSP00000420195 (pp) 9606.ENSP00000497641	0.232		0.652	0.745	0.126					0.663812	0.493935
pp	9606.ENSP00000416959 (pp) 9606.ENSP00000420195	0.23	0.4	0.782	0.956	0.618					0.748006	1.03303
pp	9606.ENSP00000364543 (pp) 9606.ENSP00000416429	0.159		0.507	0.571	0.049					0.494823	0.378573
pp	9606.ENSP00000301585 (pp) 9606.ENSP00000361206	0.159		0.879	0.926	0.333					0.741459	0.613938
pp	9606.ENSP00000258962 (pp) 9606.ENSP00000364578	0.156		0.48	0.55	0.058					0.473928	0.36465
pp	9606.ENSP00000380033 (pp) 9606.ENSP00000497641	0.156		0.593	0.763	0.295	0.139				0.548847	0.533669
pp	9606.ENSP00000260402 (pp) 9606.ENSP00000310305	0.137	0.5		0.558	0.06					0.136726	0.868954
pp	9606.ENSP00000301633 (pp) 9606.ENSP00000327025	0.088	0.4		0.429						0.087824	0.683627
pp	9606.ENSP00000356251 (pp) 9606.ENSP00000480971	0.085	0.5		0.525	0.047					0.08483	0.847075
pp	9606.ENSP00000260402 (pp) 9606.ENSP00000480966	0.085	0.5		0.524	0.044					0.08483	0.846412
pp	9606.ENSP00000302886 (pp) 9606.ENSP00000416429	0.081		0.987	0.99	0.275					0.735219	0.65637
pp	9606.ENSP00000260402 (pp) 9606.ENSP00000277942	0.073	0.5		0.516						0.072854	0.841108
pp	9606.ENSP00000287777 (pp) 9606.ENSP00000362807	0.054	0.72		0.723						0.053892	1.19791
pp	9606.ENSP00000338990 (pp) 9606.ENSP00000397133	0.053	0.5		0.506						0.052894	0.834478
pp	9606.ENSP00000261798 (pp) 9606.ENSP00000477310	0.052		0.42	0.448	0.078					0.330356	0.297024
pp	9606.ENSP00000229264 (pp) 9606.ENSP00000397133	0.051	0.65		0.668	0.082					0.050898	1.09158
pp	9606.ENSP00000364543 (pp) 9606.ENSP00000483236		0.4		0.405	0.049					0	0.667715
pp	9606.ENSP00000397133 (pp) 9606.ENSP00000477310		0.5	0.067	0.513						0.044421	0.839119
pp	9606.ENSP00000351990 (pp) 9606.ENSP00000483236		0.5		0.517	0.075					0	0.841771
pp	9606.ENSP00000338990 (pp) 9606.ENSP00000477310		0.5		0.508	0.058					0	0.835804
pp	9606.ENSP00000376919 (pp) 9606.ENSP00000420195	0.325		0.134	0.433	0.108					0.413192	0.287079
pp	9606.ENSP00000377494 (pp) 9606.ENSP00000386857	0.307		0.14	0.419	0.105					0.399206	0.277797
pp	9606.ENSP00000206513 (pp) 9606.ENSP00000367939	0.09	0.147	0.262	0.434	0.13					0.263526	0.434448
pp	9606.ENSP00000330587 (pp) 9606.ENSP00000334872	0.384		0.045	0.992	0.988	0.053				0.413067	0.668296
pp	9606.ENSP00000334872 (pp) 9606.ENSP00000369139	0.381		0.045	0.911	0.861	0.054				0.410073	0.614793
pp	9606.ENSP00000334872 (pp) 9606.ENSP00000369146	0.374			0.858	0.78	0.055				0.373252	0.579854
pp	9606.ENSP00000330587 (pp) 9606.ENSP00000377995	0.373			0.86	0.785	0.051				0.372254	0.58038
pp	9606.ENSP00000354488 (pp) 9606.ENSP00000365663	0.37			0.511	0.256					0.36926	0.338793
pp	9606.ENSP00000223366 (pp) 9606.ENSP00000295718	0.358		0.067	0.413	0.099					0.401705	0.273819
pp	9606.ENSP00000258962 (pp) 9606.ENSP00000262710	0.345			0.492	0.257					0.34431	0.326196
pp	9606.ENSP00000334998 (pp) 9606.ENSP00000369139	0.314		0.045	0.641	0.488	0.057				0.343207	0.436383
pp	9606.ENSP00000287777 (pp) 9606.ENSP00000405423	0.293			0.467	0.277					0.292414	0.309621
pp	9606.ENSP00000358089 (pp) 9606.ENSP00000373657	0.271			0.428	0.248					0.270458	0.283764
pp	9606.ENSP00000268053 (pp) 9606.ENSP00000342007	0.263		0.091	0.472	0.069	0.253				0.322807	0.363536
pp	9606.ENSP00000287777 (pp) 9606.ENSP00000354488	0.221		0.078	0.468	0.32					0.272272	0.310284
pp	9606.ENSP00000358865 (pp) 9606.ENSP00000377494	0.206		0.127	0.452	0.274					0.289789	0.299676
pp	9606.ENSP00000358089 (pp) 9606.ENSP00000416959	0.196		0.14	0.63	0.44	0.159				0.288428	0.44949
pp	9606.ENSP00000258415 (pp) 9606.ENSP00000342007	0.183		0.091	0.4	0.062	0.24				0.242967	0.3132
pp	9606.ENSP00000302886 (pp) 9606.ENSP00000497641	0.182		0.052	0.656	0.593					0.216112	0.434928
pp	9606.ENSP00000302886 (pp) 9606.ENSP00000305702	0.166		0.052	0.663	0.608					0.200144	0.439569
pp	9606.ENSP00000373657 (pp) 9606.ENSP00000416959	0.164		0.225	0.404	0.155					0.312847	0.267852
pp	9606.ENSP00000302886 (pp) 9606.ENSP00000447942	0.134			0.484	0.429					0.133732	0.320892
pp	9606.ENSP00000358089 (pp) 9606.ENSP00000376919	0.116		0.241	0.414	0.197					0.275551	0.274482
pp	9606.ENSP00000334872 (pp) 9606.ENSP00000377995	0.093		0.045	0.995	0.996	0.055				0.122649	0.670685
pp	9606.ENSP00000302886 (pp) 9606.ENSP00000380033	0.09		0.052	0.451	0.415					0.124296	0.299013
pp	9606.ENSP00000334998 (pp) 9606.ENSP00000377995	0.088		0.045	0.542	0.511	0.051				0.117659	0.369546
pp	9606.ENSP00000369146 (pp) 9606.ENSP00000377995	0.087		0.045	0.866	0.857	0.055				0.116661	0.585158
pp	9606.ENSP00000330587 (pp) 9606.ENSP00000334998	0.087		0.045	0.602	0.575	0.054				0.116661	0.409926
pp	9606.ENSP00000330587 (pp) 9606.ENSP00000369146	0.086		0.045	0.869	0.86	0.054				0.115663	0.586947
pp	9606.ENSP00000369139 (pp) 9606.ENSP00000369146	0.081		0.323	0.904	0.856	0.057				0.294987	0.610752
pp	9606.ENSP00000234831 (pp) 9606.ENSP00000417418	0.07	0.162	0.142	0.42	0.236					0.164006	0.440136
pp	9606.ENSP00000369139 (pp) 9606.ENSP00000377995	0.064			0.79	0.782	0.053				0.063872	0.53437
pp	9606.ENSP00000330587 (pp) 9606.ENSP00000369139	0.063			0.999	0.999	0.055				0.062874	0.673337
pp	9606.ENSP00000259456 (pp) 9606.ENSP00000347055				0.426	0.427					0	0.282438
pp	9606.ENSP00000443411 (pp) 9606.ENSP00000501201				0.461	0.462					0	0.305643
pp	9606.ENSP00000354312 (pp) 9606.ENSP00000463762				0.534	0.534					0	0.354042
pp	9606.ENSP00000301585 (pp) 9606.ENSP00000367939				0.456	0.457					0	0.302328

## Sheet: 5FdURtop200
@id	display name	node_degree	fuc1	func2	localization	compartment::cytoskeleton	compartment::cytosol	compartment::endoplasmic reticulum	compartment::endosome	compartment::extracellular	compartment::golgi apparatus	compartment::lysosome	compartment::mitochondrion	compartment::nucleus	compartment::peroxisome	compartment::plasma membrane	name	stringdb::canonical name	stringdb::description
stringdb:9606.ENSP00000355645	ACTA1	6			cytosk_cytos_ext	5	4.77147	2.09068	1.72674	4.49311	1.46778	1.96112	2.40374	2.56138	1.47355	2.31879	9606.ENSP00000355645	P68133	Actin, alpha skeletal muscle, intermediate form; Actins are highly conserved proteins that are involved in various types of cell motility and are ubiquitously expressed in all eukaryotic cells; Belongs to the actin family.
stringdb:9606.ENSP00000289228	ACTR1B	2		immune system	cytosk_cytos_ext	5	4.63563	0.619278	0.773919	4.18097	1.15788		0.939455	1.47656		1.0103	9606.ENSP00000289228	P42025	Beta-centractin; Component of a multi-subunit complex involved in microtubule based vesicle motility. It is associated with the centrosome.
stringdb:9606.ENSP00000430945	ADGRB1	0	GPCR		plmem_ext	1.93406	1.72883	1.48449	1.57666	5	1.01665	1.75802	1.65454	1.85139	1.12483	5	9606.ENSP00000430945	O14514	Adhesion G protein-coupled receptor B1; Phosphatidylserine receptor which enhances the engulfment of apoptotic cells . Also mediates the binding and engulfment of Gram-negative bacteria . Stimulates production of reactive oxygen species by macrophages in response to Gram-negative bacteria, resulting in enhanced microbicidal macrophage activity . In the gastric mucosa, required for recognition and…
stringdb:9606.ENSP00000358301	ADRB1	1	GPCR		endo_plmem	2.23717	2.1507	2.30113	5	2.43197	1.63861	1.71441	2.19209	2.26869	1.40294	5	9606.ENSP00000358301	P08588	Beta-1 adrenergic receptor; Beta-adrenergic receptors mediate the catecholamine-induced activation of adenylate cyclase through the action of G proteins. This receptor binds epinephrine and norepinephrine with approximately equal affinity. Mediates Ras activation through G(s)-alpha- and cAMP-mediated signaling. Involved in the regulation of sleep/wake behaviors ; Belongs to the G-protein coupled …
stringdb:9606.ENSP00000303042	AFAP1L2	0	filaments		cytos_plmem	1.79107	4.58633			0.967818			0.747415	3.09685		4.44966	9606.ENSP00000303042	Q8N4X5	Actin filament-associated protein 1-like 2; May play a role in a signaling cascade by enhancing the kinase activity of SRC. Contributes to SRC-regulated transcription activation.
stringdb:9606.ENSP00000302620	AGXT	2			cytosol	1.16278	4.59316	1.21504	0.983614	1.51744	0.85362	1.01208	2.59517	1.86899	5	1.47834	9606.ENSP00000302620	P21549	Alanine--glyoxylate and serine--pyruvate aminotransferase
stringdb:9606.ENSP00000295453	ALPG	5	phosphatase		membrane_anchored	1.24719	1.51315	1.4838	0.611102	4.51577	1.03152	1.44228	1.27031	1.48156	0.46875	5	9606.ENSP00000295453	P10696	Alkaline phosphatase, germ cell
stringdb:9606.ENSP00000295463	ALPI	5	phosphatase	protease	membrane_anchored	2.05513	2.06669	2.08672	1.3851	4.63627	1.43869	1.75331	2.08197	2.33435	1.13484	4.45333	9606.ENSP00000295463	P09923	Alkaline phosphatase, intestinal
stringdb:9606.ENSP00000301190	ANKRD33	0	TF		intracellular		3.45			0.5625			0.28125	3.79513		0.28125	9606.ENSP00000301190	Q7Z3H0	Photoreceptor ankyrin repeat protein; Acts as a transcriptional repressor for CRX-activated photoreceptor gene regulation.
stringdb:9606.ENSP00000350425	APOA4	5			cytos_endo_ER_Golgi_ext	2.85189	4.77555	4.44062	4.22919	5	1.31919	1.54788	1.84468	1.96329	1.66753	1.98897	9606.ENSP00000350425	P06727	Apolipoprotein A-IV; May have a role in chylomicrons and VLDL secretion and catabolism. Required for efficient activation of lipoprotein lipase by ApoC-II; potent activator of LCAT. Apoa-IV is a major component of HDL and chylomicrons; Belongs to the apolipoprotein A1/A4/E family.
stringdb:9606.ENSP00000445002	APOA5	2			endo_ER_Golgi_ext	1.30324	1.88252	4.37003	3.47499	5	3.59511	1.7658	1.79303	1.95796	2.12148	1.88293	9606.ENSP00000445002	Q6Q788	Apolipoprotein A-V; Minor apolipoprotein mainly associated with HDL and to a lesser extent with VLDL. May also be associated with chylomicrons. Important determinant of plasma triglyceride (TG) levels by both being a potent stimulator of apo-CII lipoprotein lipase (LPL) TG hydrolysis and an inhibitor of the hepatic VLDL-TG production rate (without affecting the VLDL-apoB production rate) (By simi…
stringdb:9606.ENSP00000349022	ARC	1	RNA		cytosk_cytos_endo_plmem_ext	3.84408	4.52728	1.34762	3.58512	4.35178	0.950341	1.15865	1.55654	3.05115	0.663227	5	9606.ENSP00000349022	Q7LC44	Activity-regulated cytoskeleton-associated protein; Master regulator of synaptic plasticity that self-assembles into virion-like capsids that encapsulate RNAs and mediate intercellular RNA transfer in the nervous system. ARC protein is released from neurons in extracellular vesicles that mediate the transfer of ARC mRNA into new target cells, where ARC mRNA can undergo activity-dependent translat…
stringdb:9606.ENSP00000436682	ARMS2	1			mitochondria	1.23896	1.55638	1.13666	0.706174	1.88526		1.36955	4.41285	1.66172	0.713944	1.62838	9606.ENSP00000436682	P0C7Q2	Age-related maculopathy susceptibility 2
stringdb:9606.ENSP00000352992	ART5	0			extracellular	0.86593	1.2775	1.05197		3.92108	0.819093	1.16583	1.90463	1.22652		1.20114	9606.ENSP00000352992	Q96L15	ADP-ribosyltransferase 5
stringdb:9606.ENSP00000451575	ASB2	0		immune system	cytoskeleton	3.59998	4.58603	1.07738		1.27886		1.21345	2.91373	2.26623	0.647257	1.2368	9606.ENSP00000451575	Q96Q27	Ankyrin repeat and SOCS box protein 2; Substrate-recognition component of a SCF-like ECS (Elongin- Cullin-SOCS-box protein) E3 ubiquitin-protein ligase complex which mediates the ubiquitination and subsequent proteasomal degradation of target proteins. [Isoform 2]: Involved in myogenic differentiation and targets filamin FLNB for proteasomal degradation but not filamin FLNA.
stringdb:9606.ENSP00000332293	ASCL2	6	TF		chromatin	1.86341	1.57426	1.23119	0.670547	1.97281	0.674826	0.980514	1.69738	5	0.77791	1.76941	9606.ENSP00000332293	Q99929	Achaete-scute homolog 2; AS-C proteins are involved in the determination of the neuronal precursors in the peripheral nervous system and the central nervous system.
stringdb:9606.ENSP00000498282	BSND	0	ion channels / transporters		plasma_membrane	0.972023	1.29301	1.65994	1.25614	3.01841	1.42674	1.48095	1.1244	1.20099		4.3876	9606.ENSP00000498282	Q8WZ55	Barttin; Functions as a beta-subunit for CLCNKA and CLCNKB chloride channels. In the kidney CLCNK/BSND heteromers mediate chloride reabsorption by facilitating its basolateral efflux. In the stria, CLCNK/BSND channels drive potassium secretion by recycling chloride for the basolateral SLC12A2 cotransporter.
stringdb:9606.ENSP00000406541	C11orf21	1					0.234375			1.15562			0.1875	2.05234	0.1875		9606.ENSP00000406541	Q9P2W6	Uncharacterized protein C11orf21; Chromosome 11 open reading frame 21
stringdb:9606.ENSP00000499245	C11orf45	0			extracellular		1.80858			3.6			0.84375	0.920265			9606.ENSP00000499245	Q8TAV5	Putative uncharacterized protein C11orf45; Chromosome 11 open reading frame 45
stringdb:9606.ENSP00000316644	C3orf22	0					0.75			1.3125				1.07812			9606.ENSP00000316644	Q8N5N4	Uncharacterized protein C3orf22; Chromosome 3 open reading frame 22
stringdb:9606.ENSP00000386219	C3orf36	0					0.9375			1.21875				1.54688			9606.ENSP00000386219	Q3SXR2	Uncharacterized protein C3orf36
stringdb:9606.ENSP00000355192	CACNA1S	3	ion channels / transporters		ER_Golgi_plmem	1.96773	2.02203	3.50746	1.12755	2.15354	0.891057	1.24165	1.83698	1.86571	0.6834	5	9606.ENSP00000355192	Q13698	Voltage-dependent L-type calcium channel subunit alpha-1S; Pore-forming, alpha-1S subunit of the voltage-gated calcium channel that gives rise to L-type calcium currents in skeletal muscle. Calcium channels containing the alpha-1S subunit play an important role in excitation-contraction coupling in skeletal muscle via their interaction with RYR1, which triggers Ca(2+) release from the sarcplasmic…
stringdb:9606.ENSP00000262138	CACNG4	1	ion channels / transporters		plasma_membrane	1.16681	0.964565	1.38752	0.513882	1.21407	0.167666		1.03853	1.17477		5	9606.ENSP00000262138	Q9UBN1	Voltage-dependent calcium channel gamma-4 subunit; Regulates the activity of L-type calcium channels that contain CACNA1C as pore-forming subunit . Regulates the trafficking and gating properties of AMPA-selective glutamate receptors (AMPARs), including GRIA1 and GRIA4. Promotes their targeting to the cell membrane and synapses and modulates their gating properties by slowing their rates of activ…
stringdb:9606.ENSP00000315299	CALML3	7			extracellular	3.4796	4.17123	3.26395	2.51599	4.659	2.44139	2.56698	3.06738	3.66961	2.13798	3.47758	9606.ENSP00000315299	P27482	Calmodulin-like protein 3; May function as a specific light chain of unconventional myosin-10 (MYO10), also enhances MYO10 translation, possibly by acting as a chaperone for the emerging MYO10 heavy chain protein. May compete with calmodulin by binding, with different affinities, to cellular substrates.
stringdb:9606.ENSP00000490086	CCDC197	0															9606.ENSP00000490086	Q8NCU1	Uncharacterized protein CCDC197; Coiled-coil domain containing 197
stringdb:9606.ENSP00000481841	CD24	5			membrane_anchored	2.9427	2.44785	2.13508	2.13203	2.88051	1.66762	2.18336	2.52256	3.02042	1.44404	5	9606.ENSP00000481841	P25063	Signal transducer CD24; May have a pivotal role in cell differentiation of different cell types. Signaling could be triggered by the binding of a lectin- like ligand to the CD24 carbohydrates, and transduced by the release of second messengers derived from the GPI-anchor. Modulates B-cell activation responses. Promotes AG-dependent proliferation of B-cells, and prevents their terminal differentia…
stringdb:9606.ENSP00000376544	CD79B	2	receptor activity	immune system_Ig	plmem_ext	2.1879	3.00955	1.99381	1.78131	4.60538	2.45021	2.07596	1.96459	3.3328	0.696329	5	9606.ENSP00000376544	P40259	B-cell antigen receptor complex-associated protein beta chain; Required in cooperation with CD79A for initiation of the signal transduction cascade activated by the B-cell antigen receptor complex (BCR) which leads to internalization of the complex, trafficking to late endosomes and antigen presentation. Enhances phosphorylation of CD79A, possibly by recruiting kinases which phosphorylate CD79A o…
stringdb:9606.ENSP00000263645	CD81	8	receptor activity	immune system	plmem_ext	2.73746	3.6854	2.62443	3.40455	5	2.28837	2.72449	2.48635	2.70475	1.31251	5	9606.ENSP00000263645	P60033	CD81 antigen; Structural component of specialized membrane microdomains known as tetraspanin-enriched microdomains (TERMs), which act as platforms for receptor clustering and signaling. Essential for trafficking and compartmentalization of CD19 receptor on the surface of activated B cells . Upon initial encounter with microbial pathogens, enables the assembly of CD19-CR2/CD21 and B cell receptor …
stringdb:9606.ENSP00000370408	CDX2	2	homeobox		chromatin	2.71994	2.19362	1.58273	1.1973	2.63368	0.958138	1.34736	2.01801	4.93579	1.1745	2.23305	9606.ENSP00000370408	Q99626	Homeobox protein CDX-2; Involved in the transcriptional regulation of multiple genes expressed in the intestinal epithelium. Important in broad range of functions from early differentiation to maintenance of the intestinal epithelial lining of both the small and large intestine. Binds preferentially to methylated DNA .
stringdb:9606.ENSP00000427514	CEBPA	8	TF		chromatin	2.33066	2.64469	2.24172	1.58917	2.57622	1.62455	1.9562	2.60087	5	2.70444	2.31801	9606.ENSP00000427514	P49715	CCAAT/enhancer-binding protein alpha; Transcription factor that coordinates proliferation arrest and the differentiation of myeloid progenitors, adipocytes, hepatocytes, and cells of the lung and the placenta. Binds directly to the consensus DNA sequence 5'-T[TG]NNGNAA[TG]-3' acting as an activator on distinct target genes . During early embryogenesis, plays essential and redundant functions with…
stringdb:9606.ENSP00000356198	CHIT1	0		immune system	Lyso_ext	2.17328	2.29928	1.87081	1.7199	5	1.81577	5	2.33399	2.45594	1.80333	2.28858	9606.ENSP00000356198	Q13231	Chitotriosidase-1; Degrades chitin, chitotriose and chitobiose. May participate in the defense against nematodes and other pathogens. Isoform 3 has no enzymatic activity.
stringdb:9606.ENSP00000498757	CHRNG	7	ion channels / transporters	receptor activity	plasma_membrane	1.62431	0.886653	1.72489		1.13593		0.613155	1.36156	1.29356		5	9606.ENSP00000498757	P07510	Acetylcholine receptor subunit gamma; After binding acetylcholine, the AChR responds by an extensive change in conformation that affects all subunits and leads to opening of an ion-conducting channel across the plasma membrane.
stringdb:9606.ENSP00000317404	CHST13	0			ER-Golgi		0.529193	0.91316		2.32898	4.30911	0.375	2.33673	0.745643		0.760285	9606.ENSP00000317404	Q8NET6	Carbohydrate sulfotransferase 13; Catalyzes the transfer of sulfate to position 4 of the N- acetylgalactosamine (GalNAc) residue of chondroitin. Chondroitin sulfate constitutes the predominant proteoglycan present in cartilage and is distributed on the surfaces of many cells and extracellular matrices. Transfers sulfate to the C4 hydroxyl of beta1,4-linked GalNAc that is substituted with a beta-l…
stringdb:9606.ENSP00000369979	CPXM1	0	protease		extracellular	1.11714	0.509996			3.87773			0.560673	1.2247		0.901373	9606.ENSP00000369979	Q96SM3	Probable carboxypeptidase X1; May be involved in cell-cell interactions. No carboxypeptidase activity was found yet (By similarity).
stringdb:9606.ENSP00000354255	CPZ	0	protease		extracellular	1.35734	1.0519	0.869656		4.22647	0.562105	0.28125	0.689228	1.50574		0.845141	9606.ENSP00000354255	Q66K79	Carboxypeptidase Z; Cleaves substrates with C-terminal arginine residues. Probably modulates the Wnt signaling pathway, by cleaving some undefined protein. May play a role in cleavage during prohormone processing.
stringdb:9606.ENSP00000381333	CRHR1	4	GPCR		endo_plmem	1.81476	1.80125	1.62069	5	2.41832	1.25085	1.35861	1.81381	2.74137	0.919187	5	9606.ENSP00000381333	P34998	Corticotropin-releasing factor receptor 1; G-protein coupled receptor for CRH (corticotropin-releasing factor) and UCN (urocortin). Has high affinity for CRH and UCN. Ligand binding causes a conformation change that triggers signaling via guanine nucleotide-binding proteins (G proteins) and down-stream effectors, such as adenylate cyclase. Promotes the activation of adenylate cyclase, leading to …
stringdb:9606.ENSP00000340943	CRHR2	2	GPCR		plasma_membrane	1.62471	1.51096	1.38679	0.978566	2.18014	0.907769	0.961263	1.54157	2.56656	0.804108	4.76397	9606.ENSP00000340943	Q99431	Corticotropin-releasing factor receptor 2; G-protein coupled receptor for CRH (corticotropin-releasing factor), UCN (urocortin), UCN2 and UCN3. Has high affinity for UCN. Ligand binding causes a conformation change that triggers signaling via guanine nucleotide-binding proteins (G proteins) and down-stream effectors, such as adenylate cyclase. Promotes the activation of adenylate cyclase, leading…
stringdb:9606.ENSP00000296871	CSF2	8	cytokine/hormone/growth_factor	immune system	plmem_ext	2.91523	3.20562	2.76758	2.8476	5	2.31617	2.93272	2.93283	3.51417	2.10129	4.67399	9606.ENSP00000296871	P04141	Granulocyte-macrophage colony-stimulating factor; Cytokine that stimulates the growth and differentiation of hematopoietic precursor cells from various lineages, including granulocytes, macrophages, eosinophils and erythrocytes. ; Belongs to the GM-CSF family.
stringdb:9606.ENSP00000236671	CTSD	1	EM_protease	immune system	endo_lyso_ext	2.67935	2.8812	2.60645	4.61833	5	2.617	5	2.83955	2.67915	1.93957	2.72091	9606.ENSP00000236671	P07339	Cathepsin D heavy chain; Acid protease active in intracellular protein breakdown. Plays a role in APP processing following cleavage and activation by ADAM30 which leads to APP degradation . Involved in the pathogenesis of several diseases such as breast cancer and possibly Alzheimer disease.
stringdb:9606.ENSP00000421871	DCANP1	0			nucleus									4.12834		0.561059	9606.ENSP00000421871	Q8TF63	Dendritic cell nuclear protein 1; Binds with and transactivates the corticotropin-releasing hormone (CRH) promoter.
stringdb:9606.ENSP00000347717	DHCR7	1			nuc_ER_Golgi	1.71539	2.82263	5	1.51488	2.16297	1.55269	1.7969	2.0504	5	1.83391	3.43864	9606.ENSP00000347717	Q9UBM7	7-dehydrocholesterol reductase; Production of cholesterol by reduction of C7-C8 double bond of 7-dehydrocholesterol (7-DHC); Belongs to the ERG4/ERG24 family.
stringdb:9606.ENSP00000383909	DMRTA2	1	TF		chromatin	1.05044	0.46875	0.515625		1.41942	0.572634		1.19665	3.96667	0.609375	0.28125	9606.ENSP00000383909	Q96SC8	Doublesex- and mab-3-related transcription factor A2; May be involved in sexual development.
stringdb:9606.ENSP00000360500	DMRTB1	0	TF		chromatin	0.634548	1.21875						2.30078	4.18644			9606.ENSP00000360500	Q96MA1	Doublesex- and mab-3-related transcription factor B1; DMRT like family B with proline rich C-terminal 1; Belongs to the DMRT family.
stringdb:9606.ENSP00000319705	DUOXA2	0			cytos_ER_Golgi_plmem	0.997185	5	5	0.915109	1.99917	0.748004	1.04404	1.42919	1.56406	0.849588	5	9606.ENSP00000319705	Q1HG44	Dual oxidase maturation factor 2; Required for the maturation and the transport from the endoplasmic reticulum to the plasma membrane of functional DUOX2. May play a role in thyroid hormone synthesis.
stringdb:9606.ENSP00000239223	DUSP1	3	phosphatase		nucleus	2.41897	3.8666	2.16514	1.84047	2.77869	1.52952	1.8783	2.56792	5	1.78219	2.61944	9606.ENSP00000239223	P28562	Dual specificity protein phosphatase 1; Dual specificity phosphatase that dephosphorylates MAP kinase MAPK1/ERK2 on both 'Thr-183' and 'Tyr-185', regulating its activity during the meiotic cell cycle.
stringdb:9606.ENSP00000240100	DUSP4	1	phosphatase	immune system	nucleus	1.97365	3.59763	1.46084	1.14104	1.92714	1.0216	1.33415	1.79395	5	1.09764	1.84428	9606.ENSP00000240100	Q13115	Dual specificity protein phosphatase 4; Regulates mitogenic signal transduction by dephosphorylating both Thr and Tyr residues on MAP kinases ERK1 and ERK2. ; Belongs to the protein-tyrosine phosphatase family. Non- receptor class dual specificity subfamily.
stringdb:9606.ENSP00000302051	ECEL1	3	protease		plasma_membrane	1.38314	1.9266	1.22352		1.00755			1.15085	2.29782	0.1875	4.12956	9606.ENSP00000302051	O95672	Endothelin-converting enzyme-like 1; May contribute to the degradation of peptide hormones and be involved in the inactivation of neuronal peptides.
stringdb:9606.ENSP00000445626	EGR4	1	TF		chromatin	1.49279	1.16064	1.09274	0.682561	1.55708		0.748682	1.45496	4.76516		1.54333	9606.ENSP00000445626	Q05215	Early growth response protein 4; Transcriptional regulator. Recognizes and binds to the DNA sequence 5'-GCGGGGGCG-3' (GSG). Activates the transcription of target genes whose products are required for mitogenesis and differentiation (By similarity).
stringdb:9606.ENSP00000495715	ENSP00000495715	0	cytokine/hormone/growth_factor		extracellular					3							9606.ENSP00000495715	A0A2R8Y747	Uncharacterized protein
stringdb:9606.ENSP00000166244	EPHA8	1	RTK_Ig		endo_plmem	1.5781	1.23913	0.805941	3.37469	2.08223		1.0073	1.15509	1.66059	0.46875	4.68619	9606.ENSP00000166244	P29322	Ephrin type-A receptor 8; Receptor tyrosine kinase which binds promiscuously GPI- anchored ephrin-A family ligands residing on adjacent cells, leading to contact-dependent bidirectional signaling into neighboring cells. The signaling pathway downstream of the receptor is referred to as forward signaling while the signaling pathway downstream of the ephrin ligand is referred to as reverse signalin…
stringdb:9606.ENSP00000332118	EPHB3	4	RTK_Ig		cytos_plmem_ext	1.94151	4.28591	1.19752	1.0762	4.53144	0.870005	1.47121	1.35963	2.0355	0.1875	5	9606.ENSP00000332118	P54753	Ephrin type-B receptor 3; Receptor tyrosine kinase which binds promiscuously transmembrane ephrin-B family ligands residing on adjacent cells, leading to contact-dependent bidirectional signaling into neighboring cells. The signaling pathway downstream of the receptor is referred to as forward signaling while the signaling pathway downstream of the ephrin ligand is referred to as reverse signalin…
stringdb:9606.ENSP00000358820	EPS8L3	0			plasma_membrane	1.38181	1.5		0.710403	0.632074	0.578941			2.95061		3.35023	9606.ENSP00000358820	Q8TE67	Epidermal growth factor receptor kinase substrate 8-like protein 3; EPS8 like 3
stringdb:9606.ENSP00000419266	EVX1	0	homeobox		chromatin	1.39994	0.841335			1.26677			0.906035	5		1.08903	9606.ENSP00000419266	P49640	Homeobox even-skipped homolog protein 1; May play a role in the specification of neuronal cell types.
stringdb:9606.ENSP00000267594	FAM181A	0					1.54688							2.48047			9606.ENSP00000267594	Q8N9Y4	Protein FAM181A; Family with sequence similarity 181 member A
stringdb:9606.ENSP00000362376	FAM241B	0					0.796875						0.5625	0.65625	0.84375	1.96763	9606.ENSP00000362376	Q96D05	Protein FAM241B; May play a role in lysosome homeostasis. ; Belongs to the FAM241 family.
stringdb:9606.ENSP00000445418	FAM90A1	0					1.5							3.15206			9606.ENSP00000445418	Q86YD7	Protein FAM90A1; Family with sequence similarity 90 member A1
stringdb:9606.ENSP00000384169	FBLN2	0	cytokine/hormone/growth_factor		extracellular	2.01312	1.53322	1.49877	0.800248	4.5889	0.881426	1.16428	1.70609	1.73864	0.390625	3.4303	9606.ENSP00000384169	P98095	Fibulin-2; Its binding to fibronectin and some other ligands is calcium dependent. May act as an adapter that mediates the interaction between FBN1 and ELN .
stringdb:9606.ENSP00000295727	FEV	1	TF		chromatin	1.22468	0.683925	0.784177		1.25208			1.03122	4.68932	0.508387	1.07635	9606.ENSP00000295727	Q99581	Protein FEV; Functions as a transcriptional regulator. According to PubMed:12761502, it functions as a transcriptional repressor. Functions in the differentiation and the maintenance of the central serotonergic neurons. May play a role in cell growth.
stringdb:9606.ENSP00000481114	FOLR3	0	receptor activity	immune system	membrane_anchored	1.81337	1.99032	1.5509	2.44896	5	1.34586	2.32932	2.00718	2.22545	0.803608	4.0233	9606.ENSP00000481114	P41439	Folate receptor gamma; Binds to folate and reduced folic acid derivatives and mediates delivery of 5-methyltetrahydrofolate to the interior of cells. Isoform Short does not bind folate.
stringdb:9606.ENSP00000306245	FOS	18	TF	immune system	chromatin	3.10617	5	5	2.18641	3.21151	2.011	2.3699	2.9695	5	2.19409	3.13626	9606.ENSP00000306245	P01100	Proto-oncogene c-Fos; Nuclear phosphoprotein which forms a tight but non-covalently linked complex with the JUN/AP-1 transcription factor. In the heterodimer, FOS and JUN/AP-1 basic regions each seems to interact with symmetrical DNA half sites. On TGF-beta activation, forms a multimeric SMAD3/SMAD4/JUN/FOS complex at the AP1/SMAD-binding site to regulate TGF-beta-mediated signaling. Has a critic…
stringdb:9606.ENSP00000497759	FOXC2	2	forkhead		chromatin	2.49914	1.6702	1.38878	0.954278	2.07416	0.781543	1.17255	1.98235	5	1.22722	2.01076	9606.ENSP00000497759	Q99958	Forkhead box protein C2; Transcriptional activator. Might be involved in the formation of special mesenchymal tissues.
stringdb:9606.ENSP00000360157	FOXD3	4	forkhead		chromatin	2.12013	2.43241	1.26106	0.80454	1.80028	0.772491	1.04109	1.67525	4.78889	0.580235	1.74231	9606.ENSP00000360157	Q9UJU5	Forkhead box protein D3; Binds to the consensus sequence 5'-A[AT]T[AG]TTTGTTT-3' and acts as a transcriptional repressor. Also acts as a transcriptional activator. Promotes development of neural crest cells from neural tube progenitors. Restricts neural progenitor cells to the neural crest lineage while suppressing interneuron differentiation. Required for maintenance of pluripotent cells in the …
stringdb:9606.ENSP00000262426	FOXF1	5	forkhead		chromatin	2.01078	1.40733	1.40396	0.787411	1.92666	0.601669	1.05487	1.57524	4.5642	0.539334	1.59398	9606.ENSP00000262426	Q12946	Forkhead box protein F1; Probable transcription activator for a number of lung- specific genes.
stringdb:9606.ENSP00000326272	FOXL1	3	forkhead		chromatin	1.70874	1.01816	1.09955	0.516297	1.59552		0.723425	1.45713	5		1.50009	9606.ENSP00000326272	Q12952	Forkhead box protein L1; Transcription factor required for proper proliferation and differentiation in the gastrointestinal epithelium. Target gene of the hedgehog (Hh) signaling pathway via GLI2 AND GLI3 transcription factors (By similarity).
stringdb:9606.ENSP00000497217	FOXL2	1	forkhead	protease	chromatin	1.97963	2.5198	1.1715	0.68905	2.26951	0.942909	0.862374	1.74972	5	0.777222	1.59955	9606.ENSP00000497217	P58012	Forkhead box protein L2; Transcriptional regulator. Critical factor essential for ovary differentiation and maintenance, and repression of the genetic program for somatic testis determination. Prevents trans- differentiation of ovary to testis through transcriptional repression of the Sertoli cell-promoting gene SOX9 (By similarity). Has apoptotic activity in ovarian cells. Suppresses ESR1-mediat…
stringdb:9606.ENSP00000286201	FZD7	1	GPCR		endo_plmem	2.25664	1.85548	1.58226	5	2.20001	1.06393	1.532	1.66832	2.44744	0.868559	5	9606.ENSP00000286201	O75084	Frizzled-7; Receptor for Wnt proteins. Most frizzled receptors are coupled to the beta-catenin canonical signaling pathway, which leads to the activation of disheveled proteins, inhibition of GSK-3 kinase, nuclear accumulation of beta-catenin and activation of Wnt target genes. A second signaling pathway involving PKC and calcium fluxes has been seen for some family members, but it is not yet cle…
stringdb:9606.ENSP00000290374	GJD2	2	ion channels / transporters		plasma_membrane	1.94803	1.69016	1.59604	0.557469	2.0146	1.27778	1.01001	1.58704	1.92643		5	9606.ENSP00000290374	Q9UKL4	Gap junction delta-2 protein; One gap junction consists of a cluster of closely packed pairs of transmembrane channels, the connexons, through which materials of low MW diffuse from one cell to a neighboring cell; Belongs to the connexin family. Delta-type subfamily.
stringdb:9606.ENSP00000383931	GP5	0			plmem_ext	1.89649	1.81202	1.74555	1.47998	4.48759	1.68588	1.52307	1.80269	2.19561	0.1875	4.63584	9606.ENSP00000383931	P40197	Platelet glycoprotein V; The GPIb-V-IX complex functions as the vWF receptor and mediates vWF-dependent platelet adhesion to blood vessels. The adhesion of platelets to injured vascular surfaces in the arterial circulation is a critical initiating event in hemostasis.
stringdb:9606.ENSP00000335158	GPR142	0	GPCR		plasma_membrane		4.18843	0.871933		1.30359		0.631548	0.938697	1.00561		5	9606.ENSP00000335158	Q7Z601	Probable G-protein coupled receptor 142; Orphan receptor.
stringdb:9606.ENSP00000301917	GPR25	0	GPCR		plasma_membrane			0.673678		0.98837			0.817654	0.811939		5	9606.ENSP00000301917	O00155	Probable G-protein coupled receptor 25; Orphan receptor.
stringdb:9606.ENSP00000406986	GPR6	0	GPCR		plasma_membrane	0.878808	1.16745	0.865015	0.638626	1.44817			1.31574	1.56142	1.55446	4.44448	9606.ENSP00000406986	P46095	G-protein coupled receptor 6; Orphan receptor with constitutive G(s) signaling activity that activate cyclic AMP. Promotes neurite outgrowth and blocks myelin inhibition in neurons (By similarity).
stringdb:9606.ENSP00000371927	GPR78	0	GPCR		plasma_membrane	1.33441	1.58881	2.58048	0.980724	1.69353	1.252	1.37601	1.78195	1.67403	0.735123	5	9606.ENSP00000371927	Q96P69	G-protein coupled receptor 78; Orphan receptor. Displays a significant level of constitutive activity. Its effect is mediated by G(s)-alpha protein that stimulate adenylate cyclase, resulting in an elevation of intracellular cAMP.
stringdb:9606.ENSP00000363436	GPRIN2	2			plasma_membrane	1.11035	1.24661	0.760402		1.71703			1.52109	3.28536		3.50839	9606.ENSP00000363436	O60269	G protein-regulated inducer of neurite outgrowth 2; May be involved in neurite outgrowth.
stringdb:9606.ENSP00000256593	GSTM5	0			cystos_ext	1.44219	4.69043	1.1806		4.26848		0.906926	2.12816	1.58044	0.938503	1.30845	9606.ENSP00000256593	P46439	Glutathione S-transferase Mu 5; Conjugation of reduced glutathione to a wide number of exogenous and endogenous hydrophobic electrophiles.
stringdb:9606.ENSP00000304331	GSX1	1	homeobox		chromatin	1.29668	1.46419	0.919894		1.37368	0.630124	0.619906	1.65874	4.48552	0.970124	1.41968	9606.ENSP00000304331	Q9H4S2	GS homeobox 1; Probable transcription factor that binds to the DNA sequence 5'-GC[TA][AC]ATTA[GA]-3'. Activates the transcription of the GHRH gene. Plays an important role in pituitary development; Belongs to the Antp homeobox family.
stringdb:9606.ENSP00000319118	GSX2	1	homeobox		chromatin	1.64981	1.31694	0.970934		1.49139	0.675659		1.4081	4.72827	0.737901	1.56228	9606.ENSP00000319118	Q9BZM3	GS homeobox 2; During telencephalic development, causes ventralization of pallial progenitors and, depending on the developmental stage, specifies different neuronal fates. At early stages, necessary and sufficient to correctly specify the ventral lateral ganglionic eminence (LGE) and its major derivatives, the striatal projection neurons. At later stages, may specify LGE progenitors toward dorsa…
stringdb:9606.ENSP00000231121	HAND1	1	TF		chromatin	1.46019	2.44268	1.1912	0.522213	1.88822	0.863123		1.89217	4.81255	1.00329	1.94647	9606.ENSP00000231121	O96004	Heart- and neural crest derivatives-expressed protein 1; Transcription factor that plays an essential role in both trophoblast giant cell differentiation and in cardiac morphogenesis (By similarity). Binds the DNA sequence 5'-NRTCTG-3' (non-canonical E-box) (By similarity). Acts as a transcriptional repressor of SOX15 (By similarity). In the adult, could be required for ongoing expression of card…
stringdb:9606.ENSP00000386143	HEPN1	0					1.59375			0.252417				1.59375			9606.ENSP00000386143	Q6WQI6	Putative cancer susceptibility gene HEPN1 protein; Hepatocellular carcinoma, down-regulated 1
stringdb:9606.ENSP00000232424	HES1	1	TF		chromatin	1.98591	1.56685	1.49663	0.947265	1.85562	0.957133	1.1511	1.68006	4.85506	1.18957	2.21946	9606.ENSP00000232424	Q14469	Transcription factor HES-1; Transcriptional repressor of genes that require a bHLH protein for their transcription. May act as a negative regulator of myogenesis by inhibiting the functions of MYOD1 and ASH1. Binds DNA on N-box motifs: 5'-CACNAG-3' with high affinity and on E-box motifs: 5'- CANNTG-3' with low affinity (By similarity). May play a role in a functional FA core complex response to D…
stringdb:9606.ENSP00000366024	HLA-G	2	immunoglobulin	immune system	endo_ER_Golgi_plmem_ext	2.12257	2.17698	4.4809	5	4.17382	5	2.10527	2.5249	2.64645	0.766136	5	9606.ENSP00000366024	P17693	Soluble HLA class I histocompatibility antigen, alpha chain G; [Isoform 1]: Non-classical major histocompatibility class Ib molecule involved in immune regulatory processes at the maternal-fetal interface . In complex with B2M/beta-2 microglobulin binds a limited repertoire of nonamer self-peptides derived from intracellular proteins including histones and ribosomal proteins . Peptide-bound HLA-G…
stringdb:9606.ENSP00000341108	HMX2	0	homeobox		chromatin	0.52185								4.33639		0.727432	9606.ENSP00000341108	A2RU54	Homeobox protein HMX2; Transcription factor involved in specification of neuronal cell types and which is required for inner ear and hypothalamus development; Belongs to the HMX homeobox family.
stringdb:9606.ENSP00000350549	HMX3	0	homeobox		chromatin					0.549487				4.37273		1.06278	9606.ENSP00000350549	A6NHT5	Homeobox protein HMX3; Transcription factor involved in specification of neuronal cell types and which is required for inner ear and hypothalamus development. Binds to the 5'-CAAGTG-3' core sequence. Controls semicircular canal formation in the inner ear. Also required for hypothalamic/pituitary axis of the CNS (By similarity); Belongs to the HMX homeobox family.
stringdb:9606.ENSP00000290295	HOXB13	2	homeobox		chromatin	1.75634	1.24193	1.05331		1.62576	0.562944	0.797133	1.57462	5	0.687374	1.38929	9606.ENSP00000290295	Q92826	Homeobox protein Hox-B13; Sequence-specific transcription factor which is part of a developmental regulatory system that provides cells with specific positional identities on the anterior-posterior axis. Binds preferentially to methylated DNA . ; Belongs to the Abd-B homeobox family.
stringdb:9606.ENSP00000310219	HSPA6	0	splicing_chaperone	immune system	nuc_cytosk_cytos_plmem_ext	5	5	2.0741	1.31287	4.38128	2.4925	1.60322	2.08836	4.49428	1.33934	1.76484	9606.ENSP00000310219	P17066	Heat shock 70 kDa protein 6; Molecular chaperone implicated in a wide variety of cellular processes, including protection of the proteome from stress, folding and transport of newly synthesized polypeptides, activation of proteolysis of misfolded proteins and the formation and dissociation of protein complexes. Plays a pivotal role in the protein quality control system, ensuring the correct foldi…
stringdb:9606.ENSP00000357980	HTRA1	2	EM_protease	protease inhibitor	cytos_plmem_ext	1.80154	3.81283	2.20805	1.26933	4.60918	1.50345	2.02849	2.0121	1.88343	1.29084	4.41676	9606.ENSP00000357980	Q92743	Serine protease HTRA1; Serine protease with a variety of targets, including extracellular matrix proteins such as fibronectin. HTRA1-generated fibronectin fragments further induce synovial cells to up-regulate MMP1 and MMP3 production. May also degrade proteoglycans, such as aggrecan, decorin and fibromodulin. Through cleavage of proteoglycans, may release soluble FGF-glycosaminoglycan complexes …
stringdb:9606.ENSP00000415823	IGFL1	0	cytokine/hormone/growth_factor		extracellular					5				1.05524		0.646794	9606.ENSP00000415823	Q6UW32	Insulin growth factor-like family member 1; Probable ligand of the IGFLR1 cell membrane receptor.
stringdb:9606.ENSP00000334714	IGFN1	0	immunoglobulin	immune system	nucleus	2.3194	2.98776	0.844901		1.01793			1.0588	4.53091		0.888811	9606.ENSP00000334714	Q86VF2	Immunoglobulin like and fibronectin type III domain containing 1
stringdb:9606.ENSP00000357065	IGSF8	1	immunoglobulin	immune system	plmem_ext	1.70302	1.3346	1.2012	1.68087	4.3501	1.07328	1.38563	1.02634	1.39581		4.32001	9606.ENSP00000357065	Q969P0	Immunoglobulin superfamily member 8; May play a key role in diverse functions ascribed to CD81 and CD9 such as oocytes fertilization or hepatitis C virus function. May regulate proliferation and differentiation of keratinocytes. May be a negative regulator of cell motility: suppresses T-cell mobility coordinately with CD81, associates with CD82 to suppress prostate cancer cell migration, regulate…
stringdb:9606.ENSP00000296870	IL3	5	cytokine/hormone/growth_factor		extracellular	2.53362	2.81776	2.25806	2.17333	5	1.8387	2.39592	3.35988	3.14214	1.5298	2.96918	9606.ENSP00000296870	P08700	Interleukin-3; Granulocyte/macrophage colony-stimulating factors are cytokines that act in hematopoiesis by controlling the production, differentiation, and function of 2 related white cell populations of the blood, the granulocytes and the monocytes-macrophages.
stringdb:9606.ENSP00000013222	INMT	1			cytosol	1.1944	5	1.12875		1.34354		0.667601	1.66609	2.67203	0.885341	1.34979	9606.ENSP00000013222	O95050	Indolethylamine N-methyltransferase; Functions as thioether S-methyltransferase and is active with a variety of thioethers and the corresponding selenium and tellurium compounds, including 3-methylthiopropionaldehyde, dimethyl selenide, dimethyl telluride, 2-methylthioethylamine, 2-methylthioethanol, methyl-n-propyl sulfide and diethyl sulfide. Plays an important role in the detoxification of sel…
stringdb:9606.ENSP00000380432	INS	23	cytokine/hormone/growth_factor	protease	endo_ER_Golgi_ext	3.54559	4	4.70983	4.59276	5	4.5805	3.20625	3.92771	3.95176	3.43957	3.88257	9606.ENSP00000380432	P01308	Insulin A chain; Insulin decreases blood glucose concentration. It increases cell permeability to monosaccharides, amino acids and fatty acids. It accelerates glycolysis, the pentose phosphate cycle, and glycogen synthesis in liver.
stringdb:9606.ENSP00000380440	INS-IGF2	1	cytokine/hormone/growth_factor		extracellular		0.934176	0.793945		4.28436			1.14718	1.36581		0.934234	9606.ENSP00000380440	F8WCM5	Insulin, isoform 2; INS-IGF2 readthrough
stringdb:9606.ENSP00000457205	INSYN1	1				0.907437	1.87602			0.870709			0.1875	3.35652	0.1875	0.968251	9606.ENSP00000457205	Q2T9L4	Inhibitory synaptic factor 1; Component of the protein machinery at the inhibitory synapses, probably acting as a scaffold. Inhibitory synapses dampen neuronal activity through postsynaptic hyperpolarization. This synaptic inhibition is fundamental for the functioning of the central nervous system, shaping and orchestrating the flow of information through neuronal networks to generate a precise n…
stringdb:9606.ENSP00000355402	ISLR2	0	immunoglobulin	immune system	plasma_membrane	1.07185		0.1875		2.3693		0.46875	0.878359	1.2998	0.28125	4.25223	9606.ENSP00000355402	Q6UXK2	Immunoglobulin superfamily containing leucine-rich repeat protein 2; Required for axon extension during neural development.
stringdb:9606.ENSP00000322730	ITM2C	1			lyso_ER_Golgi_plmem_ext	0.942683	2.38956	1.3056		4.21888	4.20317	5	1.51905	1.54488	0.375	5	9606.ENSP00000322730	Q9NQX7	Integral membrane protein 2C; Negative regulator of amyloid-beta peptide production. May inhibit the processing of APP by blocking its access to alpha- and beta-secretase. Binding to the beta-secretase-cleaved APP C-terminal fragment is negligible, suggesting that ITM2C is a poor gamma-secretase cleavage inhibitor. May play a role in TNF-induced cell death and neuronal differentiation (By similar…
stringdb:9606.ENSP00000345708	KCNJ11	2	ion channels / transporters		plasma_membrane	2.08323	2.6113	2.35044	2.92041	2.35986	1.60494	1.74505	2.60308	3.46837	1.58133	4.82271	9606.ENSP00000345708	Q14654	ATP-sensitive inward rectifier potassium channel 11; This receptor is controlled by G proteins. Inward rectifier potassium channels are characterized by a greater tendency to allow potassium to flow into the cell rather than out of it. Their voltage dependence is regulated by the concentration of extracellular potassium; as external potassium is raised, the voltage range of the channel opening sh…
stringdb:9606.ENSP00000334650	KCNK18	0	ion channels / transporters		plasma_membrane	1.36844	1.29515	1.08663		1.76353	0.518463	0.559094	1.18093	1.44947		5	9606.ENSP00000334650	Q7Z418	Potassium channel subfamily K member 18; Outward rectifying potassium channel. Produces rapidly activating outward rectifier K(+) currents. May function as background potassium channel that sets the resting membrane potential. Channel activity is directly activated by calcium signal. Activated by the G(q)-protein coupled receptor pathway. The calcium signal robustly activates the channel via calc…
stringdb:9606.ENSP00000491279	KDM4F	0			nucleus	0.628075								3.29085			9606.ENSP00000491279	A0A1W2PPD8	Lysine demethylase 4F
stringdb:9606.ENSP00000374566	KIF19	1	motor		cytoskeleton	4.08779	2.83857			0.602917			0.564067	2.68853		2.13518	9606.ENSP00000374566	Q2TAC6	Kinesin-like protein KIF19; Plus end-directed microtubule-dependent motor protein that regulates the length of motile cilia by mediating depolymerization of microtubules at ciliary tips.
stringdb:9606.ENSP00000438388	KIF1A	3	forkhead	motor	cytoskeleton	4.084	3.59214	1.60527	1.98644	1.40992	1.89052	1.80072	2.3493	2.8905	1.63041	1.86979	9606.ENSP00000438388	Q59GH1	Kinesin-like protein KIF1A; Motor for anterograde axonal transport of synaptic vesicle precursors. Also required for neuronal dense core vesicles (DCVs) transport to the dendritic spines and axons. The interaction calcium- dependent with CALM1 increases vesicle motility and interaction with the scaffolding proteins PPFIA2 and TANC2 recruits DCVs to synaptic sites; Belongs to the TRAFAC class myos…
stringdb:9606.ENSP00000296233	KLF15	3	TF		chromatin	1.89152	1.75217	1.62996	0.868537	1.79774		1.54086	2.2392	5	1.84106	1.70424	9606.ENSP00000296233	Q9UIH9	Krueppel-like factor 15; Transcriptional regulator that binds to the GA element of the CLCNKA promoter. Binds to the KCNIP2 promoter and regulates KCNIP2 circadian expression in the heart (By similarity). Is a repressor of CCN2 expression, involved in the control of cardiac fibrosis. It is also involved in the control of cardiac hypertrophy acting through the inhibition of MEF2A and GATA4 (By sim…
stringdb:9606.ENSP00000418647	KRBA1	0					2.08362			1.125				1.93897			9606.ENSP00000418647	A5PL33	Protein KRBA1; KRAB-A domain containing 1
stringdb:9606.ENSP00000257901	KRT85	0	filaments		cytoskeleton	3.57556	4.49419	0.540087		4.16127			2.03663	1.59084	0.4375	0.874825	9606.ENSP00000257901	P78386	Keratin, type II cuticular Hb5; Keratin 85; Belongs to the intermediate filament family.
stringdb:9606.ENSP00000381541	KRTAP5-11	1			cytoskeleton	2.37276	4							0.589611			9606.ENSP00000381541	Q6L8G4	Keratin-associated protein 5-11; In the hair cortex, hair keratin intermediate filaments are embedded in an interfilamentous matrix, consisting of hair keratin- associated protein (KRTAP), which are essential for the formation of a rigid and resistant hair shaft through their extensive disulfide bond cross-linking with abundant cysteine residues of hair keratins. The matrix proteins include the h…
stringdb:9606.ENSP00000371595	KRTAP5-6	1			cytoskeleton	3	4							0.671052			9606.ENSP00000371595	Q6L8G9	Keratin-associated protein 5-6; In the hair cortex, hair keratin intermediate filaments are embedded in an interfilamentous matrix, consisting of hair keratin- associated protein (KRTAP), which are essential for the formation of a rigid and resistant hair shaft through their extensive disulfide bond cross-linking with abundant cysteine residues of hair keratins. The matrix proteins include the hi…
stringdb:9606.ENSP00000294507	LAPTM5	0	ion channels / transporters		cytos_lyso_plmem	1.35138	2.7902	1.08092	1.40719	1.50702	1.05731	4.46618	1.41748	1.62042		4.71506	9606.ENSP00000294507	Q13571	Lysosomal-associated transmembrane protein 5; May have a special functional role during embryogenesis and in adult hematopoietic cells; Belongs to the LAPTM4/LAPTM5 transporter family.
stringdb:9606.ENSP00000359212	LBX1	3	homeobox		chromatin	1.69426	1.07545	1.09997	0.757484	1.23467	1.12094		1.19602	4.52269		1.49705	9606.ENSP00000359212	P52954	Transcription factor LBX1; Transcription factor required for the development of GABAergic interneurons in the dorsal horn of the spinal cord and migration and further development of hypaxial muscle precursor cells for limb muscles, diaphragm and hypoglossal cord.
stringdb:9606.ENSP00000490264	LOC102723971	0			extracellular					3							9606.ENSP00000490264	A0A1B0GUV8	Lipocln_cytosolic_FA-bd_dom domain-containing protein; Belongs to the calycin superfamily. Lipocalin family.
stringdb:9606.ENSP00000413707	LRRC15	0	extracellular matrix		extracellular	1.62323	1.20875	1.45675	0.646987	4.38478	0.651266	0.963308	1.84074	1.62338	0.71875	5	9606.ENSP00000413707	Q8TF66	Leucine-rich repeat-containing protein 15; Leucine rich repeat containing 15
stringdb:9606.ENSP00000384126	LRRC32	0			nuc_plmem_ext	1.38764	1.0892	1.32723	0.770417	4.26542	2.81568	1.36519	1.23816	4.35037	0.1875	4.3991	9606.ENSP00000384126	Q14392	Transforming growth factor beta activator LRRC32; Key regulator of transforming growth factor beta (TGFB1, TGFB2 and TGFB3) that controls TGF-beta activation by maintaining it in a latent state during storage in extracellular space (PubMed:19750484, PubMed:19651619, PubMed:22278742). Associates specifically via disulfide bonds with the Latency-associated peptide (LAP), which is the regulatory cha…
stringdb:9606.ENSP00000301263	LY6D	2			membrane_anchored	0.947687				4.6671			0.772564	1.05868		5	9606.ENSP00000301263	Q14210	Lymphocyte antigen 6D; May act as a specification marker at earliest stage specification of lymphocytes between B- and T-cell development. Marks the earliest stage of B-cell specification.
stringdb:9606.ENSP00000455811	LY6L	2			membrane_anchored											3	9606.ENSP00000455811	H3BQJ8	Lymphocyte antigen 6 family member L
stringdb:9606.ENSP00000477648	LYNX1	5			membrane_anchored	0.947848	0.692383	3.5491		1.53203			0.876491	1.36482		3.70953	9606.ENSP00000477648	P0DP58	Ly-6/neurotoxin-like protein 1; Acts in different tissues through interaction to nicotinic acetylcholine receptors (nAChRs) . The proposed role as modulator of nAChR activity seems to be dependent on the nAChR subtype and stoichiometry, and to involve an effect on nAChR trafficking and its cell surface expression, and on single channel properties of the nAChR inserted in the plasma membrane. Modu…
stringdb:9606.ENSP00000479586	LYNX1-SLURP2	1								3							9606.ENSP00000479586		LYNX1-SLURP2 readthrough
stringdb:9606.ENSP00000352163	LYPD2	5			membrane_anchored	0.508661				4.66771			1.06191	1.01905		4.20496	9606.ENSP00000352163	Q6UXB3	LY6/PLAUR domain containing 2
stringdb:9606.ENSP00000388825	MLN	1	cytokine/hormone/growth_factor		extracellular	1.19789	1.67938	1.53057		5		0.802788	1.3392	1.86144	0.83263	1.76687	9606.ENSP00000388825	P12872	Motilin-associated peptide; Plays an important role in the regulation of interdigestive gastrointestinal motility and indirectly causes rhythmic contraction of duodenal and colonic smooth muscle.
stringdb:9606.ENSP00000374482	MRGPRE	0	GPCR		plasma_membrane			0.562786		0.766809			0.553412	1.02691		5	9606.ENSP00000374482	Q86SM8	Mas-related G-protein coupled receptor member E; Orphan receptor. May regulate nociceptor function and/or development, including the sensation or modulation of pain; Belongs to the G-protein coupled receptor 1 family. Mas subfamily.
stringdb:9606.ENSP00000330612	MRGPRG	0	GPCR		plasma_membrane		0.548531							0.620061		5	9606.ENSP00000330612	Q86SM5	Mas-related G-protein coupled receptor member G; Orphan receptor. May regulate nociceptor function and/or development, including the sensation or modulation of pain (By similarity); Belongs to the G-protein coupled receptor 1 family. Mas subfamily.
stringdb:9606.ENSP00000255416	MYBPH	0	immunoglobulin	immune system	cytos_mito	1.98461	3.12221	1.39752	1.18623	1.70154	1.09644	1.10681	2.03447	2.8049	1.04465	1.93957	9606.ENSP00000255416	Q13203	Myosin-binding protein H; Binds to myosin; probably involved in interaction with thick myofilaments in the A-band.
stringdb:9606.ENSP00000223167	MYL10	0				1.60304	4.16734	0.67451		0.69019		0.602403	4.59607	1.11125		0.832608	9606.ENSP00000223167	Q9BUA6	Myosin light chain 10
stringdb:9606.ENSP00000250003	MYOD1	10	TF		chromatin	3.37099	3.04028	2.1628	1.4439	2.43015	1.53357	1.9812	2.6278	5	1.86233	2.65186	9606.ENSP00000250003	P15172	Myoblast determination protein 1; Acts as a transcriptional activator that promotes transcription of muscle-specific target genes and plays a role in muscle differentiation. Together with MYF5 and MYOG, co-occupies muscle-specific gene promoter core region during myogenesis. Induces fibroblasts to differentiate into myoblasts. Interacts with and is inhibited by the twist protein. This interaction…
stringdb:9606.ENSP00000241651	MYOG	11	TF		chromatin	3.90079	2.15064	2.03552	1.12992	2.33617	1.53267	1.88644	2.52189	5	1.67765	2.5381	9606.ENSP00000241651	P15173	Myogenin; Acts as a transcriptional activator that promotes transcription of muscle-specific target genes and plays a role in muscle differentiation, cell cycle exit and muscle atrophy. Essential for the development of functional embryonic skeletal fiber muscle differentiation. However is dispensable for postnatal skeletal muscle growth; phosphorylation by CAMK2G inhibits its transcriptional acti…
stringdb:9606.ENSP00000477509	NBPF11	0												3.093			9606.ENSP00000477509	Q86T75	Neuroblastoma breakpoint family member 11; NBPF member 11; Belongs to the NBPF family.
stringdb:9606.ENSP00000172229	NGFR	3	receptor activity		nuc_cytos_endo_plmem_ext	2.87145	4.43596	2.02305	4.43312	4.77003	1.90508	2.1875	2.34748	4.72046	1.24228	4.77604	9606.ENSP00000172229	P08138	Tumor necrosis factor receptor superfamily member 16; Low affinity receptor which can bind to NGF, BDNF, NTF3, and NTF4. Forms a heterodimeric receptor with SORCS2 that binds the precursor forms of NGF, BDNF and NTF3 with high affinity, and has much lower affinity for mature NGF and BDNF . Plays an important role in differentiation and survival of specific neuronal populations during development …
stringdb:9606.ENSP00000342828	NKX2-3	1	homeobox		chromatin	1.30746	1.12377	1.04693		1.81449		0.949354	1.22776	4.50064	0.577615	1.50529	9606.ENSP00000342828	Q8TAU0	Homeobox protein Nkx-2.3; Transcription factor; Belongs to the NK-2 homeobox family.
stringdb:9606.ENSP00000327758	NKX2-5	9	homeobox		chromatin	2.5481	1.51835	1.70354	0.747449	2.01063	0.907776	0.750553	1.93408	5	0.803093	1.92538	9606.ENSP00000327758	P52952	Homeobox protein Nkx-2.5; Implicated in commitment to and/or differentiation of the myocardial lineage. Acts as a transcriptional activator of ANF in cooperation with GATA4 (By similarity). Binds to the core DNA motif of NPPA promoter . It is transcriptionally controlled by PBX1 and acts as a transcriptional repressor of CDKN2B (By similarity). It is required for spleen development. ECO:0000269|P…
stringdb:9606.ENSP00000371875	NKX3-2	2	homeobox		chromatin	1.4896	0.886726	0.860926		1.29136		0.794433	1.07253	4.6585	0.703543	1.17736	9606.ENSP00000371875	P78367	Homeobox protein Nkx-3.2; Transcriptional repressor that acts as a negative regulator of chondrocyte maturation. PLays a role in distal stomach development; required for proper antral-pyloric morphogenesis and development of antral-type epithelium. In concert with GSC, defines the structural components of the middle ear; required for tympanic ring and gonium development and in the regulation of t…
stringdb:9606.ENSP00000429553	NKX6-3	2	homeobox		chromatin	1.25893	1.35938			0.712244			0.707303	4.1936		0.74146	9606.ENSP00000429553	A6NJ46	Homeobox protein Nkx-6.3; Putative transcription factor, which may be involved in patterning of central nervous system and pancreas.
stringdb:9606.ENSP00000387159	NPPC	0	cytokine/hormone/growth_factor		extracellular	1.96381	1.98383	1.77724	0.885923	5	1.17545	1.49927	1.87486	2.04865	0.662693	2.08812	9606.ENSP00000387159	P23582	C-type natriuretic peptide; Hormone which plays a role in endochondral ossification through regulation of cartilaginous growth plate chondrocytes proliferation and differentiation. May also be vasoactive and natriuretic. Specifically binds and stimulates the cGMP production of the NPR2 receptor. Binds the clearance receptor NPR3 (By similarity).
stringdb:9606.ENSP00000332613	OAF	0				0.814583	0.562665			3.35939	0.783205			2.29539			9606.ENSP00000332613	Q86UD1	Out at first homolog; Belongs to the OAF family.
stringdb:9606.ENSP00000484615	OBP2B	0			extracellular		0.609418			4.34151				0.938257			9606.ENSP00000484615	Q9NPH6	Odorant-binding protein 2b; Probably binds and transports small hydrophobic volatile molecules; Belongs to the calycin superfamily. Lipocalin family.
stringdb:9606.ENSP00000259396	ORM1	1		immune system	extracellular	1.9221	2.59871	2.10984	1.44472	5	1.63162	1.70095	1.89051	2.2104	1.39516	2.19543	9606.ENSP00000259396	P02763	Alpha-1-acid glycoprotein 1; Functions as transport protein in the blood stream. Binds various ligands in the interior of its beta-barrel domain. Also binds synthetic drugs and influences their distribution and availability in the body. Appears to function in modulating the activity of the immune system during the acute-phase reaction; Belongs to the calycin superfamily. Lipocalin family.
stringdb:9606.ENSP00000302814	OTP	2	homeobox		chromatin	1.21532	0.627211	0.772889		0.960832			0.970301	4.74171		1.08485	9606.ENSP00000302814	Q5XKR4	Homeobox protein orthopedia; Probably involved in the differentiation of hypothalamic neuroendocrine cells.
stringdb:9606.ENSP00000261799	PDGFRB	7	RTK_Ig	immune system_Ig	nuc_lyso_ER_Golgi_plmem	3.15012	3.33613	2.55541	2.22436	2.92684	4.3918	5	2.59621	4.62135	1.70383	5	9606.ENSP00000261799	P09619	Platelet-derived growth factor receptor beta; Tyrosine-protein kinase that acts as cell-surface receptor for homodimeric PDGFB and PDGFD and for heterodimers formed by PDGFA and PDGFB, and plays an essential role in the regulation of embryonic development, cell proliferation, survival, differentiation, chemotaxis and migration. Plays an essential role in blood vessel development by promoting prol…
stringdb:9606.ENSP00000370421	PDX1	4	homeobox		chromatin	1.83186	4.1829	2.02997	0.994675	2.13342	1.28218	1.28476	2.2917	4.79561	1.78411	1.99601	9606.ENSP00000370421	P52945	Pancreas/duodenum homeobox protein 1; Activates insulin, somatostatin, glucokinase, islet amyloid polypeptide and glucose transporter type 2 gene transcription. Particularly involved in glucose-dependent regulation of insulin gene transcription. As part of a PDX1:PBX1b:MEIS2b complex in pancreatic acinar cells is involved in the transcriptional activation of the ELA1 enhancer; the complex binds t…
stringdb:9606.ENSP00000364257	PLA2G2E	2			extracellular	0.926989	1.30928	0.85318		4.71906		0.850012	0.930118	1.05079	0.834773	1.32629	9606.ENSP00000364257	Q9NZK7	Group IIE secretory phospholipase A2; PA2 catalyzes the calcium-dependent hydrolysis of the 2-acyl groups in 3-sn-phosphoglycerides. Has a preference for arachidonic- containing phospholipids.
stringdb:9606.ENSP00000290472	PLA2G4D	2			cytosol	0.813978	4.06835	1.10817	0.692049	1.5564	0.67337	0.982366	0.905075	2.31436	1.45715	1.28389	9606.ENSP00000290472	Q86XP0	Cytosolic phospholipase A2 delta; Calcium-dependent phospholipase A2 that selectively hydrolyzes glycerophospholipids in the sn-2 position . Has a preference for linoleic acid at the sn-2 position .
stringdb:9606.ENSP00000380442	PLA2G4F	2			cytos_mito_plmem	0.576655	3.92468	1.04411		1.70153	0.560625	1.15476	3.75048	1.47978	1.19142	3.57483	9606.ENSP00000380442	Q68DD2	Cytosolic phospholipase A2 zeta; Calcium-dependent phospholipase A2 that selectively hydrolyzes glycerophospholipids in the sn-2 position. Has higher enzyme activity for phosphatidylethanolamine than phosphatidylcholine (By similarity).
stringdb:9606.ENSP00000392726	POM121L2	0			nucleus		0.65625							4.04143			9606.ENSP00000392726	Q96KW2	POM121-like protein 2; POM121 transmembrane nucleoporin like 2; Belongs to the POM121 family.
stringdb:9606.ENSP00000290294	PRAC1	2			intracellular	1.70806	4.29625	0.867056	0.860631	2.68602		0.791271	0.99098	4.43599		1.36448	9606.ENSP00000290294	Q96KF2	PRAC1 small nuclear protein
stringdb:9606.ENSP00000484945	PRAC2	2			nucleus	0.633213				0.621875				3.31192			9606.ENSP00000484945	D3DTV9	PRAC2 small nuclear protein
stringdb:9606.ENSP00000318270	PROM2	0			plmem_ext	1.27147	1.38385	1.25034	2.07092	4.38252	0.720296	1.53348	1.7104	1.67598	1.05537	4.43996	9606.ENSP00000318270	Q8N271	Prominin-2; Prominin 2
stringdb:9606.ENSP00000396936	PRR29	0					1.03125			0.46875			0.75	0.796875	0.828125	1.50308	9606.ENSP00000396936	P0C7W0	Proline-rich protein 29; Proline rich 29
stringdb:9606.ENSP00000491327	PRR33	0					2.35095	0.28125		0.28125			0.421875	2.36364	0.6875		9606.ENSP00000491327	A8MZF0	Proline-rich protein 33; Proline rich 33
stringdb:9606.ENSP00000479745	PRSS56	3	protease		ER_Golgi_ext	1.07501		4.1448		3.32501			0.550588	1.15533		0.890202	9606.ENSP00000479745	P0CW18	Serine protease 56; Serine protease required during eye development.
stringdb:9606.ENSP00000301258	PSCA	4			membrane_anchored	1.6591	1.58498	1.4432	1.39602	4.61946	1.14546	1.37085	1.52252	2.13605	0.509841	4.43519	9606.ENSP00000301258	O43653	Prostate stem cell antigen; May be involved in the regulation of cell proliferation. Has a cell-proliferation inhibition activity in vitro.
stringdb:9606.ENSP00000485526	RASSF10	0			cytoskeleton	3.64245	3.31164		0.529102	0.770801			0.711149	1.42415		0.919074	9606.ENSP00000485526	A6NK89	Ras association domain-containing protein 10; Plays an important role in regulating embryonic neurogenesis.
stringdb:9606.ENSP00000348538	RBM38	0	RNA-related		intracellular	1.41501	5	0.864717		1.24561		0.663591	1.41082	5		0.98711	9606.ENSP00000348538	Q9H0Z9	RNA-binding protein 38; RNA-binding protein that specifically bind the 3'-UTR of CDKN1A transcripts, leading to maintain the stability of CDKN1A transcripts, thereby acting as a mediator of the p53/TP53 family to regulate CDKN1A. CDKN1A is a cyclin-dependent kinase inhibitor transcriptionally regulated by the p53/TP53 family to induce cell cycle arrest. Isoform 1, but not isoform 2, has the abili…
stringdb:9606.ENSP00000268122	RHCG	0	ion channels / transporters		plmem_ext	1.21967	1.24408	1.01883		4.41949		0.666067	1.41131	1.77118		5	9606.ENSP00000268122	Q9UBD6	Ammonium transporter Rh type C; Functions as an electroneutral and bidirectional ammonium transporter. May regulate transepithelial ammonia secretion.
stringdb:9606.ENSP00000272233	RHOB	0			nuc_cytosk_cytos_endo_plmem_ext	2.72499	4.73195	1.74384	5	4.50746	1.6441	1.99812	2.28118	5	1.15665	5	9606.ENSP00000272233	P62745	Rho-related GTP-binding protein RhoB; Mediates apoptosis in neoplastically transformed cells after DNA damage. Not essential for development but affects cell adhesion and growth factor signaling in transformed cells. Plays a negative role in tumorigenesis as deletion causes tumor formation. Involved in intracellular protein trafficking of a number of proteins. Targets PKN1 to endosomes and is inv…
stringdb:9606.ENSP00000380903	ROBO3	0	immunoglobulin		plasma_membrane	1.75691	1.44493	0.795487	1.14238	1.98428	0.618061	0.991581	1.08136	2.18809		4.23583	9606.ENSP00000380903	Q96MS0	Roundabout homolog 3; Thought to be involved during neural development in axonal navigation at the ventral midline of the neural tube (By similarity). In spinal chord development plays a role in guiding commissural axons probably by preventing premature sensitivity to Slit proteins thus inhibiting Slit signaling through ROBO1 (By similarity). Required for hindbrain axon midline crossing . ; Belon…
stringdb:9606.ENSP00000278947	SCN2B	2	ion channels / transporters	immune system_Ig	plasma_membrane	1.47877	1.01596	1.37648	0.540184	3.35514	0.598881	0.539335	1.35054	1.41973		5	9606.ENSP00000278947	O60939	Sodium channel subunit beta-2; Crucial in the assembly, expression, and functional modulation of the heterotrimeric complex of the sodium channel. The subunit beta-2 causes an increase in the plasma membrane surface area and in its folding into microvilli. Interacts with TNR may play a crucial role in clustering and regulation of activity of sodium channels at nodes of Ranvier (By similarity); Be…
stringdb:9606.ENSP00000322460	SCN4B	1	ion channels / transporters	immune system_Ig	plasma_membrane	1.72413	1.3674	1.85803	0.71523	1.86377	0.71231	0.716613	1.54052	1.61498	0.1875	5	9606.ENSP00000322460	Q8IWT1	Sodium channel subunit beta-4; Modulates channel gating kinetics. Causes negative shifts in the voltage dependence of activation of certain alpha sodium channels, but does not affect the voltage dependence of inactivation. Modulates the susceptibility of the sodium channel to inhibition by toxic peptides from spider, scorpion, wasp and sea anemone venom.
stringdb:9606.ENSP00000246104	SCRT2	0	TF		chromatin	0.825454	1.01232	0.796503		1.06404	0.633043		0.824258	4.42332		1.05182	9606.ENSP00000246104	Q9NQ03	Transcriptional repressor scratch 2; May be involved in transcriptional regulation; Belongs to the snail C2H2-type zinc-finger protein family.
stringdb:9606.ENSP00000361400	SFTPA2	1			endo_ER_Golgi_ext	2.01633	1.57763	4.41731	3.57289	4.74117	1.02236	1.33604	1.4511	1.89861	0.643521	1.87485	9606.ENSP00000361400	X6REF7	Surfactant protein A2
stringdb:9606.ENSP00000494686	SIX1	7	homeobox		chromatin	2.35101	1.5537	1.45493	0.851196	1.95082	1.15447	1.14785	1.91374	5	0.821557	1.89386	9606.ENSP00000494686	Q15475	Homeobox protein SIX1; Transcription factor that is involved in the regulation of cell proliferation, apoptosis and embryonic development. Plays an important role in the development of several organs, including kidney, muscle and inner ear. Depending on context, functions as transcriptional repressor or activator. Lacks an activation domain, and requires interaction with EYA family members for tr…
stringdb:9606.ENSP00000304502	SIX2	5	homeobox		chromatin	2.04451	2.58058	1.16025		1.78155	1.15302	0.866752	1.64457	4.70358	0.582959	2.64181	9606.ENSP00000304502	Q9NPC8	Homeobox protein SIX2; Transcription factor that plays an important role in the development of several organs, including kidney, skull and stomach. During kidney development, maintains cap mesenchyme multipotent nephron progenitor cells in an undifferentiated state by opposing the inductive signals emanating from the ureteric bud and cooperates with WNT9B to promote renewing progenitor cells prol…
stringdb:9606.ENSP00000496339	SLC18A2	3	ion channels / transporters		cytosk_plmem	4.41432	2.53419	2.12994	1.7455	2.68011	1.63244	1.91908	2.58051	2.36094	1.18536	4.77066	9606.ENSP00000496339	Q05940	Synaptic vesicular amine transporter; Involved in the ATP-dependent vesicular transport of biogenic amine neurotransmitters. Pumps cytosolic monoamines including dopamine, norepinephrine, serotonin, and histamine into synaptic vesicles . Requisite for vesicular amine storage prior to secretion via exocytosis.
stringdb:9606.ENSP00000363229	SLC18A3	2	ion channels / transporters		ER_Gogi_plmem	2.1792	1.59833	1.5142	1.25766	2.12086	3.53628	1.20724	1.82163	2.29133		4.76768	9606.ENSP00000363229	Q16572	Vesicular acetylcholine transporter; Involved in acetylcholine transport into synaptic vesicles.
stringdb:9606.ENSP00000318960	SLC35C2	0	ion channels / transporters		nuc_ER_Golgi		0.982526	1.64679		0.703884	5	0.723093		4.17574		2.63378	9606.ENSP00000318960	Q9NQQ7	Solute carrier family 35 member C2; May play an important role in the cellular response to tissue hypoxia. May be either a GDP-fucose transporter that competes with SLC35C1 for GDP-fucose, or a factor that otherwise enhances the fucosylation of Notch and is required for optimal Notch signaling in mammalian cells.
stringdb:9606.ENSP00000305302	SLC6A19	0	ion channels / transporters		plmem_ext	1.25737	1.69346	1.43076	1.56814	4.39616	1.26455	1.45792	1.61594	1.68939	0.923066	5	9606.ENSP00000305302	Q695T7	Sodium-dependent neutral amino acid transporter B(0)AT1; Transporter that mediates resorption of neutral amino acids across the apical membrane of renal and intestinal epithelial cells . This uptake is sodium-dependent and chloride-independent . Requires CLTRN in kidney or ACE2 in intestine for cell surface expression and amino acid transporter activity . ECO:0000269|PubMed:18484095, ECO:0000269|…
stringdb:9606.ENSP00000230671	SLC6A7	0	ion channels / transporters		plasma_membrane	0.805431	1.2808	0.834477		1.43635	1.03615	0.65272	1.28764	1.61182		4.71513	9606.ENSP00000230671	Q99884	Sodium-dependent proline transporter; Terminates the action of proline by its high affinity sodium- dependent reuptake into presynaptic terminals.
stringdb:9606.ENSP00000319846	SLURP2	3			membrane_anchored					5						3	9606.ENSP00000319846	P0DP57	Secreted Ly-6/uPAR domain-containing protein 2; Binds and may modulate the functional properties of nicotinic and muscarinic acetylcholine receptors. May regulate keratinocytes proliferation, differentiation and apoptosis. In vitro moderately inhibits ACh-evoked currents of alpha-3:beta-2-containing nAChRs and strongly these of alpha-4:beta-2-containing nAChRs, modulates alpha-7- containing nAChR…
stringdb:9606.ENSP00000378418	SP9	2	TF		chromatin	1.45765	1.43495	1.14658	0.73674	1.58938	1.04306	0.884062	1.54014	4.41323		1.35437	9606.ENSP00000378418	P0CG40	Transcription factor Sp9; Transcription factor which plays a key role in limb development. Positively regulates FGF8 expression in the apical ectodermal ridge (AER) and contributes to limb outgrowth in embryos (By similarity).
stringdb:9606.ENSP00000332488	SPPL2C	2	protease		lyso_ER_Golgi	0.829397	0.791644	5	0.872833	0.791948	0.808326	3.44106	0.564672	0.902754		3.42222	9606.ENSP00000332488	Q8IUH8	Signal peptide peptidase-like 2C; Intramembrane-cleaving aspartic protease (I-CLiP) that may be able to cleave type II membrane signal peptides in the hydrophobic plane of the membrane.
stringdb:9606.ENSP00000371388	SRXN1	0			cytosol	1.96415	5	4.41075	1.03733	2.29354	0.917675	1.55546	2.72055	3.08561	1.91531	1.98328	9606.ENSP00000371388	Q9BYN0	Sulfiredoxin-1; Contributes to oxidative stress resistance by reducing cysteine-sulfinic acid formed under exposure to oxidants in the peroxiredoxins PRDX1, PRDX2, PRDX3 and PRDX4. Does not act on PRDX5 or PRDX6. May catalyze the reduction in a multi-step process by acting both as a specific phosphotransferase and a thioltransferase. ; Belongs to the sulfiredoxin family.
stringdb:9606.ENSP00000456609	STRA6	1	ion channels / transporters		plasma_membrane	1.49217	2.69688	1.77799	0.932668	2.0453	0.754391	0.976463	1.546	2.15176	1.96558	5	9606.ENSP00000456609	Q9BX79	Receptor for retinol uptake STRA6; Functions as retinol transporter. Accepts all-trans retinol from the extracellular retinol-binding protein RBP4, facilitates retinol transport across the cell membrane, and then transfers retinol to the cytoplasmic retinol-binding protein RBP1 (PubMed:9452451, PubMed:18316031, PubMed:22665496). Retinol uptake is enhanced by LRAT, an enzyme that converts retinol …
stringdb:9606.ENSP00000371394	SYT8	1			plasma_membrane	1.1195	2.87174		0.710859	0.753328		0.798515	1.13397	1.67228	0.640625	3.53546	9606.ENSP00000371394	Q8NBV8	Synaptotagmin-8; Isoform 4 may play a role in the trafficking and exocytosis of secretory vesicles in non-neuronal tissues. Mediates Ca(2+)- regulation of exocytosis acrosomal reaction in sperm. May mediate Ca(2+)-regulation of exocytosis in insulin secreted cells (By similarity); Belongs to the synaptotagmin family.
stringdb:9606.ENSP00000455265	TAF1C	0			nucleus	1.13645	1.54688							5		1.53922	9606.ENSP00000455265	Q15572	TATA box-binding protein-associated factor RNA polymerase I subunit C; Component of the transcription factor SL1/TIF-IB complex, which is involved in the assembly of the PIC (preinitiation complex) during RNA polymerase I-dependent transcription. The rate of PIC formation probably is primarily dependent on the rate of association of SL1/TIF-IB with the rDNA promoter. SL1/TIF-IB is involved in sta…
stringdb:9606.ENSP00000240328	TBX2	2	TF		chromatin	1.94859	2.66483	1.26837	0.581134	2.11793	0.81044	1.11284	2.1947	5	1.10285	1.70642	9606.ENSP00000240328	Q13207	T-box transcription factor TBX2; Involved in the transcriptional regulation of genes required for mesoderm differentiation. Probably plays a role in limb pattern formation. Acts as a negative regulator of PML function in cellular senescence. May be required for cardiac atrioventricular canal formation.
stringdb:9606.ENSP00000495986	TBX4	3	TF		chromatin	1.68977	2.40862	1.06124		1.50913	0.585175	0.765413	1.35682	4.2948		1.52902	9606.ENSP00000495986	P57082	T-box transcription factor TBX4; Involved in the transcriptional regulation of genes required for mesoderm differentiation. Probably plays a role in limb pattern formation.
stringdb:9606.ENSP00000416330	TGFBI	3	extracellular matrix		ER_Golgi_plmem_ext	2.49741	3.25778	2.03924	1.33328	4.57912	4.29718	1.86677	2.40001	2.3617	1.64569	4.51505	9606.ENSP00000416330	Q53XM1	Transforming growth factor-beta-induced protein ig-h3; Plays a role in cell adhesion . May play a role in cell-collagen interactions (By similarity).
stringdb:9606.ENSP00000370571	TH	7			nuc_cytos_mito_ER_Golgi_plmem	3.0027	4.73966	4.46863	1.94692	2.84262	1.83327	2.37216	3.9644	5	1.70561	4.54794	9606.ENSP00000370571	P07101	Tyrosine 3-monooxygenase; Plays an important role in the physiology of adrenergic neurons.
stringdb:9606.ENSP00000440509	TIFAB	0	forkhead				1.0756			0.751615		1.18572	0.644618	1.41643		0.880461	9606.ENSP00000440509	Q6ZNK6	TRAF-interacting protein with FHA domain-containing protein B; Inhibits TIFA-mediated TRAF6 activation possibly by inducing a conformational change in TIFA.
stringdb:9606.ENSP00000359215	TLX1	2	homeobox		chromatin	1.56056	2.51373	0.894079		1.37654	1.27027	0.66943	1.29674	4.53898		1.70077	9606.ENSP00000359215	P31314	T-cell leukemia homeobox protein 1; Controls the genesis of the spleen. Binds to the DNA sequence 5'-GGCGGTAAGTGG-3'.
stringdb:9606.ENSP00000303148	TMEM37	0	ion channels / transporters			1.73128	2.76702	1.42905	0.959754	2.08128	1.46756	1.18763	1.64797	3.09246	0.764729	3.63505	9606.ENSP00000303148	Q8WXS4	Voltage-dependent calcium channel gamma-like subunit; Thought to stabilize the calcium channel in an inactivated (closed) state. Modulates calcium current when coexpressed with CACNA1G (By similarity).
stringdb:9606.ENSP00000360315	TMEM61	0								1.6875	0.73303	0.582582			0.606602	2.07563	9606.ENSP00000360315	Q8N0U2	Transmembrane protein 61
stringdb:9606.ENSP00000280734	TMEM86A	0						4.13281		0.798778		0.809538	0.860501	0.762889	0.847229	3.30945	9606.ENSP00000280734	Q8N2M4	Lysoplasmalogenase-like protein TMEM86A; Transmembrane protein 86A
stringdb:9606.ENSP00000434279	TMPRSS13	0	receptor activity_protease		extracellular	1.12188	2.00802	1.17779	1.63372	4.36172	1.24436	1.08254	1.03367	1.80289	0.28125	4.26129	9606.ENSP00000434279	Q9BYE2	Transmembrane serine protease 13; Belongs to the peptidase S1 family.
stringdb:9606.ENSP00000371336	TNNI2	7			cytoskeleton	5	4.37676	1.44826		1.65842		0.573831	2.08601	5	1.01339	1.311	9606.ENSP00000371336	P48788	Troponin I, fast skeletal muscle; Troponin I is the inhibitory subunit of troponin, the thin filament regulatory complex which confers calcium-sensitivity to striated muscle actomyosin ATPase activity.
stringdb:9606.ENSP00000370975	TNNT3	7			cytoskeleton	5	4.4849	1.49457		1.28319		0.517663	1.67047	2.87956	0.86447	1.44551	9606.ENSP00000370975	Q12977	Troponin T, fast skeletal muscle; Troponin T is the tropomyosin-binding subunit of troponin, the thin filament regulatory complex which confers calcium-sensitivity to striated muscle actomyosin ATPase activity.
stringdb:9606.ENSP00000432743	TP53AIP1	0			mitochondria	1.28231	1.62233	0.834823		2.07607	0.767479	0.927771	5	2.67834	0.375	1.07129	9606.ENSP00000432743	Q9HCN2	P53-regulated apoptosis-inducing protein 1; May play an important role in mediating p53/TP53-dependent apoptosis.
stringdb:9606.ENSP00000436152	TP53I11	0				0.894755	0.942292	1.49545		0.993046	1.71364	0.781408	1.56245	1.34718	0.303474	2.98964	9606.ENSP00000436152	O14683	Tumor protein p53 inducible protein 11
stringdb:9606.ENSP00000479256	TRIL	0			extracellular	0.904019	0.862602	0.582841	1.13965	3.45315		0.628364	0.675087	1.33655		1.00033	9606.ENSP00000479256	Q7L0X0	TLR4 interactor with leucine rich repeats; Component of the TLR4 signaling complex. Mediates the innate immune response to bacterial lipopolysaccharide (LPS) leading to cytokine secretion.
stringdb:9606.ENSP00000343129	TRIM29	0	immune system		lysosome	2.71805	3.26533	1.44058	1.34602	1.59396	1.98869	3.62025	1.51275	4.04957	0.70845	1.33694	9606.ENSP00000343129	Q14134	Tripartite motif-containing protein 29; Plays a crucial role in the regulation of macrophage activation in response to viral or bacterial infections within the respiratory tract. Mechanistically, TRIM29 interacts with IKBKG/NEMO in the lysosome where it induces its 'Lys-48' ubiquitination and subsequent degradation. In turn, the expression of type I interferons and the production of proinflammato…
stringdb:9606.ENSP00000303437	TSNARE1	0	receptor activity			0.887144	2.06465	0.28125	0.511409		0.746536	0.583507	1.19567	2.01265	0.421875	0.729944	9606.ENSP00000303437	Q96NA8	t-SNARE domain containing 1
stringdb:9606.ENSP00000182290	TSPAN32	4			plasma_membrane	1.08452	0.867841		0.998122	3.04386	0.221911	0.812693	0.803169	1.22773		3.55269	9606.ENSP00000182290	Q96QS1	Tetraspanin-32; Tetraspanin 32; Belongs to the tetraspanin (TM4SF) family.
stringdb:9606.ENSP00000331087	TSSC4	3					2.60425				0.1875			5			9606.ENSP00000331087	Q9Y5U2	Protein TSSC4; Tumor suppressing subtransferable candidate 4
stringdb:9606.ENSP00000259818	TUBB2B	1	chaperone	immune system	cytoskeleton	5	3.36899	1.35068	0.822177	4.28692	0.77964	1.06232	1.65771	4.52452	1.12038	1.55332	9606.ENSP00000259818	Q9BVA1	Tubulin beta-2B chain; Tubulin is the major constituent of microtubules . It binds two moles of GTP, one at an exchangeable site on the beta chain and one at a non- exchangeable site on the alpha chain (By similarity). Plays a critical role in proper axon guidance in both central and peripheral axon tracts . Implicated in neuronal migration . ; Belongs to the tubulin family.
stringdb:9606.ENSP00000334044	UBL4B	0					2.31966	0.779498		0.28125			1.96078				9606.ENSP00000334044	Q8N7F7	Ubiquitin-like protein 4B; Ubiquitin like 4B
stringdb:9606.ENSP00000356308	ULBP3	1		immune system	membrane_anchored	1.69028	1.58981	1.52275	1.34257	3.9613	1.26591	1.61462	1.76836	1.73723	1.21875	5	9606.ENSP00000356308	Q9BZM4	UL16-binding protein 3; Binds and activates the KLRK1/NKG2D receptor, mediating natural killer cell cytotoxicity; Belongs to the MHC class I family.
stringdb:9606.ENSP00000373073	UROC1	0			cytosol	0.707647	4.33997	0.681808		0.777538			2.20909	1.54753	0.875	0.819879	9606.ENSP00000373073	Q96N76	Urocanate hydratase 1
stringdb:9606.ENSP00000358207	VAX1	0	homeobox		chromatin	1.3417	0.560191			1.31337			0.837894	4.64069		1.23444	9606.ENSP00000358207	Q5SQQ9	Ventral anterior homeobox 1; Transcription factor that may function in dorsoventral specification of the forebrain. Required for axon guidance and major tract formation in the developing forebrain. May contribute to the differentiation of the neuroretina, pigmented epithelium and optic stalk (By similarity); Belongs to the EMX homeobox family.
stringdb:9606.ENSP00000385361	VPREB1	1	immunoglobulin		ER_Golgi_ext	1.3784	1.15552	3.51221	0.604618	4.73489	1.02238	0.833281	1.20312	1.83668		2.79015	9606.ENSP00000385361	P12018	Immunoglobulin iota chain; Associates with the Ig-mu chain to form a molecular complex that is expressed on the surface of pre-B-cells. This complex presumably regulates Ig gene rearrangements in the early steps of B- cell differentiation.
stringdb:9606.ENSP00000318684	VSIG2	0	immunoglobulin	immune system	plasma_membrane	0.73993	0.653432			2.18018			0.620571	0.772174		4.59149	9606.ENSP00000318684	Q96IQ7	V-set and immunoglobulin domain containing 2
stringdb:9606.ENSP00000376708	VWA2	0	cytokine/hormone/growth_factor		extracellular	0.839385	0.502691	0.815312		5	0.684462		0.691461	1.08407		1.43222	9606.ENSP00000376708	Q5GFL6	Von Willebrand factor A domain containing 2
stringdb:9606.ENSP00000325526	WNT11	4	cytokine/hormone/growth_factor		extracellular	2.42238	1.7903	1.76275	1.57035	4.74231	1.44528	1.52529	1.67856	2.55749	0.992286	2.24572	9606.ENSP00000325526	O96014	Protein Wnt-11; Ligand for members of the frizzled family of seven transmembrane receptors. Probable developmental protein. May be a signaling molecule which affects the development of discrete regions of tissues. Is likely to signal over only few cell diameters.
stringdb:9606.ENSP00000232974	ZBTB47	0	TF		nucleus		1.6875						0.696023	4.28106			9606.ENSP00000232974	Q9UFB7	Zinc finger and BTB domain-containing protein 47; May be involved in transcriptional regulation.
stringdb:9606.ENSP00000365514	ZIC2	4	TF		nucleus	1.77758	1.11445	0.936973	0.587147	1.59959		0.676028	1.34033	4.75335		1.46604	9606.ENSP00000365514	O95409	Zinc finger protein ZIC 2; Acts as a transcriptional activator or repressor. Plays important roles in the early stage of organogenesis of the CNS. Activates the transcription of the serotonin transporter SERT in uncrossed ipsilateral retinal ganglion cells (iRGCs) to refine eye- specific projections in primary visual targets. Its transcriptional activity is repressed by MDFIC. Involved in the for…
stringdb:9606.ENSP00000299237	ZNF319	0	TF		nucleus			0.51714						4.3158			9606.ENSP00000299237	Q9P2F9	Zinc finger protein 319; May be involved in transcriptional regulation; Belongs to the krueppel C2H2-type zinc-finger protein family.

## Sheet: 5FdURedges
shared interaction	shared name	stringdb::textmining	stringdb::databases	stringdb::experiments	stringdb::score	stringdb::coexpression	stringdb::cooccurrence	stringdb::fusion	stringdb::interspecies
pp	9606.ENSP00000296870 (pp) 9606.ENSP00000296871	0.998	0.4		0.998	0.203
pp	9606.ENSP00000263645 (pp) 9606.ENSP00000357065	0.995		0.454	0.997	0.08
pp	9606.ENSP00000376544 (pp) 9606.ENSP00000385361	0.993			0.993	0.147
pp	9606.ENSP00000370975 (pp) 9606.ENSP00000371336	0.988	0.9	0.509	0.999	0.731		0.027
pp	9606.ENSP00000290294 (pp) 9606.ENSP00000484945	0.985			0.99	0.368
pp	9606.ENSP00000286201 (pp) 9606.ENSP00000325526	0.97	0.9	0.234	0.997	0.094
pp	9606.ENSP00000370571 (pp) 9606.ENSP00000496339	0.964		0.095	0.966
pp	9606.ENSP00000290294 (pp) 9606.ENSP00000290295	0.961			0.988	0.716
pp	9606.ENSP00000182290 (pp) 9606.ENSP00000331087	0.927			0.929	0.073
pp	9606.ENSP00000290295 (pp) 9606.ENSP00000484945	0.916			0.921	0.1
pp	9606.ENSP00000345708 (pp) 9606.ENSP00000380432	0.874			0.874
pp	9606.ENSP00000370421 (pp) 9606.ENSP00000380432	0.853	0.75		0.966	0.168
pp	9606.ENSP00000241651 (pp) 9606.ENSP00000494686	0.851			0.859	0.099
pp	9606.ENSP00000250003 (pp) 9606.ENSP00000494686	0.846			0.856	0.106
pp	9606.ENSP00000315299 (pp) 9606.ENSP00000355192	0.838		0.423	0.902
pp	9606.ENSP00000240328 (pp) 9606.ENSP00000327758	0.833		0.075	0.842	0.063
pp	9606.ENSP00000380432 (pp) 9606.ENSP00000427514	0.809			0.811	0.055
pp	9606.ENSP00000306245 (pp) 9606.ENSP00000427514	0.807		0.275	0.859	0.074
pp	9606.ENSP00000239223 (pp) 9606.ENSP00000306245	0.796		0.13	0.961	0.802
pp	9606.ENSP00000355645 (pp) 9606.ENSP00000370975	0.791		0.053	0.865	0.376
pp	9606.ENSP00000357980 (pp) 9606.ENSP00000436682	0.781			0.781
pp	9606.ENSP00000331087 (pp) 9606.ENSP00000332293	0.78			0.786	0.068
pp	9606.ENSP00000352163 (pp) 9606.ENSP00000477648	0.776			0.776
pp	9606.ENSP00000363229 (pp) 9606.ENSP00000370571	0.771		0.087	0.785	0.058
pp	9606.ENSP00000355645 (pp) 9606.ENSP00000371336	0.761		0.054	0.861	0.435
pp	9606.ENSP00000261799 (pp) 9606.ENSP00000380432	0.759	0.9		0.975	0.061
pp	9606.ENSP00000315299 (pp) 9606.ENSP00000380432	0.758			0.764	0.067
pp	9606.ENSP00000306245 (pp) 9606.ENSP00000370571	0.742			0.741
pp	9606.ENSP00000315299 (pp) 9606.ENSP00000456609	0.722		0.29	0.8	0.072
pp	9606.ENSP00000182290 (pp) 9606.ENSP00000406541	0.72			0.936	0.781
pp	9606.ENSP00000296870 (pp) 9606.ENSP00000380432	0.705			0.728	0.117
pp	9606.ENSP00000263645 (pp) 9606.ENSP00000331087	0.705			0.711	0.063
pp	9606.ENSP00000182290 (pp) 9606.ENSP00000263645	0.704			0.768			0.248
pp	9606.ENSP00000359212 (pp) 9606.ENSP00000494686	0.704			0.723	0.105
pp	9606.ENSP00000345708 (pp) 9606.ENSP00000370421	0.704			0.704	0.042
pp	9606.ENSP00000370571 (pp) 9606.ENSP00000380432	0.702			0.725	0.06		0.098
pp	9606.ENSP00000263645 (pp) 9606.ENSP00000376544	0.701			0.702	0.047
pp	9606.ENSP00000231121 (pp) 9606.ENSP00000327758	0.688		0.095	0.739	0.151
pp	9606.ENSP00000350425 (pp) 9606.ENSP00000445002	0.68	0.72		0.918	0.111	0.094
pp	9606.ENSP00000241651 (pp) 9606.ENSP00000355645	0.675			0.695	0.1
pp	9606.ENSP00000289228 (pp) 9606.ENSP00000302814	0.665		0.071	0.675
pp	9606.ENSP00000296871 (pp) 9606.ENSP00000306245	0.658			0.678	0.098
pp	9606.ENSP00000306245 (pp) 9606.ENSP00000380432	0.653			0.674	0.102
pp	9606.ENSP00000304502 (pp) 9606.ENSP00000359212	0.646			0.665	0.095
pp	9606.ENSP00000263645 (pp) 9606.ENSP00000325526	0.641			0.641
pp	9606.ENSP00000241651 (pp) 9606.ENSP00000327758	0.63			0.634	0.053
pp	9606.ENSP00000290374 (pp) 9606.ENSP00000380432	0.63			0.658	0.115
pp	9606.ENSP00000182290 (pp) 9606.ENSP00000332293	0.628			0.646	0.088
pp	9606.ENSP00000306245 (pp) 9606.ENSP00000349022	0.622	0.5	0.045	0.835	0.195
pp	9606.ENSP00000371336 (pp) 9606.ENSP00000498757	0.617		0.066	0.645	0.088
pp	9606.ENSP00000306245 (pp) 9606.ENSP00000315299	0.611		0.098	0.634
pp	9606.ENSP00000306245 (pp) 9606.ENSP00000381333	0.608			0.607
pp	9606.ENSP00000250003 (pp) 9606.ENSP00000327758	0.607			0.65	0.148
pp	9606.ENSP00000301258 (pp) 9606.ENSP00000477648	0.605			0.61	0.055
pp	9606.ENSP00000327758 (pp) 9606.ENSP00000495986	0.599		0.075	0.626	0.075
pp	9606.ENSP00000352163 (pp) 9606.ENSP00000455811	0.593			0.593
pp	9606.ENSP00000250003 (pp) 9606.ENSP00000380432	0.593			0.631	0.132
pp	9606.ENSP00000304502 (pp) 9606.ENSP00000359215	0.59			0.59	0.043
pp	9606.ENSP00000319846 (pp) 9606.ENSP00000477648	0.58			0.58
pp	9606.ENSP00000261799 (pp) 9606.ENSP00000306245	0.576			0.583	0.059
pp	9606.ENSP00000380432 (pp) 9606.ENSP00000388825	0.576			0.577	0.044
pp	9606.ENSP00000241651 (pp) 9606.ENSP00000380432	0.571			0.654	0.227
pp	9606.ENSP00000365514 (pp) 9606.ENSP00000497217	0.563		0.096	0.597	0.062
pp	9606.ENSP00000241651 (pp) 9606.ENSP00000304502	0.563			0.586	0.093
pp	9606.ENSP00000370975 (pp) 9606.ENSP00000498757	0.563			0.587	0.095
pp	9606.ENSP00000263645 (pp) 9606.ENSP00000332293	0.561			0.561
pp	9606.ENSP00000296871 (pp) 9606.ENSP00000380432	0.557			0.578	0.088
pp	9606.ENSP00000332293 (pp) 9606.ENSP00000370408	0.557		0.055	0.59	0.1
pp	9606.ENSP00000360157 (pp) 9606.ENSP00000370408	0.551			0.554	0.048
pp	9606.ENSP00000241651 (pp) 9606.ENSP00000371336	0.55			0.658	0.271
pp	9606.ENSP00000342828 (pp) 9606.ENSP00000429553	0.532			0.54	0.058
pp	9606.ENSP00000306245 (pp) 9606.ENSP00000340943	0.529			0.528
pp	9606.ENSP00000380432 (pp) 9606.ENSP00000481841	0.529			0.528
pp	9606.ENSP00000332118 (pp) 9606.ENSP00000332293	0.527		0.046	0.537	0.058
pp	9606.ENSP00000250003 (pp) 9606.ENSP00000427514	0.527			0.529	0.045
pp	9606.ENSP00000332488 (pp) 9606.ENSP00000381333	0.525			0.628	0.244		0.048
pp	9606.ENSP00000290374 (pp) 9606.ENSP00000479745	0.525			0.525
pp	9606.ENSP00000239223 (pp) 9606.ENSP00000315299	0.524		0.095	0.551
pp	9606.ENSP00000296871 (pp) 9606.ENSP00000356308	0.523			0.523	0.042
pp	9606.ENSP00000262426 (pp) 9606.ENSP00000327758	0.52		0.071	0.536	0.045
pp	9606.ENSP00000262426 (pp) 9606.ENSP00000495986	0.519		0.045	0.527	0.054
pp	9606.ENSP00000261799 (pp) 9606.ENSP00000296871	0.519	0.65		0.824
pp	9606.ENSP00000325526 (pp) 9606.ENSP00000327758	0.519			0.544	0.092
pp	9606.ENSP00000278947 (pp) 9606.ENSP00000322460	0.519	0.72		0.878	0.169
pp	9606.ENSP00000239223 (pp) 9606.ENSP00000327758	0.517		0.051	0.529	0.055
pp	9606.ENSP00000250003 (pp) 9606.ENSP00000304502	0.516			0.551	0.111
pp	9606.ENSP00000306245 (pp) 9606.ENSP00000445626	0.513		0.066	0.59	0.172
pp	9606.ENSP00000301258 (pp) 9606.ENSP00000352163	0.511			0.511
pp	9606.ENSP00000172229 (pp) 9606.ENSP00000261799	0.507			0.52	0.067
pp	9606.ENSP00000455811 (pp) 9606.ENSP00000477648	0.507			0.507
pp	9606.ENSP00000326272 (pp) 9606.ENSP00000383909	0.507		0.045	0.509	0.042
pp	9606.ENSP00000358301 (pp) 9606.ENSP00000380432	0.5			0.508	0.057
pp	9606.ENSP00000250003 (pp) 9606.ENSP00000359212	0.498			0.576	0.191
pp	9606.ENSP00000240328 (pp) 9606.ENSP00000495986	0.495			0.529	0.107
pp	9606.ENSP00000262426 (pp) 9606.ENSP00000370421	0.494		0.075	0.512
pp	9606.ENSP00000241651 (pp) 9606.ENSP00000306245	0.494			0.493
pp	9606.ENSP00000370571 (pp) 9606.ENSP00000381333	0.49			0.505	0.071
pp	9606.ENSP00000262426 (pp) 9606.ENSP00000371875	0.49		0.071	0.543	0.114
pp	9606.ENSP00000263645 (pp) 9606.ENSP00000481841	0.488			0.488
pp	9606.ENSP00000241651 (pp) 9606.ENSP00000370975	0.487			0.563	0.183
pp	9606.ENSP00000296233 (pp) 9606.ENSP00000427514	0.479		0.091	0.506
pp	9606.ENSP00000304502 (pp) 9606.ENSP00000325526	0.478			0.505	0.091
pp	9606.ENSP00000315299 (pp) 9606.ENSP00000438388	0.478			0.478
pp	9606.ENSP00000380432 (pp) 9606.ENSP00000445002	0.478			0.481	0.048
pp	9606.ENSP00000296233 (pp) 9606.ENSP00000306245	0.475		0.095	0.504
pp	9606.ENSP00000319118 (pp) 9606.ENSP00000378418	0.474		0.057	0.482
pp	9606.ENSP00000427514 (pp) 9606.ENSP00000494686	0.471			0.478	0.055
pp	9606.ENSP00000262426 (pp) 9606.ENSP00000306245	0.47		0.088	0.5	0.049
pp	9606.ENSP00000250003 (pp) 9606.ENSP00000371336	0.468			0.566	0.219
pp	9606.ENSP00000326272 (pp) 9606.ENSP00000332118	0.467		0.094	0.496
pp	9606.ENSP00000494686 (pp) 9606.ENSP00000497759	0.464			0.495	0.097
pp	9606.ENSP00000250003 (pp) 9606.ENSP00000355645	0.459			0.477	0.074
pp	9606.ENSP00000347717 (pp) 9606.ENSP00000350425	0.457			0.457
pp	9606.ENSP00000365514 (pp) 9606.ENSP00000479745	0.455		0.045	0.457
pp	9606.ENSP00000302051 (pp) 9606.ENSP00000498757	0.455			0.458	0.047
pp	9606.ENSP00000241651 (pp) 9606.ENSP00000498757	0.454			0.604	0.304
pp	9606.ENSP00000306245 (pp) 9606.ENSP00000365514	0.451		0.066	0.464
pp	9606.ENSP00000296870 (pp) 9606.ENSP00000427514	0.447			0.447
pp	9606.ENSP00000360157 (pp) 9606.ENSP00000497759	0.444			0.537	0.202
pp	9606.ENSP00000261799 (pp) 9606.ENSP00000332118	0.439		0.074	0.476	0.073
pp	9606.ENSP00000371336 (pp) 9606.ENSP00000371394	0.437			0.55	0.163		0.123
pp	9606.ENSP00000326272 (pp) 9606.ENSP00000360157	0.435		0.103	0.483	0.064
pp	9606.ENSP00000296870 (pp) 9606.ENSP00000306245	0.433			0.457	0.083
pp	9606.ENSP00000364257 (pp) 9606.ENSP00000380442	0.433			0.434	0.044
pp	9606.ENSP00000172229 (pp) 9606.ENSP00000481841	0.432			0.432
pp	9606.ENSP00000290472 (pp) 9606.ENSP00000364257	0.432			0.432	0.042
pp	9606.ENSP00000240100 (pp) 9606.ENSP00000306245	0.432		0.13	0.534	0.133
pp	9606.ENSP00000259396 (pp) 9606.ENSP00000350425	0.43			0.448	0.072
pp	9606.ENSP00000327758 (pp) 9606.ENSP00000380432	0.429			0.441	0.063
pp	9606.ENSP00000479745 (pp) 9606.ENSP00000498757	0.427			0.426			0.018
pp	9606.ENSP00000306245 (pp) 9606.ENSP00000370421	0.426		0.045	0.434	0.052
pp	9606.ENSP00000302051 (pp) 9606.ENSP00000371336	0.423			0.423
pp	9606.ENSP00000359215 (pp) 9606.ENSP00000494686	0.422			0.422
pp	9606.ENSP00000296233 (pp) 9606.ENSP00000380432	0.422			0.422
pp	9606.ENSP00000315299 (pp) 9606.ENSP00000370571	0.42			0.425	0.05
pp	9606.ENSP00000332488 (pp) 9606.ENSP00000361400	0.419			0.418
pp	9606.ENSP00000296871 (pp) 9606.ENSP00000481841	0.418			0.418
pp	9606.ENSP00000296871 (pp) 9606.ENSP00000366024	0.418			0.419	0.043
pp	9606.ENSP00000295727 (pp) 9606.ENSP00000496339	0.418			0.418
pp	9606.ENSP00000296871 (pp) 9606.ENSP00000427514	0.417			0.416
pp	9606.ENSP00000172229 (pp) 9606.ENSP00000380432	0.416	0.65		0.786
pp	9606.ENSP00000261799 (pp) 9606.ENSP00000481841	0.416			0.443	0.086
pp	9606.ENSP00000302051 (pp) 9606.ENSP00000370975	0.414			0.415	0.044
pp	9606.ENSP00000363436 (pp) 9606.ENSP00000477648	0.413			0.42	0.054
pp	9606.ENSP00000302814 (pp) 9606.ENSP00000370571	0.411			0.42	0.056
pp	9606.ENSP00000355645 (pp) 9606.ENSP00000498757	0.41			0.42	0.058
pp	9606.ENSP00000322730 (pp) 9606.ENSP00000457205	0.41			0.41
pp	9606.ENSP00000304331 (pp) 9606.ENSP00000378418	0.409		0.057	0.419
pp	9606.ENSP00000250003 (pp) 9606.ENSP00000370975	0.409			0.484	0.164
pp	9606.ENSP00000263645 (pp) 9606.ENSP00000366024	0.406			0.41	0.049
pp	9606.ENSP00000371875 (pp) 9606.ENSP00000429553	0.405			0.415	0.058
pp	9606.ENSP00000013222 (pp) 9606.ENSP00000363436	0.404			0.41	0.051
pp	9606.ENSP00000370975 (pp) 9606.ENSP00000494686	0.404			0.429	0.083
pp	9606.ENSP00000241651 (pp) 9606.ENSP00000427514	0.403			0.402
pp	9606.ENSP00000236671 (pp) 9606.ENSP00000380432	0.403	0.75		0.846	0.057
pp	9606.ENSP00000303148 (pp) 9606.ENSP00000356198	0.4			0.4	0.042
pp	9606.ENSP00000358301 (pp) 9606.ENSP00000381333	0.4			0.404	0.048
pp	9606.ENSP00000350425 (pp) 9606.ENSP00000380432	0.352	0.4		0.612	0.083
pp	9606.ENSP00000261799 (pp) 9606.ENSP00000296870	0.348	0.65		0.766	0.059
pp	9606.ENSP00000357980 (pp) 9606.ENSP00000416330	0.302		0.292	0.56	0.183
pp	9606.ENSP00000241651 (pp) 9606.ENSP00000250003	0.273	0.5		0.821	0.519	0.099
pp	9606.ENSP00000380432 (pp) 9606.ENSP00000416330	0.232	0.4		0.53	0.062
pp	9606.ENSP00000262138 (pp) 9606.ENSP00000355192	0.222	0.9		0.918	0.042
pp	9606.ENSP00000350425 (pp) 9606.ENSP00000416330	0.216	0.4		0.509
pp	9606.ENSP00000259818 (pp) 9606.ENSP00000438388	0.21		0.9	0.939	0.29
pp	9606.ENSP00000363229 (pp) 9606.ENSP00000496339	0.139	0.9		0.913		0.074
pp	9606.ENSP00000295453 (pp) 9606.ENSP00000301258	0.136	0.4	0.045	0.473	0.062
pp	9606.ENSP00000374566 (pp) 9606.ENSP00000438388	0.135	0.54		0.586	0.045
pp	9606.ENSP00000278947 (pp) 9606.ENSP00000355192	0.134		0.415	0.489	0.074
pp	9606.ENSP00000290472 (pp) 9606.ENSP00000380442	0.126	0.4		0.494	0.065	0.09
pp	9606.ENSP00000295453 (pp) 9606.ENSP00000352163	0.11	0.4	0.045	0.445
pp	9606.ENSP00000295463 (pp) 9606.ENSP00000352163	0.11	0.4	0.045	0.445
pp	9606.ENSP00000295463 (pp) 9606.ENSP00000301258	0.11	0.4	0.045	0.453	0.055
pp	9606.ENSP00000295453 (pp) 9606.ENSP00000302620	0.107	0.581		0.615	0.055
pp	9606.ENSP00000295463 (pp) 9606.ENSP00000302620	0.107	0.581		0.637	0.109
pp	9606.ENSP00000166244 (pp) 9606.ENSP00000332118	0.082	0.5	0.097	0.562		0.068
pp	9606.ENSP00000340943 (pp) 9606.ENSP00000381333	0.072	0.9		0.912	0.131	0.046
pp	9606.ENSP00000380432 (pp) 9606.ENSP00000380440	0.07		0.9	0.916	0.177
pp	9606.ENSP00000319846 (pp) 9606.ENSP00000498757	0.057	0.65		0.655
pp	9606.ENSP00000295453 (pp) 9606.ENSP00000295463	0.056	0.4	0.565	0.773	0.181	0.049
pp	9606.ENSP00000289228 (pp) 9606.ENSP00000355645	0.043	0.54	0.297	0.668		0.055
pp	9606.ENSP00000319846 (pp) 9606.ENSP00000479586			0.8	0.8
pp	9606.ENSP00000295453 (pp) 9606.ENSP00000301263		0.4		0.414	0.064
pp	9606.ENSP00000371595 (pp) 9606.ENSP00000381541		0.4		0.4
pp	9606.ENSP00000295463 (pp) 9606.ENSP00000301263		0.4		0.405	0.049
pp	9606.ENSP00000360157 (pp) 9606.ENSP00000365514	0.389		0.096	0.451	0.086
pp	9606.ENSP00000326272 (pp) 9606.ENSP00000497759	0.352		0.103	0.563	0.31
pp	9606.ENSP00000232424 (pp) 9606.ENSP00000332293	0.339		0.189	0.461	0.076
pp	9606.ENSP00000349022 (pp) 9606.ENSP00000445626	0.323	0.098	0.05	0.679	0.512
pp	9606.ENSP00000301258 (pp) 9606.ENSP00000301263	0.397			0.497	0.201
pp	9606.ENSP00000355192 (pp) 9606.ENSP00000371336	0.397			0.537	0.265
pp	9606.ENSP00000301263 (pp) 9606.ENSP00000352163	0.385			0.404	0.072
pp	9606.ENSP00000232424 (pp) 9606.ENSP00000306245	0.377		0.054	0.454	0.149
pp	9606.ENSP00000301263 (pp) 9606.ENSP00000343129	0.372			0.565	0.336
pp	9606.ENSP00000327758 (pp) 9606.ENSP00000497759	0.36		0.071	0.405	0.08
pp	9606.ENSP00000305302 (pp) 9606.ENSP00000358820	0.348			0.406	0.126
pp	9606.ENSP00000303437 (pp) 9606.ENSP00000430945	0.348			0.406	0.126
pp	9606.ENSP00000240328 (pp) 9606.ENSP00000262426	0.333		0.045	0.444	0.199
pp	9606.ENSP00000272233 (pp) 9606.ENSP00000306245	0.33		0.071	0.513	0.282
pp	9606.ENSP00000355192 (pp) 9606.ENSP00000370975	0.322			0.44	0.208
pp	9606.ENSP00000295463 (pp) 9606.ENSP00000380432	0.278			0.413	0.221
pp	9606.ENSP00000255416 (pp) 9606.ENSP00000371336	0.247			0.434	0.28
pp	9606.ENSP00000223167 (pp) 9606.ENSP00000371336	0.244		0.189	0.422	0.135
pp	9606.ENSP00000239223 (pp) 9606.ENSP00000272233	0.226		0.099	0.474	0.307
pp	9606.ENSP00000302620 (pp) 9606.ENSP00000373073	0.21		0.045	0.432	0.308
pp	9606.ENSP00000302620 (pp) 9606.ENSP00000445002	0.096		0.051	0.85	0.84

## Sheet: RTXMMRtop200
@id	display name	node_degree	func1	func2	localisation	compartment::cytoskeleton	compartment::cytosol	compartment::endoplasmic reticulum	compartment::endosome	compartment::extracellular	compartment::golgi apparatus	compartment::lysosome	compartment::mitochondrion	compartment::nucleus	compartment::peroxisome	compartment::plasma membrane	name	stringdb::canonical name	stringdb::description
stringdb:9606.ENSP00000298492	ABRAXAS2	0	protease	deubiquitination	intracellular	3.48879	4.38927	0.652859	0.988605	1.15123		1.23094	1.06203	5	0.5625	1.61564	9606.ENSP00000298492	Q15018	BRISC complex subunit Abraxas 2; Component of the BRISC complex, a multiprotein complex that specifically cleaves 'Lys-63'-linked polyubiquitin, leaving the last ubiquitin chain attached to its substrates (PubMed:19214193, PubMed:20032457, PubMed:20656690, PubMed:24075985). May act as a central scaffold protein that assembles the various components of the BRISC complex and retains them in the cyt…
stringdb:9606.ENSP00000355777	ACBD3	0			mitochondria	1.56837	2.76008	1.95175	1.84214	1.27736	5	1.69332	3.77074	3.00081	1.2692	1.72162	9606.ENSP00000355777	Q9H3P7	Golgi resident protein GCP60, N-terminally processed; Involved in the maintenance of Golgi structure by interacting with giantin, affecting protein transport between the endoplasmic reticulum and Golgi . Involved in hormone-induced steroid biosynthesis in testicular Leydig cells (By similarity). Recruits PI4KB to the Golgi apparatus membrane; enhances the enzyme activity of PI4KB activity via its…
stringdb:9606.ENSP00000341785	ADIPOR1	1	receptor activity		plasma_membrane	1.89516	3.10953	2.37508	1.4352	2.55241	1.35374	1.70147	2.55418	3.3327	2.60118	5	9606.ENSP00000341785	Q96A54	Adiponectin receptor protein 1; Receptor for ADIPOQ, an essential hormone secreted by adipocytes that regulates glucose and lipid metabolism . Required for normal glucose and fat homeostasis and for maintaining a normal body weight. ADIPOQ-binding activates a signaling cascade that leads to increased AMPK activity, and ultimately to increased fatty acid oxidation, increased glucose uptake and dec…
stringdb:9606.ENSP00000364986	AGMAT	1			mitochondria	1.18112	2.2715	0.907535		1.39734	0.623222	0.825483	4.65081	1.27508	1.76032	1.24689	9606.ENSP00000364986	Q9BSE5	Agmatinase, mitochondrial; Agmatinase
stringdb:9606.ENSP00000319713	AGTRAP	1	receptor activity		plasma_membrane	1.0973	2.19417	3.45656	0.863101	1.29868	4.11777	1.05487	1.2679	2.48821	0.65185	4.3615	9606.ENSP00000319713	Q6RW13	Type-1 angiotensin II receptor-associated protein; Appears to be a negative regulator of type-1 angiotensin II receptor-mediated signaling by regulating receptor internalisation as well as mechanism of receptor desensitization such as phosphorylation. Induces also a decrease in cell proliferation and angiotensin II- stimulated transcriptional activity.
stringdb:9606.ENSP00000358880	AMIGO1	0	immunoglobulin		plasma_membrane	1.69773	1.55954	1.49188	0.680177	1.60483	1.14536	1.2533	1.64923	1.874	1.14396	4.65156	9606.ENSP00000358880	Q86WK6	Amphoterin-induced protein 1; Promotes growth and fasciculation of neurites from cultured hippocampal neurons. May be involved in fasciculation as well as myelination of developing neural axons. May have a role in regeneration as well as neural plasticity in the adult nervous system. May mediate homophilic as well as heterophilic cell-cell interaction and contribute to signal transduction through…
stringdb:9606.ENSP00000253799	AOC2	1			plasma_membrane	1.31061	1.55199	1.47581		2.17729	1.08104	1.52854	1.81784	1.48734	1.05504	3.70286	9606.ENSP00000253799	O75106	Retina-specific copper amine oxidase; Has a monoamine oxidase activity with substrate specificity for 2-phenylethylamine and tryptamine. May play a role in adipogenesis. May be a critical modulator of signal transmission in retina.
stringdb:9606.ENSP00000387020	ARHGEF33	0				0.89484	1.5							2.06428		0.614365	9606.ENSP00000387020	A8MVX0	Rho guanine nucleotide exchange factor 33; May act as a guanine-nucleotide releasing factor.
stringdb:9606.ENSP00000282026	ARL11	1			plasma_membrane	2.55929	2.80886	0.65625		1.1073	0.959354		1.3125	1.30831	0.65625	0.843012	9606.ENSP00000282026	Q969Q4	ADP-ribosylation factor-like protein 11; May play a role in apoptosis. May act as a tumor suppressor. ; Belongs to the small GTPase superfamily. Arf family.
stringdb:9606.ENSP00000358840	ATP5MD	1			mitochondria	1.0735	3.07334	1.04533		2.13596	0.551661	0.881497	4.41485	2.34572		1.13219	9606.ENSP00000358840	Q96IX5	ATP synthase membrane subunit DAPIT, mitochondrial; Mitochondrial membrane ATP synthase (F(1)F(0) ATP synthase or Complex V) produces ATP from ADP in the presence of a proton gradient across the membrane which is generated by electron transport complexes of the respiratory chain. F-type ATPases consist of two structural domains, F(1) - containing the extramembraneous catalytic core and F(0) - con…
stringdb:9606.ENSP00000292401	AZGP1	1		channel_Ig_nuclease	nuc_plmem_ext	1.79872	1.84442	1.52086	0.914789	5	0.831197	1.41478	1.89945	4.37858	1.51967	3.77609	9606.ENSP00000292401	P25311	Zinc-alpha-2-glycoprotein; Stimulates lipid degradation in adipocytes and causes the extensive fat losses associated with some advanced cancers. May bind polyunsaturated fatty acids; Belongs to the MHC class I family.
stringdb:9606.ENSP00000261714	BLMH	1	protease	immune system	nuc_cytos_ext	1.52274	4.79567	1.30181	1.05679	4.30003	0.675985	1.20315	1.233	4.66044	0.685298	1.5088	9606.ENSP00000261714	Q13867	Bleomycin hydrolase; The normal physiological role of BLM hydrolase is unknown, but it catalyzes the inactivation of the antitumor drug BLM (a glycopeptide) by hydrolyzing the carboxamide bond of its B- aminoalaninamide moiety thus protecting normal and malignant cells from BLM toxicity.
stringdb:9606.ENSP00000418983	BNIP5	0					1.48437						0.587005	2.48438		0.525212	9606.ENSP00000418983	P0C671	BCL2 interacting protein 5
stringdb:9606.ENSP00000498282	BSND	1	ion channels / transporters		plasma_membrane	0.972023	1.29301	1.65994	1.25614	3.01841	1.42674	1.48095	1.1244	1.20099		4.3876	9606.ENSP00000498282	Q8WZ55	Barttin; Functions as a beta-subunit for CLCNKA and CLCNKB chloride channels. In the kidney CLCNK/BSND heteromers mediate chloride reabsorption by facilitating its basolateral efflux. In the stria, CLCNK/BSND channels drive potassium secretion by recycling chloride for the basolateral SLC12A2 cotransporter.
stringdb:9606.ENSP00000394316	BZW1	0	RNA-related			1.18886	2.55788	1.3758	1.08973	1.15125	1.02894	0.848323	3.33849	1.72743		1.246	9606.ENSP00000394316	Q7L1Q6	Basic leucine zipper and W2 domain-containing protein 1; Enhances histone H4 gene transcription but does not seem to bind DNA directly.
stringdb:9606.ENSP00000269127	C17orf64	2					1.40625							2.89986			9606.ENSP00000269127	Q86WR6	Uncharacterized protein C17orf64; Chromosome 17 open reading frame 64
stringdb:9606.ENSP00000313967	C1QB	1			extracellular	1.85174	1.93698	1.48044	1.39107	5	0.855705	1.93599	2.09604	2.11688	1.21692	2.13731	9606.ENSP00000313967	P02746	Complement C1q subcomponent subunit B; C1q associates with the proenzymes C1r and C1s to yield C1, the first component of the serum complement system. The collagen-like regions of C1q interact with the Ca(2+)-dependent C1r(2)C1s(2) proenzyme complex, and efficient activation of C1 takes place on interaction of the globular heads of C1q with the Fc regions of IgG or IgM antibody present in immune …
stringdb:9606.ENSP00000369963	C20orf141	0															9606.ENSP00000369963	Q9NUB4	Uncharacterized protein C20orf141; Chromosome 20 open reading frame 141
stringdb:9606.ENSP00000386190	C2orf16	0			nuc_ext		0.533221			4.20511				4.5951			9606.ENSP00000386190	Q68DN1	Uncharacterized protein C2orf16; Chromosome 2 open reading frame 16
stringdb:9606.ENSP00000223642	C5	2	cytokine/hormon/growth factor	immune system_ig	plmem_ext	1.92844	2.22188	2.69985	1.51211	5	0.861713	1.65779	1.57417	1.98077	0.904236	5	9606.ENSP00000223642	P01031	Complement C5 alpha' chain; Activation of C5 by a C5 convertase initiates the spontaneous assembly of the late complement components, C5-C9, into the membrane attack complex. C5b has a transient binding site for C6. The C5b-C6 complex is the foundation upon which the lytic complex is assembled.
stringdb:9606.ENSP00000276704	C8orf76	0					1.07812			0.9375				1.6728			9606.ENSP00000276704	Q96K31	Uncharacterized protein C8orf76; Chromosome 8 open reading frame 76
stringdb:9606.ENSP00000288462	C9orf43	0					2.79771							2.57812			9606.ENSP00000288462	Q8TAL5	Uncharacterized protein C9orf43; Chromosome 9 open reading frame 43
stringdb:9606.ENSP00000357588	CALHM5	0	ion channels / transporters		plasma_membrane			0.529161		1.25587						2.68231	9606.ENSP00000357588	Q8N5C1	Calcium homeostasis modulator protein 5; Pore-forming subunit of a voltage-gated ion channel. ; Belongs to the CALHM family.
stringdb:9606.ENSP00000401277	CBLL1	0	ub-ligase		intracellular	1.78448	4.30189	1.11428	1.38641	1.54842	0.945311	1.83647	1.40152	4.88534		1.72352	9606.ENSP00000401277	Q75N03	E3 ubiquitin-protein ligase Hakai; E3 ubiquitin-protein ligase that mediates ubiquitination of several tyrosine-phosphorylated Src substrates, including CDH1, CTTN and DOK1 (By similarity). Targets CDH1 for endocytosis and degradation (By similarity). Associated component of the WMM complex, a complex that mediates N6-methyladenosine (m6A) methylation of RNAs, a modification that plays a role in …
stringdb:9606.ENSP00000309836	CCDC13	0			intracellular	4.20601	4							4.51274			9606.ENSP00000309836	Q8IYE1	Coiled-coil domain-containing protein 13; Required for primary cilia formation and promotes the localization of the ciliopathy protein BBS4 to both centriolar satellites and cilia.
stringdb:9606.ENSP00000373304	CCDC174	1			nucleus		0.65625							5			9606.ENSP00000373304	Q6PII3	Coiled-coil domain-containing protein 174; Probably involved in neuronal development.
stringdb:9606.ENSP00000299415	CCDC182	0					2.48438				1.94311			1.80748			9606.ENSP00000299415	A6NF36	Coiled-coil domain containing 182
stringdb:9606.ENSP00000332659	CCR4	0	GPCR		plasma_membrane	1.27509	1.34876	0.777038	0.82341	1.91682	0.752554	1.10274	1.21741	1.77059		5	9606.ENSP00000332659	P51679	C-C chemokine receptor type 4; High affinity receptor for the C-C type chemokines CCL17/TARC, CCL22/MDC and CKLF isoform 1/CKLF1. The activity of this receptor is mediated by G(i) proteins which activate a phosphatidylinositol-calcium second messenger system. Can function as a chemoattractant homing receptor on circulating memory lymphocytes and as a coreceptor for some primary HIV-2 isolates. In…
stringdb:9606.ENSP00000489959	CDCP2	0			extracellular					3.9			0.511776			2.23269	9606.ENSP00000489959	Q5VXM1	CUB domain containing protein 2
stringdb:9606.ENSP00000352639	CELA2A	0	protease		cytos_ext	0.984752	4.17806	0.831996		5		0.524809	1.24205	1.09806		1.15875	9606.ENSP00000352639	P08217	Chymotrypsin-like elastase family member 2A; Acts upon elastin.
stringdb:9606.ENSP00000365075	CELA2B	2	protease		extracellular	0.675591	0.566135			5		0.28125	0.375	0.669075		0.606426	9606.ENSP00000365075	P08218	Chymotrypsin-like elastase family member 2B; Acts upon elastin; Belongs to the peptidase S1 family. Elastase subfamily.
stringdb:9606.ENSP00000255409	CHI3L1	0	extracellular matrix	immune system	ER_Golgi_ex	2.56192	2.22816	4.35178	1.60472	5	1.44122	2.06916	2.20743	2.45221	1.32739	2.25302	9606.ENSP00000255409	P36222	Chitinase-3-like protein 1; Carbohydrate-binding lectin with a preference for chitin. Has no chitinase activity. May play a role in tissue remodeling and in the capacity of cells to respond to and cope with changes in their environment. Plays a role in T-helper cell type 2 (Th2) inflammatory response and IL-13-induced inflammation, regulating allergen sensitization, inflammatory cell apoptosis, d…
stringdb:9606.ENSP00000261883	CILP	0	immunoglobulin		extracellular	1.64804	1.05669	1.08713		4.45309	0.783344	0.608349	1.371	1.57069		1.54822	9606.ENSP00000261883	O75339	Cartilage intermediate layer protein 1 C1; Probably plays a role in cartilage scaffolding. May act by antagonizing TGF-beta1 (TGFB1) and IGF1 functions. Has the ability to suppress IGF1-induced proliferation and sulfated proteoglycan synthesis, and inhibits ligand-induced IGF1R autophosphorylation. May inhibit TGFB1-mediated induction of cartilage matrix genes via its interaction with TGFB1. Over…
stringdb:9606.ENSP00000234488	CLCN6	2	ion channels / transporters		endo_lysosome	1.10457	2.62627	1.21112	4.40152	1.41104	1.18797	4.39598	1.21843	1.17678		4.15392	9606.ENSP00000234488	Q99429	Chloride transport protein 6; Chloride transport protein, initially identified as voltage- gated chloride channel. The presence of the conserved gating glutamate residues suggests that is functions as antiporter; Belongs to the chloride channel (TC 2.A.49) family. ClC- 6/CLCN6 subfamily.
stringdb:9606.ENSP00000369889	COL2A1	1	extracellular matrix	immune system	ER_Golgi_ex	2.42021	2.75706	4.40475	1.37111	4.63288	1.42113	2.04854	2.3253	3.41075	1.61268	2.16915	9606.ENSP00000369889	Q9UE38	Collagen alpha-1(II) chain; Type II collagen is specific for cartilaginous tissues. It is essential for the normal embryonic development of the skeleton, for linear growth and for the ability of cartilage to resist compressive forces.
stringdb:9606.ENSP00000359446	CPN1	1	protease	immune system	extracellular	1.55819	1.76662	1.95152	1.08044	5	0.802216	1.22063	1.42484	2.72046		1.97595	9606.ENSP00000359446	P15169	Carboxypeptidase N catalytic chain; Protects the body from potent vasoactive and inflammatory peptides containing C-terminal Arg or Lys (such as kinins or anaphylatoxins) which are released into the circulation.
stringdb:9606.ENSP00000309524	CSHL1	0	cytokine/hormon/growth factor		extracellular	0.974713	1.12141	0.653386	0.751307	4.37685	0.6299	0.790193	0.960728	1.30219		1.27347	9606.ENSP00000309524	Q14406	Chorionic somatomammotropin hormone-like 1; May be a novel gestational hormone required to compensate for absence of other members of the GH/CS cluster during gestation.
stringdb:9606.ENSP00000355013	CTR9	3			chromatin	1.22113	2.09001	0.754545		0.720485			0.941899	5		0.851051	9606.ENSP00000355013	Q6PD62	RNA polymerase-associated protein CTR9 homolog; Component of the PAF1 complex (PAF1C) which has multiple functions during transcription by RNA polymerase II and is implicated in regulation of development and maintenance of embryonic stem cell pluripotency. PAF1C associates with RNA polymerase II through interaction with POLR2A CTD non-phosphorylated and 'Ser-2'- and 'Ser- 5'-phosphorylated forms …
stringdb:9606.ENSP00000357981	CTSS	1	protease	immune system	endo_lysosome_ext	2.67917	3.00141	2.71649	4.65407	5	2.48859	5	2.79598	2.85534	1.78434	2.97083	9606.ENSP00000357981	P25774	Cathepsin S; Thiol protease. Key protease responsible for the removal of the invariant chain from MHC class II molecules. The bond-specificity of this proteinase is in part similar to the specificities of cathepsin L.
stringdb:9606.ENSP00000356218	CYB5R1	0			ER_Golgi_ex_memb_mito	1.1589	4.61252	4.53654	0.913628	4.54674	0.888227	1.22628	4.62341	2.5602	1.72285	4.36287	9606.ENSP00000356218	Q9UHQ9	NADH-cytochrome b5 reductase 1; NADH-cytochrome b5 reductases are involved in desaturation and elongation of fatty acids, cholesterol biosynthesis, drug metabolism, and, in erythrocyte, methemoglobin reduction. ; Belongs to the flavoprotein pyridine nucleotide cytochrome reductase family.
stringdb:9606.ENSP00000358903	CYP17A1	2			ER_Golgi_memb	2.17459	2.10461	4.65271	1.21646	2.88954	1.56384	1.55944	2.66717	2.74222	1.79549	2.57136	9606.ENSP00000358903	P05093	Steroid 17-alpha-hydroxylase/17,20 lyase; A cytochrome P450 monooxygenase involved in corticoid and androgen biosynthesis (PubMed:9452426, PubMed:27339894, PubMed:22266943, PubMed:25301938). Catalyzes 17-alpha hydroxylation of C21 steroids, which is common for both pathways. A second oxidative step, required only for androgen synthesis, involves an acyl-carbon cleavage. The 17-alpha hydroxy inter…
stringdb:9606.ENSP00000258415	CYP27A1	0			mitochondria	2.12303	3.01472	2.26702	1.76686	2.58729	1.61861	1.97248	4.79392	2.68706	2.9827	2.45355	9606.ENSP00000258415	Q02318	Sterol 26-hydroxylase, mitochondrial; Cytochrome P450 monooxygenase that catalyzes regio- and stereospecific hydroxylation of cholesterol and its derivatives. Hydroxylates (with R stereochemistry) the terminal methyl group of cholesterol side-chain in a three step reaction to yield at first a C26 alcohol, then a C26 aldehyde and finally a C26 acid (PubMed:9660774, PubMed:12077124, PubMed:21411718…
stringdb:9606.ENSP00000498939	CYP3A4	1			ER_Golgi	2.49062	2.84621	4.66676	1.78475	2.98122	1.63181	2.15727	2.74771	3.06689	2.29237	3.21972	9606.ENSP00000498939	P08684	Cytochrome P450 3A4; A cytochrome P450 monooxygenase involved in the metabolism of sterols, steroid hormones, retinoids and fatty acids (PubMed:10681376, PubMed:11093772, PubMed:11555828, PubMed:14559847, PubMed:12865317, PubMed:15373842, PubMed:15764715, PubMed:20702771, PubMed:19965576, PubMed:21490593, PubMed:21576599). Mechanistically, uses molecular oxygen inserting one oxygen atom into a su…
stringdb:9606.ENSP00000341351	DCAF5	1			nucleus	0.643708	1.39818						3.47111	4.407		0.510452	9606.ENSP00000341351	Q96JK2	DDB1- and CUL4-associated factor 5; May function as a substrate receptor for CUL4-DDB1 E3 ubiquitin-protein ligase complex.
stringdb:9606.ENSP00000483236	DCAF7	1	chaperone		intracellular	1.42855	4.65393	0.822801	0.645427	1.48126	1.50485	0.857805	1.71082	5		1.77662	9606.ENSP00000483236	P61962	DDB1- and CUL4-associated factor 7; Involved in craniofacial development. Acts upstream of the EDN1 pathway and is required for formation of the upper jaw equivalent, the palatoquadrate. The activity required for EDN1 pathway function differs between the first and second arches (By similarity). Associates with DIAPH1 and controls GLI1 transcriptional activity. Could be involved in normal and dise…
stringdb:9606.ENSP00000417748	DDI2	1	protease		intracellular	2.28518	4.82327	1.85487		0.91991	0.941379	0.777561	1.03659	4.62523	0.1875	0.742993	9606.ENSP00000417748	Q5TDH0	Protein DDI1 homolog 2; Aspartic protease that mediates the cleavage of NFE2L1/NRF1 at 'Leu-104', thereby promoting release of NFE2L1/NRF1 from the endoplasmic reticulum membrane . Ubiquitination of NFE2L1/NRF1 is a prerequisite for cleavage, suggesting that DDI2 specifically recognizes and binds ubiquitinated NFE2L1/NRF1 . Seems to act as a proteasomal shuttle which links the proteasome and repl…
stringdb:9606.ENSP00000353104	DHDDS	0			ER_Golgi	0.951931	2.73364	4.34056	0.805423	1.05857	1.19285	1.19853	1.47976	2.35936		2.51254	9606.ENSP00000353104	Q9BTG5	Dehydrodolichyl diphosphate synthase complex subunit DHDDS; With NUS1, forms the dehydrodolichyl diphosphate synthase (DDS) complex, an essential component of the dolichol monophosphate (Dol-P) biosynthetic machinery. Both subunits contribute to enzymatic activity, i.e. condensation of multiple copies of isopentenyl pyrophosphate (IPP) to farnesyl pyrophosphate (FPP) to produce dehydrodolichyl di…
stringdb:9606.ENSP00000220812	DKK4	1			extracellular	1.94518	1.79594	1.57526	1.21807	5	1.08224	1.26792	1.49928	2.42746	0.996783	2.08165	9606.ENSP00000220812	Q9UBT3	Dickkopf-related protein 4 short form; Antagonizes canonical Wnt signaling by inhibiting LRP5/6 interaction with Wnt and by forming a ternary complex with the transmembrane protein KREMEN that promotes internalization of LRP5/6. DKKs play an important role in vertebrate development, where they locally inhibit Wnt regulated processes such as antero-posterior axial patterning, limb development, som…
stringdb:9606.ENSP00000308597	DLEC1	0	immunoglobulin		plmem_cytos	1.30956	4.55506	0.812		1.06779	0.607214		1.35802	2.56956		1.2741	9606.ENSP00000308597	Q9Y238	Deleted in lung and esophageal cancer protein 1; May act as a tumor suppressor by inhibiting cell proliferation.
stringdb:9606.ENSP00000378324	DNAJA4	1	chaperone			1.29242	5	1.5314	0.66791	1.11077	0.905168	1.04005	1.46165	1.81805		1.19287	9606.ENSP00000378324	Q8WW22	DnaJ heat shock protein family member A4
stringdb:9606.ENSP00000365007	DNAJC16	2	chaperone				0.837381	5		1.36201	0.596224	0.683917	1.24559	1.00744	0.28125	0.28125	9606.ENSP00000365007	Q9Y2G8	DnaJ heat shock protein family member C16
stringdb:9606.ENSP00000378053	DNASE1L3	0	nuclease		ER_Golgi_nuc_ext	1.20367	1.83365	5	1.61868	4.29127	1.13335	1.55363	1.90054	5	0.598249	2.4226	9606.ENSP00000378053	Q13609	Deoxyribonuclease gamma; Has DNA hydrolytic activity. Is capable of both single- and double-stranded DNA cleavage, producing DNA fragments with 3'-OH ends (By similarity). Can cleave chromatin to nucleosomal units and cleaves nucleosomal and liposome-coated DNA (PubMed:9070308, PubMed:9714828, PubMed:14646506, PubMed:10807908, PubMed:27293190). Acts in internucleosomal DNA fragmentation (INDF) du…
stringdb:9606.ENSP00000431076	DNPEP	0	protease		nuc_cytos_ext	0.95037	4.66057	1.04885	0.555287	4.25453	0.590768	0.944779	1.28586	4.69213	0.620027	1.04945	9606.ENSP00000431076	Q9ULA0	Aspartyl aminopeptidase; Aminopeptidase with specificity towards an acidic amino acid at the N-terminus. Likely to play an important role in intracellular protein and peptide metabolism.
stringdb:9606.ENSP00000288710	DRC1	0			cytos_plmem_cytosk	4.33947	2.84375			0.644599				1.68465			9606.ENSP00000288710	Q96MC2	Dynein regulatory complex protein 1; Component of the nexin-dynein regulatory complex (N-DRC) a key regulator of ciliary/flagellar motility which maintains the alignment and integrity of the distal axoneme and regulates microtubule sliding in motile axonemes (By similarity). Plays a critical role in the assembly of N-DRC and also stabilizes the assembly of multiple inner dynein arms and radial sp…
stringdb:9606.ENSP00000266126	EIF2B2	1	translation		cytosol	1.55479	4.68047	1.59864	0.67102	1.00397		1.03648	1.41329	3.40922	0.859611	2.64129	9606.ENSP00000266126	P49770	Translation initiation factor eIF-2B subunit beta; Catalyzes the exchange of eukaryotic initiation factor 2- bound GDP for GTP; Belongs to the eIF-2B alpha/beta/delta subunits family.
stringdb:9606.ENSP00000497641	EIF4A3	10	translation_splicing	immune system	nuc_cytos_plmem	2.05154	4.6615	1.70214	1.32815	1.77934	1.09942	1.35711	2.16601	5	0.906147	1.60173	9606.ENSP00000497641	P38919	Eukaryotic initiation factor 4A-III, N-terminally processed; ATP-dependent RNA helicase . Involved in pre-mRNA splicing as component of the spliceosome (PubMed:11991638, PubMed:22961380, PubMed:28502770, PubMed:28076346, PubMed:29301961). Core component of the splicing-dependent multiprotein exon junction complex (EJC) deposited at splice junctions on mRNAs (PubMed:16209946, PubMed:16170325, PubM…
stringdb:9606.ENSP00000433664	EIF4G2	2	translation	immune system	cytosol	1.5945	4.80801	1.57182	0.991394	1.62816	0.912546	1.34037	2.51903	2.8667		1.4011	9606.ENSP00000433664	Q8NI71	Eukaryotic translation initiation factor 4 gamma 2; Appears to play a role in the switch from cap-dependent to IRES-mediated translation during mitosis, apoptosis and viral infection. Cleaved by some caspases and viral proteases.
stringdb:9606.ENSP00000430706	EIF5AL1	2	translation		ER_Golgi_nuc	1.50144	1.3179	3.42865		1.185	0.775495	0.704939	1.40268	3.64159		0.954637	9606.ENSP00000430706	Q6IS14	Eukaryotic translation initiation factor 5A-1-like; mRNA-binding protein involved in translation elongation. Has an important function at the level of mRNA turnover, probably acting downstream of decapping. Involved in actin dynamics and cell cycle progression, mRNA decay and probably in a pathway involved in stress response and maintenance of cell wall integrity. Functions as a regulator of apop…
stringdb:9606.ENSP00000376952	EME1	1	nuclease		chromatin	1.61197	2.9906	0.871428		0.874888			1.28049	4.69934		1.07936	9606.ENSP00000376952	Q96AY2	Crossover junction endonuclease EME1; Interacts with MUS81 to form a DNA structure-specific endonuclease with substrate preference for branched DNA structures with a 5'-end at the branch nick. Typical substrates include 3'-flap structures, replication forks and nicked Holliday junctions. May be required in mitosis for the processing of stalled or collapsed replication forks. ECO:0000269|PubMed:12…
stringdb:9606.ENSP00000478882	ENSP00000478882	0															9606.ENSP00000478882
stringdb:9606.ENSP00000496982	ENSP00000496982	0			intracellular	4	4						3	4			9606.ENSP00000496982	A0A3B3IRZ5	Uncharacterized protein
stringdb:9606.ENSP00000410964	ERLIN1	0			ER_Golgi	1.23334	1.51437	5	1.19741	2.50371	1.64514	1.34143	1.82385	1.32722	1.10516	1.55982	9606.ENSP00000410964	O75477	Erlin-1; Component of the ERLIN1/ERLIN2 complex which mediates the endoplasmic reticulum-associated degradation (ERAD) of inositol 1,4,5- trisphosphate receptors (IP3Rs). Involved in regulation of cellular cholesterol homeostasis by regulation the SREBP signaling pathway. Binds cholesterol and may promote ER retention of the SCAP-SREBF complex ; Belongs to the band 7/mec-2 family.
stringdb:9606.ENSP00000419945	ERVW-1	0			plasma_membrane	2.83604	2.85975	2.942	3.02284	3.23385	2.63488	2.72735	2.6074	3.06682	1.70075	4.68917	9606.ENSP00000419945	Q9UQF0	Transmembrane protein; This endogenous retroviral envelope protein has retained its original fusogenic properties and participates in trophoblast fusion and the formation of a syncytium during placenta morphogenesis. May induce fusion through binding of SLC1A4 and SLC1A5 (PubMed:10708449, PubMed:12050356, PubMed:23492904).
stringdb:9606.ENSP00000374218	ESYT3	0			ER_Golgi_plmem	1.02719	2.5202	5	0.877811	1.09388	1.41707	0.839202	1.5564	2.04825	0.976513	5	9606.ENSP00000374218	A0FGR9	Extended synaptotagmin-3; Binds glycerophospholipids in a barrel-like domain and may play a role in cellular lipid transport (By similarity). Tethers the endoplasmic reticulum to the cell membrane and promotes the formation of appositions between the endoplasmic reticulum and the cell membrane.
stringdb:9606.ENSP00000357175	ETV3	0	TF		chromatin	0.979753	0.756395	0.560665	0.662097	1.30378		0.538528	1.04685	4.8216		1.00678	9606.ENSP00000357175	P41162	ETS translocation variant 3; Transcriptional repressor that contribute to growth arrest during terminal macrophage differentiation by repressing target genes involved in Ras-dependent proliferation. Represses MMP1 promoter activity.
stringdb:9606.ENSP00000363398	EXTL1	0			ER_Golgi	0.974066	0.753058	4.32957		1.77932	4.01478	1.775	0.708333	1.0985	0.539374	1.32268	9606.ENSP00000363398	Q92935	Exostosin-like 1; Probable glycosyltransferase; Belongs to the glycosyltransferase 47 family.
stringdb:9606.ENSP00000197268	FAM234B	0			ER_Golgi_cytosk	3		1.95606			3.41293			0.504595		3.20645	9606.ENSP00000197268	A2RU67	Protein FAM234B; Family with sequence similarity 234 member B
stringdb:9606.ENSP00000326652	FAM71F1	1			ER_Golgi		1.96011				4		1.03125	1.3125			9606.ENSP00000326652	Q96KD3	Protein FAM71F1; Family with sequence similarity 71 member F1
stringdb:9606.ENSP00000477141	FRRS1L	2			plasma_membrane	1.09879	1.14966	1.17962		1.02137	1.0432	0.554717	1.8678	1.2921		4.21192	9606.ENSP00000477141	Q9P0K9	DOMON domain-containing protein FRRS1L; Important modulator of glutamate signaling pathway.
stringdb:9606.ENSP00000240093	FZD3	1	GPCR		plasma_membrane	2.1252	1.65382	1.32428	1.33423	2.00627	1.04559	1.08358	1.49684	3.171	0.749018	4.76226	9606.ENSP00000240093	Q9NPG1	Frizzled-3; Receptor for Wnt proteins. Most of frizzled receptors are coupled to the beta-catenin canonical signaling pathway, which leads to the activation of disheveled proteins, inhibition of GSK-3 kinase, nuclear accumulation of beta-catenin and activation of Wnt target genes. A second signaling pathway involving PKC and calcium fluxes has been seen for some family members, but it is not yet …
stringdb:9606.ENSP00000364512	G6PC2	0			ER_Golgi	1.84125	2.68362	4.51343	1.38407	2.50156	1.70622	2.00027	2.69369	2.63223	2.48577	3.97934	9606.ENSP00000364512	Q9NQR9	Glucose-6-phosphatase 2; May hydrolyze glucose-6-phosphate to glucose in the endoplasmic reticulum. May be responsible for glucose production through glycogenolysis and gluconeogenesis (By similarity).
stringdb:9606.ENSP00000320815	GDPD4	0					0.892347			1.17454	1.05328			0.75793		3.55241	9606.ENSP00000320815	Q6W3E5	Glycerophosphodiester phosphodiesterase domain containing 4; Belongs to the glycerophosphoryl diester phosphodiesterase family.
stringdb:9606.ENSP00000371420	GPNMB	0	immunoglobulin		endo_plmem	2.14307	2.31188	1.61177	3.73845	2.62636	1.2434	2.48147	2.44032	2.24919	1.8489	4.65374	9606.ENSP00000371420	Q14956	Transmembrane glycoprotein NMB; Could be a melanogenic enzyme; Belongs to the PMEL/NMB family.
stringdb:9606.ENSP00000498976	GPR19	0	GPCR		plasma_membrane	0.872752	0.850939	0.839449		1.31411			1.23469	1.40139	0.764744	5	9606.ENSP00000498976	Q15760	Probable G-protein coupled receptor 19; Orphan receptor.
stringdb:9606.ENSP00000288955	GRHL3	0	TF		chromatin	1.77988	1.69233	1.97436	0.516246	1.29863		0.563237	2.23938	5		1.66305	9606.ENSP00000288955	Q8TE85	Grainyhead-like protein 3 homolog; Transcription factor playing important roles in primary neurulation and in the differentiation of stratified epithelia of both ectodermal and endodermal origin (By similarity). Binds directly to the consensus DNA sequence 5'-AACCGGTT-3' acting as an activator and repressor on distinct target genes . xhibits functional redundancy with GRHL2 in epidermal morphogen…
stringdb:9606.ENSP00000495192	H2BE1	2			chromatin	2.51191	2.02587	1.74716	1.41118	1.87808	1.35259	1.48013	1.99935	4.11537	1.0681	2.02944	9606.ENSP00000495192	A0A2R8Y619	H2B.E variant histone 1
stringdb:9606.ENSP00000355657	H3-4	10			chromatin	3.41107	2.97007	2.51787	2.08664	4.58714	1.97228	2.37227	2.97497	5	2.01738	2.8491	9606.ENSP00000355657	Q16695	Histone H3.1t; Core component of nucleosome. Nucleosomes wrap and compact DNA into chromatin, limiting DNA accessibility to the cellular machineries which require DNA as a template. Histones thereby play a central role in transcription regulation, DNA repair, DNA replication and chromosomal stability. DNA accessibility is regulated via a complex set of post-translational modifications of histones…
stringdb:9606.ENSP00000325136	HADHB	0	RNA-related		mito_ER_Golgi	1.81959	2.22959	5	1.18568	1.9972	1.5203	1.49451	5	3.46519	2.8802	2.00823	9606.ENSP00000325136	P55084	Trifunctional enzyme subunit beta, mitochondrial; Mitochondrial trifunctional enzyme catalyzes the last three of the four reactions of the mitochondrial beta-oxidation pathway . The mitochondrial beta-oxidation pathway is the major energy-producing process in tissues and is performed through four consecutive reactions breaking down fatty acids into acetyl-CoA . Among the enzymes involved in this …
stringdb:9606.ENSP00000184956	HEATR6	2	RNA-related			1.22182	2.12698	0.609561		1.20888			2.53195	3.18273	0.597875	1.01756	9606.ENSP00000184956	Q6AI08	HEAT repeat-containing protein 6; Amplification-dependent oncogene.
stringdb:9606.ENSP00000259456	HEMGN	0			nucleus	0.90206	2.48819			1.01538		0.523721	1.09628	4.62654		0.778365	9606.ENSP00000259456	Q9BXL5	Hemogen; Regulates the proliferation and differentiation of hematopoietic cells. Overexpression block the TPA-induced megakaryocytic differentiation in the K562 cell model. May also prevent cell apoptosis through the activation of the nuclear factor-kappa B (NF-kB).
stringdb:9606.ENSP00000409555	HERPUD1	1	ub-ligase		ER_Golgi	1.54737	3.65387	5	1.06543	1.80194	1.5693	1.522	1.87469	2.92225	1.10465	2.77242	9606.ENSP00000409555	Q15011	Homocysteine-responsive endoplasmic reticulum-resident ubiquitin-like domain member 1 protein; Component of the endoplasmic reticulum quality control (ERQC) system also called ER-associated degradation (ERAD) involved in ubiquitin-dependent degradation of misfolded endoplasmic reticulum proteins. Could enhance presenilin-mediated amyloid-beta protein 40 generation. Binds to ubiquilins and this in…
stringdb:9606.ENSP00000361943	HEYL	0	TF		chromatin	1.87425	2.34179	1.09992	0.673825	1.67372	0.906034	0.661344	2.70713	5		2.09633	9606.ENSP00000361943	Q9NQ87	Hairy/enhancer-of-split related with YRPW motif-like protein; Downstream effector of Notch signaling which may be required for cardiovascular development (By similarity). Transcriptional repressor which binds preferentially to the canonical E box sequence 5'-CACGTG-3' (By similarity). Represses transcription by the cardiac transcriptional activators GATA4 and GATA6.
stringdb:9606.ENSP00000299163	HIF1AN	1			intracellular	1.71787	4.69717	1.33665	1.2694	1.85383	1.0973	1.20567	2.20143	5	1.11102	1.67056	9606.ENSP00000299163	Q9NWT6	Hypoxia-inducible factor 1-alpha inhibitor; Hydroxylates HIF-1 alpha at 'Asn-803' in the C-terminal transactivation domain (CAD). Functions as an oxygen sensor and, under normoxic conditions, the hydroxylation prevents interaction of HIF-1 with transcriptional coactivators including Cbp/p300-interacting transactivator. Involved in transcriptional repression through interaction with HIF1A, VHL and…
stringdb:9606.ENSP00000372955	HMCES	0	protease			0.766676	2.33971			1.24857			1.19857	3.7432		0.580895	9606.ENSP00000372955	Q96FZ2	Abasic site processing protein HMCES; Sensor of abasic sites in single-stranded DNA (ssDNA) required to preserve genome integrity by promoting error-free repair of abasic sites . Acts as an enzyme that recognizes and binds abasic sites in ssDNA at replication forks and chemically modifies the lesion by forming a covalent cross-link with DNA . The HMCES DNA-protein cross-link is then degraded by t…
stringdb:9606.ENSP00000369566	IFNA10	2	cytokine/hormon/growth factor	immune system	extracellular	2.2737	2.66776	2.06151	2.10225	5	1.58409	1.93864	2.23826	2.82323	1.35336	2.45019	9606.ENSP00000369566	P01566	Interferon alpha-10; Produced by macrophages, IFN-alpha have antiviral activities. Interferon stimulates the production of two enzymes: a protein kinase and an oligoadenylate synthetase; Belongs to the alpha/beta interferon family.
stringdb:9606.ENSP00000369564	IFNA16	2	cytokine/hormon/growth factor	immune system	extracellular	2.27922	2.59873	2.06098	2.10176	5	1.57395	1.9416	2.23556	2.75839	1.35729	2.45144	9606.ENSP00000369564	P05015	Interferon alpha-16; Produced by macrophages, IFN-alpha have antiviral activities. Interferon stimulates the production of two enzymes: a protein kinase and an oligoadenylate synthetase; Belongs to the alpha/beta interferon family.
stringdb:9606.ENSP00000412897	IFNA4	2	cytokine/hormon/growth factor	immune system	extracellular	2.29406	2.65772	2.11196	2.23597	5	1.59529	1.99712	2.28886	2.81507	1.43681	2.4741	9606.ENSP00000412897	P05014	Interferon alpha-4; Produced by macrophages, IFN-alpha have antiviral activities. Interferon stimulates the production of two enzymes: a protein kinase and an oligoadenylate synthetase; Belongs to the alpha/beta interferon family.
stringdb:9606.ENSP00000261796	IL17B	1	cytokine/hormon/growth factor		extracellular	1.32761	1.43566	1.03781	0.742159	5		0.937933	1.276	2.16056		1.65254	9606.ENSP00000261796	Q9UHF5	Interleukin-17B; Stimulates the release of tumor necrosis factor alpha and IL- 1-beta from the monocytic cell line THP-1.
stringdb:9606.ENSP00000231454	IL5	2	cytokine/hormon/growth factor	immune system	extracellular	2.49736	2.86477	2.39402	2.32543	4.90014	1.81131	2.46634	2.60743	3.24653	1.89986	3.16909	9606.ENSP00000231454	P05113	Interleukin-5; Factor that induces terminal differentiation of late- developing B-cells to immunoglobulin secreting cells; Belongs to the IL-5 family.
stringdb:9606.ENSP00000254654	ILKAP	0	protein phosphatase		intracellular	1.29161	4.62915	0.670482	0.630281	1.34015		0.518882	1.00938	4.67842		1.62028	9606.ENSP00000254654	Q9H0C8	Integrin-linked kinase-associated serine/threonine phosphatase 2C; Protein phosphatase that may play a role in regulation of cell cycle progression via dephosphorylation of its substrates whose appropriate phosphorylation states might be crucial for cell proliferation. Selectively associates with integrin linked kinase (ILK), to modulate cell adhesion and growth factor signaling. Inhibits the ILK…
stringdb:9606.ENSP00000358865	INA	0	filaments		cytosk_ext	4.67578	3.12819	1.43337	1.11811	4.27861	0.955328	1.14911	1.95981	3.68484		1.46544	9606.ENSP00000358865	Q16352	Alpha-internexin; Class-IV neuronal intermediate filament that is able to self- assemble. It is involved in the morphogenesis of neurons. It may form an independent structural network without the involvement of other neurofilaments or it may cooperate with NF-L to form the filamentous backbone to which NF-M and NF-H attach to form the cross-bridges.
stringdb:9606.ENSP00000329904	IQCF2	0					1.47611			1.5				0.65625			9606.ENSP00000329904	Q8IXL9	IQ motif containing F2
stringdb:9606.ENSP00000468280	K7ERJ3_HUMAN	0															9606.ENSP00000468280	K7ERJ3	Uncharacterized protein
stringdb:9606.ENSP00000397239	KDM4E	1			nucleus	0.958858	2.18163	0.572252		0.661757			1.02166	5		0.760689	9606.ENSP00000397239	B2RXH2	Lysine-specific demethylase 4E; Histone demethylase that specifically demethylates 'Lys-9' of histone H3, thereby playing a central role in histone code.
stringdb:9606.ENSP00000491279	KDM4F	0			nucleus	0.628075								3.29085			9606.ENSP00000491279	A0A1W2PPD8	Lysine demethylase 4F
stringdb:9606.ENSP00000356124	KLHDC8A	0				0.687606	1.26562	0.1875		0.748329			0.5625	1.81031	0.48341	0.718771	9606.ENSP00000356124	Q8IYD2	Kelch domain containing 8A
stringdb:9606.ENSP00000287777	KLHL40	0				1.61381	2.64972	1.05783		0.68799	0.659689	0.658351	1.55297	2.41745		1.0362	9606.ENSP00000287777	Q2TBA0	Kelch-like protein 40; Substrate-specific adapter of a BCR (BTB-CUL3-RBX1) E3 ubiquitin ligase complex that acts as a key regulator of skeletal muscle development . The BCR(KLHL40) complex acts by mediating ubiquitination and degradation of TFDP1, thereby regulating the activity of the E2F:DP transcription factor complex (By similarity). Promotes stabilization of LMOD3 by acting as a negative reg…
stringdb:9606.ENSP00000402297	LACTBL1	0	protease				1.07812			0.375			0.375	1.73438	1.44611		9606.ENSP00000402297	A8MY62	Putative beta-lactamase-like 1; Lactamase beta like 1; Belongs to the beta-lactamase family.
stringdb:9606.ENSP00000296877	LEAP2	0		immune system	extracellular	0.586282	1.2969	0.958569		5	0.577204	0.527727	1.24367	1.55845		1.38914	9606.ENSP00000296877	Q969E1	Liver-expressed antimicrobial peptide 2; Has an antimicrobial activity; Belongs to the LEAP2 family.
stringdb:9606.ENSP00000492260	LIAS	0			mitochondria	1.21097	3.22677	1.24613	0.585863	1.52706	1.12704	0.925434	4.72323	3.20231	1.2469	1.6232	9606.ENSP00000492260	O43766	Lipoyl synthase, mitochondrial; Catalyzes the radical-mediated insertion of two sulfur atoms into the C-6 and C-8 positions of the octanoyl moiety bound to the lipoyl domains of lipoate-dependent enzymes, thereby converting the octanoylated domains into lipoylated derivatives.
stringdb:9606.ENSP00000357810	LINGO4	0	immunoglobulin		extracellular	0.28125	0.28125	0.28125		3.92904				0.523911		2.79522	9606.ENSP00000357810	Q6UY18	Leucine-rich repeat and immunoglobulin-like domain-containing nogo receptor-interacting protein 4; Leucine rich repeat and Ig domain containing 4
stringdb:9606.ENSP00000480818	LOC102724250	0															9606.ENSP00000480818	A0A087WTG0	Neuroblastoma breakpoint family member 26
stringdb:9606.ENSP00000469759	LRIT3	0	immunoglobulin		ER_Golgi_plmem	0.965037	1.91536	3.37968		0.925063	0.1875		1.84806	2.32985	0.421875	2.34921	9606.ENSP00000469759	Q3SXY7	Leucine-rich repeat, immunoglobulin-like domain and transmembrane domain-containing protein 3; Plays a role in the synapse formation and synaptic transmission between cone photoreceptor cells and retinal bipolar cells (By similarity). Required for normal transmission of a light-evoked stimulus from the cone photoreceptor cells to the ON-bipolar cells and ON-ganglion cells in the inner retina . Re…
stringdb:9606.ENSP00000329943	LRRC36	0				0.519996	1.59375							3.04606			9606.ENSP00000329943	Q1X8D7	Leucine-rich repeat-containing protein 36; Leucine rich repeat containing 36
stringdb:9606.ENSP00000361206	MRPS18A	4	translation		ribosome_mito	0.677659	2.01804			1.03697			5	1.00658	0.588332	0.781318	9606.ENSP00000361206	Q9NVS2	Mitochondrial ribosomal protein S18A; Belongs to the bacterial ribosomal protein bS18 family. Mitochondrion-specific ribosomal protein mL66 subfamily.
stringdb:9606.ENSP00000334998	MT1B	0			nucleus	0.895652	1.16175	0.73777	0.632392	3.1315		1.02994	1.15903	4.29		1.04309	9606.ENSP00000334998	P07438	Metallothionein-1B; Metallothioneins have a high content of cysteine residues that bind various heavy metals; these proteins are transcriptionally regulated by both heavy metals and glucocorticoids.
stringdb:9606.ENSP00000264198	MUL1	0	ub-ligase		mito_plmem	1.7559	3.26453	1.9547	1.84447	2.20818	1.62491	2.33546	5	2.98166	5	2.09733	9606.ENSP00000264198	Q969V5	Mitochondrial ubiquitin ligase activator of NFKB 1; Exhibits weak E3 ubiquitin-protein ligase activity . E3 ubiquitin ligases accept ubiquitin from an E2 ubiquitin-conjugating enzyme in the form of a thioester and then directly transfer the ubiquitin to targeted substrates (PubMed:18591963, PubMed:19407830, PubMed:22410793). Can ubiquitinate AKT1 preferentially at 'Lys-284' involving 'Lys-48'-lin…
stringdb:9606.ENSP00000347055	MYL4	1	filaments		cytoskeleton	3.91656	4.60819	1.56021		1.71885	0.507687	0.742438	2.17311	2.41383	1.00175	1.51696	9606.ENSP00000347055	P12829	Myosin light chain 4; Regulatory light chain of myosin. Does not bind calcium.
stringdb:9606.ENSP00000474456	NBPF1	1				0.874644							0.561674	1.31665		0.521609	9606.ENSP00000474456	Q3BBV0	Neuroblastoma breakpoint family member 1; NBPF member 1; Belongs to the NBPF family.
stringdb:9606.ENSP00000316782	NBPF3	1					1.35938			0.683047				1.54688		0.79186	9606.ENSP00000316782	Q9H094	Neuroblastoma breakpoint family member 3; NBPF member 3; Belongs to the NBPF family.
stringdb:9606.ENSP00000253814	NDFIP1	0			ER_Golgi_endo_plmem_ext	1.21327	1.45629	3.42106	3.84631	3.82892	3.5063	2.12215	1.48117	1.68888	0.631607	2.92079	9606.ENSP00000253814	Q9BT67	NEDD4 family-interacting protein 1; Activates HECT domain-containing E3 ubiquitin-protein ligases, including NEDD4 and ITCH, and consequently modulates the stability of their targets. As a result, controls many cellular processes. Prevents chronic T-helper cell-mediated inflammation by activating ITCH and thus controlling JUNB degradation (By similarity). Promotes pancreatic beta cell death throu…
stringdb:9606.ENSP00000391942	NECAP2	0			plasma_membrane	0.723776	2.21441		1.27999	0.883672	0.683833			1.94274		4.19609	9606.ENSP00000391942	Q9NVZ3	Adaptin ear-binding coat-associated protein 2; Involved in endocytosis.
stringdb:9606.ENSP00000355966	NEK2	2	kinase		nuc_cytosk_cytos	5	4.71188	1.27742	1.12296	1.65418	1.20774	1.12361	1.60153	5	0.871555	1.73603	9606.ENSP00000355966	P51955	Serine/threonine-protein kinase Nek2; Protein kinase which is involved in the control of centrosome separation and bipolar spindle formation in mitotic cells and chromatin condensation in meiotic cells. Regulates centrosome separation (essential for the formation of bipolar spindles and high-fidelity chromosome separation) by phosphorylating centrosomal proteins such as CROCC, CEP250 and NINL, re…
stringdb:9606.ENSP00000311196	NPAS4	1	TF		chromatin	1.69464	4.43015	1.28292	0.834592	1.61623	0.667684	0.827977	2.08217	4.70313		1.78205	9606.ENSP00000311196	Q8IUM7	Neuronal PAS domain-containing protein 4; Transcription factor expressed in neurons of the brain that regulates the excitatory-inhibitory balance within neural circuits and is required for contextual memory in the hyppocampus (By similarity). Plays a key role in the structural and functional plasticity of neurons (By similarity). Acts as an early-response transcription factor in both excitatory a…
stringdb:9606.ENSP00000365663	NPPA	3	cytokine/hormon/growth factor		nuc_ext	3.15793	2.76006	2.68106	1.67836	4.80511	1.76915	2.06407	2.74833	2.90729	1.83474	2.77467	9606.ENSP00000365663	P01160	Atrial natriuretic factor; Hormone playing a key role in cardiovascular homeostasis through regulation of natriuresis, diuresis, and vasodilation. Also plays a role in female pregnancy by promoting trophoblast invasion and spiral artery remodeling in uterus. Specifically binds and stimulates the cGMP production of the NPR1 receptor. Binds the clearance receptor NPR3.
stringdb:9606.ENSP00000365651	NPPB	2	cytokine/hormon/growth factor		nuc_ext	3.3239	2.98119	2.0387	1.21112	5	1.03899	1.54866	2.36708	3.23323	1.28647	2.19857	9606.ENSP00000365651	P16860	Brain natriuretic peptide 32; Cardiac hormone which may function as a paracrine antifibrotic factor in the heart. Also plays a key role in cardiovascular homeostasis through natriuresis, diuresis, vasorelaxation, and inhibition of renin and aldosterone secretion. Specifically binds and stimulates the cGMP production of the NPR1 receptor. Binds the clearance receptor NPR3. ; Belongs to the natriur…
stringdb:9606.ENSP00000387159	NPPC	3	cytokine/hormon/growth factor		extracellular	1.96381	1.98383	1.77724	0.885923	5	1.17545	1.49927	1.87486	2.04865	0.662693	2.08812	9606.ENSP00000387159	P23582	C-type natriuretic peptide; Hormone which plays a role in endochondral ossification through regulation of cartilaginous growth plate chondrocytes proliferation and differentiation. May also be vasoactive and natriuretic. Specifically binds and stimulates the cGMP production of the NPR2 receptor. Binds the clearance receptor NPR3 (By similarity).
stringdb:9606.ENSP00000310205	NRIP3	1	protease			0.941872	1.59375						1.03403	2.61003		0.644576	9606.ENSP00000310205	Q9NQ35	Nuclear receptor interacting protein 3
stringdb:9606.ENSP00000242104	OCM	0			nucleus	1.85653	2.38138	1.20219		1.53106			1.90312	2.4859		1.45396	9606.ENSP00000242104	P0CE72	Oncomodulin-1; Has some calmodulin-like activity with respect to enzyme activation and growth regulation. Binds two calcium ions; Belongs to the parvalbumin family.
stringdb:9606.ENSP00000344040	OR2S2	0	GPCR		plasma_membrane											5	9606.ENSP00000344040	Q9NQN1	Olfactory receptor 2S2; Odorant receptor; Belongs to the G-protein coupled receptor 1 family.
stringdb:9606.ENSP00000493234	OR4D1	0	GPCR		plasma_membrane					0.646492						5	9606.ENSP00000493234	Q15615	Olfactory receptor 4D1; Odorant receptor; Belongs to the G-protein coupled receptor 1 family.
stringdb:9606.ENSP00000493137	OR4D2	0	GPCR		plasma_membrane											5	9606.ENSP00000493137	P58180	Olfactory receptor 4D2; Odorant receptor; Belongs to the G-protein coupled receptor 1 family.
stringdb:9606.ENSP00000493308	OR52H1	0	GPCR		plasma_membrane											4.2	9606.ENSP00000493308	Q8NGJ2	Olfactory receptor 52H1; Odorant receptor; Belongs to the G-protein coupled receptor 1 family.
stringdb:9606.ENSP00000310305	P2RY2	1	GPCR		plasma_membrane	2.18649	3.25117	2.20394	1.58284	2.84363	1.38972	1.94754	2.13114	2.25304	1.10084	5	9606.ENSP00000310305	P41231	P2Y purinoceptor 2; Receptor for ATP and UTP coupled to G-proteins that activate a phosphatidylinositol-calcium second messenger system. The affinity range is UTP = ATP > ATP-gamma-S >> 2-methylthio-ATP = ADP.
stringdb:9606.ENSP00000480966	P2RY6	1	GPCR		plasma_membrane	1.89141	2.09621	1.82311	1.27889	2.63876	0.861871	1.745	1.7778	1.98729	0.874006	5	9606.ENSP00000480966	Q15077	P2Y purinoceptor 6; Receptor for extracellular UDP > UTP > ATP. The activity of this receptor is mediated by G proteins which activate a phosphatidylinositol-calcium second messenger system.
stringdb:9606.ENSP00000363400	PAFAH2	0			ER_Golgi	0.661483	1.63443	4.19351		1.19182		1.04495	1.95571	1.64833	1.25811	1.1074	9606.ENSP00000363400	Q99487	Platelet-activating factor acetylhydrolase 2, cytoplasmic; Has a marked selectivity for phospholipids with short acyl chains at the sn-2 position. May share a common physiologic function with the plasma-type enzyme.
stringdb:9606.ENSP00000358812	PDCD11	4	RNA-related		nuc_cytos_ribosome	1.20806	3.655	0.939142	0.556634	1.04213	0.855574	0.623897	1.24885	5		1.20086	9606.ENSP00000358812	Q14690	Protein RRP5 homolog; Essential for the generation of mature 18S rRNA, specifically necessary for cleavages at sites A0, 1 and 2 of the 47S precursor. Directly interacts with U3 snoRNA.
stringdb:9606.ENSP00000363389	PDIK1L	0	kinase		nucleus	0.564083	1.64062							4.60933	0.375	0.28125	9606.ENSP00000363389	Q8N165	Serine/threonine-protein kinase PDIK1L; PDLIM1 interacting kinase 1 like
stringdb:9606.ENSP00000325296	PKD2L1	1	ion channels / transporters		cytosk_cytos_ER_Golgi_plmem	4.32541	4.31472	3.62541	1.11946	1.80621	0.52709	1.16547	1.35746	1.55245		4.75548	9606.ENSP00000325296	Q9P0L9	Polycystic kidney disease 2-like 1 protein; Pore-forming subunit of a heterotetrameric, non-selective cation channel that is permeable to Ca(2+) (PubMed:10517637, PubMed:11959145, PubMed:25820328, PubMed:27754867, PubMed:29425510, PubMed:23212381, PubMed:30004384). Pore-forming subunit of a calcium- permeant ion channel formed by PKD1L2 and PKD1L1 in primary cilia, where it controls cilium calciu…
stringdb:9606.ENSP00000350098	POP5	0	RNA-related	nuclease	nucleus	0.984842	1.26703	0.598236		2.51898			1.29642	5	0.320898	0.793863	9606.ENSP00000350098	Q969H6	Ribonuclease P/MRP protein subunit POP5; Component of ribonuclease P, a protein complex that generates mature tRNA molecules by cleaving their 5'-ends (PubMed:11413139, PubMed:30454648). Also a component of the MRP ribonuclease complex, which cleaves pre-rRNA sequences .
stringdb:9606.ENSP00000484580	PPP1R2	1				1.39034	2.99809	0.692098		0.753012			1.68804	3.36059	0.1875	0.96133	9606.ENSP00000484580	P41236	Protein phosphatase inhibitor 2; Inhibitor of protein-phosphatase 1.
stringdb:9606.ENSP00000290294	PRAC1	1			intracellular	1.70806	4.29625	0.867056	0.860631	2.68602		0.791271	0.99098	4.43599		1.36448	9606.ENSP00000290294	Q96KF2	PRAC1 small nuclear protein
stringdb:9606.ENSP00000484945	PRAC2	1			nucleus	0.633213				0.621875				3.31192			9606.ENSP00000484945	D3DTV9	PRAC2 small nuclear protein
stringdb:9606.ENSP00000310515	PRM1	1			chromatin	1.40127	4.1803	0.533761		1.13116			1.37778	5		1.13995	9606.ENSP00000310515	P04553	Sperm protamine P1; Protamines substitute for histones in the chromatin of sperm during the haploid phase of spermatogenesis. They compact sperm DNA into a highly condensed, stable and inactive complex.
stringdb:9606.ENSP00000369967	Q6ZPB1_HUMAN	0								1.07812			0.65625			2.01562	9606.ENSP00000369967	Q6ZPB1	cDNA FLJ26142 fis, clone TST04526
stringdb:9606.ENSP00000356574	QSOX1	0		immune system	ER_Golgi_ext	1.48934	1.51316	4.52235	1.21562	5	5	1.81416	1.74308	1.59987	1.08966	1.60226	9606.ENSP00000356574	O00391	Sulfhydryl oxidase 1; Catalyzes the oxidation of sulfhydryl groups in peptide and protein thiols to disulfides with the reduction of oxygen to hydrogen peroxide (PubMed:17331072, PubMed:18393449, PubMed:23704371, PubMed:30367560, PubMed:23867277). Plays a role in disulfide bond formation in a variety of extracellular proteins (PubMed:17331072, PubMed:30367560, PubMed:22801504, PubMed:23867277). I…
stringdb:9606.ENSP00000481054	RAB44	0		immune system	lyso_plmem	1.16151	0.917149	0.88506	1.41152	0.716083	1.42958	4.30216		1.1263		4.24916	9606.ENSP00000481054	Q7Z6P3	Ras-related protein Rab-44; RAB44, member RAS oncogene family
stringdb:9606.ENSP00000368100	RAD50	3			nucleus	2.31156	3.36708	1.79612	1.3486	1.81706	1.28123	1.50603	2.2736	5	1.63121	1.89966	9606.ENSP00000368100	Q92878	DNA repair protein RAD50; Component of the MRN complex, which plays a central role in double-strand break (DSB) repair, DNA recombination, maintenance of telomere integrity and meiosis. The complex possesses single-strand endonuclease activity and double-strand-specific 3'-5' exonuclease activity, which are provided by MRE11. RAD50 may be required to bind DNA ends and hold them in close proximity…
stringdb:9606.ENSP00000286070	RBM45	2	RNA-related		nucleus	1.22636	1.59368	0.892648		1.01841		0.523637	1.24551	5		0.859261	9606.ENSP00000286070	Q8IUH3	RNA-binding protein 45; RNA-binding protein with binding specificity for poly(C). May play an important role in neural development.
stringdb:9606.ENSP00000360522	RBP4	1	ion channels / transporters		extracellular	1.77778	2.29833	1.9154	1.19518	5	0.991134	1.48926	2.2657	2.22844	2.14291	2.05402	9606.ENSP00000360522	P02753	Plasma retinol-binding protein(1-176); Retinol-binding protein that mediates retinol transport in blood plasma . Delivers retinol from the liver stores to the peripheral tissues (Probable). Transfers the bound all-trans retinol to STRA6, that then facilitates retinol transport across the cell membrane ; Belongs to the calycin superfamily. Lipocalin family.
stringdb:9606.ENSP00000319739	RCN2	0			nuc_ER_Golgi	1.32187	1.41978	5	0.925843	2.92779	1.24709	1.01904	1.4052	4.50846	0.09375	1.32554	9606.ENSP00000319739	Q14257	Reticulocalbin-2; Not known. Binds calcium.
stringdb:9606.ENSP00000455434	RD3L	0											0.624786				9606.ENSP00000455434	P0DJH9	Protein RD3-like; Retinal degeneration 3 like
stringdb:9606.ENSP00000330269	RESP18	0			ER_Golgi		1.93856	3.53499		0.918771	3		1.01803	1.11298		0.856225	9606.ENSP00000330269	Q5W5W9	Regulated endocrine-specific protein 18; May play an important regulatory role in corticotrophs.
stringdb:9606.ENSP00000296292	RFT1	1	ion channels / transporters		ER_Golgi			3.2625								2.35048	9606.ENSP00000296292	Q96AA3	Protein RFT1 homolog; May be involved in N-linked oligosaccharide assembly. May participate in the translocation of oligosaccharide from the cytoplasmic side to the lumenal side of the endoplasmic reticulum membrane.
stringdb:9606.ENSP00000296271	RHO	1	GPCR		ER_Golgi_plmem	2.78391	2.57192	2.63667	2.23403	2.85157	5	2.2484	2.53662	2.82331	1.5131	5	9606.ENSP00000296271	P08100	Rhodopsin; Photoreceptor required for image-forming vision at low light intensity . Required for photoreceptor cell viability after birth . Light- induced isomerization of the chromophore 11-cis-retinal to all-trans- retinal triggers a conformational change that activates signaling via G-proteins (PubMed:8107847, PubMed:28524165, PubMed:26200343, PubMed:28753425). Subsequent receptor phosphorylat…
stringdb:9606.ENSP00000269391	RNF157	0	ub-ligase		nuc_endo_plmem	0.601497	1.3125	0.764937	0.949907	0.950067	1.97439	0.732089	0.625267	3.20393		0.82984	9606.ENSP00000269391	Q96PX1	E3 ubiquitin ligase RNF157; E3 ubiquitin ligase that ubiquitinates APBB1 for its degradation by the proteasome and thus prevents apoptosis and promotes survival of neurons . Has a dual role in neurons as it is also required for dendrite growth and maintenance for which its ligase activity is not critical . May act as a scaffold molecule to regulate this process . Acts as a downstream effector of …
stringdb:9606.ENSP00000419454	RNF183	1	ub-ligase		ER_Golgi_lyso	0.714103	0.929481	5	0.775742	0.647825	4.12464	4.22913	1.06542	3.43347		2.89337	9606.ENSP00000419454	Q96D59	E3 ubiquitin-protein ligase RNF183; Acts as a E3 ubiquitin ligase catalyzing the covalent attachment of ubiquitin moieties onto substrate proteins . Triggers apoptosis in response to prolonged ER stress by mediating the polyubiquitination and subsequent proteasomal degradation of BCL2L1 . May collaborate with FATE1 to restrain BIK protein levels thus regulating apoptotic signaling .
stringdb:9606.ENSP00000304670	RNFT1	2	ub-ligase		ER_Golgi	1.44321	1.88293	5		0.84375	0.526264	0.686557		2.36792	1.49972	1.6875	9606.ENSP00000304670	Q5M7Z0	E3 ubiquitin-protein ligase RNFT1; E3 ubiquitin-protein ligase that acts in the endoplasmic reticulum (ER)-associated degradation (ERAD) pathway, which targets misfolded proteins that accumulate in the endoplasmic reticulum (ER) for ubiquitination and subsequent proteasome-mediated degradation. Protects cells from ER stress-induced apoptosis.
stringdb:9606.ENSP00000476672	RPEL1	1			cytosol	0.530467	3.56693	0.866227		1.04449	1.10497		1.39512	0.937472	1.19832	1.0427	9606.ENSP00000476672	Q2QD12	Ribulose-phosphate 3-epimerase-like protein 1; Catalyzes the reversible epimerization of D-ribulose 5- phosphate to D-xylulose 5-phosphate; Belongs to the ribulose-phosphate 3-epimerase family.
stringdb:9606.ENSP00000496250	RPL11	5	translation		ribosome	1.82671	5	1.74191	1.06854	4.31079	1.21643	1.40339	2.1752	5	0.817573	1.59885	9606.ENSP00000496250	P62913	60S ribosomal protein L11; Component of the ribosome, a large ribonucleoprotein complex responsible for the synthesis of proteins in the cell. The small ribosomal subunit (SSU) binds messenger RNAs (mRNAs) and translates the encoded message by selecting cognate aminoacyl-transfer RNA (tRNA) molecules. The large subunit (LSU) contains the ribosomal catalytic site termed the peptidyl transferase ce…
stringdb:9606.ENSP00000416429	RPL32	3	translation		ribosome	3.04322	5	1.71597	1.31849	1.92545	1.26629	1.5479	2.80526	2.54322	1.10606	1.92557	9606.ENSP00000416429	P62910	Ribosomal protein L32; Belongs to the eukaryotic ribosomal protein eL32 family.
stringdb:9606.ENSP00000341963	RSC1A1	0			nuc_ER_Golgi_plmem		1.45312			0.524073	3.96943			4.69436		3.88967	9606.ENSP00000341963	Q92681	Regulatory solute carrier protein family 1 member 1; Mediates transcriptional and post-transcriptional regulation of SLC5A1. Inhibits a dynamin and PKC-dependent exocytotic pathway of SLC5A1. Also involved in transcriptional regulation of SLC22A2. Exhibits glucose-dependent, short-term inhibition of SLC5A1 and SLC22A2 by inhibiting the release of vesicles from the trans-Golgi network.
stringdb:9606.ENSP00000260563	RTCA	1	RNA-related		nucleus	1.18101	1.44669	1.77993		1.36877	0.914046		1.76355	4.6962	0.421875	0.767898	9606.ENSP00000260563	O00442	RNA 3'-terminal phosphate cyclase; Catalyzes the conversion of 3'-phosphate to a 2',3'-cyclic phosphodiester at the end of RNA. The mechanism of action of the enzyme occurs in 3 steps: (A) adenylation of the enzyme by ATP; (B) transfer of adenylate to an RNA-N3'P to produce RNA-N3'PP5'A; (C) and attack of the adjacent 2'-hydroxyl on the 3'-phosphorus in the diester linkage to produce the cyclic e…
stringdb:9606.ENSP00000220478	SCG3	0	RNA-related		ER_Golgi_ext	1.13781	1.45843	4.39874	0.903114	4.35605	1.88735	1.26807	1.26936	1.39167	0.421875	1.44468	9606.ENSP00000220478	Q8WXD2	Secretogranin-3; Member of the granin protein family that regulates the biogenesis of secretory granules . Acts as a sorting receptor for intragranular proteins including chromogranin A/CHGA (By similarity). May also play a role in angiogenesis. Promotes endothelial proliferation, migration and tube formation through MEK/ERK signaling pathway .
stringdb:9606.ENSP00000272091	SDE2	1	splicing		nuc_cytos_ER_Golgi_plmem	0.889908	4.61323	0.703125		0.797917	4.29121		1.51676	5	0.375	4.37916	9606.ENSP00000272091	Q6IQ49	Replication stress response regulator SDE2; Involved in both DNA replication and cell cycle control . Unprocessed SDE2 interacts with PCNA via its PIP- box. The interaction with PCNA prevents monoubiquitination of the latter thereby inhibiting translesion DNA synthesis. The binding of SDE2 to PCNA also leads to processing of SDE2 by an unidentified deubiquitinating enzyme, cleaving off the N-term…
stringdb:9606.ENSP00000359370	SEC31B	0			ER_Golgi	0.706978	1.57163	3.58179	0.811074	0.517881	1.80654	0.502971	0.46875	1.50283	0.421875	1.27921	9606.ENSP00000359370	Q9NQW1	Protein transport protein Sec31B; As a component of the coat protein complex II (COPII), may function in vesicle budding and cargo export from the endoplasmic reticulum.
stringdb:9606.ENSP00000363394	SLC30A2	0	ion channels / transporters		endo_lyso_plmem	1.15164	1.90687	1.65481	5	1.74323	1.98501	5	5	1.47753	0.55628	5	9606.ENSP00000363394	Q9BRI3	Zinc transporter 2; Solute carrier family 30 member 2; Belongs to the cation diffusion facilitator (CDF) transporter (TC 2.A.4) family. SLC30A subfamily.
stringdb:9606.ENSP00000358770	SLK	0	kinase		cytos_ext	1.82599	4.68863			4.20201	0.893983		0.686739	2.68609		2.45437	9606.ENSP00000358770	Q9NQL1	STE20-like serine/threonine-protein kinase; Mediates apoptosis and actin stress fiber dissolution.
stringdb:9606.ENSP00000354720	SMC3	1	motor		chrom_cytosk	5	4.51108	1.19604		1.32547	0.875951	0.884643	1.81458	5	0.595047	1.5014	9606.ENSP00000354720	Q9UQE7	Structural maintenance of chromosomes protein 3; Central component of cohesin, a complex required for chromosome cohesion during the cell cycle. The cohesin complex may form a large proteinaceous ring within which sister chromatids can be trapped. At anaphase, the complex is cleaved and dissociates from chromatin, allowing sister chromatids to segregate. Cohesion is coupled to DNA replication and…
stringdb:9606.ENSP00000463361	SMIM6	0					0.629885	1.49683								0.676898	9606.ENSP00000463361	P0DI80	Small integral membrane protein 6
stringdb:9606.ENSP00000358616	SMNDC1	1	splicing_motor		nucleus	2.14942	3.00823			0.688745			0.944397	4.77172		0.812979	9606.ENSP00000358616	O75940	Survival of motor neuron-related-splicing factor 30; Necessary for spliceosome assembly. Overexpression causes apoptosis; Belongs to the SMN family.
stringdb:9606.ENSP00000340982	SPAG8	0			nuc_cytosk_plmem	5	2.15416			0.582733			0.740856	4.14917		0.56505	9606.ENSP00000340982	Q99932	Sperm-associated antigen 8; Plays a role in spermatogenesis by enhancing the binding of CREM isoform tau to its coactivator FHL5 and increasing the FHL5- regulated transcriptional activation of CREM isoform tau (By similarity). Involved in the acrosome reaction and in binding of sperm to the zona pellucida (By similarity). Plays a role in regulation of the cell cycle by controlling progression th…
stringdb:9606.ENSP00000501191	SPATS1	1				0.861471							0.622728	1.00433			9606.ENSP00000501191	Q496A3	Spermatogenesis-associated serine-rich protein 1; Spermatogenesis associated serine rich 1
stringdb:9606.ENSP00000258962	SRSF1	8	splicing		nucleus	2.37725	3.16203	1.94806	1.56284	2.14683	1.43217	1.59358	2.23283	5	1.08213	2.10516	9606.ENSP00000258962	Q07955	Serine/arginine-rich splicing factor 1; Plays a role in preventing exon skipping, ensuring the accuracy of splicing and regulating alternative splicing. Interacts with other spliceosomal components, via the RS domains, to form a bridge between the 5'- and 3'-splice site binding components, U1 snRNP and U2AF. Can stimulate binding of U1 snRNP to a 5'-splice site- containing pre-mRNA. Binds to puri…
stringdb:9606.ENSP00000420195	SRSF10	4	splicing		nuc_cytosk_plmem	1.60324	3.56748	1.37414	0.667146	1.4368		1.06438	1.51172	5	0.596869	1.3136	9606.ENSP00000420195	Q5JRI3	Serine/arginine-rich splicing factor 10; Splicing factor that in its dephosphorylated form acts as a general repressor of pre-mRNA splicing (PubMed:11684676, PubMed:12419250, PubMed:14765198). Seems to interfere with the U1 snRNP 5'-splice recognition of SNRNP70 . Required for splicing repression in M-phase cells and after heat shock . Also acts as a splicing factor that specifically promotes exo…
stringdb:9606.ENSP00000362820	SRSF3	8	splicing		nucleus	1.95644	3.24297	1.59482	0.949826	1.67017	0.879415	1.37816	1.76138	5	0.634021	1.63656	9606.ENSP00000362820	P84103	Serine/arginine-rich splicing factor 3; Splicing factor that specifically promotes exon-inclusion during alternative splicing . Interaction with YTHDC1, a RNA-binding protein that recognizes and binds N6-methyladenosine (m6A)-containing RNAs, promotes recruitment of SRSF3 to its mRNA- binding elements adjacent to m6A sites, leading to exon-inclusion during alternative splicing . Also functions as…
stringdb:9606.ENSP00000377633	STAMBP	0	protease	deubiquitination	nuc_cytos_endo_plmem_ext	1.76174	4.66925	1.37289	3.98118	4.32644	1.47461	2.21199	1.42071	4.72525		5	9606.ENSP00000377633	O95630	STAM-binding protein; Zinc metalloprotease that specifically cleaves 'Lys-63'- linked polyubiquitin chains. Does not cleave 'Lys-48'-linked polyubiquitin chains (By similarity). Plays a role in signal transduction for cell growth and MYC induction mediated by IL-2 and GM- CSF. Potentiates BMP (bone morphogenetic protein) signaling by antagonizing the inhibitory action of SMAD6 and SMAD7. Has a ke…
stringdb:9606.ENSP00000224950	STN1	1			nuc_cytosk	4.58236	2.0141	0.821088		2.21906			1.44243	5	0.484375	1.00303	9606.ENSP00000224950	Q9H668	CST complex subunit STN1; Component of the CST complex proposed to act as a specialized replication factor promoting DNA replication under conditions of replication stress or natural replication barriers such as the telomere duplex. The CST complex binds single-stranded DNA with high affinity in a sequence-independent manner, while isolated subunits bind DNA with low affinity by themselves. Initi…
stringdb:9606.ENSP00000318635	SUMO4	0			nucleus	1.68376	3.08379	1.65308	1.18621	1.56312	1.00121	1.353	1.63249	4.25643	1.17012	2.45993	9606.ENSP00000318635	Q6EEV6	Small ubiquitin-related modifier 4; Ubiquitin-like protein which can be covalently attached to target lysines as a monomer. Does not seem to be involved in protein degradation and may modulate protein subcellular localization, stability or activity. Upon oxidative stress, conjugates to various anti-oxidant enzymes, chaperones, and stress defense proteins. May also conjugate to NFKBIA, TFAP2A and …
stringdb:9606.ENSP00000336750	SUPT7L	0			nucleus	0.507441	1.35938	0.941559						5			9606.ENSP00000336750	O94864	SPT7 like, STAGA complex subunit gamma
stringdb:9606.ENSP00000308727	SUSD5	0					0.375			1.49548		0.375	0.375	0.691342	0.65625	3.05767	9606.ENSP00000308727	O60279	Sushi domain containing 5
stringdb:9606.ENSP00000240687	TAS2R7	1	GPCR		plasma_membrane	0.966392	0.83032	0.680534		0.828386				0.559258		4.65985	9606.ENSP00000240687	Q9NYW3	Taste receptor type 2 member 7; Gustducin-coupled receptor implicated in the perception of bitter compounds in the oral cavity and the gastrointestinal tract. Signals through PLCB2 and the calcium-regulated cation channel TRPM5.
stringdb:9606.ENSP00000240691	TAS2R9	1	GPCR		plasma_membrane											4.6	9606.ENSP00000240691	Q9NYW1	Taste receptor type 2 member 9; Gustducin-coupled receptor implicated in the perception of bitter compounds in the oral cavity and the gastrointestinal tract. Signals through PLCB2 and the calcium-regulated cation channel TRPM5 (By similarity).
stringdb:9606.ENSP00000300584	TBC1D2B	0			cytos_endo	1.12657	4.6686	0.593603	5	1.09234	1.02256	1.53602	1.51851	1.39788	0.484375	1.29524	9606.ENSP00000300584	Q9UPU7	TBC1 domain family member 2B; May act as a GTPase-activating protein.
stringdb:9606.ENSP00000234827	TCEANC2	0	TF		nucleus								1.1806	4.05			9606.ENSP00000234827	Q96MN5	Transcription elongation factor A N-terminal and central domain containing 2
stringdb:9606.ENSP00000501201	TCP11	0			plasma_membrane	1.30452	1.91451	0.749767	0.697319	0.947812			1.43699	1.24718	0.5625	1.69784	9606.ENSP00000501201	Q8WWU5	T-complex protein 11 homolog; Plays a role in the process of sperm capacitation and acrosome reactions. Probable receptor for the putative fertilization- promoting peptide (FPP) at the sperm membrane that may modulate the activity of the adenylyl cyclase cAMP pathway. ; Belongs to the TCP11 family.
stringdb:9606.ENSP00000323795	TEX35	0			nuc_cytosk	4	2.67608							4.3971		2.01212	9606.ENSP00000323795	Q5T0J7	Testis-expressed protein 35; Testis expressed 35
stringdb:9606.ENSP00000358089	TIAL1	4	splicing		nuc_lyso	1.90995	4.58228	1.8454	1.39475	1.58264	0.9629	4.27746	1.69735	4.7831	0.82531	1.48181	9606.ENSP00000358089	Q01085	Nucleolysin TIAR; RNA-binding protein. Possesses nucleolytic activity against cytotoxic lymphocyte target cells. May be involved in apoptosis.
stringdb:9606.ENSP00000354932	TLR1	1	receptor activity	immune system	ER_Golgi_plmem	2.07064	2.73372	2.84757	3.05493	3.29344	5	2.55507	2.28208	3.00997	1.81488	5	9606.ENSP00000354932	Q15399	Toll-like receptor 1; Participates in the innate immune response to microbial agents. Specifically recognizes diacylated and triacylated lipopeptides. Cooperates with TLR2 to mediate the innate immune response to bacterial lipoproteins or lipopeptides . Forms the activation cluster TLR2:TLR1:CD14 in response to triacylated lipopeptides, this cluster triggers signaling from the cell surface and su…
stringdb:9606.ENSP00000400471	TMEM106C	0			ER_Golgi	0.78705	1.3999	3.40795	1.40915	0.780374		1.46393	0.966844	1.82709	0.28125	1.74049	9606.ENSP00000400471	Q9BVX2	Transmembrane protein 106C
stringdb:9606.ENSP00000383594	TMEM242	0			mitochondria	0.46875	0.796875						5	2.63048	0.426349	0.9375	9606.ENSP00000383594	Q9NWH2	Transmembrane protein 242; Belongs to the TMEM242 family.
stringdb:9606.ENSP00000388684	TMEM247	0			ER_Golgi		0.928457	3									9606.ENSP00000388684	A6NEH6	Transmembrane protein 247
stringdb:9606.ENSP00000234831	TMEM59	1	protease		ER_Golgi_endo_lyso_plmem_ext	1.2065	1.19599	1.36794	5	4.66505	5	5	1.43194	1.24002		3.61949	9606.ENSP00000234831	Q9BXS4	Transmembrane protein 59; Acts as a regulator of autophagy in response to S.aureus infection by promoting activation of LC3 (MAP1LC3A, MAP1LC3B or MAP1LC3C). Acts by interacting with ATG16L1, leading to promote a functional complex between LC3 and ATG16L1 and promoting LC3 lipidation and subsequent activation of autophagy (PubMed:27273576, PubMed:23376921). Modulates the O-glycosylation and compl…
stringdb:9606.ENSP00000356301	TMEM9	0			cytosk_endo_lyso_ext	4.16598	0.767766	0.83036	5	4.45448		5	0.673725	1.0672		2.41999	9606.ENSP00000356301	Q9P0T7	Transmembrane protein 9; May be involved in intracellular transport.
stringdb:9606.ENSP00000332404	TMIGD1	0	immunoglobulin		plasma_membrane	0.860535	4.28818	0.888999		2.20731	0.682131		4.4009	0.998781		5	9606.ENSP00000332404	Q6UXZ0	Transmembrane and immunoglobulin domain-containing protein 1; May control cell-cell adhesion, cell migration and proliferation, cell morphology, and protects renal epithelial cells from oxidative cell injury to promote cell survival.
stringdb:9606.ENSP00000478830	TMPRSS7	0	protease		plasma_membrane	0.626385	1.61363		0.762916	0.888462	0.520546			1.45312		4.19072	9606.ENSP00000478830	Q7RTY8	Transmembrane protease serine 7; Serine protease which preferentially hydrolyzes peptides with Arg at the P1 position; Belongs to the peptidase S1 family.
stringdb:9606.ENSP00000325738	TNP2	1			chromatin	1.41406	0.850511	0.793696		1.20349	0.770674		1.49891	4.52495		1.07717	9606.ENSP00000325738	Q05952	Nuclear transition protein 2; Plays a key role in the replacement of histones to protamine in the elongating spermatids of mammals. In condensing spermatids, loaded onto the nucleosomes, where it promotes the recruitment and processing of protamines, which are responsible for histone eviction.
stringdb:9606.ENSP00000416959	TRA2B	4	splicing		nucleus	1.79911	2.48851	1.20962	0.803904	1.45645		0.889979	1.3366	5		1.31172	9606.ENSP00000416959	P62995	Transformer-2 protein homolog beta; Sequence-specific RNA-binding protein which participates in the control of pre-mRNA splicing. Can either activate or suppress exon inclusion. Acts additively with RBMX to promote exon 7 inclusion of the survival motor neuron SMN2. Activates the splicing of MAPT/Tau exon 10. Alters pre-mRNA splicing patterns by antagonizing the effects of splicing regulators, li…
stringdb:9606.ENSP00000362994	TRAF1	1			cytos_plmem	1.86618	4.74349	1.63403	1.50746	2.35481	1.08248	1.5821	2.03589	3.86891	1.3169	3.87366	9606.ENSP00000362994	Q13077	TNF receptor-associated factor 1; Adapter molecule that regulates the activation of NF-kappa-B and JNK. Plays a role in the regulation of cell survival and apoptosis. The heterotrimer formed by TRAF1 and TRAF2 is part of a E3 ubiquitin- protein ligase complex that promotes ubiquitination of target proteins, such as MAP3K14. The TRAF1/TRAF2 complex recruits the antiapoptotic E3 protein-ubiquitin l…
stringdb:9606.ENSP00000379826	TRIM40	0	ub-ligase		cytosol	0.993491	5	0.730083	0.906374	0.928465		1.23651	1.12554	3.52368		0.913622	9606.ENSP00000379826	Q6P9F5	Tripartite motif-containing protein 40; May function as an E3 ubiquitin-protein ligase of the NEDD8 conjugation pathway. Promotes neddylation of IKBKG/NEMO, stabilizing NFKBIA, and inhibiting of NF-kappaB nuclear translocation and activity. ; Belongs to the TRIM/RBCC family.
stringdb:9606.ENSP00000360323	TTC22	0					1.64062							2.07077			9606.ENSP00000360323	Q5TAA0	Tetratricopeptide repeat domain 22
stringdb:9606.ENSP00000462521	TXNIP	0	immunoglobulin	immune system	intracellular	2.23031	4.82358	2.66567	1.86609	2.56614	1.70849	2.52715	2.94428	3.87391	2.03868	3.64857	9606.ENSP00000462521	Q9H3M7	Thioredoxin-interacting protein; May act as an oxidative stress mediator by inhibiting thioredoxin activity or by limiting its bioavailability. Interacts with COPS5 and restores COPS5-induced suppression of CDKN1B stability, blocking the COPS5-mediated translocation of CDKN1B from the nucleus to the cytoplasm. Functions as a transcriptional repressor, possibly by acting as a bridge molecule betwe…
stringdb:9606.ENSP00000360116	UBE2U	0	ub-ligase	immune system	chromatin	0.505928	2.20312	0.503046						2.00275	0.28125		9606.ENSP00000360116	Q5VVX9	Ubiquitin-conjugating enzyme E2 U; Catalyzes the covalent attachment of ubiquitin to other proteins; Belongs to the ubiquitin-conjugating enzyme family.
stringdb:9606.ENSP00000258399	USP37	1	protease	deubiquitination	intracellular	2.40928	3.43176	0.98674	0.93934	0.81622		1.18991	1.04035	4.72635		1.02631	9606.ENSP00000258399	Q86T82	Ubiquitin carboxyl-terminal hydrolase 37; Deubiquitinase that antagonizes the anaphase-promoting complex (APC/C) during G1/S transition by mediating deubiquitination of cyclin-A (CCNA1 and CCNA2), thereby promoting S phase entry. Specifically mediates deubiquitination of 'Lys-11'-linked polyubiquitin chains, a specific ubiquitin-linkage type mediated by the APC/C complex. Also mediates deubiquiti…
stringdb:9606.ENSP00000452181	VIPAS39	0			ER_Golgi_endo	1.1529	2.12074	0.96873	5	0.957888	5	1.71284	0.950827	2.75935		1.32325	9606.ENSP00000452181	Q9H9C1	Spermatogenesis-defective protein 39 homolog; Proposed to be involved in endosomal maturation implicating in part VPS33B. In epithelial cells, the VPS33B:VIPAS39 complex may play a role in the apical RAB11A-dependent recycling pathway and in the maintenance of the apical-basolateral polarity . May play a role in lysosomal trafficking, probably via association with the core HOPS complex in a discr…
stringdb:9606.ENSP00000453801	WDR61	4	RNA-related		chromatin	1.29208	4.69574	0.967542		1.20297			0.965711	5	0.685726	0.888857	9606.ENSP00000453801	Q9GZS3	WD repeat-containing protein 61, N-terminally processed; Component of the PAF1 complex (PAF1C) which has multiple functions during transcription by RNA polymerase II and is implicated in regulation of development and maintenance of embryonic stem cell pluripotency. PAF1C associates with RNA polymerase II through interaction with POLR2A CTD non-phosphorylated and 'Ser-2'- and 'Ser- 5'-phosphorylat…
stringdb:9606.ENSP00000340677	WNT8B	2	cytokine/hormon/growth factor		extracellular	1.58997	2.18441	1.16399	0.605915	4.65314	0.700176		1.04852	3.47477		1.52663	9606.ENSP00000340677	Q93098	Protein Wnt-8b; Ligand for members of the frizzled family of seven transmembrane receptors. May play an important role in the development and differentiation of certain forebrain structures, notably the hippocampus.
stringdb:9606.ENSP00000300101	ZBTB39	0	TF		nucleus	0.574825	1.59375							4.1625			9606.ENSP00000300101	O15060	Zinc finger and BTB domain-containing protein 39; May be involved in transcriptional regulation; Belongs to the krueppel C2H2-type zinc-finger protein family.
stringdb:9606.ENSP00000297857	ZHX1	0	homeobox		chromatin	1.06888	2.08314	0.615339		0.926829			1.02982	5	0.509882	0.799883	9606.ENSP00000297857	Q9UKY1	Zinc fingers and homeoboxes protein 1; Acts as a transcriptional repressor. Increases DNMT3B- mediated repressive transcriptional activity when DNMT3B is tethered to DNA. May link molecule between DNMT3B and other co-repressor proteins. ; Belongs to the ZHX family.
stringdb:9606.ENSP00000349593	ZHX1-C8orf76	0				0.563394								0.85535			9606.ENSP00000349593	Q96EF9	Zinc fingers and homeoboxes protein 1, isoform 2; ZHX1-C8orf76 readthrough

## Sheet: RTXMMRedges
shared interaction	shared name	stringdb::textmining	stringdb::databases	stringdb::experiments	stringdb::score	stringdb::fusion	stringdb::interspecies	stringdb::neighborhood	stringdb::coexpression	stringdb::cooccurrence
pp	9606.ENSP00000355013 (pp) 9606.ENSP00000453801	0.997	0.9	0.984	0.999				0.06
pp	9606.ENSP00000290294 (pp) 9606.ENSP00000484945	0.985			0.99				0.368
pp	9606.ENSP00000365663 (pp) 9606.ENSP00000387159	0.984			0.983				0.042
pp	9606.ENSP00000365651 (pp) 9606.ENSP00000365663	0.969			0.981				0.425
pp	9606.ENSP00000258962 (pp) 9606.ENSP00000355657	0.952		0.057	0.954				0.06
pp	9606.ENSP00000310515 (pp) 9606.ENSP00000325738	0.948			0.954				0.159
pp	9606.ENSP00000362820 (pp) 9606.ENSP00000416959	0.922	0.4	0.849	0.998				0.822
pp	9606.ENSP00000365651 (pp) 9606.ENSP00000387159	0.903			0.903				0.044
pp	9606.ENSP00000258962 (pp) 9606.ENSP00000416959	0.902	0.4	0.837	0.997				0.775
pp	9606.ENSP00000258962 (pp) 9606.ENSP00000420195	0.881	0.4	0.995	0.999				0.46
pp	9606.ENSP00000355657 (pp) 9606.ENSP00000495192	0.815		0.183	0.87	0.088			0.174
pp	9606.ENSP00000416429 (pp) 9606.ENSP00000496250	0.731	0.9	0.994	0.999			0.075	0.991
pp	9606.ENSP00000258962 (pp) 9606.ENSP00000362820	0.719	0.8	0.663	0.994				0.758
pp	9606.ENSP00000292401 (pp) 9606.ENSP00000360522	0.713			0.746				0.152
pp	9606.ENSP00000313967 (pp) 9606.ENSP00000357981	0.704			0.732				0.133
pp	9606.ENSP00000223642 (pp) 9606.ENSP00000362994	0.694			0.77	0.28
pp	9606.ENSP00000310305 (pp) 9606.ENSP00000480966	0.611	0.4		0.79				0.155	0.065
pp	9606.ENSP00000369889 (pp) 9606.ENSP00000387159	0.593			0.596				0.049
pp	9606.ENSP00000362820 (pp) 9606.ENSP00000420195	0.592	0.4	0.176	0.876				0.461
pp	9606.ENSP00000282026 (pp) 9606.ENSP00000299163	0.589			0.588
pp	9606.ENSP00000358089 (pp) 9606.ENSP00000362820	0.586		0.183	0.782				0.409
pp	9606.ENSP00000325296 (pp) 9606.ENSP00000409555	0.584		0.091	0.605
pp	9606.ENSP00000258962 (pp) 9606.ENSP00000358089	0.582		0.095	0.799				0.513
pp	9606.ENSP00000231454 (pp) 9606.ENSP00000261796	0.572			0.605				0.117
pp	9606.ENSP00000358089 (pp) 9606.ENSP00000497641	0.571		0.094	0.645			0.042	0.159
pp	9606.ENSP00000234488 (pp) 9606.ENSP00000319713	0.571	0.5		0.776
pp	9606.ENSP00000355657 (pp) 9606.ENSP00000362820	0.54			0.568				0.099
pp	9606.ENSP00000258962 (pp) 9606.ENSP00000497641	0.516	0.5	0.994	0.999			0.042	0.358
pp	9606.ENSP00000354720 (pp) 9606.ENSP00000355657	0.513	0.5	0.118	0.767				0.045
pp	9606.ENSP00000269127 (pp) 9606.ENSP00000304670	0.508			0.509				0.044
pp	9606.ENSP00000365007 (pp) 9606.ENSP00000365075	0.507		0.045	0.532	0.087
pp	9606.ENSP00000355657 (pp) 9606.ENSP00000453801	0.49		0.058	0.499
pp	9606.ENSP00000347055 (pp) 9606.ENSP00000365663	0.489			0.555				0.165
pp	9606.ENSP00000266126 (pp) 9606.ENSP00000433664	0.485		0.091	0.547				0.111
pp	9606.ENSP00000184956 (pp) 9606.ENSP00000269127	0.483			0.486				0.049
pp	9606.ENSP00000358812 (pp) 9606.ENSP00000496250	0.478		0.934	0.998			0.057	0.963
pp	9606.ENSP00000304670 (pp) 9606.ENSP00000419454	0.478			0.478
pp	9606.ENSP00000258399 (pp) 9606.ENSP00000261714	0.477			0.487				0.06
pp	9606.ENSP00000326652 (pp) 9606.ENSP00000501191	0.477			0.48				0.047
pp	9606.ENSP00000258962 (pp) 9606.ENSP00000355966	0.462			0.488				0.089
pp	9606.ENSP00000433664 (pp) 9606.ENSP00000497641	0.456	0.5	0.138	0.781				0.179
pp	9606.ENSP00000296292 (pp) 9606.ENSP00000361206	0.452			0.456				0.049
pp	9606.ENSP00000253799 (pp) 9606.ENSP00000296271	0.445			0.444
pp	9606.ENSP00000240093 (pp) 9606.ENSP00000340677	0.434	0.65	0.234	0.835
pp	9606.ENSP00000364986 (pp) 9606.ENSP00000365007	0.434			0.444				0.059
pp	9606.ENSP00000234488 (pp) 9606.ENSP00000498282	0.432			0.44				0.055
pp	9606.ENSP00000184956 (pp) 9606.ENSP00000358089	0.424			0.425				0.044
pp	9606.ENSP00000231454 (pp) 9606.ENSP00000354932	0.421			0.421
pp	9606.ENSP00000258962 (pp) 9606.ENSP00000358616	0.421		0.075	0.465				0.083
pp	9606.ENSP00000341785 (pp) 9606.ENSP00000358903	0.418		0.069	0.434
pp	9606.ENSP00000224950 (pp) 9606.ENSP00000355657	0.415		0.095	0.483				0.103
pp	9606.ENSP00000311196 (pp) 9606.ENSP00000362820	0.415			0.414
pp	9606.ENSP00000358840 (pp) 9606.ENSP00000477141	0.407			0.407
pp	9606.ENSP00000355013 (pp) 9606.ENSP00000495192	0.405		0.241	0.536	0.012			0.055
pp	9606.ENSP00000260563 (pp) 9606.ENSP00000358812	0.405		0.748	0.876				0.244
pp	9606.ENSP00000231454 (pp) 9606.ENSP00000412897	0.399			0.403				0.048
pp	9606.ENSP00000286070 (pp) 9606.ENSP00000476672	0.349	0.769	0.142	0.868			0.104
pp	9606.ENSP00000362820 (pp) 9606.ENSP00000497641	0.343	0.5	0.994	0.998				0.39
pp	9606.ENSP00000220812 (pp) 9606.ENSP00000340677	0.31	0.65	0.045	0.752				0.055
pp	9606.ENSP00000430706 (pp) 9606.ENSP00000496250	0.299		0.786	0.949				0.688
pp	9606.ENSP00000416959 (pp) 9606.ENSP00000497641	0.288		0.649	0.8				0.265
pp	9606.ENSP00000358903 (pp) 9606.ENSP00000498939	0.28	0.906	0.076	0.948				0.104	0.225
pp	9606.ENSP00000361206 (pp) 9606.ENSP00000496250	0.261		0.766	0.848				0.193
pp	9606.ENSP00000373304 (pp) 9606.ENSP00000497641	0.25		0.734	0.795				0.056
pp	9606.ENSP00000223642 (pp) 9606.ENSP00000359446	0.233	0.4		0.565				0.131
pp	9606.ENSP00000420195 (pp) 9606.ENSP00000497641	0.232		0.652	0.745				0.126
pp	9606.ENSP00000416959 (pp) 9606.ENSP00000420195	0.23	0.4	0.782	0.956				0.618
pp	9606.ENSP00000355657 (pp) 9606.ENSP00000497641	0.188		0.604	0.664
pp	9606.ENSP00000368100 (pp) 9606.ENSP00000376952	0.16	0.5	0.068	0.581				0.056
pp	9606.ENSP00000355657 (pp) 9606.ENSP00000368100	0.094	0.5	0.33	0.67
pp	9606.ENSP00000416429 (pp) 9606.ENSP00000453801	0.091		0.507	0.544				0.065
pp	9606.ENSP00000240687 (pp) 9606.ENSP00000240691	0.084	0.4		0.477				0.098	0.071
pp	9606.ENSP00000361206 (pp) 9606.ENSP00000477141	0.076		0.461	0.52				0.115
pp	9606.ENSP00000316782 (pp) 9606.ENSP00000474456	0.063		0.672	0.726				0.183
pp	9606.ENSP00000272091 (pp) 9606.ENSP00000497641	0.06		0.805	0.817				0.085
pp	9606.ENSP00000369564 (pp) 9606.ENSP00000412897	0.046	0.4		0.781				0.645	0.049
pp	9606.ENSP00000369564 (pp) 9606.ENSP00000369566	0.046	0.4		0.999				0.999	0.05
pp	9606.ENSP00000369566 (pp) 9606.ENSP00000412897	0.045	0.4		0.774				0.635	0.048
pp	9606.ENSP00000365075 (pp) 9606.ENSP00000368100			0.414	0.414
pp	9606.ENSP00000310205 (pp) 9606.ENSP00000417748			0.602	0.602
pp	9606.ENSP00000453801 (pp) 9606.ENSP00000496250			0.429	0.442				0.063
pp	9606.ENSP00000358812 (pp) 9606.ENSP00000361206			0.401	0.447				0.115
pp	9606.ENSP00000341351 (pp) 9606.ENSP00000483236		0.9		0.905				0.095
pp	9606.ENSP00000416429 (pp) 9606.ENSP00000430706			0.762	0.836				0.342
pp	9606.ENSP00000358812 (pp) 9606.ENSP00000497641	0.399		0.139	0.525				0.158
pp	9606.ENSP00000355013 (pp) 9606.ENSP00000355657	0.392		0.284	0.551				0.052
pp	9606.ENSP00000355657 (pp) 9606.ENSP00000397239	0.382		0.095	0.416
pp	9606.ENSP00000286070 (pp) 9606.ENSP00000362820	0.263		0.292	0.464				0.056
pp	9606.ENSP00000355966 (pp) 9606.ENSP00000484580	0.258		0.292	0.453				0.044
pp	9606.ENSP00000231454 (pp) 9606.ENSP00000369564	0.397			0.402				0.049
pp	9606.ENSP00000354932 (pp) 9606.ENSP00000357981	0.302			0.553				0.387
pp	9606.ENSP00000358812 (pp) 9606.ENSP00000430706	0.299			0.535			0.115	0.311
pp	9606.ENSP00000341963 (pp) 9606.ENSP00000417748	0.272			0.924	0.89			0.124
pp	9606.ENSP00000258415 (pp) 9606.ENSP00000498939	0.264		0.119	0.45				0.043	0.219
pp	9606.ENSP00000394316 (pp) 9606.ENSP00000433664	0.252			0.457				0.304
pp	9606.ENSP00000362820 (pp) 9606.ENSP00000433664	0.226			0.418				0.28
pp	9606.ENSP00000354720 (pp) 9606.ENSP00000368100	0.222		0.071	0.495			0.069	0.339
pp	9606.ENSP00000433664 (pp) 9606.ENSP00000496250	0.21		0.124	0.412				0.219
pp	9606.ENSP00000358089 (pp) 9606.ENSP00000416959	0.196		0.14	0.63				0.44	0.159
pp	9606.ENSP00000258415 (pp) 9606.ENSP00000358903	0.187		0.107	0.411				0.062	0.238
pp	9606.ENSP00000234831 (pp) 9606.ENSP00000496250	0.154		0.299	0.441				0.134
pp	9606.ENSP00000234831 (pp) 9606.ENSP00000378324	0.137	0.162	0.274	0.545				0.236
pp	9606.ENSP00000258399 (pp) 9606.ENSP00000354720	0.129		0.292	0.416				0.129
pp	9606.ENSP00000362820 (pp) 9606.ENSP00000394316	0.09			0.401				0.369
pp	9606.ENSP00000234831 (pp) 9606.ENSP00000365007	0.07	0.162	0.142	0.421				0.237
pp	9606.ENSP00000266126 (pp) 9606.ENSP00000358812	0.051			0.402			0.114	0.346
pp	9606.ENSP00000316782 (pp) 9606.ENSP00000419945	0.044		0.071	0.445					0.426
pp	9606.ENSP00000259456 (pp) 9606.ENSP00000347055				0.426				0.427
pp	9606.ENSP00000477141 (pp) 9606.ENSP00000496250			0.305	0.418				0.197
pp	9606.ENSP00000261714 (pp) 9606.ENSP00000332404				0.588	0.588

## Sheet: 5FdURMMRtop200
@id	display name	node_degree	func1	func2	localisation	compartment::cytoskeleton	compartment::cytosol	compartment::endoplasmic reticulum	compartment::endosome	compartment::extracellular	compartment::golgi apparatus	compartment::lysosome	compartment::mitochondrion	compartment::nucleus	compartment::peroxisome	compartment::plasma membrane	name	stringdb::canonical name	stringdb::description
stringdb:9606.ENSP00000354995	ABCG1	1	ion channels / transporters		mito_endo_ER_Golgi_plmem	1.98355	2.41375	3.96734	3.89114	3.103	4.57039	2.45266	5	3.4331	2.46744	5	9606.ENSP00000354995	Q9BXL2	ATP-binding cassette sub-family G member 1; Catalyzes the efflux of phospholipids such as sphingomyelin, cholesterol and its oxygenated derivatives like 7beta- hydroxycholesterol and this transport is coupled to hydrlysis of ATP . The lipid efflux is ALB-dependent . Is an active component of the macrophage lipid export complex. Could also be involved in intracellular lipid transport processes. Th…
stringdb:9606.ENSP00000290378	ACTC1	2	filaments_motor		cytosk_cytos_ext	5	4.71398	1.92508	0.8198	4.36564	0.891451	1.22404	2.06746	2.25122	0.882841	1.9366	9606.ENSP00000290378	P68032	Actin, alpha cardiac muscle 1, intermediate form; Actins are highly conserved proteins that are involved in various types of cell motility and are ubiquitously expressed in all eukaryotic cells.
stringdb:9606.ENSP00000367658	ACTRT2	0				3.52723	2.8086	0.834792					1.16014	1.52574	0.46875	0.784887	9606.ENSP00000367658	Q8TDY3	Actin related protein T2
stringdb:9606.ENSP00000483721	ADCYAP1R1	1	GPCR		endo_ER_Golgi_plmem	1.53876	1.27823	2.725	2.78523	1.81367		0.84146	1.46432	1.93339		5	9606.ENSP00000483721	P41586	Pituitary adenylate cyclase-activating polypeptide type I receptor; This is a receptor for PACAP-27 and PACAP-38. The activity of this receptor is mediated by G proteins which activate adenylyl cyclase. May regulate the release of adrenocorticotropin, luteinizing hormone, growth hormone, prolactin, epinephrine, and catecholamine. May play a role in spermatogenesis and sperm motility. Causes smoot…
stringdb:9606.ENSP00000430945	ADGRB1	1	GPCR		plasma_membrane	1.93406	1.72883	1.48449	1.57666	5	1.01665	1.75802	1.65454	1.85139	1.12483	5	9606.ENSP00000430945	O14514	Adhesion G protein-coupled receptor B1; Phosphatidylserine receptor which enhances the engulfment of apoptotic cells . Also mediates the binding and engulfment of Gram-negative bacteria . Stimulates production of reactive oxygen species by macrophages in response to Gram-negative bacteria, resulting in enhanced microbicidal macrophage activity . In the gastric mucosa, required for recognition and…
stringdb:9606.ENSP00000386069	ADRA2C	3	GPCR		endo_plmem	1.32914	1.28599	1.37798	4.16938	1.5638	1.24351	0.668066	1.25003	1.55811	0.724756	5	9606.ENSP00000386069	P18825	Alpha-2C adrenergic receptor; Alpha-2 adrenergic receptors mediate the catecholamine- induced inhibition of adenylate cyclase through the action of G proteins; Belongs to the G-protein coupled receptor 1 family. Adrenergic receptor subfamily. ADRA2C sub-subfamily.
stringdb:9606.ENSP00000355627	AGT	18	cytokine/hormone/growth_factor		cytos_ext	3.15566	4.69234	3.23353	2.52162	4.79194	2.13414	2.90298	3.6097	3.61155	2.61027	3.51926	9606.ENSP00000355627	P01019	Angiotensin 1-4; Essential component of the renin-angiotensin system (RAS), a potent regulator of blood pressure, body fluid and electrolyte homeostasis. [Angiotensin-3]: stimulates aldosterone release.
stringdb:9606.ENSP00000389289	AKR1B15	0			mitochondria	0.891708	5			0.638561		0.6453	5	2.3199	0.692279	0.676648	9606.ENSP00000389289	C9JRZ8	Aldo-keto reductase family 1 member B15; [Isoform 1]: Catalyzes the NADPH-dependent reduction of a variety of carbonyl substrates, like aromatic aldehydes, alkenals, ketones and alpha-dicarbonyl compounds (PubMed:26222439, PubMed:21276782). In addition, catalyzes the reduction of androgens and estrogens with high positional selectivity (shows 17-beta- hydroxysteroid dehydrogenase activity) as wel…
stringdb:9606.ENSP00000480615	ANTXRL	0	receptor_activity		plasma_membrane					0.539445			0.588009			3	9606.ENSP00000480615	A6NF34	Anthrax toxin receptor-like; ANTXR like
stringdb:9606.ENSP00000436682	ARMS2	1				1.23896	1.55638	1.13666	0.706174	1.88526		1.36955	4.41285	1.66172	0.713944	1.62838	9606.ENSP00000436682	P0C7Q2	Age-related maculopathy susceptibility 2
stringdb:9606.ENSP00000353414	ATP2B2	4	ion channels / transporters		plmem_ext	1.89562	2.2646	2.28218	1.219	4.4073	1.43163	1.4249	1.9684	1.74914	0.72813	5	9606.ENSP00000353414	Q01814	Plasma membrane calcium-transporting ATPase 2; This magnesium-dependent enzyme catalyzes the hydrolysis of ATP coupled with the transport of calcium out of the cell.
stringdb:9606.ENSP00000364632	BPIFB4	0		immune system	cytosk_cytos_ext	4.14911	4.19226	1.77935		3.84422		0.553917	1.12474	1.04323	0.375	2.06124	9606.ENSP00000364632	P59827	BPI fold-containing family B member 4; May have the capacity to recognize and bind specific classes of odorants. May act as a carrier molecule, transporting odorants across the mucus layer to access receptor sites. May serve as a primary defense mechanism by recognizing and removing potentially harmful odorants or pathogenic microorganisms from the mucosa or clearing excess odorant from mucus to …
stringdb:9606.ENSP00000364515	BTBD17	1			plmem_ext	0.582257	1.21875	0.556418		3.38788			2.15625	0.601458		4	9606.ENSP00000364515	A6NE02	BTB/POZ domain-containing protein 17; BTB domain containing 17
stringdb:9606.ENSP00000331012	C10orf120	0					1.54688							2.41324			9606.ENSP00000331012	Q5SQS8	Uncharacterized protein C10orf120; Chromosome 10 open reading frame 120
stringdb:9606.ENSP00000363259	C10orf71	0												2.51025			9606.ENSP00000363259	Q711Q0	Cardiac-enriched FHL2-interacting protein; Plays an important role in cardiomyocyte hypertrophy via activation of the calcineurin/NFAT signaling pathway.
stringdb:9606.ENSP00000499245	C11orf45	0			extracellular		1.80858			3.6			0.84375	0.920265			9606.ENSP00000499245	Q8TAV5	Putative uncharacterized protein C11orf45; Chromosome 11 open reading frame 45
stringdb:9606.ENSP00000272520	C1QL2	0			extracellular	1.01586	0.957938	0.897689		4.24054		0.718025	0.951245	1.33915		1.33062	9606.ENSP00000272520	Q7Z5L3	Complement C1q-like protein 2; May regulate the number of excitatory synapses that are formed on hippocampus neurons. Has no effect on inhibitory synapses (By similarity).
stringdb:9606.ENSP00000493276	C3orf56	0					1.40625			0.5625				1.45312	1.4377		9606.ENSP00000493276	Q8N813	Putative uncharacterized protein C3orf56; Chromosome 3 open reading frame 56
stringdb:9606.ENSP00000266376	CACNA1C	6	ion channels / transporters		plasma_membrane	2.51316	2.53476	2.85361	1.6823	2.52064	1.57041	1.72016	2.41849	2.49049	1.23185	5	9606.ENSP00000266376	Q99025	Voltage-dependent L-type calcium channel subunit alpha-1C; Pore-forming, alpha-1C subunit of the voltage-gated calcium channel that gives rise to L-type calcium currents (PubMed:8392192, PubMed:7737988, PubMed:9087614, PubMed:9013606, PubMed:9607315, PubMed:12176756, PubMed:17071743, PubMed:11741969, PubMed:8099908, PubMed:12181424, PubMed:29078335, PubMed:29742403, PubMed:16299511, PubMed:209531…
stringdb:9606.ENSP00000315299	CALML3	11			extracellular	3.4796	4.17123	3.26395	2.51599	4.659	2.44139	2.56698	3.06738	3.66961	2.13798	3.47758	9606.ENSP00000315299	P27482	Calmodulin-like protein 3; May function as a specific light chain of unconventional myosin-10 (MYO10), also enhances MYO10 translation, possibly by acting as a chaperone for the emerging MYO10 heavy chain protein. May compete with calmodulin by binding, with different affinities, to cellular substrates.
stringdb:9606.ENSP00000369689	CALML5	12		immune system	extracellular	3.47944	4.46629	3.26237	2.51824	4.71561	2.43916	2.56775	3.06582	4.00595	2.12998	4.01269	9606.ENSP00000369689	Q9NZT1	Calmodulin-like protein 5; Binds calcium. May be involved in terminal differentiation of keratinocytes.
stringdb:9606.ENSP00000009105	CAMK1G	2	kinase		ER_Golgi_plmem	1.29265	3.30038	1.36067		1.34892	3.24552	0.747825	1.45692	2.35498		3.53949	9606.ENSP00000009105	Q96NX5	Calcium/calmodulin-dependent protein kinase type 1G; Calcium/calmodulin-dependent protein kinase belonging to a proposed calcium-triggered signaling cascade. In vitro phosphorylates transcription factor CREB1 (By similarity).
stringdb:9606.ENSP00000480558	CCL3L1	6	cytokine/hormone/growth_factor	immune system	extracellular	1.34377	1.57058	1.17188	1.23401	5		1.31998	1.63386	1.95921		1.81752	9606.ENSP00000480558	P16619	C-C motif chemokine 3-like 1; Chemotactic for lymphocytes and monocytes. Is a ligand for CCR1, CCR3 and CCR5. Is an inhibitor of HIV-1-infection. The processed form LD78-beta(3-70) shows a 20-fold to 30-fold higher chemotactic activity and is a very potent inhibitor of HIV-1-infection. LD78- beta(3-70) is also a ligand for CCR1, CCR3 and CCR5. ; Belongs to the intercrine beta (chemokine CC) famil…
stringdb:9606.ENSP00000482259	CCL4	10	cytokine/hormone/growth_factor	immune system	extracellular	2.59628	2.83041	2.37361	2.42272	5	1.83196	2.52194	2.66689	3.14431	1.8714	2.94537	9606.ENSP00000482259	P13236	C-C motif chemokine 4; Monokine with inflammatory and chemokinetic properties. Binds to CCR5. One of the major HIV-suppressive factors produced by CD8+ T- cells. Recombinant MIP-1-beta induces a dose-dependent inhibition of different strains of HIV-1, HIV-2, and simian immunodeficiency virus (SIV). The processed form MIP-1-beta(3-69) retains the abilities to induce down-modulation of surface expr…
stringdb:9606.ENSP00000483330	CCL4L2	6	cytokine/hormone/growth_factor		extracellular	1.23837	1.41033	0.831763	0.742394	3.72491		0.975387	1.58792	1.76526		1.539	9606.ENSP00000483330	A0A0J9YW77	C-C motif chemokine ligand 4 like 2
stringdb:9606.ENSP00000250160	CCN4	1	extracellular matrix		cytos_ext	2.04345	4.76424	1.78496	0.951862	5	0.700863	1.24331	1.76675	2.34323	0.865751	3.33958	9606.ENSP00000250160	O95388	CCN family member 4; Downstream regulator in the Wnt/Frizzled-signaling pathway. Associated with cell survival. Attenuates p53-mediated apoptosis in response to DNA damage through activation of AKT kinase. Up-regulates the anti-apoptotic Bcl-X(L) protein. Adheres to skin and melanoma fibroblasts. In vitro binding to skin fibroblasts occurs through the proteoglycans, decorin and biglycan; Belongs …
stringdb:9606.ENSP00000261254	CCND2	3	RNA-related		chromatin	2.58867	5	1.95776	1.48901	3.11176	1.4419	1.70667	2.63829	5	1.40812	2.34722	9606.ENSP00000261254	P30279	G1/S-specific cyclin-D2; Regulatory component of the cyclin D2-CDK4 (DC) complex that phosphorylates and inhibits members of the retinoblastoma (RB) protein family including RB1 and regulates the cell-cycle during G(1)/S transition. Phosphorylation of RB1 allows dissociation of the transcription factor E2F from the RB/E2F complex and the subsequent transcription of E2F target genes which are resp…
stringdb:9606.ENSP00000296140	CCR1	10	GPCR	immune system	plasma_membrane	2.23648	2.23622	1.84513	1.88156	2.77421	1.31015	2.03907	2.12254	2.64072	1.49344	5	9606.ENSP00000296140	P32246	C-C chemokine receptor type 1; Receptor for a C-C type chemokine. Binds to MIP-1-alpha, MIP- 1-delta, RANTES, and MCP-3 and, less efficiently, to MIP-1-beta or MCP- 1 and subsequently transduces a signal by increasing the intracellular calcium ions level. Responsible for affecting stem cell proliferation.
stringdb:9606.ENSP00000292301	CCR2	12	GPCR	immune system	nuc_cytos_plmem	2.66461	4.11396	2.36364	2.31494	3.26023	1.72859	2.52715	2.69956	4.62314	2.22074	4.83305	9606.ENSP00000292301	P41597	C-C chemokine receptor type 2; Key functional receptor for CCL2 but can also bind CCL7 and CCL12 . Its binding with CCL2 on monocytes and macrophages mediates chemotaxis and migration induction through the activation of the PI3K cascade, the small G protein Rac and lamellipodium protrusion (Probable). Also acts as a receptor for the beta-defensin DEFB106A/DEFB106B . Regulates the expression of T-…
stringdb:9606.ENSP00000292303	CCR5	10	GPCR	immune system	endo_plmem	2.63543	2.69437	2.41575	5	3.22017	2.13549	2.54203	2.53193	3.07719	1.88154	5	9606.ENSP00000292303	Q9UPA4	C-C chemokine receptor type 5; Receptor for a number of inflammatory CC-chemokines including CCL3/MIP-1-alpha, CCL4/MIP-1-beta and RANTES and subsequently transduces a signal by increasing the intracellular calcium ion level. May play a role in the control of granulocytic lineage proliferation or differentiation. ECO:0000269|PubMed:11323418, ECO:0000269|PubMed:8639485,
stringdb:9606.ENSP00000349967	CCRL2	5	GPCR		plasma_membrane	2.07279	2.24017	1.78379	1.87809	3.12243	1.45095	1.94032	2.1614	2.75064	1.28414	5	9606.ENSP00000349967	O00421	C-C chemokine receptor-like 2; Receptor for CCL19 and chemerin/RARRES2. Does not appear to be a signaling receptor, but may have a role in modulating chemokine- triggered immune responses by capturing and internalizing CCL19 or by presenting RARRES2 ligand to CMKLR1, a functional signaling receptors. Plays a critical role for the development of Th2 responses.
stringdb:9606.ENSP00000353259	CD300A	2	receptor_activity	immune system_Ig	plmem_ext	1.33145	1.5673	1.39033	1.35038	4.65707	0.793394	1.39235	1.28115	1.67406	1.03143	4.44885	9606.ENSP00000353259	Q9UGN4	CMRF35-like molecule 8; Inhibitory receptor which may contribute to the down- regulation of cytolytic activity in natural killer (NK) cells, and to the down-regulation of mast cell degranulation (PubMed:10746781, PubMed:16339535, PubMed:9701027). Negatively regulates the Toll-like receptor (TLR) signaling mediated by MYD88 but not TRIF through activation of PTPN6 . ECO:0000269|PubMed:16339535, EC…
stringdb:9606.ENSP00000329507	CD300C	2	receptor_activity	immune system_Ig	plasma_membrane	2.28609	2.55457	2.47218	2.43227	2.30214	2.04141	3.06615	3.65403	2.33814	2.24989	4.39521	9606.ENSP00000329507	Q08708	CMRF35-like molecule 6; CD300c molecule; Belongs to the CD300 family.
stringdb:9606.ENSP00000376397	CD300LB	3	receptor_activity	immune system_Ig	plasma_membrane	0.946117	0.936796	0.716859	0.800598	2.46314	0.375	1.0802	1.29337	1.23855		4.36392	9606.ENSP00000376397	A8K4G0	CMRF35-like molecule 7; Acts as an activating immune receptor through its interaction with ITAM-bearing adapter TYROBP, and also independently by recruitment of GRB2.
stringdb:9606.ENSP00000246006	CD93	5	receptor_activity	immune system	plasma_membrane	1.80609	1.68889	1.67548	1.54044	3.10286	1.02331	1.73809	1.73821	2.02654	1.10089	4.76685	9606.ENSP00000246006	Q9NPY3	Complement component C1q receptor; Receptor (or element of a larger receptor complex) for C1q, mannose-binding lectin (MBL2) and pulmonary surfactant protein A (SPA). May mediate the enhancement of phagocytosis in monocytes and macrophages upon interaction with soluble defense collagens. May play a role in intercellular adhesion.
stringdb:9606.ENSP00000485478	CDHR1	1			plasma_membrane	1.55584	1.09382	0.714358	0.69693	2.07707	0.617748		1.32815	1.48983	0.5625	4.03762	9606.ENSP00000485478	Q96JP9	Cadherin-related family member 1; Potential calcium-dependent cell-adhesion protein. May be required for the structural integrity of the outer segment (OS) of photoreceptor cells (By similarity).
stringdb:9606.ENSP00000410584	CELF4	0	translation		nucleus	1.55028	2.15452	0.69237		0.929585	0.82294		1.97387	5		1.15061	9606.ENSP00000410584	Q9BZC1	CUGBP Elav-like family member 4; RNA-binding protein implicated in the regulation of pre-mRNA alternative splicing. Mediates exon inclusion and/or exclusion in pre- mRNA that are subject to tissue-specific and developmentally regulated alternative splicing. Specifically activates exon 5 inclusion of cardiac isoforms of TNNT2 during heart remodeling at the juvenile to adult transition. Promotes ex…
stringdb:9606.ENSP00000337103	CHAT	6			intracellular	2.7414	4.52432	1.9488	1.55278	2.49793	1.55192	1.74524	2.54536	4.69629	2.82581	2.73055	9606.ENSP00000337103	P28329	Choline O-acetyltransferase; Catalyzes the reversible synthesis of acetylcholine (ACh) from acetyl CoA and choline at cholinergic synapses. ; Belongs to the carnitine/choline acetyltransferase family.
stringdb:9606.ENSP00000309270	CHST1	0			ER_Golgi	1.10165	0.725869	0.848882		2.46635	4.27837	0.932178	0.687965	1.12582		1.30306	9606.ENSP00000309270	O43916	Carbohydrate sulfotransferase 1; Sulfotransferase that utilizes 3'-phospho-5'-adenylyl sulfate (PAPS) as sulfonate donor to catalyze the transfer of sulfate to position 6 of galactose (Gal) residues of keratan. Has a preference for sulfating keratan sulfate, but it also transfers sulfate to the unsulfated polymer. The sulfotransferase activity on sialyl LacNAc structures is much higher than the c…
stringdb:9606.ENSP00000317439	CNPY1	3			ER_Golgi	0.901478	1.05373	1.18821		2.39143			1.16701	1.51223		0.841335	9606.ENSP00000317439	Q3B7I2	Canopy FGF signaling regulator 1; Belongs to the canopy family.
stringdb:9606.ENSP00000364140	COL15A1	2	extracellular matrix		extracellular	1.77751	1.99283	4.27812	0.703379	4.4646	0.653146	1.29899	2.73189	1.77946	0.743053	3.33366	9606.ENSP00000364140	P39059	Collagen alpha-1(XV) chain; Structural protein that stabilizes microvessels and muscle cells, both in heart and in skeletal muscle.
stringdb:9606.ENSP00000360882	COL5A1	2	extracellular matrix		extracellular	2.26556	1.85497	4.40811	0.983456	4.0893	1.06712	1.63351	2.35723	2.42729	1.24738	2.66537	9606.ENSP00000360882	P20908	Collagen alpha-1(V) chain; Type V collagen is a member of group I collagen (fibrillar forming collagen). It is a minor connective tissue component of nearly ubiquitous distribution. Type V collagen binds to DNA, heparan sulfate, thrombospondin, heparin, and insulin.
stringdb:9606.ENSP00000337065	CXCL14	5	cytokine/hormone/growth_factor		extracellular	2.06659	1.79143	1.63829	1.27713	5	4.22046	1.67848	2.03879	2.36886	1.34405	2.77604	9606.ENSP00000337065	O95715	C-X-C motif chemokine 14; Potent chemoattractant for neutrophils, and weaker for dendritic cells. Not chemotactic for T-cells, B-cells, monocytes, natural killer cells or granulocytes. Does not inhibit proliferation of myeloid progenitors in colony formation assays.
stringdb:9606.ENSP00000292427	CYP11B1	2			mitochondria	1.40968	2.52623	3.07087		1.92895	0.590716	0.878583	4.75268	2.12948	2.19703	1.78208	9606.ENSP00000292427	P15538	Cytochrome P450 11B1, mitochondrial; A cytochrome P450 monooxygenase involved in the biosynthesis of adrenal corticoids . Catalyzes the hydroxylation of carbon hydrogen bond at 11-beta position of 11-deoxycortisol and 11- deoxycorticosterone/21-hydroxyprogesterone yielding cortisol or corticosterone, respectively . Mechanistically, uses molecular oxygen inserting one oxygen atom into a substrate …
stringdb:9606.ENSP00000360958	CYP4A22	6			extracellular	0.680966	0.827446	3.70216		5	2.12631		1.28682	1.24193	1.9925	1.44918	9606.ENSP00000360958	Q5TCH4	Cytochrome P450 4A22; Catalyzes the omega- and (omega-1)-hydroxylation of various fatty acids such as laurate and palmitate. Shows no activity towards arachidonic acid and prostaglandin A1. Lacks functional activity in the kidney and does not contribute to renal 20-hydroxyeicosatetraenoic acid (20-HETE) biosynthesis.
stringdb:9606.ENSP00000376823	CYREN	0			nucleus	0.661001	2.00476	0.87763		1.10539	2.0744		1.00101	5		0.78267	9606.ENSP00000376823	Q9BWK5	Cell cycle regulator of non-homologous end joining; [Isoform 1]: Cell-cycle-specific inhibitor of classical non- homologous end joining (NHEJ) of DNA double-strand break (DSB) repair during the S and G2 phases . Acts as a regulator of DNA repair pathway choice by specifically inhibiting classical NHEJ during the S and G2 phases, thereby promoting error-free repair by homologous recombination duri…
stringdb:9606.ENSP00000347717	DHCR7	1			nuc_ER_Golgi	1.71539	2.82263	5	1.51488	2.16297	1.55269	1.7969	2.0504	5	1.83391	3.43864	9606.ENSP00000347717	Q9UBM7	7-dehydrocholesterol reductase; Production of cholesterol by reduction of C7-C8 double bond of 7-dehydrocholesterol (7-DHC); Belongs to the ERG4/ERG24 family.
stringdb:9606.ENSP00000357905	DMBT1	4	receptor_activity		extracellular	1.56667	1.74253	1.23745	1.15231	5	0.888482	1.16331	1.26007	2.23517	0.421875	1.86099	9606.ENSP00000357905	Q9Y4V9	Deleted in malignant brain tumors 1 protein; May be considered as a candidate tumor suppressor gene for brain, lung, esophageal, gastric, and colorectal cancers. May play roles in mucosal defense system, cellular immune defense and epithelial differentiation. May play a role as an opsonin receptor for SFTPD and SPAR in macrophage tissues throughout the body, including epithelial cells lining the …
stringdb:9606.ENSP00000242480	EGR2	6	TF	ub-ligase	chromatin	2.40037	1.91678	1.77981	1.54742	2.39071	1.27566	1.64674	2.08259	4.82659	1.35278	2.32169	9606.ENSP00000242480	P11161	E3 SUMO-protein ligase EGR2; Sequence-specific DNA-binding transcription factor. Binds to two specific DNA sites located in the promoter region of HOXA4. ; Belongs to the EGR C2H2-type zinc-finger protein family.
stringdb:9606.ENSP00000295206	EN1	4	homeobox		chromatin	1.9713	1.65742	1.39232	0.959066	1.80779	0.923854	1.23164	1.93468	5	0.822258	1.82228	9606.ENSP00000295206	Q05925	Homeobox protein engrailed-1; Engrailed homeobox 1
stringdb:9606.ENSP00000297375	EN2	2	homeobox		chromatin	1.81633	2.56824	1.22877	0.922458	1.64666	1.12603	1.04827	1.54831	5	0.536523	1.68999	9606.ENSP00000297375	P19622	Homeobox protein engrailed-2; Engrailed homeobox 2; Belongs to the engrailed homeobox family.
stringdb:9606.ENSP00000490735	ENSP00000490735	0															9606.ENSP00000490735	A0A1B0GW15	Uncharacterized protein
stringdb:9606.ENSP00000493548	ENSP00000493548	0															9606.ENSP00000493548	A0A2R8Y2Y2	Uncharacterized protein
stringdb:9606.ENSP00000284486	FAM167A	0	chaperone		ER_Golgi	0.685766	1.87901	3.23833		1.92744			0.639391	2.47064		1.0277	9606.ENSP00000284486	Q96KS9	Protein FAM167A; Family with sequence similarity 167 member A; Belongs to the FAM167 (SEC) family.
stringdb:9606.ENSP00000360379	FAM209A	0			nuc_ext					4.4875				4		0.28125	9606.ENSP00000360379	Q5JX71	Protein FAM209A; Family with sequence similarity 209 member A
stringdb:9606.ENSP00000322323	FAM20C	5	kinase		extracellular	1.2978	2.47947	4.463	0.980313	5	5	1.04468	2.40746	4.58225		1.41575	9606.ENSP00000322323	Q8IXL6	Extracellular serine/threonine protein kinase FAM20C; Golgi serine/threonine protein kinase that phosphorylates secretory pathway proteins within Ser-x-Glu/pSer motifs and plays a key role in biomineralization of bones and teeth (PubMed:22582013, PubMed:23754375, PubMed:25789606). Constitutes the main protein kinase for extracellular proteins, generating the majority of the extracellular phosphop…
stringdb:9606.ENSP00000351632	FAM3D	0	cytokine/hormone/growth_factor		extracellular	0.83949	1.32341	0.813177		5			1.62304	1.19676		1.1799	9606.ENSP00000351632	Q96BQ1	Protein FAM3D; FAM3 metabolism regulating signaling molecule D; Belongs to the FAM3 family.
stringdb:9606.ENSP00000291744	FCN2	1	extracellular matrix	immune system	plmem_ext	1.38598	1.51903	1.21713	1.23296	5	0.92088	1.51216	1.33353	1.61636		4.48616	9606.ENSP00000291744	Q15485	Ficolin-2; May function in innate immunity through activation of the lectin complement pathway. Calcium-dependent and GlcNAc-binding lectin. Enhances phagocytosis of S.typhimurium by neutrophils, suggesting an opsonic effect via the collagen region.
stringdb:9606.ENSP00000428280	FER1L6	0				0.947367	2.80082	0.570443	1.01052	0.725775	0.885951	0.801732	0.5625	1.33402	1.04629	1.29403	9606.ENSP00000428280	Q2WGJ9	Fer-1-like protein 6; Fer-1 like family member 6
stringdb:9606.ENSP00000371770	FGFBP1	0			plmem_ext	1.75838	1.19814	1.12954		4.74268		0.930804	1.41458	1.81077	0.661717	3.60168	9606.ENSP00000371770	Q14512	Fibroblast growth factor-binding protein 1; Acts as a carrier protein that release fibroblast-binding factors (FGFs) from the extracellular matrix (EM) storage and thus enhance the mitogenic activity of FGFs. Enhances FGF2 signaling during tissue repair, angiogenesis and in tumor growth.
stringdb:9606.ENSP00000261937	FLT4	1	RTK_Ig		nuc_cytos_plmem_ext	2.53138	4.4308	1.94737	1.66938	5	1.41406	1.76077	2.06402	4.67638	1.22895	5	9606.ENSP00000261937	P35916	Vascular endothelial growth factor receptor 3; Tyrosine-protein kinase that acts as a cell-surface receptor for VEGFC and VEGFD, and plays an essential role in adult lymphangiogenesis and in the development of the vascular network and the cardiovascular system during embryonic development. Promotes proliferation, survival and migration of endothelial cells, and regulates angiogenic sprouting. Sig…
stringdb:9606.ENSP00000497759	FOXC2	4	forkhead		chromatin	2.49914	1.6702	1.38878	0.954278	2.07416	0.781543	1.17255	1.98235	5	1.22722	2.01076	9606.ENSP00000497759	Q99958	Forkhead box protein C2; Transcriptional activator. Might be involved in the formation of special mesenchymal tissues.
stringdb:9606.ENSP00000262426	FOXF1	1	forkhead		chromatin	2.01078	1.40733	1.40396	0.787411	1.92666	0.601669	1.05487	1.57524	4.5642	0.539334	1.59398	9606.ENSP00000262426	Q12946	Forkhead box protein F1; Probable transcription activator for a number of lung- specific genes.
stringdb:9606.ENSP00000478384	FOXI3	0	forkhead		chromatin	0.841312	0.521836			0.793959			0.600161	5		0.78338	9606.ENSP00000478384	A8MTJ6	Forkhead box protein I3; Possible transcriptional factor.
stringdb:9606.ENSP00000326272	FOXL1	1	forkhead		chromatin	1.70874	1.01816	1.09955	0.516297	1.59552		0.723425	1.45713	5		1.50009	9606.ENSP00000326272	Q12952	Forkhead box protein L1; Transcription factor required for proper proliferation and differentiation in the gastrointestinal epithelium. Target gene of the hedgehog (Hh) signaling pathway via GLI2 AND GLI3 transcription factors (By similarity).
stringdb:9606.ENSP00000283309	FRMD1	0			cytosk_plmem	3.28064	1.77706			0.09375	0.09375	0.09375	0.09375	2.03627	0.09375	3	9606.ENSP00000283309	Q8N878	FERM domain containing 1
stringdb:9606.ENSP00000256759	FST	5	protease inhibitor		nuc_ext	2.31942	2.85857	1.78882	1.17114	5	1.24127	1.63206	2.18411	3.97571	1.45635	2.36642	9606.ENSP00000256759	P19883	Follistatin; Binds directly to activin and functions as an activin antagonist. Specific inhibitor of the biosynthesis and secretion of pituitary follicle stimulating hormone (FSH).
stringdb:9606.ENSP00000292079	FXYD2	3			plmem_ext	1.22938	1.8288	1.36281	0.685442	4.41936	1.19196	0.937785	1.91423	1.77876		4.52129	9606.ENSP00000292079	P54710	Sodium/potassium-transporting ATPase subunit gamma; May be involved in forming the receptor site for cardiac glycoside binding or may modulate the transport function of the sodium ATPase; Belongs to the FXYD family.
stringdb:9606.ENSP00000442756	FXYD6	0			plasma_membrane	1.16506	0.852026	0.611756	0.522387	1.17209		0.558417	1.21594	1.33597		4.26507	9606.ENSP00000442756	Q9H0Q3	FXYD domain containing ion transport regulator 6
stringdb:9606.ENSP00000482442	FXYD6-FXYD2	0				1.08596	0.818488		0.653179	1.12985			1.2205	1.33443		1.34305	9606.ENSP00000482442	A0A087WZ82	FXYD domain-containing ion transport regulator; FXYD6-FXYD2 readthrough; Belongs to the FXYD family.
stringdb:9606.ENSP00000464145	GDF10	0	cytokine/hormone/growth_factor		extracellular	1.59652	1.32543	1.36358	0.660035	4.06399	1.97382	1.05234	1.35436	1.86709	1.25655	1.52361	9606.ENSP00000464145	P55107	Growth/differentiation factor 10; Growth factor involved in osteogenesis and adipogenesis. Plays an inhibitory role in the process of osteoblast differentiation via SMAD2/3 pathway. Plays an inhibitory role in the process of adipogenesis; Belongs to the TGF-beta family.
stringdb:9606.ENSP00000463051	GDF2	4	cytokine/hormone/growth_factor		extracellular	2.10012	1.94261	1.82085	1.39343	4.59797	1.26189	1.46497	2.0295	2.56535	1.39267	2.58545	9606.ENSP00000463051	Q9UK05	Growth/differentiation factor 2; Potent circulating inhibitor of angiogenesis. Signals through the type I activin receptor ACVRL1 but not other Alks. Signaling through SMAD1 in endothelial cells requires TGF-beta coreceptor endoglin/ENG. ECO:0000269|PubMed:21710321, ECO:0000269|PubMed:22799562,
stringdb:9606.ENSP00000362353	GLP1R	2	GPCR		plasma_membrane	2.1802	3.24927	2.50776	1.78644	2.96386	1.53606	2.01901	2.77971	2.85297	2.39366	5	9606.ENSP00000362353	P43220	Glucagon-like peptide 1 receptor; G-protein coupled receptor for glucagon-like peptide 1 (GLP- 1) (PubMed:8405712, PubMed:8216285, PubMed:7517895, PubMed:19861722, PubMed:26308095, PubMed:27196125, PubMed:28514449). Ligand binding triggers activation of a signaling cascade that leads to the activation of adenylyl cyclase and increased intracellular cAMP levels (PubMed:8405712, PubMed:8216285, Pub…
stringdb:9606.ENSP00000335158	GPR142	1	GPCR		plasma_membrane		4.18843	0.871933		1.30359		0.631548	0.938697	1.00561		5	9606.ENSP00000335158	Q7Z601	Probable G-protein coupled receptor 142; Orphan receptor.
stringdb:9606.ENSP00000284674	GPR26	0	GPCR		plasma_membrane	0.630216				0.851043			0.512193	1.19961		5	9606.ENSP00000284674	Q8NDV2	G-protein coupled receptor 26; Orphan receptor. Displays a significant level of constitutive activity. Its effect is mediated by G(s)-alpha protein that stimulate adenylate cyclase, resulting in an elevation of intracellular cAMP.
stringdb:9606.ENSP00000363436	GPRIN2	0			plasma_membrane	1.11035	1.24661	0.760402		1.71703			1.52109	3.28536		3.50839	9606.ENSP00000363436	O60269	G protein-regulated inducer of neurite outgrowth 2; May be involved in neurite outgrowth.
stringdb:9606.ENSP00000354581	GPX6	1			extracellular	2.65365	3.2613	3.29739	1.85156	4.6959	1.90572	2.52379	3.58851	3.27578	2.8751	3.1901	9606.ENSP00000354581	P59796	Glutathione peroxidase 6
stringdb:9606.ENSP00000238558	GSC	1	homeobox		chromatin	0.884516				0.831811				5		0.566422	9606.ENSP00000238558	P56915	Homeobox protein goosecoid; Regulates chordin (CHRD). May play a role in spatial programing within discrete embryonic fields or lineage compartments during organogenesis. In concert with NKX3-2, plays a role in defining the structural components of the middle ear; required for the development of the entire tympanic ring (By similarity). Probably involved in the regulatory networks that define neu…
stringdb:9606.ENSP00000304331	GSX1	1	homeobox		chromatin	1.29668	1.46419	0.919894		1.37368	0.630124	0.619906	1.65874	4.48552	0.970124	1.41968	9606.ENSP00000304331	Q9H4S2	GS homeobox 1; Probable transcription factor that binds to the DNA sequence 5'-GC[TA][AC]ATTA[GA]-3'. Activates the transcription of the GHRH gene. Plays an important role in pituitary development; Belongs to the Antp homeobox family.
stringdb:9606.ENSP00000277903	HABP2	0	protease		extracellular	1.79369	1.46449	1.20348	1.06798	5	1.1833	1.38559	1.41494	1.92748	0.587929	2.04189	9606.ENSP00000277903	Q14520	Hyaluronan-binding protein 2 27 kDa light chain alternate form; Cleaves the alpha-chain at multiple sites and the beta-chain between 'Lys-53' and 'Lys-54' but not the gamma-chain of fibrinogen and therefore does not initiate the formation of the fibrin clot and does not cause the fibrinolysis directly. It does not cleave (activate) prothrombin and plasminogen but converts the inactive single chai…
stringdb:9606.ENSP00000383516	HMX1	0	homeobox		chromatin	0.66051	1.59375	0.680057						4.30011			9606.ENSP00000383516	Q9NP08	Homeobox protein HMX1; DNA-binding protein that binds to the 5'-CAAG-3' core sequence. May function as a transcriptional repressor. Seems to act as a transcriptional antagonist of NKX2-5. May play an important role in the development of craniofacial structures such as the eye and ear.
stringdb:9606.ENSP00000341108	HMX2	0	homeobox		chromatin	0.52185								4.33639		0.727432	9606.ENSP00000341108	A2RU54	Homeobox protein HMX2; Transcription factor involved in specification of neuronal cell types and which is required for inner ear and hypothalamus development; Belongs to the HMX homeobox family.
stringdb:9606.ENSP00000249501	HOXD10	1	homeobox		chromatin	1.91947	4.2306	0.94519	1.28399	1.86248	0.641601	1.01324	1.43029	5		1.5761	9606.ENSP00000249501	P28358	Homeobox protein Hox-D10; Sequence-specific transcription factor which is part of a developmental regulatory system that provides cells with specific positional identities on the anterior-posterior axis.
stringdb:9606.ENSP00000302548	HOXD4	2	homeobox		chromatin	1.3241	0.811138	0.780754		1.08583			1.04006	5		1.01019	9606.ENSP00000302548	P09016	Homeobox protein Hox-D4; Sequence-specific transcription factor which is part of a developmental regulatory system that provides cells with specific positional identities on the anterior-posterior axis; Belongs to the Antp homeobox family. Deformed subfamily.
stringdb:9606.ENSP00000357980	HTRA1	2	protease	extracellular matrix	cytos_plmem_ext	1.80154	3.81283	2.20805	1.26933	4.60918	1.50345	2.02849	2.0121	1.88343	1.29084	4.41676	9606.ENSP00000357980	Q92743	Serine protease HTRA1; Serine protease with a variety of targets, including extracellular matrix proteins such as fibronectin. HTRA1-generated fibronectin fragments further induce synovial cells to up-regulate MMP1 and MMP3 production. May also degrade proteoglycans, such as aggrecan, decorin and fibromodulin. Through cleavage of proteoglycans, may release soluble FGF-glycosaminoglycan complexes …
stringdb:9606.ENSP00000275525	IGFBP1	3			extracellular	2.22456	2.19277	4.38837	1.12407	5	4.26409	1.64522	2.21861	2.57763	1.88216	2.25112	9606.ENSP00000275525	P08833	Insulin-like growth factor-binding protein 1; IGF-binding proteins prolong the half-life of the IGFs and have been shown to either inhibit or stimulate the growth promoting effects of the IGFs on cell culture. They alter the interaction of IGFs with their cell surface receptors. Promotes cell migration.
stringdb:9606.ENSP00000370473	IGFBP3	5	phosphatase		nuc_ER_Golgi_ext	2.44782	3.20888	4.4165	1.55906	4.8589	1.53075	1.94431	2.44802	5	1.74894	2.40909	9606.ENSP00000370473	P17936	Insulin-like growth factor-binding protein 3; IGF-binding proteins prolong the half-life of the IGFs and have been shown to either inhibit or stimulate the growth promoting effects of the IGFs on cell culture. They alter the interaction of IGFs with their cell surface receptors. Also exhibits IGF-independent antiproliferative and apoptotic effects mediated by its receptor TMEM219/IGFBP-3R.
stringdb:9606.ENSP00000366923	IGFBPL1	0	immunoglobulin		extracellular	1.04175		0.533659		5			0.887955	2.26265		2.0022	9606.ENSP00000366923	Q8WX77	Insulin-like growth factor-binding protein-like 1; IGF-binding proteins prolong the half-life of IGFs and have been shown to either inhibit or stimulate the growth promoting effects of the IGFs in cell culture. They alter the interaction of IGFs with their cell surface receptors (By similarity). May be a putative tumor suppressor protein.
stringdb:9606.ENSP00000251296	IGSF21	0	immunoglobulin		plasma_membrane	0.626758	0.375	0.375		1.62769	0.75	0.84375	0.674154	0.971685		4.57604	9606.ENSP00000251296	Q96ID5	Immunoglobulin superfamily member 21; Involved in synaptic inhibition in the brain. Selectively regulates inhibitory presynaptic differentiation through interacting with presynaptic NRXN2.
stringdb:9606.ENSP00000227752	IL10RA	7	receptor_activity	immune system_Ig	plasma_membrane	1.89186	4.43631	2.21735	1.6469	3.2591	1.10736	1.82616	1.91489	2.51649	1.32929	5	9606.ENSP00000227752	Q13651	Interleukin-10 receptor subunit alpha; Cell surface receptor for the cytokine IL10 that participates in IL10-mediated anti-inflammatory functions, limiting excessive tissue disruption caused by inflammation. Upon binding to IL10, induces a conformational change in IL10RB, allowing IL10RB to bind IL10 as well . In turn, the heterotetrameric assembly complex, composed of two subunits of IL10RA and …
stringdb:9606.ENSP00000330959	IL1R2	7	receptor_activity	immune system_Ig	plasma_membrane	1.75313	3.61488	1.61068	1.37678	4.14043	1.48196	1.70448	2.16877	3.22936	1.65166	5	9606.ENSP00000330959	P27930	Interleukin-1 receptor type 2, membrane form; Non-signaling receptor for IL1A, IL1B and IL1RN. Reduces IL1B activities. Serves as a decoy receptor by competetive binding to IL1B and preventing its binding to IL1R1. Also modulates cellular response through non-signaling association with IL1RAP after binding to IL1B. IL1R2 (membrane and secreted forms) preferentially binds IL1B and poorly IL1A and …
stringdb:9606.ENSP00000437554	IQSEC3	1			nuc_cytos_plmem	0.919654	4.52662		0.712299		0.656976		0.625	4.42062		2.77961	9606.ENSP00000437554	Q9UPP2	IQ motif and SEC7 domain-containing protein 3; Acts as a guanine nucleotide exchange factor (GEF) for ARF1.
stringdb:9606.ENSP00000252321	KCNA5	2	ion channels / transporters		plasma_membrane	2.05802	2.09408	2.2391	1.25557	2.13152	4.27643	1.39229	2.20208	2.30544	1.34653	5	9606.ENSP00000252321	P22460	Potassium voltage-gated channel subfamily A member 5; Voltage-gated potassium channel that mediates transmembrane potassium transport in excitable membranes. Forms tetrameric potassium- selective channels through which potassium ions pass in accordance with their electrochemical gradient. The channel alternates between opened and closed conformations in response to the voltage difference across t…
stringdb:9606.ENSP00000295082	KCNF1	0	ion channels / transporters		plasma_membrane	1.63022	2.21834	1.05628	0.82459	1.39816	2.59595	0.858598	1.59995	1.9275		4.67506	9606.ENSP00000295082	Q9H3M0	Potassium voltage-gated channel subfamily F member 1; Putative voltage-gated potassium channel.
stringdb:9606.ENSP00000391498	KCNK16	2	ion channels / transporters		plasma_membrane	0.69241	1.0584	1.46247	0.627229	1.57849	0.756482	0.872891	1.17671	1.16803	0.1875	4.61385	9606.ENSP00000391498	Q96T55	Potassium channel subfamily K member 16; Outward rectifying potassium channel. Produces rapidly activating and non-inactivating outward rectifier K(+) currents.
stringdb:9606.ENSP00000334650	KCNK18	2	ion channels / transporters		plasma_membrane	1.36844	1.29515	1.08663		1.76353	0.518463	0.559094	1.18093	1.44947		5	9606.ENSP00000334650	Q7Z418	Potassium channel subfamily K member 18; Outward rectifying potassium channel. Produces rapidly activating outward rectifier K(+) currents. May function as background potassium channel that sets the resting membrane potential. Channel activity is directly activated by calcium signal. Activated by the G(q)-protein coupled receptor pathway. The calcium signal robustly activates the channel via calc…
stringdb:9606.ENSP00000352527	KCNK5	3	ion channels / transporters		plasma_membrane	1.4177	1.5261	2.23973	0.51286	1.96436		0.913037	1.42948	1.74149	0.64057	4.72803	9606.ENSP00000352527	O95279	Potassium channel subfamily K member 5; pH-dependent, voltage insensitive, outwardly rectifying potassium channel. Outward rectification is lost at high external K(+) concentrations.
stringdb:9606.ENSP00000296233	KLF15	0	TF		chromatin	1.89152	1.75217	1.62996	0.868537	1.79774		1.54086	2.2392	5	1.84106	1.70424	9606.ENSP00000296233	Q9UIH9	Krueppel-like factor 15; Transcriptional regulator that binds to the GA element of the CLCNKA promoter. Binds to the KCNIP2 promoter and regulates KCNIP2 circadian expression in the heart (By similarity). Is a repressor of CCN2 expression, involved in the control of cardiac fibrosis. It is also involved in the control of cardiac hypertrophy acting through the inhibition of MEF2A and GATA4 (By sim…
stringdb:9606.ENSP00000418647	KRBA1	0					2.08362			1.125				1.93897			9606.ENSP00000418647	A5PL33	Protein KRBA1; KRAB-A domain containing 1
stringdb:9606.ENSP00000252244	KRT1	5	filaments	keratin	cytoskeleton	4.50587	4.61881	1.61307	1.13057	4.43269	1.5093	1.25317	1.97358	4.64385	1.26681	4.44676	9606.ENSP00000252244	P04264	Keratin, type II cytoskeletal 1; May regulate the activity of kinases such as PKC and SRC via binding to integrin beta-1 (ITB1) and the receptor of activated protein C kinase 1 (RACK1). In complex with C1QBP is a high affinity receptor for kininogen-1/HMWK.
stringdb:9606.ENSP00000310861	KRT2	6	filaments	keratin	cytoskeleton	4.59297	4.7032	0.932969	0.600489	4.3071	2.02171	0.738019	1.10107	4.51028		4.3092	9606.ENSP00000310861	P35908	Keratin, type II cytoskeletal 2 epidermal; Probably contributes to terminal cornification . Associated with keratinocyte activation, proliferation and keratinization . Plays a role in the establishment of the epidermal barrier on plantar skin (By similarity).
stringdb:9606.ENSP00000007735	KRT33A	0	filaments	keratin	cytoskeleton	3.76786	4.58362	0.960839	0.628263	4.32221	0.812203	0.744143	2.3615	2.25047	0.796875	1.51952	9606.ENSP00000007735	O76009	Keratin, type I cuticular Ha3-I; Keratin 33A; Belongs to the intermediate filament family.
stringdb:9606.ENSP00000307014	KRT73	4	filaments	keratin	cytoskeleton	3.43664	4.52905			4.16653			3.02041	4.20125	1.45312	0.857585	9606.ENSP00000307014	Q86Y46	Keratin, type II cytoskeletal 73; Has a role in hair formation. Specific component of keratin intermediate filaments in the inner root sheath (IRS) of the hair follicle (Probable).
stringdb:9606.ENSP00000307240	KRT74	4	filaments	keratin	cytoskeleton	3.56222	4.54249	0.606082		4.18757			1.14447	1.75199	0.1875	0.726595	9606.ENSP00000307240	Q7RTS7	Keratin, type II cytoskeletal 74; Has a role in hair formation. Specific component of keratin intermediate filaments in the inner root sheath (IRS) of the hair follicle (Probable).
stringdb:9606.ENSP00000257951	KRT84	4	filaments	keratin	cytoskeleton	5	4.35232			4.1133			2.04715	1.43075	0.4375	0.659685	9606.ENSP00000257951	Q9NSB2	Keratin, type II cuticular Hb4; Keratin 84
stringdb:9606.ENSP00000476821	KRTAP10-7	1		keratin	cytoskeleton	2.52288	4.225			0.84375				1.17188			9606.ENSP00000476821	P60409	Keratin-associated protein 10-7; In the hair cortex, hair keratin intermediate filaments are embedded in an interfilamentous matrix, consisting of hair keratin- associated proteins (KRTAP), which are essential for the formation of a rigid and resistant hair shaft through their extensive disulfide bond cross-linking with abundant cysteine residues of hair keratins. The matrix proteins include the …
stringdb:9606.ENSP00000381009	KRTAP10-9	1		keratin	cytoskeleton	2	4.1495			1.40625						1.59375	9606.ENSP00000381009	P60411	Keratin-associated protein 10-9; In the hair cortex, hair keratin intermediate filaments are embedded in an interfilamentous matrix, consisting of hair keratin- associated proteins (KRTAP), which are essential for the formation of a rigid and resistant hair shaft through their extensive disulfide bond cross-linking with abundant cysteine residues of hair keratins. The matrix proteins include the …
stringdb:9606.ENSP00000381542	KRTAP5-10	2		keratin	cytoskeleton	3	4										9606.ENSP00000381542	Q6L8G5	Keratin-associated protein 5-10; In the hair cortex, hair keratin intermediate filaments are embedded in an interfilamentous matrix, consisting of hair keratin- associated protein (KRTAP), which are essential for the formation of a rigid and resistant hair shaft through their extensive disulfide bond cross-linking with abundant cysteine residues of hair keratins. The matrix proteins include the h…
stringdb:9606.ENSP00000382584	KRTAP5-5	2		keratin	cytoskeleton	3.33472	4			0.505802				0.598558			9606.ENSP00000382584	Q701N2	Keratin-associated protein 5-5; In the hair cortex, hair keratin intermediate filaments are embedded in an interfilamentous matrix, consisting of hair keratin- associated protein (KRTAP), which are essential for the formation of a rigid and resistant hair shaft through their extensive disulfide bond cross-linking with abundant cysteine residues of hair keratins. The matrix proteins include the hi…
stringdb:9606.ENSP00000420723	KRTAP5-8	2		keratin	cytoskeleton	3	4										9606.ENSP00000420723	O75690	Keratin-associated protein 5-8; In the hair cortex, hair keratin intermediate filaments are embedded in an interfilamentous matrix, consisting of hair keratin- associated protein (KRTAP), which are essential for the formation of a rigid and resistant hair shaft through their extensive disulfide bond cross-linking with abundant cysteine residues of hair keratins. The matrix proteins include the hi…
stringdb:9606.ENSP00000277526	LCN9	0			extracellular					5	0.831647			0.6267		0.70998	9606.ENSP00000277526	Q8WX39	Epididymal-specific lipocalin-9; Lipocalin 9
stringdb:9606.ENSP00000498797	LOC112577516	0								1.09664						0.977139	9606.ENSP00000498797	A0A494C103	CUB domain-containing protein
stringdb:9606.ENSP00000438264	LRIT2	1	immunoglobulin					0.46875		2.15625		0.375				2.79182	9606.ENSP00000438264	A6NDA9	Leucine rich repeat, Ig-like and transmembrane domains 2
stringdb:9606.ENSP00000455811	LY6L	0			membrane_anchored											3	9606.ENSP00000455811	H3BQJ8	Lymphocyte antigen 6 family member L
stringdb:9606.ENSP00000310880	MAL	0			plasma_membrane	1.39733	1.19842	5	1.32991	1.34786	1.53666	1.38146	1.22456	1.43752	0.743903	5	9606.ENSP00000310880	P21145	Myelin and lymphocyte protein; Could be an important component in vesicular trafficking cycling between the Golgi complex and the apical plasma membrane. Could be involved in myelin biogenesis and/or myelin function; Belongs to the MAL family.
stringdb:9606.ENSP00000239243	MSX2	2	homeobox		chromatin	2.15194	4.33601	1.65328	1.01113	2.25556	1.07134	1.3051	1.81907	5	1.09847	2.09509	9606.ENSP00000239243	P35548	Homeobox protein MSX-2; Acts as a transcriptional regulator in bone development. Represses the ALPL promoter activity and antagonizes the stimulatory effect of DLX5 on ALPL expression during osteoblast differentiation. Probable morphogenetic role. May play a role in limb-pattern formation. In osteoblasts, suppresses transcription driven by the osteocalcin FGF response element (OCFRE). Binds to th…
stringdb:9606.ENSP00000354152	MTHFSD	3	RNA-related			0.714309	1.17188						0.65625	2.14675			9606.ENSP00000354152	Q2M296	Methenyltetrahydrofolate synthase domain-containing protein; Methenyltetrahydrofolate synthetase domain containing
stringdb:9606.ENSP00000380334	NCF4	2		immune system	cytos_endo_lyso_plmem	1.96771	4.8107	1.98719	5	2.23043	1.36016	4.41654	2.32532	3.36787	1.57987	5	9606.ENSP00000380334	Q15080	Neutrophil cytosol factor 4; Component of the NADPH-oxidase, a multicomponent enzyme system responsible for the oxidative burst in which electrons are transported from NADPH to molecular oxygen, generating reactive oxidant intermediates. It may be important for the assembly and/or activation of the NADPH-oxidase complex.
stringdb:9606.ENSP00000404854	NDRG1	1			nuc_cytosk_cytos_endo_plmem_ext	5	5	1.83502	5	4.4033	1.23361	1.70115	2.0576	5	1.05199	5	9606.ENSP00000404854	Q92597	Protein NDRG1; Stress-responsive protein involved in hormone responses, cell growth, and differentiation. Acts as a tumor suppressor in many cell types. Necessary but not sufficient for p53/TP53-mediated caspase activation and apoptosis. Has a role in cell trafficking, notably of the Schwann cell, and is necessary for the maintenance and development of the peripheral nerve myelin sheath. Required…
stringdb:9606.ENSP00000358519	NHLH2	0	TF		chromatin	1.18048	0.75606	0.574956		1.14254			1.19663	4.47397		1.0317	9606.ENSP00000358519	Q02577	Helix-loop-helix protein 2; May serve as DNA-binding protein and may be involved in the control of cell-type determination, possibly within the developing nervous system.
stringdb:9606.ENSP00000258829	NKX2-8	0	homeobox		chromatin	1.11055	0.576562			0.657022			0.925187	4.46239		0.684354	9606.ENSP00000258829	O15522	Homeobox protein Nkx-2.8; NK2 homeobox 8
stringdb:9606.ENSP00000328181	NOG	4			extracellular	2.67016	2.10134	1.88171	1.63712	5	1.98017	1.75083	2.21718	2.86391	1.24751	2.6355	9606.ENSP00000328181	Q13253	Noggin; Inhibitor of bone morphogenetic proteins (BMP) signaling which is required for growth and patterning of the neural tube and somite. Essential for cartilage morphogenesis and joint formation. Inhibits chondrocyte differentiation through its interaction with GDF5 and, probably, GDF6 .
stringdb:9606.ENSP00000358365	NRAP	0	filaments			1.60593	1.11474	0.774595		0.789096			1.01385	3.36889		1.16606	9606.ENSP00000358365	Q86VF7	Nebulin-related-anchoring protein; May be involved in anchoring the terminal actin filaments in the myofibril to the membrane and in transmitting tension from the myofibrils to the extracellular matrix.
stringdb:9606.ENSP00000279028	OCSTAMP	0				1.76325	1.22604	0.922922	0.874629	1.43957		1.21599	0.928706	1.98492		3.62429	9606.ENSP00000279028	Q9BR26	Osteoclast stimulatory transmembrane protein; Probable cell surface receptor that plays a role in cellular fusion and cell differentiation. Cooperates with DCSTAMP in modulating cell-cell fusion in both osteoclasts and foreign body giant cells (FBGCs). Involved in osteoclast bone resorption. Promotes osteoclast differentiation and may play a role in the multinucleated osteoclast maturation (By si…
stringdb:9606.ENSP00000363216	OGDHL	0			mitochondria	1.31332	2.65201	0.928045		1.13191	0.907047	0.628057	5	2.68894	1.05901	1.23205	9606.ENSP00000363216	Q9ULD0	2-oxoglutarate dehydrogenase-like, mitochondrial; Oxoglutarate dehydrogenase L; Belongs to the alpha-ketoglutarate dehydrogenase family.
stringdb:9606.ENSP00000360858	OLFM1	0			extracellular	1.45764	2.34803	4.50322	0.656523	4.48122	0.725951	1.08172	2.1305	2.653	0.28125	1.51462	9606.ENSP00000360858	Q99784	Noelin; Contributes to the regulation of axonal growth in the embryonic and adult central nervous system by inhibiting interactions between RTN4R and LINGO1. Inhibits RTN4R-mediated axon growth cone collapse (By similarity). May play an important role in regulating the production of neural crest cells by the neural tube (By similarity). May be required for normal responses to olfactory stimuli (B…
stringdb:9606.ENSP00000331040	OLIG2	6	TF		chromatin	3.12166	1.99042	1.78394	1.53718	2.38292	2.47969	1.83495	2.26866	4.78954	1.09779	3.31127	9606.ENSP00000331040	Q13516	Oligodendrocyte transcription factor 2; Required for oligodendrocyte and motor neuron specification in the spinal cord, as well as for the development of somatic motor neurons in the hindbrain. Functions together with ZNF488 to promote oligodendrocyte differentiation. Cooperates with OLIG1 to establish the pMN domain of the embryonic neural tube. Antagonist of V2 interneuron and of NKX2-2-induced…
stringdb:9606.ENSP00000375849	OTOS	0			extracellular	0.640126				4.09689			0.585243	0.704152			9606.ENSP00000375849	Q8NHW6	Otospiralin; May be essential for the survival of the neurosensory epithelium of the inner ear.
stringdb:9606.ENSP00000391583	PARVG	0			cytosk_plmem	5	2.98585	1.01661	0.672186	1.79184		0.799879	1.27053	1.95622	0.515625	3.73123	9606.ENSP00000391583	Q9HBI0	Gamma-parvin; Probably plays a role in the regulation of cell adhesion and cytoskeleton organization; Belongs to the parvin family.
stringdb:9606.ENSP00000364524	PAX7	2	homeobox		chromatin	3.0225	1.88136	1.83916	1.15003	2.23904	1.47668	1.67671	2.41757	4.66052	1.44772	2.58974	9606.ENSP00000364524	P23759	Paired box protein Pax-7; Transcription factor playing a role in myogenesis through regulation of muscle precursor cells proliferation.
stringdb:9606.ENSP00000367177	PCDH8	0			plasma_membrane	1.73276	1.17218	1.62027		1.95869	0.75		1.20654	1.61196		5	9606.ENSP00000367177	O95206	Protocadherin-8; Calcium-dependent cell-adhesion protein (By similarity). May play a role in activity-induced synaptic reorganization underlying long term memory (By similarity). Could be involved in CDH2 internalization through TAOK2/p38 MAPK pathway. In hippocampal neurons, may play a role in the down-regulation of dendritic spines, maybe through its action on CDH2 endocytosis (By similarity).
stringdb:9606.ENSP00000440185	PDYN	7			plmem_ext	1.9604	1.86413	1.68619	1.34243	5	1.39047	1.33613	1.97156	2.88862	1.05917	5	9606.ENSP00000440185	P01213	Alpha-neoendorphin; Leu-enkephalins compete with and mimic the effects of opiate drugs. They play a role in a number of physiologic functions, including pain perception and responses to stress (By similarity). Leumorphin has a typical opiod activity and may have anti- apoptotic effect; Belongs to the opioid neuropeptide precursor family.
stringdb:9606.ENSP00000294964	PKDCC	1	kinase		extracellular	2.15432	2.05431	1.33709		5	4.31838	1.10805	2.21955	1.15084		1.04266	9606.ENSP00000294964	Q504Y2	Extracellular tyrosine-protein kinase PKDCC; Secreted tyrosine-protein kinase that mediates phosphorylation of extracellular proteins and endogenous proteins in the secretory pathway, which is essential for patterning at organogenesis stages. Mediates phosphorylation of MMP1, MMP13, MMP14, MMP19 and ERP29 . Probably plays a role in platelets: rapidly and quantitatively secreted from platelets in …
stringdb:9606.ENSP00000298282	PKNOX2	1	homeobox		nuc_cytos_ext	2.98881	2.8622	1.00165		4.2293			1.17843	4.7945	0.1875	1.19014	9606.ENSP00000298282	Q96KN3	Homeobox protein PKNOX2; PBX/knotted 1 homeobox 2; Belongs to the TALE/MEIS homeobox family.
stringdb:9606.ENSP00000383364	PLA2G2A	7		immune system	mito_ER_Golgi_plmem_ext	2.05857	2.67766	4.42001	1.74872	4.80711	1.65988	2.18682	3.91286	2.37989	1.80755	4.06977	9606.ENSP00000383364	P14555	Phospholipase A2, membrane associated; Catalyzes the calcium-dependent hydrolysis of the 2-acyl groups in 3-sn-phosphoglycerides . Thought to participate in the regulation of phospholipid metabolism in biomembranes including eicosanoid biosynthesis. Independent of its catalytic activity, acts as a ligand for integrins (PubMed:18635536, PubMed:25398877). Binds to and activates integrins ITGAV:ITGB…
stringdb:9606.ENSP00000247992	PLA2G2C	1			extracellular	0.542118	0.828578			4.34095		0.513111	0.511144	0.771089		0.892727	9606.ENSP00000247992	Q5R387	Putative inactive group IIC secretory phospholipase A2; Inactive phospholipase.
stringdb:9606.ENSP00000364246	PLA2G2D	5			extracellular	1.30895	2.15308	1.52434	1.19999	4.75634	0.927449	1.80605	1.58679	1.6732	1.30829	2.01574	9606.ENSP00000364246	Q9UNK4	Group IID secretory phospholipase A2; PA2 catalyzes the calcium-dependent hydrolysis of the 2-acyl groups in 3-sn-phosphoglycerides. L-alpha-1-palmitoyl-2-linoleoyl phosphatidylethanolamine is more efficiently hydrolyzed than the other phospholipids examined.
stringdb:9606.ENSP00000364257	PLA2G2E	5			extracellular	0.926989	1.30928	0.85318		4.71906		0.850012	0.930118	1.05079	0.834773	1.32629	9606.ENSP00000364257	Q9NZK7	Group IIE secretory phospholipase A2; PA2 catalyzes the calcium-dependent hydrolysis of the 2-acyl groups in 3-sn-phosphoglycerides. Has a preference for arachidonic- containing phospholipids.
stringdb:9606.ENSP00000364243	PLA2G2F	5			cytos_plmem_ext	0.575151	4.51809	0.873723		4.58458		0.719413	0.739569	1.52981	0.690504	3.51096	9606.ENSP00000364243	Q9BZM2	Group IIF secretory phospholipase A2; May play a role in lipid mediator production in inflammatory conditions, by providing arachidonic acid to downstream cyclooxygenases and lipoxygenases (By similarity). Phospholipase A2, which catalyzes the calcium-dependent hydrolysis of the 2-acyl groups in 3-sn- phosphoglycerides . Hydrolyzes phosphatidylethanolamine more efficiently than phosphatidylcholin…
stringdb:9606.ENSP00000364249	PLA2G5	5			endo_lyso_ER_Golgi_plmem_ext	1.30466	1.7357	1.30211	3.34978	4.70486	3.36398	4.27346	1.54516	1.56025	0.847606	3.68277	9606.ENSP00000364249	P39877	Calcium-dependent phospholipase A2; PA2 catalyzes the calcium-dependent hydrolysis of the 2-acyl groups in 3-sn-phosphoglycerides. This isozyme hydrolyzes more efficiently L-alpha-1-palmitoyl-2-oleoyl phosphatidylcholine than L- alpha-1-palmitoyl-2-arachidonyl phosphatidylcholine, L-alpha-1- palmitoyl-2-arachidonyl phosphatidylethanolamine, or L-alpha-1- stearoyl-2-arachidonyl phosphatidylinosito…
stringdb:9606.ENSP00000345826	PMEPA1	0			endo_ER_Golgi_plmem	1.75357	1.15869	0.871114	5	1.54939	5	1.21411	2.89405	1.92856		4.50247	9606.ENSP00000345826	Q969W9	Protein TMEPAI; Functions as a negative regulator of TGF-beta signaling and thereby probably plays a role in cell proliferation, differentiation, apoptosis, motility, extracellular matrix production and immunosuppression. In the canonical TGF-beta pathway, ZFYVE9/SARA recruits the intracellular signal transducer and transcriptional modulators SMAD2 and SMAD3 to the TGF-beta receptor. Phosphorylat…
stringdb:9606.ENSP00000445675	PRAME	0	ub-ligase		chromatin_ER_Golgi_plmem	1.62664	2.13598	1.28631	0.862246	1.75659	3.53546	1.05629	2.12304	5	0.169787	4.42503	9606.ENSP00000445675	P78395	Melanoma antigen preferentially expressed in tumors; Functions as a transcriptional repressor, inhibiting the signaling of retinoic acid through the retinoic acid receptors RARA, RARB and RARG. Prevents retinoic acid-induced cell proliferation arrest, differentiation and apoptosis.
stringdb:9606.ENSP00000318270	PROM2	0			extracellular	1.27147	1.38385	1.25034	2.07092	4.38252	0.720296	1.53348	1.7104	1.67598	1.05537	4.43996	9606.ENSP00000318270	Q8N271	Prominin-2; Prominin 2
stringdb:9606.ENSP00000317836	PRR15	0				0.640496	0.75							2.62023		0.80724	9606.ENSP00000317836	Q8IV56	Proline-rich protein 15; May have a role in proliferation and/or differentiation.
stringdb:9606.ENSP00000308720	PRSS1	4	protease		extracellular	1.98457	1.96286	2.06051	1.42941	5	1.4482	1.81631	1.87653	2.12574	0.803398	2.05962	9606.ENSP00000308720	Q9HAN5	Alpha-trypsin chain 1; Has activity against the synthetic substrates Boc-Phe-Ser- Arg-Mec, Boc-Leu-Thr-Arg-Mec, Boc-Gln-Ala-Arg-Mec and Boc-Val-Pro-Arg- Mec. The single-chain form is more active than the two-chain form against all of these substrates; Belongs to the peptidase S1 family.
stringdb:9606.ENSP00000317445	PSAPL1	1			cytos_lyso_ext	1.43281	4.56321	1.84378	1.4654	4.34023	1.35267	3.88125	1.42168	1.37443		1.79564	9606.ENSP00000317445	Q6NUJ1	Proactivator polypeptide-like 1; May activate the lysosomal degradation of sphingolipids.
stringdb:9606.ENSP00000485117	PSG7	0	immunoglobulin		plmem_ext	1.33732	1.2649	0.938677		3.62407	0.83507	0.720415	1.40949	1.55188		3.53673	9606.ENSP00000485117	A0A096LNM5	Pregnancy specific beta-1-glycoprotein 7
stringdb:9606.ENSP00000369636	PXDC1	0					0.890625			0.1875			2.01033	1.52729	0.1875		9606.ENSP00000369636	Q5TGL8	PX domain containing 1
stringdb:9606.ENSP00000463653	RBFOX3	6	RNA-related		nucleus	3.48215	2.79989	2.21444	2.02458	2.77871	1.69596	2.3525	2.70722	4.82653	1.32995	2.81291	9606.ENSP00000463653	A6NFN3	RNA binding protein fox-1 homolog 3; Pre-mRNA alternative splicing regulator. Regulates alternative splicing of RBFOX2 to enhance the production of mRNA species that are targeted for nonsense-mediated decay (NMD).
stringdb:9606.ENSP00000226193	RCVRN	3				2.28584	3.17516	1.39269	1.06717	1.74326	1.37461	1.05374	2.38367	2.69451	0.28125	2.11382	9606.ENSP00000226193	P35243	Recoverin; Acts as a calcium sensor and regulates phototransduction of cone and rod photoreceptor cells (By similarity). Modulates light sensitivity of cone photoreceptor in dark and dim conditions (By similarity). In response to high Ca(2+) levels induced by low light levels, prolongs RHO/rhodopsin activation in rod photoreceptor cells by binding to and inhibiting GRK1-mediated phosphorylation o…
stringdb:9606.ENSP00000356529	RGS16	2			plasma_membrane	1.97173	4.31403	1.72548	1.56588	2.33061	1.24668	1.34461	2.59437	2.36922	1.02093	4.4481	9606.ENSP00000356529	O15492	Regulator of G-protein signaling 16; Regulates G protein-coupled receptor signaling cascades. Inhibits signal transduction by increasing the GTPase activity of G protein alpha subunits, thereby driving them into their inactive GDP- bound form . Plays an important role in the phototransduction cascade by regulating the lifetime and effective concentration of activated transducin alpha. May regulat…
stringdb:9606.ENSP00000217260	RSPO4	0			extracellular	1.25999	0.953754	1.04261	0.554662	4.59842	0.1875	0.8108	0.962521	1.4451		1.40423	9606.ENSP00000217260	Q2I0M5	R-spondin-4; Activator of the canonical Wnt signaling pathway by acting as a ligand for LGR4-6 receptors . Upon binding to LGR4-6 (LGR4, LGR5 or LGR6), LGR4-6 associate with phosphorylated LRP6 and frizzled receptors that are activated by extracellular Wnt receptors, triggering the canonical Wnt signaling pathway to increase expression of target genes. Also regulates the canonical Wnt/beta-cateni…
stringdb:9606.ENSP00000419692	RXRA	6	NR		chr_nuc_cytos_mito	1.9407	4.41793	1.91161	1.16498	2.20934	2.20573	1.58134	3.93056	5	2.86195	2.06657	9606.ENSP00000419692	P19793	Retinoic acid receptor RXR-alpha; Receptor for retinoic acid that acts as a transcription factor . Forms homo- or heterodimers with retinoic acid receptors (RARs) and binds to target response elements in response to their ligands, all-trans or 9-cis retinoic acid, to regulate gene expression in various biological processes (PubMed:10195690, PubMed:11162439, PubMed:11915042, PubMed:28167758, PubMe…
stringdb:9606.ENSP00000416066	SERPINA1	4	protease inhibitor	immune system	extracellular	2.67735	2.77001	5	2.0591	5	5	2.54273	2.52882	2.77583	1.72071	2.77854	9606.ENSP00000416066	Q86U19	Short peptide from AAT; Inhibitor of serine proteases. Its primary target is elastase, but it also has a moderate affinity for plasmin and thrombin. Irreversibly inhibits trypsin, chymotrypsin and plasminogen activator. The aberrant form inhibits insulin-induced NO synthesis in platelets, decreases coagulation time and has proteolytic activity against insulin and plasmin; Belongs to the serpin fa…
stringdb:9606.ENSP00000342109	SERPINA12	1			extracellular	1.35242	1.89921	3.19366	0.555352	3.96748	1.09791	1.05864	1.76891	1.9998	1.50217	3.09355	9606.ENSP00000342109	Q8IW75	Serpin A12; Adipokine that modulates insulin action by specifically inhibiting its target protease KLK7 in white adipose tissues. ; Belongs to the serpin family.
stringdb:9606.ENSP00000450540	SERPINA3	2	protease inhibitor	immune system	nuc_lys_ext	2.51821	2.23676	2.46334	1.42667	5	1.65793	4.39796	2.0259	5	1.56776	2.63291	9606.ENSP00000450540	Q8N177	Alpha-1-antichymotrypsin His-Pro-less; Although its physiological function is unclear, it can inhibit neutrophil cathepsin G and mast cell chymase, both of which can convert angiotensin-1 to the active angiotensin-2.
stringdb:9606.ENSP00000451172	SERPINA4	1			extracellular	2.04633	1.98304	2.49868	2.15163	5	2.16156	1.80099	1.6899	2.10061	1.17331	2.82858	9606.ENSP00000451172	P29622	Kallistatin; Inhibits human amidolytic and kininogenase activities of tissue kallikrein. Inhibition is achieved by formation of an equimolar, heat- and SDS-stable complex between the inhibitor and the enzyme, and generation of a small C-terminal fragment of the inhibitor due to cleavage at the reactive site by tissue kallikrein. ; Belongs to the serpin family.
stringdb:9606.ENSP00000333203	SERPINA5	0	protease inhibitor		extracellular	2.24714	2.11967	2.48035	1.76113	5	1.72768	1.80201	2.84511	2.43111	0.903918	5	9606.ENSP00000333203	P05154	Plasma serine protease inhibitor; Heparin-dependent serine protease inhibitor acting in body fluids and secretions. Inactivates serine proteases by binding irreversibly to their serine activation site. Involved in the regulation of intravascular and extravascular proteolytic activities. Plays hemostatic roles in the blood plasma. Acts as a procoagulant and proinflammatory factor by inhibiting the…
stringdb:9606.ENSP00000397082	SFTPA1	4	ion channels / transporters	immune system	endo_ER_Golgi_ext	1.92174	1.50606	4.40249	3.53595	4.71628	0.947077	1.29632	1.54913	1.84549	0.559023	1.78858	9606.ENSP00000397082	Q8IWL2	Pulmonary surfactant-associated protein A1; In presence of calcium ions, it binds to surfactant phospholipids and contributes to lower the surface tension at the air- liquid interface in the alveoli of the mammalian lung and is essential for normal respiration. Enhances the expression of MYO18A/SP-R210 on alveolar macrophages (By similarity).
stringdb:9606.ENSP00000361400	SFTPA2	2			endo_ER_Golgi_ext	2.01633	1.57763	4.41731	3.57289	4.74117	1.02236	1.33604	1.4511	1.89861	0.643521	1.87485	9606.ENSP00000361400	X6REF7	Surfactant protein A2
stringdb:9606.ENSP00000309186	SH3RF3	0	ub-ligase			1.93433	2.484			0.675975			0.796568	3.96533		0.675275	9606.ENSP00000309186	Q8TEJ3	E3 ubiquitin-protein ligase SH3RF3; Has E3 ubiquitin-protein ligase activity.
stringdb:9606.ENSP00000370568	SHISAL1	0								2.88841		0.1875				2.29633	9606.ENSP00000370568	Q3SXP7	Protein shisa-like-1; Shisa like 1
stringdb:9606.ENSP00000478763	SIRPA	4	immunoglobulin	immune system	extracellular	2.38241	2.36974	2.31493	2.22422	4.67507	1.46595	2.29697	2.23436	2.55597	1.6173	4.81466	9606.ENSP00000478763	Q9UDX2	Tyrosine-protein phosphatase non-receptor type substrate 1; Immunoglobulin-like cell surface receptor for CD47. Acts as docking protein and induces translocation of PTPN6, PTPN11 and other binding partners from the cytosol to the plasma membrane. Supports adhesion of cerebellar neurons, neurite outgrowth and glial cell attachment. May play a key role in intracellular signaling during synaptogenes…
stringdb:9606.ENSP00000304502	SIX2	1	homeobox		chromatin	2.04451	2.58058	1.16025		1.78155	1.15302	0.866752	1.64457	4.70358	0.582959	2.64181	9606.ENSP00000304502	Q9NPC8	Homeobox protein SIX2; Transcription factor that plays an important role in the development of several organs, including kidney, skull and stomach. During kidney development, maintains cap mesenchyme multipotent nephron progenitor cells in an undifferentiated state by opposing the inductive signals emanating from the ureteric bud and cooperates with WNT9B to promote renewing progenitor cells prol…
stringdb:9606.ENSP00000394049	SLA	1		immune system	cytos_endo_plmem	1.76329	4.63684	1.23732	3.57953	1.79173	1.32477	0.97305	2.34591	3.96142		3.6947	9606.ENSP00000394049	Q13239	Src-like-adapter; Adapter protein, which negatively regulates T-cell receptor (TCR) signaling. Inhibits T-cell antigen-receptor induced activation of nuclear factor of activated T-cells. Involved in the negative regulation of positive selection and mitosis of T-cells. May act by linking signaling proteins such as ZAP70 with CBL, leading to a CBL dependent degradation of signaling proteins.
stringdb:9606.ENSP00000289707	SLAMF8	1	receptor_activity_Ig			0.943907	1.35317		0.81039	2.27648		1.13375	1.17785	1.41415	0.65625	3.52668	9606.ENSP00000289707	Q9P0V8	SLAM family member 8; May play a role in B-lineage commitment and/or modulation of signaling through the B-cell receptor.
stringdb:9606.ENSP00000357072	SLAMF9	1	immunoglobulin		plasma_membrane	0.782377	0.745133	0.375		2.58962		0.949416	0.796418	1.13375	0.375	4.33551	9606.ENSP00000357072	Q96A28	SLAM family member 9; May play a role in the immune response.
stringdb:9606.ENSP00000363229	SLC18A3	4	ion channels / transporters		plasma_membrane	2.1792	1.59833	1.5142	1.25766	2.12086	3.53628	1.20724	1.82163	2.29133		4.76768	9606.ENSP00000363229	Q16572	Vesicular acetylcholine transporter; Involved in acetylcholine transport into synaptic vesicles.
stringdb:9606.ENSP00000494136	SLC6A1	1	ion channels / transporters		plasma_membrane	1.88301	2.2404	1.68462	1.18957	2.55172	1.35907	1.18312	2.79354	2.03195	1.4587	4.79811	9606.ENSP00000494136	P30531	Sodium- and chloride-dependent GABA transporter 1; Terminates the action of GABA by its high affinity sodium- dependent reuptake into presynaptic terminals.
stringdb:9606.ENSP00000254488	SLC6A11	0	ion channels / transporters		plasma_membrane	1.99466	2.6112	1.57592	0.958599	2.33978	1.10536	1.21813	1.85058	2.10285	0.907172	4.77892	9606.ENSP00000254488	P48066	Sodium- and chloride-dependent GABA transporter 3; Terminates the action of GABA by its high affinity sodium- dependent reuptake into presynaptic terminals; Belongs to the sodium:neurotransmitter symporter (SNF) (TC 2.A.22) family. SLC6A11 subfamily.
stringdb:9606.ENSP00000399136	SLC6A12	0	ion channels / transporters		plasma_membrane	1.4609	2.49306	1.2985	0.914745	2.11071	1.01427	0.867724	1.61257	1.66816	1.07968	4.76653	9606.ENSP00000399136	P48065	Sodium- and chloride-dependent betaine transporter; Transports betaine and GABA. May have a role in regulation of GABAergic transmission in the brain through the reuptake of GABA into presynaptic terminals, as well as in osmotic regulation.
stringdb:9606.ENSP00000305302	SLC6A19	1	ion channels / transporters		plasma_membrane	1.25737	1.69346	1.43076	1.56814	4.39616	1.26455	1.45792	1.61594	1.68939	0.923066	5	9606.ENSP00000305302	Q695T7	Sodium-dependent neutral amino acid transporter B(0)AT1; Transporter that mediates resorption of neutral amino acids across the apical membrane of renal and intestinal epithelial cells . This uptake is sodium-dependent and chloride-independent . Requires CLTRN in kidney or ACE2 in intestine for cell surface expression and amino acid transporter activity . ECO:0000269|PubMed:18484095, ECO:0000269|…
stringdb:9606.ENSP00000270349	SLC6A3	9	ion channels / transporters		plasma_membrane	2.3816	2.48406	2.38946	1.95701	3.13418	1.78123	2.19419	2.97297	2.74966	1.36377	5	9606.ENSP00000270349	Q01959	Sodium-dependent dopamine transporter; Amine transporter. Terminates the action of dopamine by its high affinity sodium-dependent reuptake into presynaptic terminals.
stringdb:9606.ENSP00000490028	SMIM32	0															9606.ENSP00000490028	A0A1B0GUA5	Small integral membrane protein 32
stringdb:9606.ENSP00000422185	SORCS2	0	receptor_activity_Ig		cytos_endo_plmem	1.39262	4.24527	1.48506	3.68305	1.46089	1.77924	1.62377	1.23779	1.32729		4.41146	9606.ENSP00000422185	Q96PQ0	VPS10 domain-containing receptor SorCS2; The heterodimer formed by NGFR and SORCS2 functions as receptor for the precursor forms of NGF (proNGF) and BDNF (proBDNF) . ProNGF and proBDNF binding both promote axon growth cone collapse (in vitro) (PubMed:22155786, PubMed:24908487). Plays a role in the regulation of dendritic spine density in hippocampus neurons (By similarity). Required for normal ne…
stringdb:9606.ENSP00000322640	SPATA31E1	0				0.517285	0.984375		0.508138				0.690809	1.26562	0.375	0.328125	9606.ENSP00000322640	Q6ZUB1	Spermatogenesis-associated protein 31E1; May play a role in spermatogenesis; Belongs to the SPATA31 family.
stringdb:9606.ENSP00000255008	SSTR4	2	GPCR		plasma_membrane	1.13382	1.06845	0.790127		1.42324		0.87379	0.859374	1.7168		5	9606.ENSP00000255008	P31391	Somatostatin receptor type 4; Receptor for somatostatin-14. The activity of this receptor is mediated by G proteins which inhibits adenylyl cyclase. It is functionally coupled not only to inhibition of adenylate cyclase, but also to activation of both arachidonate release and mitogen-activated protein (MAP) kinase cascade. Mediates antiproliferative action of somatostatin in tumor cells.
stringdb:9606.ENSP00000428540	ST3GAL1	0	translation		extracellular	1.46738	1.48338	2.01281	1.19893	5	5	1.72697	1.32035	1.7855		1.85827	9606.ENSP00000428540	Q11201	CMP-N-acetylneuraminate-beta-galactosamide-alpha-2,3-sialyltransferase 1; Responsible for the synthesis of the sequence NeuAc-alpha- 2,3-Gal-beta-1,3-GalNAc- found on sugar chains O-linked to Thr or Ser and also as a terminal sequence on certain gangliosides. SIAT4A and SIAT4B sialylate the same acceptor substrates but exhibit different Km values; Belongs to the glycosyltransferase 29 family.
stringdb:9606.ENSP00000291527	TFF1	1	cytokine/hormone/growth_factor		extracellular	1.78755	1.57412	1.36599	0.641594	4.77444	0.567821	0.929681	1.58885	2.34767	0.910617	1.65735	9606.ENSP00000291527	P04155	Trefoil factor 1; Stabilizer of the mucous gel overlying the gastrointestinal mucosa that provides a physical barrier against various noxious agents. May inhibit the growth of calcium oxalate crystals in urine.
stringdb:9606.ENSP00000430690	TFF3	2			extracellular	2.13518	2.34025	2.35718	1.26479	4.69137	1.75119	1.67918	2.23871	2.42196	1.18068	2.81368	9606.ENSP00000430690	Q07654	Trefoil factor 3; Involved in the maintenance and repair of the intestinal mucosa. Promotes the mobility of epithelial cells in healing processes (motogen).
stringdb:9606.ENSP00000220616	TG	2	cytokine/hormone/growth_factor		extracellular	2.52203	2.5278	2.23792	1.74285	5	1.98545	2.17587	2.18439	2.90574	1.37201	3.78894	9606.ENSP00000220616	P01266	Thyroglobulin; Acts as a substrate for the production of iodinated thyroid hormones thyroxine (T4) and triiodothyronine (T3) . The synthesis of T3 and T4 involves iodination of selected tyrosine residues of TG/thyroglobulin followed by their oxidative coupling in the thyroid follicle lumen (By similarity). Following TG re- internalization and lysosomal-mediated proteolysis, T3 and T4 are released…
stringdb:9606.ENSP00000440509	TIFAB	0					1.0756			0.751615		1.18572	0.644618	1.41643		0.880461	9606.ENSP00000440509	Q6ZNK6	TRAF-interacting protein with FHA domain-containing protein B; Inhibits TIFA-mediated TRAF6 activation possibly by inducing a conformational change in TIFA.
stringdb:9606.ENSP00000452871	TLE3	2			nucleus	1.59524	1.4891	1.14675	0.545486	1.45176	0.608809	1.0435	1.64156	5	1.00213	1.41531	9606.ENSP00000452871	Q04726	Transducin-like enhancer protein 3; Transcriptional corepressor that binds to a number of transcription factors. Inhibits the transcriptional activation mediated by CTNNB1 and TCF family members in Wnt signaling. The effects of full- length TLE family members may be modulated by association with dominant-negative AES (By similarity).
stringdb:9606.ENSP00000303992	TMEM43	1			nuc_ER_Golgi	2.00364	1.18585	3.84775	0.689807	1.07572	4.24874	0.732558	1.29979	3.71679	0.219967	4.32009	9606.ENSP00000303992	Q9BTV4	Transmembrane protein 43; May have an important role in maintaining nuclear envelope structure by organizing protein complexes at the inner nuclear membrane. Required for retaining emerin at the inner nuclear membrane (By similarity).
stringdb:9606.ENSP00000434279	TMPRSS13	0	receptor_activity_protease		extracellular	1.12188	2.00802	1.17779	1.63372	4.36172	1.24436	1.08254	1.03367	1.80289	0.28125	4.26129	9606.ENSP00000434279	Q9BYE2	Transmembrane serine protease 13; Belongs to the peptidase S1 family.
stringdb:9606.ENSP00000411013	TMPRSS3	1	receptor_activity_protease		ER_Golgi	1.3825	1.56201	5	0.810428	1.31042		0.504197	1.5695	1.66486	0.1875	3.37395	9606.ENSP00000411013	P57727	Transmembrane protease serine 3; Probable serine protease that plays a role in hearing. Acts as a permissive factor for cochlear hair cell survival and activation at the onset of hearing and is required for saccular hair cell survival (By similarity). Activates ENaC (in vitro).
stringdb:9606.ENSP00000432743	TP53AIP1	0			mitochondria	1.28231	1.62233	0.834823		2.07607	0.767479	0.927771	5	2.67834	0.375	1.07129	9606.ENSP00000432743	Q9HCN2	P53-regulated apoptosis-inducing protein 1; May play an important role in mediating p53/TP53-dependent apoptosis.
stringdb:9606.ENSP00000476820	TRABD2B	0	protease		plasma_membrane	0.998768	0.518276			0.7904			0.686583	0.915818		5	9606.ENSP00000476820	A6NFA1	Metalloprotease TIKI2; Metalloprotease that acts as a negative regulator of the Wnt signaling pathway by mediating the cleavage of the 8 N-terminal residues of a subset of Wnt proteins. Following cleavage, Wnt proteins become oxidized and form large disulfide-bond oligomers, leading to their inactivation. Able to cleave WNT3A, WNT5, but not WNT11. Required for head formation; Belongs to the TIKI …
stringdb:9606.ENSP00000343129	TRIM29	0		immune system	lysosome	2.71805	3.26533	1.44058	1.34602	1.59396	1.98869	3.62025	1.51275	4.04957	0.70845	1.33694	9606.ENSP00000343129	Q14134	Tripartite motif-containing protein 29; Plays a crucial role in the regulation of macrophage activation in response to viral or bacterial infections within the respiratory tract. Mechanistically, TRIM29 interacts with IKBKG/NEMO in the lysosome where it induces its 'Lys-48' ubiquitination and subsequent degradation. In turn, the expression of type I interferons and the production of proinflammato…
stringdb:9606.ENSP00000303437	TSNARE1	0	receptor_activity			0.887144	2.06465	0.28125	0.511409		0.746536	0.583507	1.19567	2.01265	0.421875	0.729944	9606.ENSP00000303437	Q96NA8	t-SNARE domain containing 1
stringdb:9606.ENSP00000490537	TTC34	0					1.07812	0.78125					1.45312	1.20842			9606.ENSP00000490537	A8MYJ7	Tetratricopeptide repeat domain 34
stringdb:9606.ENSP00000305426	TUB	0			nuc_cytos_plmem_ext	3.7272	3.92309	1.7416	1.61221	3.90142	1.69981	1.59931	2.74493	5	1.13554	3.8491	9606.ENSP00000305426	P50607	Tubby protein homolog; Functions in signal transduction from heterotrimeric G protein-coupled receptors. Binds to membranes containing phosphatidylinositol 4,5-bisphosphate. Can bind DNA (in vitro). May contribute to the regulation of transcription in the nucleus. Could be involved in the hypothalamic regulation of body weight (By similarity). Contribute to stimulation of phagocytosis of apoptoti…
stringdb:9606.ENSP00000482581	TWIST2	2	TF		nucleus	2.6122	1.56787	1.38528	0.866953	1.95424	0.732669	1.27062	1.73146	5	0.811425	1.9235	9606.ENSP00000482581	Q8WVJ9	Twist-related protein 2; Binds to the E-box consensus sequence 5'-CANNTG-3' as a heterodimer and inhibits transcriptional activation by MYOD1, MYOG, MEF2A and MEF2C. Also represses expression of proinflammatory cytokines such as TNFA and IL1B. Involved in postnatal glycogen storage and energy metabolism (By similarity). Inhibits the premature or ectopic differentiation of preosteoblast cells duri…
stringdb:9606.ENSP00000364240	UBXN10	0			ER_Golgi	0.92144	1.96094	3.31388				0.719308	0.681138	3.58317	0.743328	1.48251	9606.ENSP00000364240	Q96LJ8	UBX domain-containing protein 10; VCP/p97-binding protein required for ciliogenesis . Acts as a tethering factor that facilitates recruitment of VCP/p97 to the intraflagellar transport complex B (IFT- B) in cilia . UBX domain-containing proteins act as tethering factors for VCP/p97 and may specify substrate specificity of VCP/p97 ; Belongs to the UBXN10 family.
stringdb:9606.ENSP00000230256	UNC93A	0			plasma_membrane	0.509429		1.00206	0.915038		0.533016	0.892355	0.527146	0.7384		5	9606.ENSP00000230256	Q86WB7	Unc-93 homolog A
stringdb:9606.ENSP00000333329	USP17L2	0	protease	deubiquitination	nuc_cytos_ER_Golgi	1.60859	3.83345	5	1.18571	1.29406		1.49889	1.39059	5	0.467483	1.41088	9606.ENSP00000333329	Q6R6M4	Ubiquitin carboxyl-terminal hydrolase 17; Deubiquitinating enzyme that removes conjugated ubiquitin from specific proteins to regulate different cellular processes. Regulates cell proliferation by deubiquitinating and inhibiting RCE1 thereby controlling the small GTPases NRAS and HRAS localization and activation. In parallel, mediates deubiquitination of CDC25A, preventing CDC25A degradation by t…
stringdb:9606.ENSP00000376708	VWA2	0	extracellular matrix		extracellular	0.839385	0.502691	0.815312		5	0.684462		0.691461	1.08407		1.43222	9606.ENSP00000376708	Q5GFL6	Von Willebrand factor A domain containing 2
stringdb:9606.ENSP00000364220	VWA5B1	0			extracellular		1.72651			3			2.37493			2.30765	9606.ENSP00000364220	Q5TIE3	Von Willebrand factor A domain containing 5B1
stringdb:9606.ENSP00000226760	WFS1	5			ER_Golgi	1.58526	1.92415	5	0.762446	1.57038	1.48107	1.28284	2.29535	2.04533	1.45549	3.44717	9606.ENSP00000226760	O76024	Wolframin; Participates in the regulation of cellular Ca(2+) homeostasis, at least partly, by modulating the filling state of the endoplasmic reticulum Ca(2+) store.
stringdb:9606.ENSP00000360215	ZBP1	0	RNA-related	immune system	intracellular	3.35482	5	1.66099	1.96077	1.80964	1.27557	1.71161	1.97061	5	0.556208	2.01397	9606.ENSP00000360215	Q9H171	Z-DNA-binding protein 1; Participates in the detection by the host's innate immune system of DNA from viral, bacterial or even host origin. Plays a role in host defense against tumors and pathogens. Acts as a cytoplasmic DNA sensor which, when activated, induces the recruitment of TBK1 and IRF3 to its C-terminal region and activates the downstream interferon regulatory factor (IRF) and NF-kappa B…

## Sheet: 5FdURMMRedges
shared interaction	shared name	stringdb::textmining	stringdb::databases	stringdb::experiments	stringdb::score	stringdb::coexpression	stringdb::cooccurrence	stringdb::fusion	stringdb::interspecies
pp	9606.ENSP00000292303 (pp) 9606.ENSP00000482259	0.999	0.9	0.994	0.999	0.338
pp	9606.ENSP00000292303 (pp) 9606.ENSP00000480558	0.998	0.9	0.51	0.999	0.169
pp	9606.ENSP00000292301 (pp) 9606.ENSP00000482259	0.997	0.65		0.999	0.1
pp	9606.ENSP00000296140 (pp) 9606.ENSP00000482259	0.996	0.65	0.287	0.999	0.202
pp	9606.ENSP00000266376 (pp) 9606.ENSP00000315299	0.991	0.9	0.423	0.999
pp	9606.ENSP00000266376 (pp) 9606.ENSP00000369689	0.991	0.9	0.423	0.999
pp	9606.ENSP00000292301 (pp) 9606.ENSP00000292303	0.983	0.5		0.993	0.334	0.057
pp	9606.ENSP00000292303 (pp) 9606.ENSP00000483330	0.982	0.9		0.998	0.098
pp	9606.ENSP00000292303 (pp) 9606.ENSP00000296140	0.982	0.9	0.069	0.998	0.412	0.06
pp	9606.ENSP00000337103 (pp) 9606.ENSP00000363229	0.98			0.996	0.274		0.755
pp	9606.ENSP00000292301 (pp) 9606.ENSP00000296140	0.98	0.5	0.069	0.992	0.32	0.063
pp	9606.ENSP00000296140 (pp) 9606.ENSP00000480558	0.975	0.9	0.292	0.998	0.167
pp	9606.ENSP00000292301 (pp) 9606.ENSP00000349967	0.969			0.972	0.106	0.085
pp	9606.ENSP00000349967 (pp) 9606.ENSP00000482259	0.91			0.925	0.202
pp	9606.ENSP00000370473 (pp) 9606.ENSP00000419692	0.907		0.292	0.931
pp	9606.ENSP00000317439 (pp) 9606.ENSP00000317445	0.893			0.892
pp	9606.ENSP00000353414 (pp) 9606.ENSP00000369689	0.892		0.094	0.9	0.06
pp	9606.ENSP00000315299 (pp) 9606.ENSP00000353414	0.892		0.094	0.9	0.06
pp	9606.ENSP00000296140 (pp) 9606.ENSP00000349967	0.865			0.896	0.264
pp	9606.ENSP00000437554 (pp) 9606.ENSP00000463653	0.825			0.848	0.172
pp	9606.ENSP00000261937 (pp) 9606.ENSP00000497759	0.824		0.051	0.828	0.058
pp	9606.ENSP00000331040 (pp) 9606.ENSP00000463653	0.812			0.828	0.123
pp	9606.ENSP00000292301 (pp) 9606.ENSP00000480558	0.804	0.65		0.931	0.086
pp	9606.ENSP00000250160 (pp) 9606.ENSP00000404854	0.802			0.816	0.114
pp	9606.ENSP00000357980 (pp) 9606.ENSP00000436682	0.781			0.781
pp	9606.ENSP00000270349 (pp) 9606.ENSP00000386069	0.777			0.797	0.131
pp	9606.ENSP00000256759 (pp) 9606.ENSP00000328181	0.772			0.774	0.049
pp	9606.ENSP00000308720 (pp) 9606.ENSP00000416066	0.745		0.071	0.763	0.084
pp	9606.ENSP00000256759 (pp) 9606.ENSP00000463051	0.728		0.113	0.748
pp	9606.ENSP00000289707 (pp) 9606.ENSP00000357072	0.728			0.73	0.049
pp	9606.ENSP00000292303 (pp) 9606.ENSP00000349967	0.723			0.785	0.235	0.07
pp	9606.ENSP00000328181 (pp) 9606.ENSP00000463051	0.711			0.711
pp	9606.ENSP00000275525 (pp) 9606.ENSP00000370473	0.692			0.736	0.18
pp	9606.ENSP00000294964 (pp) 9606.ENSP00000322323	0.677		0.094	0.707	0.08
pp	9606.ENSP00000252321 (pp) 9606.ENSP00000266376	0.677		0.094	0.71	0.09
pp	9606.ENSP00000369689 (pp) 9606.ENSP00000383364	0.669			0.674	0.058
pp	9606.ENSP00000315299 (pp) 9606.ENSP00000383364	0.668			0.672	0.055
pp	9606.ENSP00000292427 (pp) 9606.ENSP00000355627	0.667			0.673	0.061
pp	9606.ENSP00000363229 (pp) 9606.ENSP00000463051	0.661			0.675	0.083
pp	9606.ENSP00000337103 (pp) 9606.ENSP00000463653	0.661			0.661
pp	9606.ENSP00000266376 (pp) 9606.ENSP00000355627	0.657			0.672	0.083
pp	9606.ENSP00000292301 (pp) 9606.ENSP00000483330	0.652	0.65		0.878	0.086
pp	9606.ENSP00000354995 (pp) 9606.ENSP00000419692	0.639	0.5	0.053	0.815	0.049
pp	9606.ENSP00000326272 (pp) 9606.ENSP00000354152	0.633			0.637	0.055
pp	9606.ENSP00000315299 (pp) 9606.ENSP00000369689	0.632	0.9		0.967	0.162	0.077
pp	9606.ENSP00000239243 (pp) 9606.ENSP00000482581	0.628			0.642	0.078
pp	9606.ENSP00000355627 (pp) 9606.ENSP00000369689	0.624			0.624
pp	9606.ENSP00000315299 (pp) 9606.ENSP00000355627	0.624			0.624
pp	9606.ENSP00000227752 (pp) 9606.ENSP00000292303	0.623			0.778	0.436
pp	9606.ENSP00000227752 (pp) 9606.ENSP00000330959	0.616			0.645	0.115
pp	9606.ENSP00000291527 (pp) 9606.ENSP00000430690	0.597			0.791	0.47	0.101
pp	9606.ENSP00000220616 (pp) 9606.ENSP00000256759	0.593			0.593
pp	9606.ENSP00000227752 (pp) 9606.ENSP00000296140	0.589			0.708	0.319
pp	9606.ENSP00000337065 (pp) 9606.ENSP00000349967	0.589			0.589
pp	9606.ENSP00000227752 (pp) 9606.ENSP00000482259	0.587			0.7	0.304
pp	9606.ENSP00000357905 (pp) 9606.ENSP00000430690	0.587			0.604	0.082
pp	9606.ENSP00000227752 (pp) 9606.ENSP00000292301	0.584			0.667	0.232
pp	9606.ENSP00000270349 (pp) 9606.ENSP00000440185	0.582			0.585	0.049
pp	9606.ENSP00000482581 (pp) 9606.ENSP00000497759	0.578			0.634	0.171
pp	9606.ENSP00000360882 (pp) 9606.ENSP00000419692	0.575		0.077	0.591	0.042
pp	9606.ENSP00000270349 (pp) 9606.ENSP00000315299	0.557			0.563	0.055
pp	9606.ENSP00000270349 (pp) 9606.ENSP00000369689	0.557			0.563	0.055
pp	9606.ENSP00000242480 (pp) 9606.ENSP00000297375	0.551		0.045	0.552
pp	9606.ENSP00000262426 (pp) 9606.ENSP00000354152	0.55			0.556	0.055
pp	9606.ENSP00000308720 (pp) 9606.ENSP00000357980	0.549		0.042	0.549
pp	9606.ENSP00000227752 (pp) 9606.ENSP00000292079	0.549			0.558	0.062
pp	9606.ENSP00000369689 (pp) 9606.ENSP00000440185	0.547			0.547
pp	9606.ENSP00000315299 (pp) 9606.ENSP00000440185	0.547			0.547
pp	9606.ENSP00000226760 (pp) 9606.ENSP00000411013	0.542			0.542
pp	9606.ENSP00000360882 (pp) 9606.ENSP00000364140	0.536	0.4		0.793	0.261	0.112
pp	9606.ENSP00000354581 (pp) 9606.ENSP00000355627	0.533		0.045	0.547	0.066
pp	9606.ENSP00000480558 (pp) 9606.ENSP00000483330	0.532			0.958	0.914
pp	9606.ENSP00000297375 (pp) 9606.ENSP00000317439	0.531			0.609	0.201
pp	9606.ENSP00000357905 (pp) 9606.ENSP00000478763	0.53			0.53
pp	9606.ENSP00000246006 (pp) 9606.ENSP00000478763	0.522		0.107	0.601	0.142
pp	9606.ENSP00000239243 (pp) 9606.ENSP00000328181	0.518			0.518
pp	9606.ENSP00000292301 (pp) 9606.ENSP00000478763	0.512		0.091	0.552	0.073
pp	9606.ENSP00000438264 (pp) 9606.ENSP00000485478	0.51			0.629	0.276
pp	9606.ENSP00000290378 (pp) 9606.ENSP00000303992	0.507			0.511	0.049
pp	9606.ENSP00000355627 (pp) 9606.ENSP00000386069	0.497	0.5		0.748	0.079
pp	9606.ENSP00000416066 (pp) 9606.ENSP00000450540	0.495		0.237	0.68	0.2	0.087
pp	9606.ENSP00000270349 (pp) 9606.ENSP00000363229	0.491			0.491	0.042
pp	9606.ENSP00000296140 (pp) 9606.ENSP00000483330	0.49	0.65		0.82	0.073
pp	9606.ENSP00000226193 (pp) 9606.ENSP00000315299	0.489		0.102	0.522	0.042
pp	9606.ENSP00000226193 (pp) 9606.ENSP00000369689	0.489		0.102	0.521
pp	9606.ENSP00000261254 (pp) 9606.ENSP00000369689	0.488		0.071	0.503
pp	9606.ENSP00000261254 (pp) 9606.ENSP00000315299	0.487		0.071	0.507	0.049
pp	9606.ENSP00000331040 (pp) 9606.ENSP00000364524	0.481		0.045	0.521	0.112
pp	9606.ENSP00000337103 (pp) 9606.ENSP00000463051	0.48			0.49	0.061
pp	9606.ENSP00000292301 (pp) 9606.ENSP00000355627	0.479	0.5		0.728
pp	9606.ENSP00000355627 (pp) 9606.ENSP00000362353	0.478			0.503	0.087
pp	9606.ENSP00000295206 (pp) 9606.ENSP00000317439	0.477			0.493	0.07
pp	9606.ENSP00000331040 (pp) 9606.ENSP00000337103	0.475			0.475
pp	9606.ENSP00000355627 (pp) 9606.ENSP00000380334	0.473			0.473
pp	9606.ENSP00000246006 (pp) 9606.ENSP00000330959	0.47		0.107	0.535	0.097
pp	9606.ENSP00000270349 (pp) 9606.ENSP00000295206	0.47			0.47
pp	9606.ENSP00000256759 (pp) 9606.ENSP00000364524	0.47			0.469
pp	9606.ENSP00000295206 (pp) 9606.ENSP00000331040	0.468			0.468
pp	9606.ENSP00000242480 (pp) 9606.ENSP00000261254	0.468			0.476	0.056
pp	9606.ENSP00000330959 (pp) 9606.ENSP00000370473	0.456			0.456
pp	9606.ENSP00000304502 (pp) 9606.ENSP00000452871	0.456		0.472	0.7
pp	9606.ENSP00000330959 (pp) 9606.ENSP00000480558	0.453		0.099	0.532	0.129
pp	9606.ENSP00000304331 (pp) 9606.ENSP00000331040	0.452		0.045	0.484	0.093
pp	9606.ENSP00000270349 (pp) 9606.ENSP00000337103	0.452			0.453	0.044
pp	9606.ENSP00000328181 (pp) 9606.ENSP00000331040	0.452			0.454	0.045
pp	9606.ENSP00000252321 (pp) 9606.ENSP00000352527	0.449			0.451	0.044
pp	9606.ENSP00000337103 (pp) 9606.ENSP00000440185	0.448			0.449	0.044
pp	9606.ENSP00000354152 (pp) 9606.ENSP00000497759	0.447			0.455	0.055
pp	9606.ENSP00000305302 (pp) 9606.ENSP00000355627	0.447			0.455	0.055
pp	9606.ENSP00000227752 (pp) 9606.ENSP00000380334	0.447			0.631	0.36
pp	9606.ENSP00000355627 (pp) 9606.ENSP00000440185	0.446	0.5		0.718	0.067
pp	9606.ENSP00000291744 (pp) 9606.ENSP00000364140	0.442			0.442
pp	9606.ENSP00000246006 (pp) 9606.ENSP00000397082	0.436		0.101	0.496	0.087
pp	9606.ENSP00000220616 (pp) 9606.ENSP00000394049	0.435		0.051	0.453	0.062
pp	9606.ENSP00000246006 (pp) 9606.ENSP00000292301	0.431		0.049	0.476	0.111
pp	9606.ENSP00000270349 (pp) 9606.ENSP00000463653	0.431			0.438	0.053
pp	9606.ENSP00000242480 (pp) 9606.ENSP00000298282	0.431		0.066	0.446
pp	9606.ENSP00000226193 (pp) 9606.ENSP00000440185	0.429			0.437	0.056
pp	9606.ENSP00000256759 (pp) 9606.ENSP00000275525	0.424			0.562	0.272
pp	9606.ENSP00000363229 (pp) 9606.ENSP00000463653	0.421			0.421	0.042
pp	9606.ENSP00000270349 (pp) 9606.ENSP00000292303	0.42			0.42
pp	9606.ENSP00000009105 (pp) 9606.ENSP00000369689	0.419	0.65	0.246	0.837	0.067
pp	9606.ENSP00000009105 (pp) 9606.ENSP00000315299	0.419	0.65	0.246	0.837	0.067
pp	9606.ENSP00000376397 (pp) 9606.ENSP00000430945	0.418			0.418
pp	9606.ENSP00000337065 (pp) 9606.ENSP00000482259	0.418			0.427	0.057
pp	9606.ENSP00000334650 (pp) 9606.ENSP00000352527	0.416	0.5		0.715	0.104
pp	9606.ENSP00000246006 (pp) 9606.ENSP00000370473	0.415			0.416	0.043
pp	9606.ENSP00000266376 (pp) 9606.ENSP00000290378	0.414		0.045	0.417	0.042
pp	9606.ENSP00000463653 (pp) 9606.ENSP00000494136	0.411			0.505	0.194
pp	9606.ENSP00000292079 (pp) 9606.ENSP00000416066	0.408			0.43	0.078
pp	9606.ENSP00000242480 (pp) 9606.ENSP00000369689	0.402		0.095	0.435
pp	9606.ENSP00000310861 (pp) 9606.ENSP00000369689	0.402		0.104	0.476	0.101
pp	9606.ENSP00000480558 (pp) 9606.ENSP00000482259	0.402	0.4		0.865	0.649	0.06
pp	9606.ENSP00000242480 (pp) 9606.ENSP00000315299	0.401		0.095	0.434
pp	9606.ENSP00000226760 (pp) 9606.ENSP00000450540	0.4			0.418	0.07
pp	9606.ENSP00000226760 (pp) 9606.ENSP00000451172	0.4			0.4
pp	9606.ENSP00000226760 (pp) 9606.ENSP00000342109	0.4			0.4
pp	9606.ENSP00000335158 (pp) 9606.ENSP00000364515	0.4			0.41	0.058
pp	9606.ENSP00000296140 (pp) 9606.ENSP00000337065	0.4	0.65		0.781	0.043
pp	9606.ENSP00000296140 (pp) 9606.ENSP00000330959	0.4		0.091	0.525	0.2
pp	9606.ENSP00000252244 (pp) 9606.ENSP00000310861	0.399	0.4	0.835	0.956	0.337	0.057
pp	9606.ENSP00000238558 (pp) 9606.ENSP00000497759	0.399		0.07	0.427	0.059
pp	9606.ENSP00000292301 (pp) 9606.ENSP00000337065	0.399	0.65		0.78
pp	9606.ENSP00000482259 (pp) 9606.ENSP00000483330	0.395	0.9		0.956	0.341
pp	9606.ENSP00000397082 (pp) 9606.ENSP00000478763	0.391		0.091	0.422
pp	9606.ENSP00000330959 (pp) 9606.ENSP00000482259	0.375		0.099	0.468	0.132
pp	9606.ENSP00000266376 (pp) 9606.ENSP00000353414	0.375		0.091	0.472	0.145
pp	9606.ENSP00000292303 (pp) 9606.ENSP00000337065	0.37	0.65		0.774	0.058
pp	9606.ENSP00000292301 (pp) 9606.ENSP00000330959	0.368		0.091	0.45	0.12
pp	9606.ENSP00000326272 (pp) 9606.ENSP00000497759	0.352		0.103	0.563	0.31
pp	9606.ENSP00000292303 (pp) 9606.ENSP00000355627	0.348	0.5		0.66
pp	9606.ENSP00000334650 (pp) 9606.ENSP00000391498	0.339	0.5		0.679	0.109
pp	9606.ENSP00000249501 (pp) 9606.ENSP00000302548	0.337		0.134	0.577	0.323
pp	9606.ENSP00000355627 (pp) 9606.ENSP00000356529	0.302	0.5		0.642	0.059
pp	9606.ENSP00000361400 (pp) 9606.ENSP00000397082	0.3	0.9		0.956	0.427	0.047
pp	9606.ENSP00000355627 (pp) 9606.ENSP00000482259	0.288	0.5		0.628
pp	9606.ENSP00000292427 (pp) 9606.ENSP00000347717	0.269	0.162	0.118	0.415	0.046
pp	9606.ENSP00000357905 (pp) 9606.ENSP00000397082	0.263	0.5	0.329	0.739	0.072
pp	9606.ENSP00000364246 (pp) 9606.ENSP00000364257	0.258	0.5		0.641	0.058	0.095
pp	9606.ENSP00000357905 (pp) 9606.ENSP00000361400	0.236	0.5	0.091	0.64	0.086
pp	9606.ENSP00000352527 (pp) 9606.ENSP00000391498	0.229	0.5		0.598
pp	9606.ENSP00000242480 (pp) 9606.ENSP00000419692	0.209	0.5	0.067	0.598
pp	9606.ENSP00000247992 (pp) 9606.ENSP00000360958	0.209	0.65		0.711
pp	9606.ENSP00000353259 (pp) 9606.ENSP00000376397	0.202	0.4	0.51	0.821	0.329
pp	9606.ENSP00000296140 (pp) 9606.ENSP00000355627	0.2	0.5		0.582
pp	9606.ENSP00000329507 (pp) 9606.ENSP00000376397	0.185	0.4	0.51	0.939	0.769	0.072
pp	9606.ENSP00000360958 (pp) 9606.ENSP00000364243	0.159	0.65		0.693
pp	9606.ENSP00000295206 (pp) 9606.ENSP00000452871	0.153		0.524	0.579
pp	9606.ENSP00000360958 (pp) 9606.ENSP00000364257	0.153	0.65		0.69
pp	9606.ENSP00000364243 (pp) 9606.ENSP00000364249	0.132	0.5		0.571		0.091
pp	9606.ENSP00000322323 (pp) 9606.ENSP00000416066	0.128	0.5	0.045	0.559	0.067
pp	9606.ENSP00000364243 (pp) 9606.ENSP00000364257	0.128	0.5		0.589	0.08	0.098
pp	9606.ENSP00000355627 (pp) 9606.ENSP00000419692	0.126	0.4	0.045	0.455
pp	9606.ENSP00000255008 (pp) 9606.ENSP00000440185	0.122	0.5		0.574	0.109
pp	9606.ENSP00000302548 (pp) 9606.ENSP00000419692	0.121	0.5	0.068	0.554
pp	9606.ENSP00000362353 (pp) 9606.ENSP00000483721	0.117	0.4		0.451	0.048
pp	9606.ENSP00000364243 (pp) 9606.ENSP00000383364	0.116	0.5		0.552		0.068
pp	9606.ENSP00000364249 (pp) 9606.ENSP00000364257	0.113	0.5		0.56	0.044	0.086
pp	9606.ENSP00000364249 (pp) 9606.ENSP00000383364	0.112	0.5		0.573	0.082	0.077
pp	9606.ENSP00000360958 (pp) 9606.ENSP00000364249	0.112	0.65		0.675
pp	9606.ENSP00000356529 (pp) 9606.ENSP00000386069	0.11	0.5		0.538	0.045
pp	9606.ENSP00000364243 (pp) 9606.ENSP00000364246	0.11	0.5		0.563	0.058	0.081
pp	9606.ENSP00000322323 (pp) 9606.ENSP00000370473	0.106	0.5	0.292	0.679	0.107
pp	9606.ENSP00000364246 (pp) 9606.ENSP00000383364	0.106	0.5		0.549	0.043	0.071
pp	9606.ENSP00000360958 (pp) 9606.ENSP00000364246	0.106	0.65		0.673
pp	9606.ENSP00000355627 (pp) 9606.ENSP00000483330	0.104	0.5		0.532
pp	9606.ENSP00000364246 (pp) 9606.ENSP00000364249	0.101	0.5		0.552		0.084
pp	9606.ENSP00000275525 (pp) 9606.ENSP00000322323	0.097	0.5	0.292	0.662	0.068
pp	9606.ENSP00000364257 (pp) 9606.ENSP00000383364	0.094	0.5		0.566	0.088	0.075
pp	9606.ENSP00000257951 (pp) 9606.ENSP00000307240	0.092	0.4		0.475	0.086	0.07
pp	9606.ENSP00000329507 (pp) 9606.ENSP00000353259	0.087	0.4	0.292	0.719	0.353	0.055
pp	9606.ENSP00000257951 (pp) 9606.ENSP00000310861	0.075	0.4		0.454	0.072	0.065
pp	9606.ENSP00000255008 (pp) 9606.ENSP00000355627	0.071	0.5		0.54	0.09
pp	9606.ENSP00000257951 (pp) 9606.ENSP00000307014	0.066	0.4	0.045	0.435	0.048	0.063
pp	9606.ENSP00000252244 (pp) 9606.ENSP00000257951	0.066	0.4		0.417	0.044
pp	9606.ENSP00000307014 (pp) 9606.ENSP00000307240	0.066	0.4		0.496	0.162	0.053
pp	9606.ENSP00000252244 (pp) 9606.ENSP00000308720	0.061		0.778	0.786	0.055
pp	9606.ENSP00000381009 (pp) 9606.ENSP00000476821	0.061	0.4	0.165	0.884	0.78	0.057
pp	9606.ENSP00000360958 (pp) 9606.ENSP00000383364	0.059	0.65		0.656
pp	9606.ENSP00000307240 (pp) 9606.ENSP00000310861	0.058	0.4		0.447	0.084	0.058
pp	9606.ENSP00000381542 (pp) 9606.ENSP00000382584	0.056	0.4		0.409
pp	9606.ENSP00000252244 (pp) 9606.ENSP00000307240	0.056	0.4		0.429	0.062	0.052
pp	9606.ENSP00000307014 (pp) 9606.ENSP00000310861	0.055	0.4	0.045	0.537	0.235	0.056
pp	9606.ENSP00000252244 (pp) 9606.ENSP00000307014	0.046	0.4	0.045	0.461	0.117	0.056
pp	9606.ENSP00000308720 (pp) 9606.ENSP00000310861	0.042		0.741	0.745	0.055
pp	9606.ENSP00000381542 (pp) 9606.ENSP00000420723		0.4		0.583	0.335
pp	9606.ENSP00000226760 (pp) 9606.ENSP00000322323		0.5		0.517	0.074
pp	9606.ENSP00000382584 (pp) 9606.ENSP00000420723		0.4		0.4
pp	9606.ENSP00000315299 (pp) 9606.ENSP00000354581	0.386		0.051	0.408	0.067
pp	9606.ENSP00000354581 (pp) 9606.ENSP00000369689	0.384		0.051	0.406	0.067
pp	9606.ENSP00000227752 (pp) 9606.ENSP00000349967	0.397			0.485	0.181
pp	9606.ENSP00000440185 (pp) 9606.ENSP00000463653	0.37			0.442	0.152
pp	9606.ENSP00000296140 (pp) 9606.ENSP00000404854	0.365		0.077	0.402	0.062
pp	9606.ENSP00000303437 (pp) 9606.ENSP00000430945	0.348			0.406	0.126
pp	9606.ENSP00000330959 (pp) 9606.ENSP00000349967	0.337		0.091	0.416	0.109
pp	9606.ENSP00000256759 (pp) 9606.ENSP00000355627	0.335		0.045	0.404	0.137
pp	9606.ENSP00000349967 (pp) 9606.ENSP00000380334	0.323			0.432	0.196
pp	9606.ENSP00000349967 (pp) 9606.ENSP00000480558	0.315			0.435	0.209
pp	9606.ENSP00000292303 (pp) 9606.ENSP00000330959	0.315		0.091	0.421	0.145
pp	9606.ENSP00000358365 (pp) 9606.ENSP00000363259	0.301			0.443	0.236
pp	9606.ENSP00000410584 (pp) 9606.ENSP00000463653	0.301			0.431	0.221
pp	9606.ENSP00000289707 (pp) 9606.ENSP00000296140	0.279			0.409	0.214
pp	9606.ENSP00000242480 (pp) 9606.ENSP00000482259	0.245			0.406	0.246
pp	9606.ENSP00000296140 (pp) 9606.ENSP00000353259	0.236			0.514	0.391
pp	9606.ENSP00000227752 (pp) 9606.ENSP00000353259	0.181			0.443	0.348
pp	9606.ENSP00000296140 (pp) 9606.ENSP00000380334	0.174			0.436	0.346
pp	9606.ENSP00000292079 (pp) 9606.ENSP00000353414	0.166		0.312	0.401
pp	9606.ENSP00000310861 (pp) 9606.ENSP00000342109	0.14			0.559	0.51
pp	9606.ENSP00000333203 (pp) 9606.ENSP00000450540	0.106			0.481	0.419	0.082
pp	9606.ENSP00000353414 (pp) 9606.ENSP00000494136	0.095			0.47	0.439
pp	9606.ENSP00000353259 (pp) 9606.ENSP00000391583	0.09		0.054	0.447	0.409
pp	9606.ENSP00000289707 (pp) 9606.ENSP00000292303	0.085			0.498	0.474
pp	9606.ENSP00000380334 (pp) 9606.ENSP00000391583				0.445	0.446
