# Supplementary material for: Effects of thymidylate synthase inhibitors differ in genomic uracilation and mutagenic potential
Source: Life Sci Alliance. 2026 Feb 6;9(4):e202503352. doi: 10.26508/lsa.202503352 (PMC12881662; doi:10.26508/lsa.202503352)
Supplement: Supplementary file 10 [file LSA-2025-03352_SdataF4.1_F7.1_FS5.1.xlsx]

## Sheet: 6-type_SBSs
GEO supplementary file	file name	sample data	control data	sum weighted with allele frequencies							proportion relative to all SBS
				SBS weighted sum	CtoA	CtoG	CtoT	TtoA	TtoC	TtoG	CtoAprop	CtoGprop	CtoTprop	TtoAprop	TtoCprop	TtoGprop
GSE285931_re-analyzed_csv_files.tar.gz	NT_UGI_merged_vs_WT_merged.csv	NT_UGI_HCT116_merged	WT_HCT116_merged	2254.6	278.3	128.1	842.3	159	724.9	122	0.123	0.057	0.374	0.071	0.322	0.054		Welch's two-sample t-tests:
	NT_UGI_rep1_vs_WT_merged.csv	GSM4144349: NT_UGI_HCT116_rep1	WT_HCT116_merged	5498.4	716.7	350.9	1979.8	402.8	1712.4	335.9	0.13	0.064	0.36	0.073	0.311	0.061		5FdUR CtoTprop vs NT CtoTprop	d = 2.646	t = 4.950	p = 0.00244
	NT_UGI_rep1_vs_WT_rep1.csv	GSM4144349: NT_UGI_HCT116_rep1	GSM4144353: WT_HCT116_rep1	1698.7	215.4	144.1	620.2	138.1	456.5	124.3	0.127	0.085	0.365	0.081	0.269	0.073		5FdUR CtoTprop vs RTX CtoTprop	d = 2.242	t = 4.194	p = 0.00519
	NT_UGI_rep1_vs_WT_rep2.csv	GSM4144349: NT_UGI_HCT116_rep1	GSM4144355: WT_HCT116_rep2	2169.5	269.7	173.5	788.5	174.4	623.1	140.3	0.124	0.08	0.363	0.08	0.287	0.065
	NT_UGI_rep2_vs_WT_merged.csv	GSM4144351: NT_UGI_HCT116_rep2	WT_HCT116_merged	4076.6	481.5	251	1531.5	284.9	1302.6	225.1	0.118	0.062	0.376	0.07	0.32	0.055
	NT_UGI_rep2_vs_WT_rep1.csv	GSM4144351: NT_UGI_HCT116_rep2	GSM4144353: WT_HCT116_rep1	1540.5	187	137.5	580.8	121.4	400.1	113.7	0.121	0.089	0.377	0.079	0.26	0.074
	NT_UGI_rep2_vs_WT_rep2.csv	GSM4144351: NT_UGI_HCT116_rep2	GSM4144355: WT_HCT116_rep2	1935.5	234.9	162.1	713.5	151.6	545.4	127.9	0.121	0.084	0.369	0.078	0.282	0.066
										AVERAGE	0.124	0.074	0.369	0.076	0.293	0.064	Fig 4
										STDEV	0.004	0.013	0.007	0.005	0.025	0.008
GSE285931_re-analyzed_csv_files.tar.gz	RTX_UGI_merged_vs_WT_merged.csv	RTX_UGI_HCT116_merged	WT_HCT116_merged	2050	223.4	120.2	775.5	150.5	660.6	119.8	0.109	0.059	0.378	0.073	0.322	0.058
	RTX_UGI_rep1_vs_WT_merged.csv	GSM4144345: RTX_UGI_HCT116_rep1	WT_HCT116_merged	5502.6	527.2	337	2222	400.6	1679.9	335.9	0.096	0.061	0.404	0.073	0.305	0.061
	RTX_UGI_rep1_vs_WT_rep1.csv	GSM4144345: RTX_UGI_HCT116_rep1	GSM4144353: WT_HCT116_rep1	1634.4	182.9	134.9	636.6	140.7	435.7	103.6	0.112	0.083	0.389	0.086	0.267	0.063
	RTX_UGI_rep1_vs_WT_rep2.csv	GSM4144345: RTX_UGI_HCT116_rep1	GSM4144355: WT_HCT116_rep2	2073.8	224	162.5	779.6	167.8	599	140.9	0.108	0.078	0.376	0.081	0.289	0.068
	RTX_UGI_rep2_vs_WT_merged.csv	GSM4144347: RTX_UGI_HCT116_rep2	WT_HCT116_merged	4771.3	497	278.7	1900	356.3	1445.7	293.6	0.104	0.058	0.398	0.075	0.303	0.062
	RTX_UGI_rep2_vs_WT_rep1.csv	GSM4144347: RTX_UGI_HCT116_rep2	GSM4144353: WT_HCT116_rep1	1613.9	191	130.2	629.7	125.2	426.1	111.7	0.118	0.081	0.39	0.078	0.264	0.069
	RTX_UGI_rep2_vs_WT_rep2.csv	GSM4144347: RTX_UGI_HCT116_rep2	GSM4144355: WT_HCT116_rep2	1947.1	219.5	148.7	744.7	148.3	540.9	144.9	0.113	0.076	0.382	0.076	0.278	0.074
										AVERAGE	0.109	0.071	0.388	0.077	0.29	0.065	Fig 4
										STDEV	0.007	0.011	0.01	0.005	0.022	0.006
GSE285931_re-analyzed_csv_files.tar.gz	5FdUR_UGI_merged_vs_WT_merged.csv	5FdUR_UGI_HCT116_merged	WT_HCT116_merged	3105.4	354	139.6	1484.5	191.7	803.5	132.1	0.114	0.045	0.478	0.062	0.259	0.043
	5FdUR_UGI_rep1_vs_WT_merged.csv	GSM4144341: 5FdUR_UGI_HCT116_rep1	WT_HCT116_merged	14899.5	1413.8	586.9	8889.7	819.6	2689.1	500.5	0.095	0.039	0.597	0.055	0.18	0.034
	5FdUR_UGI_rep1_vs_WT_rep1.csv	GSM4144341: 5FdUR_UGI_HCT116_rep1	GSM4144353: WT_HCT116_rep1	2798.4	295.9	174.1	1479.8	170.8	545.8	132.2	0.106	0.062	0.529	0.061	0.195	0.047
	5FdUR_UGI_rep1_vs_WT_rep2.csv	GSM4144341: 5FdUR_UGI_HCT116_rep1	GSM4144355: WT_HCT116_rep2	3899.7	390.7	186.6	2201.9	219.6	746.1	154.9	0.1	0.048	0.565	0.056	0.191	0.04
	5FdUR_UGI_rep2_vs_WT_merged.csv	GSM4144343: 5FdUR_UGI_HCT116_rep2	WT_HCT116_merged	6287.7	607.7	302.8	3001.7	376	1691.4	308.2	0.097	0.048	0.477	0.06	0.269	0.049
	5FdUR_UGI_rep2_vs_WT_rep1.csv	GSM4144343: 5FdUR_UGI_HCT116_rep2	GSM4144353: WT_HCT116_rep1	1866.5	219.2	146.3	769.1	133.2	472.2	126.5	0.117	0.078	0.412	0.071	0.253	0.068
	5FdUR_UGI_rep2_vs_WT_rep2.csv	GSM4144343: 5FdUR_UGI_HCT116_rep2	GSM4144355: WT_HCT116_rep2	2373.8	274.9	164	1018.9	166	607.5	142.6	0.116	0.069	0.429	0.07	0.256	0.06
										AVERAGE	0.106	0.056	0.498	0.062	0.229	0.049	Fig 4
										STDEV	0.009	0.014	0.068	0.006	0.038	0.012
GSE285931_re-analyzed_csv_files.tar.gz	5FdUR_UGI_merged_vs_NT_UGI_merged.csv	5FdUR_UGI_HCT116_merged	NT_UGI_HCT116_merged	8670	1000.1	413.2	4030.4	580.3	2227.1	419.1	0.115	0.048	0.465	0.067	0.257	0.048		Welch's two-sample t-tests:
	5FdUR_UGI_rep1_vs_NT_UGI_merged.csv	GSM4144341: 5FdUR_UGI_HCT116_rep1	NT_UGI_HCT116_merged	16621.7	1559.2	641.7	9898.8	925.4	3003.1	593.6	0.094	0.039	0.596	0.056	0.181	0.036		5FdURnt CtoTprop vs RTXnt CtoTprop	d = 2.304	t = -4.311	p = 0.00448
	5FdUR_UGI_rep1_vs_NT_UGI_rep1.csv	GSM4144341: 5FdUR_UGI_HCT116_rep1	GSM4144349: NT_UGI_HCT116_rep1	4134.4	399.4	201.7	2325.2	253.7	783.7	170.8	0.097	0.049	0.562	0.061	0.19	0.041		5FdURnt CtoTprop vs 5FdURMMR CtoTprop	d = 1.951	t = -3.650	p = 0.00557
	5FdUR_UGI_rep1_vs_NT_UGI_rep2.csv	GSM4144341: 5FdUR_UGI_HCT116_rep1	GSM4144351: NT_UGI_HCT116_rep2	7386.5	745.6	388	3950.7	455.5	1516.7	330	0.101	0.053	0.535	0.062	0.205	0.045		5FdURnt CtoTprop vs RTXMMR CtoTprop	d = 2.544	t = -4.760	p = 0.00216
	5FdUR_UGI_rep2_vs_NT_UGI_merged.csv	GSM4144343: 5FdUR_UGI_HCT116_rep2	NT_UGI_HCT116_merged	5557.3	508.3	283.4	2688.9	356.5	1444	276.2	0.091	0.051	0.484	0.064	0.26	0.05
	5FdUR_UGI_rep2_vs_NT_UGI_rep1.csv	GSM4144343: 5FdUR_UGI_HCT116_rep2	GSM4144349: NT_UGI_HCT116_rep1	2265.9	238.4	169.8	948.9	179.8	588.3	140.8	0.105	0.075	0.419	0.079	0.26	0.062
	5FdUR_UGI_rep2_vs_NT_UGI_rep2.csv	GSM4144343: 5FdUR_UGI_HCT116_rep2	GSM4144351: NT_UGI_HCT116_rep2	3209.2	331.7	232.8	1377.3	220.5	849.9	197.1	0.103	0.073	0.429	0.069	0.265	0.061
										AVERAGE	0.101	0.055	0.498	0.065	0.231	0.049	supplementary Fig S5A
										STDEV	0.008	0.013	0.067	0.007	0.037	0.01
GSE285931_re-analyzed_csv_files.tar.gz	5FdUR_UGIMMR_merged_vs_NT_UGIMMR_merged.csv	5FdUR_UGI_HCT116MMR_merged	NT_UGI_HCT116MMR_merged	4481.1	545.7	353.4	1647.8	365.3	1222.2	346.7	0.122	0.079	0.368	0.082	0.273	0.077
	5FdUR_UGIMMR_rep1_vs_NT_UGIMMR_merged.csv	GSM4644420: 5FdUR_UGI_HCT116MMR_rep1	NT_UGI_HCT116MMR_merged	4053.2	555.6	305.4	1572.8	290.8	1040.7	287.9	0.137	0.075	0.388	0.072	0.257	0.071
	5FdUR_UGIMMR_rep1_vs_NT_UGIMMR_rep1.csv	GSM4644420: 5FdUR_UGI_HCT116MMR_rep1	GSM4644428: NT_UGI_HCT116MMR_rep1	2370.5	292.5	213	883.2	188.8	622.6	170.4	0.123	0.09	0.373	0.08	0.263	0.072
	5FdUR_UGIMMR_rep1_vs_NT_UGIMMR_rep2.csv	GSM4644420: 5FdUR_UGI_HCT116MMR_rep1	GSM4644430: NT_UGI_HCT116MMR_rep2	1971.7	254.3	172.8	734.8	156	508.4	145.5	0.129	0.088	0.373	0.079	0.258	0.074
	5FdUR_UGIMMR_rep2_vs_NT_UGIMMR_merged.csv	GSM4644422: 5FdUR_UGI_HCT116MMR_rep2	NT_UGI_HCT116MMR_merged	4582.1	420.7	318.8	2126	336.1	1073.5	307.1	0.092	0.07	0.464	0.073	0.234	0.067
	5FdUR_UGIMMR_rep2_vs_NT_UGIMMR_rep1.csv	GSM4644422: 5FdUR_UGI_HCT116MMR_rep2	GSM4644428: NT_UGI_HCT116MMR_rep1	2462.4	273.2	217.2	999.5	195.9	604.4	172.1	0.111	0.088	0.406	0.08	0.245	0.07
	5FdUR_UGIMMR_rep2_vs_NT_UGIMMR_rep2.csv	GSM4644422: 5FdUR_UGI_HCT116MMR_rep2	GSM4644430: NT_UGI_HCT116MMR_rep2	2148.9	232.7	175.5	841.1	176.5	549.4	173.7	0.108	0.082	0.391	0.082	0.256	0.081
										AVERAGE	0.117	0.082	0.395	0.078	0.255	0.073	supplementary Fig S5A
										STDEV	0.015	0.008	0.033	0.004	0.012	0.005
GSE285931_re-analyzed_csv_files.tar.gz	RTX_UGI_merged_vs_NT_UGI_merged.csv	RTX_UGI_HCT116_merged	NT_UGI_HCT116_merged	5586.3	585.8	358	2079.4	428.1	1759.9	375.1	0.105	0.064	0.372	0.077	0.315	0.067
	RTX_UGI_rep1_vs_NT_UGI_merged.csv	GSM4144345: RTX_UGI_HCT116_rep1	NT_UGI_HCT116_merged	5346.4	481.9	361	2149.1	395	1616.1	343.3	0.09	0.068	0.402	0.074	0.302	0.064
	RTX_UGI_rep1_vs_NT_UGI_rep1.csv	GSM4144345: RTX_UGI_HCT116_rep1	GSM4144349: NT_UGI_HCT116_rep1	2117.4	218.8	187.7	805.3	184.9	571	149.8	0.103	0.089	0.38	0.087	0.27	0.071
	RTX_UGI_rep1_vs_NT_UGI_rep2.csv	GSM4144345: RTX_UGI_HCT116_rep1	GSM4144351: NT_UGI_HCT116_rep2	3353.7	313.7	264.8	1313.8	241.6	973	246.8	0.094	0.079	0.392	0.072	0.29	0.074
	RTX_UGI_rep2_vs_NT_UGI_merged.csv	GSM4144347: RTX_UGI_HCT116_rep2	NT_UGI_HCT116_merged	4223	406.8	272.1	1674.8	316.3	1259.3	293.8	0.096	0.064	0.397	0.075	0.298	0.07
	RTX_UGI_rep2_vs_NT_UGI_rep1.csv	GSM4144347: RTX_UGI_HCT116_rep2	GSM4144349: NT_UGI_HCT116_rep1	1858.6	204.3	160	702	151.9	509	131.5	0.11	0.086	0.378	0.082	0.274	0.071
	RTX_UGI_rep2_vs_NT_UGI_rep2.csv	GSM4144347: RTX_UGI_HCT116_rep2	GSM4144351: NT_UGI_HCT116_rep2	2818	289	221	1095	212.8	788.1	212.1	0.103	0.078	0.389	0.076	0.28	0.075
										AVERAGE	0.1	0.075	0.387	0.077	0.29	0.07	supplementary Fig S5A
										STDEV	0.007	0.01	0.011	0.005	0.016	0.004
GSE285931_re-analyzed_csv_files.tar.gz	RTX_UGIMMR_merged_vs_NT_UGIMMR_merged.csv	5FdUR_UGI_HCT116MMR_merged	NT_UGI_HCT116MMR_merged	4009.1	465.9	344.7	1434.1	364.6	1088	311.8	0.116	0.086	0.358	0.091	0.271	0.078
	RTX_UGIMMR_rep1_vs_NT_UGIMMR_merged.csv	GSM4644424: RTX_UGI_HCT116MMR_rep1	NT_UGI_HCT116MMR_merged	3443.1	364.1	266.5	1397.4	294.6	877.2	243.3	0.106	0.077	0.406	0.086	0.255	0.071
	RTX_UGIMMR_rep1_vs_NT_UGIMMR_rep1.csv	GSM4644424: RTX_UGI_HCT116MMR_rep1	GSM4644428: NT_UGI_HCT116MMR_rep1	2208.6	254.5	183.3	852.6	188.1	575.3	154.9	0.115	0.083	0.386	0.085	0.26	0.07
	RTX_UGIMMR_rep1_vs_NT_UGIMMR_rep2.csv	GSM4644424: RTX_UGI_HCT116MMR_rep1	GSM4644430: NT_UGI_HCT116MMR_rep2	1841.7	203.4	155.5	670.5	162.4	499.7	150.1	0.11	0.084	0.364	0.088	0.271	0.082
	RTX_UGIMMR_rep2_vs_NT_UGIMMR_merged.csv	GSM4644426: RTX_UGI_HCT116MMR_rep2	NT_UGI_HCT116MMR_merged	3921.2	447.8	330.7	1464.1	335.8	1047.7	295.2	0.114	0.084	0.373	0.086	0.267	0.075
	RTX_UGIMMR_rep2_vs_NT_UGIMMR_rep1.csv	GSM4644426: RTX_UGI_HCT116MMR_rep2	GSM4644428: NT_UGI_HCT116MMR_rep1	2368.2	278.2	221	877.2	197.9	619	174.8	0.117	0.093	0.37	0.084	0.261	0.074
	RTX_UGIMMR_rep2_vs_NT_UGIMMR_rep2.csv	GSM4644426: RTX_UGI_HCT116MMR_rep2	GSM4644430: NT_UGI_HCT116MMR_rep2	2133.4	258.5	182.3	750.7	189	579	173.9	0.121	0.085	0.352	0.089	0.271	0.082
										AVERAGE	0.114	0.085	0.373	0.087	0.265	0.076	supplementary Fig S5A
										STDEV	0.005	0.005	0.018	0.003	0.007	0.005
GSE285767_RAW.tar	RTX_UGI_WGS_01_vs_NT_UGI_WGS.csv	GSM8708547	GSM8708546	1723.88	226.55	169.98	551.47	207.68	402.61	165.59	0.131	0.099	0.32	0.12	0.234	0.096	Fig 7A
	RTX_UGI_WGS_20_vs_NT_UGI_WGS.csv	GSM8708548	GSM8708546	1789.54	210.35	159.31	704.56	191.78	368.16	155.38	0.118	0.089	0.394	0.107	0.206	0.087
	5FdUR_UGI_WGS_01_vs_NT_UGI_WGS.csv	GSM8708549	GSM8708546	641.14	85.14	58.89	214.95	75.98	145.4	60.78	0.133	0.092	0.335	0.119	0.227	0.095
	5FdUR_UGI_WGS_20_vs_NT_UGI_WGS.csv	GSM8708550	GSM8708546	907.96	66.31	52.87	538.24	57.16	141.87	51.52	0.073	0.058	0.593	0.063	0.156	0.057
