# Supplementary material for: Effects of thymidylate synthase inhibitors differ in genomic uracilation and mutagenic potential
Source: Life Sci Alliance. 2026 Feb 6;9(4):e202503352. doi: 10.26508/lsa.202503352 (PMC12881662; doi:10.26508/lsa.202503352)
Supplement: Supplementary file 11 [file LSA-2025-03352_SdataF4.2_F7.2_FS4_FS5.2_FS6_FS10_FS11.xlsx]

## Sheet: SBS96
	Fig 4B			supplementary Fig S5B				Fig 7B
MutationType	NT_UGI_merged_vs_WT_merged_filtered	RTX_UGI_merged_vs_WT_merged_filtered	5FdUR_UGI_merged_vs_WT_merged_filtered	RTX_UGI_merged_vs_NT_UGI_merged_filtered	RTX_UGIMMR_merged_vs_NT_UGIMMR_merged_filtered	5FdUR_UGI_merged_vs_NT_UGI_merged_filtered	5FdUR_UGI_MMR_merged_vs_NT_UGI_MMR_merged_filtered	RTX_UGI_WGS_01_vs_NT_UGI_WGS_filtered	RTX_UGI_WGS_20_vs_NT_UGI_WGS_filtered	5FdUR_UGI_WGS_01_vs_NT_UGI_WGS_filtered	5FdUR_UGI_WGS_20_vs_NT_UGI_WGS_filtered
A[C>A]A	255	225	594	211	223	625	205	1163	603	897	518
A[C>A]C	166	156	225	135	145	221	124	847	399	616	351
A[C>A]G	67	58	61	63	81	81	74	258	148	210	151
A[C>A]T	182	174	222	145	137	209	125	730	408	621	295
C[C>A]A	330	275	501	236	252	447	212	12088	4439	8559	3735
C[C>A]C	420	336	531	290	178	452	159	10425	4016	7937	3482
C[C>A]G	125	109	186	103	114	184	112	4324	1236	3251	1417
C[C>A]T	790	632	878	429	207	724	207	9269	3951	7122	2842
G[C>A]A	218	152	290	134	164	307	244	2305	1012	3256	1713
G[C>A]C	179	164	223	149	152	247	191	2558	1152	3559	2086
G[C>A]G	68	79	106	71	80	102	88	853	401	898	562
G[C>A]T	180	179	245	182	156	244	239	2403	943	4478	2222
T[C>A]A	210	165	285	161	166	279	156	4819	2370	3610	1690
T[C>A]C	183	154	233	128	156	220	151	4733	2434	3712	1868
T[C>A]G	48	49	80	45	62	63	63	1350	583	986	522
T[C>A]T	308	232	359	215	204	374	192	4230	2071	3393	1498
A[C>G]A	196	182	214	204	210	215	197	373	277	341	262
A[C>G]C	108	126	164	123	119	166	111	166	140	161	134
A[C>G]G	63	53	66	51	70	77	49	130	89	72	68
A[C>G]T	159	152	165	131	141	159	136	257	201	243	169
C[C>G]A	89	102	128	106	128	139	128	459	242	345	248
C[C>G]C	82	87	90	96	84	109	67	337	158	264	141
C[C>G]G	72	49	63	47	65	65	58	179	97	140	75
C[C>G]T	102	90	132	89	107	144	102	345	180	269	158
G[C>G]A	105	112	85	99	88	97	101	240	204	203	169
G[C>G]C	126	139	164	136	130	157	113	191	115	145	141
G[C>G]G	56	61	85	61	58	79	74	98	80	93	73
G[C>G]T	103	119	149	127	124	134	108	193	169	152	144
T[C>G]A	138	132	173	136	155	172	144	380	279	324	243
T[C>G]C	107	119	133	111	118	125	123	387	235	287	206
T[C>G]G	49	64	82	78	72	80	73	129	116	100	126
T[C>G]T	214	184	215	187	236	200	163	456	302	364	263
A[C>T]A	1133	1001	1270	822	631	1121	531	1009	837	879	744
A[C>T]C	479	446	608	375	315	525	329	565	477	502	435
A[C>T]G	983	813	990	691	504	831	484	947	766	749	642
A[C>T]T	678	579	711	525	385	656	393	629	565	558	510
C[C>T]A	510	712	1657	761	673	1793	734	891	922	852	1704
C[C>T]C	440	413	749	432	400	798	391	698	565	621	829
C[C>T]G	764	765	1033	681	593	941	575	971	738	896	778
C[C>T]T	567	538	1288	533	462	1316	512	763	750	678	1177
G[C>T]A	1146	982	1542	823	566	1402	519	1038	831	870	781
G[C>T]C	1027	871	1210	761	423	1086	427	1032	805	848	739
G[C>T]G	1030	962	1147	920	584	1113	558	1143	897	979	812
G[C>T]T	922	796	1036	584	380	823	317	856	672	720	539
T[C>T]A	496	770	3220	775	726	3373	936	1052	1361	974	3304
T[C>T]C	359	477	1944	496	556	2072	711	948	1075	843	2377
T[C>T]G	476	522	659	506	375	680	384	637	573	536	640
T[C>T]T	508	660	3042	591	750	3142	941	1013	1236	865	2969
A[T>A]A	150	153	271	130	126	272	121	219	134	183	118
A[T>A]C	147	132	197	130	119	181	115	182	164	157	168
A[T>A]G	134	126	193	135	169	197	149	239	222	232	207
A[T>A]T	241	204	272	170	132	212	123	267	195	233	181
C[T>A]A	98	91	134	86	87	153	95	157	135	140	108
C[T>A]C	204	184	241	180	179	256	160	285	237	251	213
C[T>A]G	169	213	271	220	186	293	172	283	227	277	206
C[T>A]T	114	129	159	132	124	175	102	221	187	211	163
G[T>A]A	79	77	96	62	51	84	64	125	81	112	84
G[T>A]C	72	71	71	56	55	82	75	107	84	109	75
G[T>A]G	138	177	210	202	171	201	156	225	217	217	174
G[T>A]T	103	133	121	123	139	120	107	203	169	173	134
T[T>A]A	126	117	155	101	102	144	74	137	116	132	103
T[T>A]C	87	79	119	90	99	111	59	192	151	159	127
T[T>A]G	85	88	123	86	109	136	90	187	126	161	116
T[T>A]T	197	180	197	168	174	205	140	305	249	314	208
A[T>C]A	800	680	785	551	409	653	372	509	435	493	385
A[T>C]C	365	353	422	306	265	370	260	423	337	400	282
A[T>C]G	858	813	957	755	550	917	601	830	622	733	615
A[T>C]T	596	544	614	521	384	589	365	494	478	524	430
C[T>C]A	555	545	636	452	323	604	334	557	405	456	391
C[T>C]C	520	457	621	424	326	614	312	741	503	633	448
C[T>C]G	1034	1140	1500	1064	791	1518	814	1450	1097	1261	1113
C[T>C]T	550	525	683	450	363	676	364	641	486	543	434
G[T>C]A	629	564	690	440	221	547	257	506	374	405	312
G[T>C]C	361	370	458	382	277	468	272	448	378	388	323
G[T>C]G	793	946	1179	919	633	1187	690	1061	826	927	853
G[T>C]T	520	478	624	392	254	521	251	523	426	503	369
T[T>C]A	619	602	673	446	273	550	280	558	427	464	373
T[T>C]C	409	393	438	322	309	443	254	679	485	533	404
T[T>C]G	567	688	825	693	548	864	545	893	711	789	688
T[T>C]T	632	571	675	507	373	616	329	847	610	711	490
A[T>G]A	80	89	115	74	100	114	88	159	102	128	88
A[T>G]C	78	83	111	95	95	111	97	107	77	111	88
A[T>G]G	107	113	127	142	117	149	120	267	138	190	151
A[T>G]T	101	124	121	113	131	108	117	239	155	147	117
C[T>G]A	63	55	74	48	59	72	58	101	59	54	51
C[T>G]C	83	102	117	129	82	136	75	146	117	117	105
C[T>G]G	132	152	193	151	144	196	114	313	174	223	155
C[T>G]T	123	114	159	95	92	120	97	289	172	186	115
G[T>G]A	61	50	62	63	57	76	74	102	83	93	79
G[T>G]C	56	76	77	74	76	86	80	100	76	102	67
G[T>G]G	115	128	168	155	156	194	156	281	171	225	136
G[T>G]T	92	97	124	88	97	124	76	235	182	175	110
T[T>G]A	89	80	78	84	92	85	94	125	94	116	78
T[T>G]C	109	76	101	103	98	112	103	188	115	138	105
T[T>G]G	156	165	140	161	156	174	151	283	209	232	185
T[T>G]T	274	215	231	223	186	235	192	488	260	396	241

## Sheet: DBS78
	supplementary Fig S4			supplementary Fig S6				supplementary Fig S10
MutationType	NT_UGI_merged_vs_WT_merged_filtered	RTX_UGI_merged_vs_WT_merged_filtered	5FdUR_UGI_merged_vs_WT_merged_filtered	RTX_UGI_merged_vs_NT_UGI_merged_filtered	RTX_UGIMMR_merged_vs_NT_UGIMMR_merged_filtered	5FdUR_UGI_merged_vs_NT_UGI_merged_filtered	5FdUR_UGI_MMR_merged_vs_NT_UGI_MMR_merged_filtered	RTX_UGI_WGS_01_vs_NT_UGI_WGS_filtered	RTX_UGI_WGS_20_vs_NT_UGI_WGS_filtered	5FdUR_UGI_WGS_01_vs_NT_UGI_WGS_filtered	5FdUR_UGI_WGS_20_vs_NT_UGI_WGS_filtered
AC>CA	2	2	4	3	2	4	2	1	4	2	2
AC>CG	0	1	1	2	0	1	0	0	1	3	0
AC>CT	3	4	5	10	8	10	8	5	7	4	3
AC>GA	5	6	8	6	9	7	5	4	2	6	5
AC>GG	4	9	10	8	10	12	9	7	4	4	3
AC>GT	18	32	42	38	22	42	32	14	13	16	18
AC>TA	3	2	0	3	3	3	1	3	3	3	0
AC>TG	1	1	3	5	1	5	4	2	2	2	1
AC>TT	8	10	7	9	5	9	7	10	6	2	3
AT>CA	1	2	5	2	4	7	7	0	3	1	1
AT>CC	3	7	7	11	3	8	9	6	2	2	1
AT>CG	1	0	0	0	1	1	3	0	0	1	1
AT>GA	4	9	8	9	4	10	8	5	1	6	2
AT>GC	12	20	22	14	15	22	8	5	9	8	9
AT>TA	1	0	2	2	0	2	1	1	0	1	1
CC>AA	7	8	24	11	12	25	6	11	9	8	8
CC>AG	2	4	3	3	5	3	5	2	3	3	4
CC>AT	11	16	15	15	13	10	13	6	7	11	5
CC>GA	2	5	8	2	6	4	5	5	1	3	2
CC>GG	3	4	5	7	7	8	7	4	2	1	4
CC>GT	4	12	9	13	13	12	14	6	7	5	12
CC>TA	5	9	8	7	4	8	8	3	0	7	9
CC>TG	22	29	28	30	33	39	37	19	18	19	16
CC>TT	19	58	453	60	118	486	139	34	59	31	287
CG>AT	1	1	2	2	2	1	2	0	3	3	0
CG>GC	1	2	3	1	3	1	2	0	1	0	1
CG>GT	1	2	3	2	2	2	1	4	1	1	1
CG>TA	7	13	15	20	9	13	8	3	8	3	6
CG>TC	4	0	6	1	4	7	5	2	2	3	4
CG>TT	5	3	6	6	7	7	7	11	3	5	6
CT>AA	4	6	18	9	4	18	8	1	2	4	2
CT>AC	7	13	12	6	5	6	14	5	6	2	6
CT>AG	1	5	7	7	8	3	4	7	5	9	2
CT>GA	1	1	1	2	4	3	1	1	1	4	4
CT>GC	8	5	7	7	6	11	8	5	4	3	9
CT>GG	2	6	6	7	10	5	5	8	2	2	0
CT>TA	2	2	6	7	6	14	8	4	3	5	7
CT>TC	15	23	35	23	15	32	16	8	8	11	13
CT>TG	12	27	22	32	37	33	23	14	20	11	14
GC>AA	7	10	19	12	12	27	15	6	4	7	3
GC>AG	8	6	10	7	7	11	10	5	9	3	1
GC>AT	5	16	26	15	15	24	14	8	9	8	14
GC>CA	1	4	1	1	6	1	4	1	3	1	1
GC>CG	0	2	2	1	1	0	0	1	0	0	1
GC>TA	0	0	3	1	1	3	0	0	1	2	1
TA>AT	1	3	2	4	1	3	1	0	0	0	0
TA>CG	5	9	11	9	6	15	13	6	1	1	6
TA>CT	2	5	3	4	6	5	9	1	2	1	5
TA>GC	0	2	0	1	1	1	0	1	1	0	0
TA>GG	5	2	10	5	7	13	7	4	2	2	2
TA>GT	1	2	5	3	0	2	2	3	0	2	0
TC>AA	5	7	24	9	7	17	6	5	10	12	9
TC>AG	2	4	8	4	3	9	3	5	7	3	7
TC>AT	8	10	9	13	8	11	8	2	10	9	9
TC>CA	4	14	14	9	9	17	10	8	5	6	5
TC>CG	2	6	5	4	4	8	7	5	6	8	4
TC>CT	17	24	30	27	29	25	23	15	11	16	10
TC>GA	4	2	4	5	2	7	2	5	2	3	2
TC>GG	0	0	2	0	2	5	1	4	4	4	3
TC>GT	2	4	13	4	5	12	6	8	3	5	3
TG>AA	1	9	20	13	13	18	6	9	5	5	7
TG>AC	0	3	6	6	4	2	6	2	3	3	1
TG>AT	5	3	5	5	4	4	1	2	6	2	3
TG>CA	131	296	365	345	284	439	269	109	125	132	173
TG>CC	8	17	31	20	23	36	23	13	16	12	11
TG>CT	11	34	25	32	38	30	35	13	13	12	20
TG>GA	9	4	8	8	4	12	10	10	2	3	5
TG>GC	0	1	2	2	2	1	5	2	3	1	4
TG>GT	6	5	3	8	4	7	2	2	0	2	1
TT>AA	6	4	14	3	10	17	3	3	3	6	3
TT>AC	4	8	10	10	7	5	6	8	5	6	5
TT>AG	5	4	4	2	7	1	4	3	2	4	1
TT>CA	2	8	14	6	9	12	5	7	2	6	6
TT>CC	7	22	30	19	27	40	20	7	1	13	9
TT>CG	6	5	4	5	5	6	4	0	2	3	1
TT>GA	3	2	3	2	1	3	2	0	2	3	1
TT>GC	1	5	3	8	6	7	4	2	8	7	1
TT>GG	8	7	4	8	4	7	9	7	8	4	1

## Sheet: SBS1536
supplementary Fig S11A								supplementary Fig S11B
transition	counts			A3A	A3B	A3C	5FdURlow_WGS	5FdURhigh_WGS	5FdURhigh_reconst	RTXhigh_WGS	RTXhigh_reconst
AA[C>T]AA	11		A-A	0.03	0.001	0.051	0.0553654	0.02411	0.03545	0.02284	0.02285
AA[C>T]AC	25		A-C	0.007	0.004	0.025	0.0406013	0.01718	0.02228	0.01601	0.01592
AA[C>T]AG	15		A-G	0.008	0.001	0.005	0.0479833	0.02157	0.01611	0.02235	0.01707
AA[C>T]AT	24		A-T	0.005	0.001	0.038	0.0442923	0.02167	0.02723	0.0202	0.01778
AA[C>T]CA	14		C-A	0.029	0.036	0.093	0.0885846	0.09839	0.07356	0.0406	0.03982
AA[C>T]CC	20		C-C	0.013	0.019	0.079	0.0479833	0.04002	0.05072	0.02098	0.02392
AA[C>T]CG	4		C-G	0.008	0.015	0.021	0.083048	0.03787	0.03699	0.02694	0.03094
AA[C>T]CT	13		C-T	0.022	0.037	0.104	0.0609019	0.07291	0.07006	0.03357	0.03127
AA[C>T]GA	12		G-A	0.017	0.001	0.056	0.0553654	0.02753	0.03781	0.02157	0.0238
AA[C>T]GC	10		G-C	0.008	0.001	0.037	0.0442923	0.02099	0.02655	0.01766	0.01751
AA[C>T]GG	19		G-G	0.007	0.001	0.008	0.075666	0.03172	0.02452	0.02625	0.02589
AA[C>T]GT	8		G-T	0.006	0.002	0.047	0.0424468	0.01659	0.02927	0.01464	0.01687
AA[C>T]TA	18		T-A	0.406	0.347	0.146	0.0922756	0.19746	0.20633	0.06246	0.06418
AA[C>T]TC	13		T-C	0.1	0.214	0.116	0.0775115	0.14514	0.14318	0.04899	0.04885
AA[C>T]TG	18		T-G	0.058	0.063	0.018	0.0553654	0.03397	0.04482	0.02469	0.02362
AA[C>T]TT	9		T-T	0.279	0.261	0.168	0.0885846	0.19287	0.18288	0.06148	0.05958
AC[C>T]AA	70
AC[C>T]AC	49							composition:		composition:
AC[C>T]AG	41							low-dose 5FdUR ~background: 27.8%		low-dose 5FdUR ~background: 69.8%
AC[C>T]AT	57							A3A: 0 %		A3A: 0 %
AC[C>T]CA	42							A3B: 35.8 %		A3B: 12.6 %
AC[C>T]CC	19							A3C: 38.6 %		A3C: 17.1 %
AC[C>T]CG	15							cos sim.: 0.99333		cos sim.: 0.99772
AC[C>T]CT	40
AC[C>T]GA	5
AC[C>T]GC	24
AC[C>T]GG	9
AC[C>T]GT	10
AC[C>T]TA	21
AC[C>T]TC	47
AC[C>T]TG	57
AC[C>T]TT	34
AG[C>T]AA	25
AG[C>T]AC	17
AG[C>T]AG	22
AG[C>T]AT	9
AG[C>T]CA	22
AG[C>T]CC	9
AG[C>T]CG	5
AG[C>T]CT	30
AG[C>T]GA	26
AG[C>T]GC	16
AG[C>T]GG	12
AG[C>T]GT	7
AG[C>T]TA	8
AG[C>T]TC	9
AG[C>T]TG	27
AG[C>T]TT	18
AT[C>T]AA	117
AT[C>T]AC	128
AT[C>T]AG	100
AT[C>T]AT	134
AT[C>T]CA	119
AT[C>T]CC	97
AT[C>T]CG	15
AT[C>T]CT	129
AT[C>T]GA	45
AT[C>T]GC	31
AT[C>T]GG	7
AT[C>T]GT	12
AT[C>T]TA	50
AT[C>T]TC	144
AT[C>T]TG	153
AT[C>T]TT	131
CA[C>T]AA	15
CA[C>T]AC	30
CA[C>T]AG	15
CA[C>T]AT	13
CA[C>T]CA	23
CA[C>T]CC	18
CA[C>T]CG	5
CA[C>T]CT	17
CA[C>T]GA	14
CA[C>T]GC	46
CA[C>T]GG	30
CA[C>T]GT	15
CA[C>T]TA	1
CA[C>T]TC	19
CA[C>T]TG	32
CA[C>T]TT	23
CC[C>T]AA	72
CC[C>T]AC	48
CC[C>T]AG	105
CC[C>T]AT	57
CC[C>T]CA	43
CC[C>T]CC	13
CC[C>T]CG	13
CC[C>T]CT	23
CC[C>T]GA	26
CC[C>T]GC	51
CC[C>T]GG	74
CC[C>T]GT	29
CC[C>T]TA	16
CC[C>T]TC	37
CC[C>T]TG	57
CC[C>T]TT	26
CG[C>T]AA	0
CG[C>T]AC	5
CG[C>T]AG	1
CG[C>T]AT	4
CG[C>T]CA	6
CG[C>T]CC	9
CG[C>T]CG	1
CG[C>T]CT	10
CG[C>T]GA	4
CG[C>T]GC	15
CG[C>T]GG	9
CG[C>T]GT	3
CG[C>T]TA	2
CG[C>T]TC	1
CG[C>T]TG	1
CG[C>T]TT	3
CT[C>T]AA	159
CT[C>T]AC	148
CT[C>T]AG	193
CT[C>T]AT	140
CT[C>T]CA	184
CT[C>T]CC	92
CT[C>T]CG	33
CT[C>T]CT	167
CT[C>T]GA	48
CT[C>T]GC	19
CT[C>T]GG	61
CT[C>T]GT	16
CT[C>T]TA	97
CT[C>T]TC	139
CT[C>T]TG	157
CT[C>T]TT	134
GA[C>T]AA	4
GA[C>T]AC	9
GA[C>T]AG	24
GA[C>T]AT	8
GA[C>T]CA	13
GA[C>T]CC	14
GA[C>T]CG	2
GA[C>T]CT	11
GA[C>T]GA	5
GA[C>T]GC	7
GA[C>T]GG	39
GA[C>T]GT	2
GA[C>T]TA	31
GA[C>T]TC	6
GA[C>T]TG	15
GA[C>T]TT	8
GC[C>T]AA	65
GC[C>T]AC	33
GC[C>T]AG	35
GC[C>T]AT	34
GC[C>T]CA	26
GC[C>T]CC	10
GC[C>T]CG	12
GC[C>T]CT	13
GC[C>T]GA	49
GC[C>T]GC	13
GC[C>T]GG	30
GC[C>T]GT	5
GC[C>T]TA	16
GC[C>T]TC	53
GC[C>T]TG	61
GC[C>T]TT	35
GG[C>T]AA	18
GG[C>T]AC	28
GG[C>T]AG	50
GG[C>T]AT	22
GG[C>T]CA	29
GG[C>T]CC	10
GG[C>T]CG	4
GG[C>T]CT	24
GG[C>T]GA	25
GG[C>T]GC	46
GG[C>T]GG	79
GG[C>T]GT	32
GG[C>T]TA	12
GG[C>T]TC	16
GG[C>T]TG	24
GG[C>T]TT	8
GT[C>T]AA	92
GT[C>T]AC	89
GT[C>T]AG	103
GT[C>T]AT	89
GT[C>T]CA	77
GT[C>T]CC	56
GT[C>T]CG	7
GT[C>T]CT	95
GT[C>T]GA	4
GT[C>T]GC	17
GT[C>T]GG	10
GT[C>T]GT	3
GT[C>T]TA	60
GT[C>T]TC	152
GT[C>T]TG	107
GT[C>T]TT	93
TA[C>T]AA	22
TA[C>T]AC	10
TA[C>T]AG	16
TA[C>T]AT	6
TA[C>T]CA	8
TA[C>T]CC	3
TA[C>T]CG	1
TA[C>T]CT	10
TA[C>T]GA	3
TA[C>T]GC	3
TA[C>T]GG	7
TA[C>T]GT	1
TA[C>T]TA	8
TA[C>T]TC	4
TA[C>T]TG	7
TA[C>T]TT	10
TC[C>T]AA	83
TC[C>T]AC	80
TC[C>T]AG	88
TC[C>T]AT	91
TC[C>T]CA	60
TC[C>T]CC	22
TC[C>T]CG	17
TC[C>T]CT	42
TC[C>T]GA	8
TC[C>T]GC	35
TC[C>T]GG	10
TC[C>T]GT	10
TC[C>T]TA	39
TC[C>T]TC	47
TC[C>T]TG	119
TC[C>T]TT	82
TG[C>T]AA	14
TG[C>T]AC	26
TG[C>T]AG	27
TG[C>T]AT	14
TG[C>T]CA	11
TG[C>T]CC	14
TG[C>T]CG	2
TG[C>T]CT	29
TG[C>T]GA	7
TG[C>T]GC	19
TG[C>T]GG	13
TG[C>T]GT	12
TG[C>T]TA	8
TG[C>T]TC	11
TG[C>T]TG	16
TG[C>T]TT	6
TT[C>T]AA	175
TT[C>T]AC	104
TT[C>T]AG	134
TT[C>T]AT	118
TT[C>T]CA	170
TT[C>T]CC	63
TT[C>T]CG	21
TT[C>T]CT	162
TT[C>T]GA	42
TT[C>T]GC	8
TT[C>T]GG	12
TT[C>T]GT	13
TT[C>T]TA	90
TT[C>T]TC	147
TT[C>T]TG	184
TT[C>T]TT	138

## Sheet: loopAnal
supplementary Fig S11C
clustered C-to-T	non-clustered C-to-T	C-to-T in loops	clustered other SBSs	non-clustered other SBSs	C-to-T ratio clustered	C-to-T ratio non-clustered	C-to-T vs all SBS	clustered C-to-T vs all SBS	loop C-to-T vs all SBSs	variant calling
8925	9110	1295	8259	11273	51.9378	44.6941	48.0076	23.7576	3.44717	5FdUR_UGI_merged_vs_NT_UGI_merged
7921	11057	1390	7009	13842	53.0543	44.4074	47.6487	19.8875	3.48992	5FdUR_UGI_merged_vs_WT_merged
19053	7795	1885	10168	7365	65.2031	51.4182	60.4944	42.9305	4.24731	5FdUR_UGI_rep1_vs_NT_UGI_merged
3916	2461	432	2398	2556	62.0209	49.0532	56.2792	34.5601	3.81255	5FdUR_UGI_rep1_vs_NT_UGI_rep1
7012	3992	732	5361	4023	56.6718	49.8066	53.9729	34.3928	3.59035	5FdUR_UGI_rep1_vs_NT_UGI_rep2
16149	7750	1687	8202	7361	66.3176	51.2871	60.5621	40.9229	4.275	5FdUR_UGI_rep1_vs_WT_merged
2299	1841	307	1905	1901	54.686	49.1983	52.1017	28.9328	3.86358	5FdUR_UGI_rep1_vs_WT_rep1
3509	2534	413	2189	2455	61.583	50.7917	56.5453	32.8343	3.86451	5FdUR_UGI_rep1_vs_WT_rep2
4662	3752	596	3668	4988	55.9664	42.9291	49.2912	27.3111	3.49151	5FdUR_UGI_rep2_vs_NT_UGI_merged
1301	1841	232	1686	2661	43.5554	40.8929	41.9549	17.3721	3.09788	5FdUR_UGI_rep2_vs_NT_UGI_rep1
1935	2513	310	2583	3378	42.8287	42.6583	42.7323	18.5897	2.97819	5FdUR_UGI_rep2_vs_NT_UGI_rep2
4316	5005	668	3185	6652	57.539	42.9356	48.6533	22.5284	3.48679	5FdUR_UGI_rep2_vs_WT_merged
1000	1670	204	1664	2266	37.5375	42.4289	40.4545	15.1515	3.09091	5FdUR_UGI_rep2_vs_WT_rep1
1190	2168	217	1478	3003	44.6027	41.9261	42.8371	15.1805	2.76821	5FdUR_UGI_rep2_vs_WT_rep2
1612	9279	735	3793	14336	29.8242	39.2928	37.5293	5.55479	2.53274	NT_UGI_merged_vs_WT_merged
1059	4317	369	2301	7230	31.5179	37.3863	36.0636	7.10405	2.47535	NT_UGI_rep1_vs_WT_merged
490	1439	131	1277	2219	27.7306	39.3384	35.5576	9.03226	2.41475	NT_UGI_rep1_vs_WT_rep1
532	1794	141	1307	2882	28.9288	38.3661	35.7022	8.16577	2.16424	NT_UGI_rep1_vs_WT_rep2
753	3688	307	1735	5521	30.2653	40.0478	37.967	6.43755	2.6246	NT_UGI_rep2_vs_WT_merged
581	1446	159	1322	2063	30.5307	41.2083	37.4538	10.7354	2.93792	NT_UGI_rep2_vs_WT_rep1
528	1735	159	1317	2629	28.6179	39.7571	36.4471	8.50378	2.5608	NT_UGI_rep2_vs_WT_rep2
3680	4851	559	6657	7660	35.6003	38.7739	37.3381	16.1064	2.4466	RTX_UGI_merged_vs_NT_UGI_merged
3137	6826	666	5846	10497	34.9215	39.4043	37.8735	11.925	2.53174	RTX_UGI_merged_vs_WT_merged
3726	2283	406	5454	3563	40.5882	39.0523	39.9907	24.797	2.70198	RTX_UGI_rep1_vs_NT_UGI_merged
1014	1336	157	1875	2048	35.0987	39.4799	37.4621	16.1645	2.50279	RTX_UGI_rep1_vs_NT_UGI_rep1
2069	1744	246	3545	2557	36.8543	40.5487	38.4569	20.8674	2.48109	RTX_UGI_rep1_vs_NT_UGI_rep2
3119	2995	430	4591	4538	40.454	39.7584	40.1102	20.4619	2.82097	RTX_UGI_rep1_vs_WT_merged
801	1150	144	1498	1767	34.8412	39.4241	37.4041	15.3566	2.76074	RTX_UGI_rep1_vs_WT_rep1
818	1438	172	1563	2289	34.3553	38.5833	36.9352	13.3923	2.81598	RTX_UGI_rep1_vs_WT_rep2
2530	2124	327	3710	3352	40.5449	38.7874	39.7235	21.5944	2.79105	RTX_UGI_rep2_vs_NT_UGI_merged
751	1303	136	1397	2062	34.9628	38.7221	37.2574	13.6223	2.4669	RTX_UGI_rep2_vs_NT_UGI_rep1
1419	1750	218	2632	2508	35.0284	41.0991	38.1394	17.0779	2.62366	RTX_UGI_rep2_vs_NT_UGI_rep2
2285	2879	355	3327	4456	40.7163	39.2502	39.8857	17.6489	2.74195	RTX_UGI_rep2_vs_WT_merged
769	1199	132	1383	1838	35.7342	39.4797	37.9264	14.8198	2.54384	RTX_UGI_rep2_vs_WT_rep1
760	1408	134	1384	2194	35.4478	39.0894	37.7306	13.2266	2.33206	RTX_UGI_rep2_vs_WT_rep2
