# Supplementary material for: Effects of thymidylate synthase inhibitors differ in genomic uracilation and mutagenic potential
Source: Life Sci Alliance. 2026 Feb 6;9(4):e202503352. doi: 10.26508/lsa.202503352 (PMC12881662; doi:10.26508/lsa.202503352)
Supplement: Supplementary file 12 [file LSA-2025-03352_SdataF4.3.xlsx]

## Sheet: Sheet1
distances between neighboring C-to-T transitions				Fig 4C
NT	RTX	5FdUR		histograms of IMDs
5.79447	4.97793	5.84262		NT		RTX		5FdUR
4.89971	3.23578	4.27749		mid	counts	mid	counts	mid	counts
1.25527	4.46838	1.64345		0.1	1	0.1	2	0.1	1
4.10161	4.98782	3.95852		0.3	53	0.3	165	0.3	610
5.04252	5.5112	5.71328		0.5	39	0.5	107	0.5	483
5.10011	0.477121	4.07		0.7	115	0.7	311	0.7	1243
4.89996	5.97647	4.91998		0.9	139	0.9	333	0.9	1322
4.4129	4.48591	4.40719		1.1	89	1.1	224	1.1	628
5.38853	5.22938	5.27913		1.3	164	1.3	286	1.3	807
5.24277	5.05925	4.75354		1.5	127	1.5	174	1.5	309
4.05767	5.7505	4.69496		1.7	98	1.7	98	1.7	130
4.80617	4.97748	4.45507		1.9	80	1.9	48	1.9	77
4.63801	5.11808	5.27492		2.1	43	2.1	35	2.1	33
5.17594	5.81763	3.40398		2.3	31	2.3	24	2.3	38
4.09799	6.08353	0.60206		2.5	34	2.5	33	2.5	47
5.06873	5.46962	0.30103		2.7	51	2.7	32	2.7	54
5.32977	5.00305	1.34242		2.9	79	2.9	54	2.9	80
4.83599	4.47718	0.30103		3.1	93	3.1	70	3.1	115
5.11822	5.17586	0.477121		3.3	139	3.3	110	3.3	147
4.94209	3.96956	4.27298		3.5	164	3.5	124	3.5	216
5.43093	4.40536	5.19099		3.7	201	3.7	155	3.7	281
4.79555	5.40847	3.82439		3.9	278	3.9	206	3.9	393
5.72343	4.43419	5.09557		4.1	361	4.1	233	4.1	545
5.4032	5.87359	1		4.3	480	4.3	295	4.3	693
4.90525	5.42592	5.28597		4.5	544	4.5	416	4.5	941
5.41335	5.91961	4.99307		4.7	713	4.7	533	4.7	1274
4.81292	4.77839	0.845098		4.9	980	4.9	727	4.9	1646
4.38536	5.90866	1.04139		5.1	1183	5.1	897	5.1	1935
0.69897	3.62428	1		5.3	1389	5.3	1137	5.3	1985
4.62276	5.69338	1		5.5	1393	5.5	1174	5.5	1753
5.49192	5.76389	4.99064		5.7	1169	5.7	1110	5.7	1204
5.59417	5.46897	5.26644		5.9	750	5.9	746	5.9	535
5.20573	5.06386	5.524		6.1	290	6.1	372	6.1	185
5.56095	5.15123	5.68068		6.3	92	6.3	137	6.3	34
5.851	4.74748	5.84552		6.5	30	6.5	31	6.5	19
4.71759	0.60206	5.42095		6.7	6	6.7	9	6.7	10
3.78696	1.04139	5.35065		6.9	5	6.9	2	6.9	5
1.73239	1.23045	5.70338		7.1	2	7.1	5	7.1	2
5.53649	0.69897	4.40309		7.3	3	7.3	3	7.3	2
5.05851	5.4237	5.73285		7.5	0	7.5	0
5.44958	0.477121	5.05585		7.7	1	7.7	1
5.83323	1.11394	3.81604
5.3317	4.99505	2.85673
4.48566	0.954243	0.954243
4.73827	4.63167	4.97628
4.9668	0.845098	5.04819
5.74386	1.94448	4.75341
5.53064	5.69434	0.69897
4.9983	0.69897	4.76627
4.86372	4.16838	0.954243
5.68852	5.42947	4.42215
5.42519	5.43325	5.07306
6.20989	4.95714	5.3543
4.77182	5.58503	4.15494
5.19557	4.89365	4.90715
4.91107	5.49116	5.41128
6.06546	4.94483	5.04703
5.57818	0.954243	4.57789
3.7796	1.17609	1.32222
4.78759	0.90309	4.85554
4.82464	1.95904	1
4.09205	1.04139	0.845098
3.89454	5.46018	5.60045
5.37991	4.52047	5.23683
1.04139	6.0164	5.20362
5.30845	4.87268	1.27875
3.37749	5.71656	4.76477
5.00121	4.60864	1
5.72678	5.27269	5.25231
5.78474	4.96753	5.25549
5.81652	4.68274	0.954243
5.43725	1.38021	1.36173
4.35528	0.60206	4.49506
4.93362	1.20412	4.84863
5.146	5.42	5.10325
5.4069	0.954243	1.41497
3.00604	5.3128	0.60206
3.75051	3.00604	4.84544
4.84797	4.88135	4.82929
1.57978	3.40466	3.8857
4.68993	4.56768	4.19524
5.47227	3.97832	0.30103
4.9445	4.27775	0.60206
4.63809	5.08065	6.04241
5.05499	5.21689	5.19451
4.05545	5.30561	4.69519
4.97998	5.00491	4.42114
1.14613	5.30476	4.36254
1.11394	5.74142	0.954243
5.59278	6.00114	4.78192
3.82387	4.75661	0.69897
5.5526	1.5682	5.08423
5.45837	0.90309	5.18404
4.6119	5.31368	4.45992
4.78995	4.47051	5.75562
5.47615	4.87674	4.41212
5.22326	4.41949	3.73424
6.05995	0.477121	5.51665
3.64992	4.96892	4.21998
5.86738	4.50157	3.50529
5.89265	5.83382	4.39254
4.91648	1.25527	4.31685
5.42526	0.60206	4.58728
5.44919	5.11575	3.79996
5.43471	4.72159	4.21064
4.51871	4.55607	0.845098
5.1882	5.0887	5.70717
5.43798	5.31615	5.6707
4.93516	4.67061	5.73297
5.41802	5.49823	5.18843
5.46779	5.80609	4.4481
5.1941	5.20757	5.40486
5.35626	1.14613	5.98049
5.39722	5.66853	4.98989
5.56388	5.09127	1.23045
5.19286	5.61208	0.845098
4.06796	5.02193	4.62244
5.24814	5.41802	5.63454
4.73979	4.90104	0.778151
5.38919	5.41695	4.11584
5.98115	5.52049	5.00027
4.74058	3.91682	1.07918
5.68867	5.46914	0.477121
4.55826	1	0.954243
5.46912	5.50229	5.02851
5.76544	4.89368	4.91501
5.27326	4.95092	0.845098
4.90629	5.50106	4.5498
4.62014	5.27651	1.39794
1	5.62042	0.845098
5.47163	5.21437	5.12666
4.58996	4.27628	0.845098
5.42953	1.30103	5.44777
5.35324	5.29822	4.95685
5.73205	1.11394	5.33128
4.88329	5.11322	5.08198
4.98526	4.74058	4.61895
5.35313	5.57016	4.96635
5.14281	1.11394	2.48144
4.92339	5.47261	4.58498
4.91314	4.98056	4.58716
5.51981	0.954243	4.33592
5.38719	0.30103	4.42941
4.74039	5.10068	2.65896
5.48086	5.24555	5.34961
5.35546	5.48379	4.45772
5.72818	5.23371	0.30103
5.75791	5.01798	1
5.60201	4.36933	4.39797
4.67274	4.51139	3.9266
0.845098	1.41497	4.03551
3.89087	5.58551	4.16516
6.02074	5.8524	4.86556
4.69969	1.23045	5.10406
5.43631	4.97011	0.477121
5.25697	5.5158	5.46051
5.09881	5.30306	4.95253
2.80889	6.11223	0.30103
5.51292	5.35176	5.34069
5.96659	5.72973	5.39257
5.3467	4.57545	5.64085
5.63881	0.30103	5.39289
5.71469	5.44344	5.46612
4.60856	5.4025	5.00328
4.59977	4.74586	5.28556
5.99071	4.96226	0.30103
1.6902	5.41058	1.23045
5.55457	5.64899	0.845098
4.85843	4.52135	4.89228
5.44225	1.14613	5.16243
5.48794	1.20412	4.21365
4.2659	3.67788	1.32222
5.71477	1.14613	1.14613
5.59317	0.69897	1.27875
5.65768	0.30103	1
5.90441	0.30103	1.14613
5.85231	0.90309	5.38195
4.9463	5.29581	4.18704
5.71703	5.90828	0.845098
5.28148	5.06722	5.69445
5.12372	4.87595	4.75749
4.35497	4.32112	4.65919
5.66433	4.9353	4.998
5.60651	1.30103	4.30094
1.32222	4.53987	4.66438
0.30103	5.41652	0.845098
5.50467	3.75587	5.75381
3.79574	6.12688	1.04139
4.45214	5.88738	4.73113
4.35534	5.78075	4.50284
4.80329	5.50501	5.22906
5.81507	4.49722	4.64359
5.80689	5.2137	4.36918
5.82148	5.17102	5.17321
5.50412	5.06582	3.70561
5.33477	5.71207	5.66271
5.31635	5.52281	5.50728
5.65001	5.17014	4.73064
5.692	0.778151	4.99932
4.74073	5.42544	5.1882
4.22753	4.86579	4.34155
5.28316	5.09133	5.52933
4.34889	0.60206	4.23985
5.64817	5.79892	5.22643
5.44676	5.78378	4.46716
5.80571	5.55327	1.23045
5.02034	5.7596	5.73909
4.77955	5.66411	5.11574
6.20427	5.41232	4.34635
5.86384	5.22793	4.39954
3.76938	0.69897	5.02965
0.30103	4.28033	5.47526
0.90309	5.01758	1.17609
5.49002	4.97149	5.57435
5.6869	0.845098	5.43832
4.89547	0.477121	4.95516
5.22099	5.40421	1.07918
5.02162	5.40267	1
4.99962	5.57483	4.91001
5.2109	5.0322	0.69897
5.72472	4.97964	0.954243
5.64234	0.845098	5.58617
4.86543	5.97818	3.82393
5.23981	5.44946	4.40644
5.23046	0.90309	4.8534
5.75883	0.90309	4.67204
5.54047	0.60206	5.42043
5.29923	1.50515	1
5.61655	1.07918	5.79357
5.30594	4.66173	0.30103
5.52384	5.53102	1.54407
5.21023	4.81772	0.845098
4.5255	5.62948	5.34025
5.95812	5.21863	1.11394
4.72115	5.61836	1.11394
4.68714	4.77637	5.67203
4.41009	5.55509	5.32552
5.80176	3.96642	5.34118
5.71765	5.70819	0.845098
4.62938	5.4379	0.954243
5.15687	5.65924	0.90309
5.14608	6.17028	4.53217
5.1694	1.36173	0.954243
5.46934	5.74321	4.7627
5.68541	5.82063	5.03405
4.74988	5.66315	3.95828
4.784	5.59995	1.34242
5.39544	4.91199	6.04321
5.77923	5.43973	4.79168
5.49551	4.68677	5.2877
5.10168	4.97409	4.45219
5.57872	5.22734	5.17559
5.18755	5.6586	5.36944
5.35473	4.6549	5.579
4.56971	5.02785	5.74445
5.13796	5.40451	5.48086
4.8818	5.21814	3.52827
4.50942	5.04722	4.94894
5.51022	5.07083	3.15897
5.24767	0.778151	3.67302
5.94277	0.30103	4.71932
5.77028	0.778151	4.6963
4.98693	5.50671	0.60206
5.45424	5.12279	0.69897
3.79176	3.84336	5.1529
5.12619	5.69996	4.78091
1.20412	1.25527	4.87441
5.42319	0.845098	5.03186
5.49508	4.51607	5.24518
5.34383	5.28786	5.32034
5.91391	5.35827	4.37996
5.80671	3.99691	5.06043
4.83447	5.36605	5.08547
4.35622	5.90395	0.477121
4.51071	4.12821	5.27228
5.37224	5.24115	1.04139
5.6767	5.68966	0.69897
5.45928	5.91747	1.04139
2.65514	4.59169	1.07918
1.90309	5.82532	0.845098
6.10801	5.54658	0.90309
5.43026	5.23031	0.30103
5.34943	4.62938	4.0515
1.39794	5.63467	4.99582
1.23045	5.71137	0.477121
2.19312	5.06146	0.778151
1.07918	5.0976	1.39794
5.15431	5.59108	0.778151
5.91981	5.08149	5.17641
0.69897	5.62529	4.74173
5.85199	5.83	5.0023
6.11473	5.58669	5.50191
5.25142	5.63457	5.42702
5.71189	4.84795	5.20006
5.06321	5.27824	5.3099
4.97745	5.27425	1.47712
5.53787	5.62577	5.81991
5.25709	5.88775	0.845098
6.06048	5.17197	0.477121
5.77078	5.88743	5.74767
5.0548	5.0942	0.477121
5.80573	5.62896	5.008
5.84353	5.58463	4.60596
4.32854	6.13536	0.954243
5.30079	3.56761	5.48227
5.39344	3.55642	5.64758
5.94118	4.67966	5.56016
5.45702	5.00287	4.34319
5.81203	4.25239	5.31406
5.8111	5.94449	4.94748
4.18267	5.33329	0.60206
6.17075	6.12606	5.51662
5.57237	5.56402	5.17446
5.87996	5.23082	6.08024
5.61356	5.59715	5.29679
4.28794	2.80072	5.68857
4.64033	6.28819	4.86125
5.16301	5.62477	4.74673
5.3095	4.97257	4.82185
6.22386	5.41185	1.17609
5.89854	5.90988	1.11394
1.49136	6.11479	4.84387
6.11514	3.99572	4.48933
4.12665	5.09619	0.778151
5.85693	0.90309	1.11394
5.06522	0.60206	4.71
5.80495	5.54347	0.60206
4.62744	5.57045	0.778151
3.95828	6.02502	0.69897
5.65203	5.58366	4.91214
5.74968	5.74219	5.14376
5.77835	4.68699	5.23302
5.49385	6.17822	0.90309
4.2306	5.87245	5.27556
5.54227	5.96214	4.50879
4.58373	2.14613	4.4835
5.67796	5.89942	5.09104
5.42281	5.29498	0.69897
6.05694	4.96406	1.32222
0.845098	3.38686	4.57856
5.96823	5.66911	4.9989
5.25079	5.5594	4.64668
4.67863	5.55303	1.11394
5.33549	5.98188	5.30307
4.8363	5.33747	5.64125
5.628	5.66111	4.95366
5.57405	5.1552	5.15684
5.69634	5.10811	5.68565
5.30333	5.78692	5.63528
4.88098	5.82589	4.7238
5.58453	6.1516	0.778151
0.954243	5.8776	1
1.11394	4.71173	4.85801
5.90072	0.90309	0.477121
5.45151	5.32883	5.44024
5.69763	5.9639	4.93958
5.6404	5.74982	0.30103
5.36575	4.88452	5.19699
4.74097	5.52765	4.94668
5.56703	6.20618	4.99845
5.63577	5.36479	4.68232
5.53126	5.69409	4.69121
5.59893	5.41346	0.30103
4.34219	5.35598	0.477121
5.65431	0.30103	0.477121
5.1939	5.0413	1.69897
5.47116	4.11866	0.69897
0.69897	0.69897	5.26516
5.47522	4.93066	4.96687
5.45338	5.35385	4.85235
6.16127	5.9185	4.85589
5.63582	5.79221	4.80059
5.39485	5.89697	4.97475
6.13597	5.90374	5.09567
5.89252	6.20925	5.5487
5.88172	6.07093	3.93278
5.2528	5.52025	3.24254
4.10958	5.73663	5.13729
5.18636	4.76471	4.51125
5.11474	5.72952	4.67007
5.13588	4.91528	1.25527
5.09694	5.30484	1.716
3.72008	6.27462	5.75793
5.40619	5.31446	5.36746
5.63657	4.89352	1.14613
5.9698	4.82581	0.778151
4.70762	5.53818	5.04305
4.46762	5.47952	3.96346
5.00527	6.25629	0.69897
4.34435	5.43915	5.41976
5.28407	5.3417	4.05003
4.89785	5.31489	5.29843
5.39118	5.42647	5.00093
5.32609	5.13863	4.31141
5.59505	5.84946	4.88954
4.8909	4.29675	4.18438
4.75035	5.86062	5.38251
5.30688	0.60206	5.48511
5.23581	4.87525	1
5.54748	4.93447	0.954243
5.67267	5.13901	5.36228
5.66686	5.66325	5.31137
5.12949	5.08972	4.52282
5.68297	5.32609	5.48754
5.43187	5.67337	1.36173
0.60206	5.63458	0.30103
5.24934	5.75127	4.56202
5.97284	4.91151	4.6195
5.8066	5.87637	5.71599
2.07188	4.90515	4.74073
5.42961	5.84294	5.23189
1.59106	0.60206	5.7031
1.88081	6.15649	5.30264
4.99422	5.95705	5.03857
4.99158	5.10254	5.48907
5.84873	5.45945	5.47896
6.07155	5.45422	5.18866
4.59686	4.79017	5.62329
3.6039	5.4621	5.8771
4.73262	5.87941	5.22422
5.65212	4.75858	5.19953
5.58104	2.83822	5.39686
4.35224	5.8213	4.81016
5.26614	5.09305	3.92376
1.36173	5.382	5.44868
6.21585	5.36187	5.21087
5.72817	5.32562	4.88472
6.32355	5.52748	5.37101
6.12908	5.95757	3.84004
4.90322	5.55114	4.63235
2.81224	6.35281	0.60206
3.81391	6.15294	4.84903
3.95424	4.04798	5.65405
3.84417	3.95424	4.91842
1.50515	3.84417	5.08586
2.3784	1.50515	0.30103
4.08647	4.16113	5.7594
3.51362	0.845098	4.375
1.32222	4.5917	0.845098
3.36192	1.44716	1.07918
2.35603	3.30298	4.83846
4.54859	1.34242	4.50928
3.26007	3.96014	5.75891
3.31175	7.25799	3.93837
3.95289	5.34936	4.88083
7.26337	4.60925	5.18981
4.56438	4.83454	0.60206
5.32037	5.14858	5.31302
6.32486	5.89361	0.954243
5.83558	6.03688	4.02189
4.83149	4.89764	4.90232
5.62734	0.845098	5.48871
1.87506	6.2384	5.00577
3.96066	4.70838	5.20242
1	5.00809	0.477121
5.58333	5.66299	5.52146
4.70838	5.15441	5.59628
4.63161	4.92764	5.53888
1.20412	6.22712	4.7855
5.87311	5.03878	4.12821
5.88885	5.05182	4.52286
5.92976	5.54361	5.38256
5.40613	5.67605	0.778151
4.46855	1.34242	5.60757
5.82684	4.82969	4.53335
1.44716	4.91271	5.95654
3.95718	5.58763	5.68681
5.85609	0.30103	1
5.49125	0.778151	4.83115
4.36207	0.69897	5.45985
5.07004	5.25748	0.30103
5.30475	4.0269	0.845098
5.93891	4.97791	1
5.28514	2.3962	1.07918
5.42588	0.778151	0.477121
5.63326	5.6583	1.49136
5.98703	1.39794	1.04139
5.35749	5.25205	1.25527
4.47758	4.03133	0.69897
5.69041	1	1.23045
5.45071	5.79748	4.95135
5.57845	5.28514	4.50222
5.7952	4.6042	4.78104
2.69984	5.98403	5.08047
5.31142	0.90309	4.84948
5.17351	0.845098	5.32793
5.59129	5.658	5.1694
5.48745	5.54453	5.09852
5.11952	5.63697	1.14613
5.96916	5.44022	1.04139
5.25202	5.05586	1.11394
5.21453	0.60206	5.68147
1.11394	4.54517	4.55564
0.30103	1.07918	5.05375
0.69897	1.11394	4.38773
5.03493	5.7539	5.24422
4.68309	0.778151	5.27903
4.43167	4.5369	5.17677
4.99718	0.90309	5.54314
5.96139	0.477121	4.89752
0.30103	0.60206	5.34302
4.65291	0	5.85059
2.93551	1.70757	1.57978
5.73021	5.9471	3.84173
5.23492	5.52825	5.28601
5.4924	5.77699	1.11394
5.60239	5.86764	0.477121
5.6397	4.71795	0.90309
4.07835	5.7395	1.14613
5.7986	4.79208	4.66523
5.99496	5.68776	0.477121
4.82255	5.62503	5.47245
6.0223	3.20412	5.01939
5.17104	2.47129	5.65317
5.60681	5.8505	3.81405
4.78507	5.8519	0.69897
5.12385	5.473	0.477121
4.7371	5.14318	4.97565
4.48686	4.85856	1.38021
5.47272	1.17609	4.52831
4.34482	0.778151	5.87527
5.83358	5.8834	4.89325
4.47638	4.47934	1.25527
5.41484	5.72836	5.57847
4.27038	4.8808	1.20412
4.96192	5.18027	4.4309
3.6981	5.64623	4.98718
4.7169	5.91623	5.44194
4.60102	5.0583	4.77438
5.40486	5.73888	1.17609
5.36921	3.78618	1
5.74542	5.13744	1.86332
3.41863	6.08084	3.01494
5.36297	4.86985	1.17609
5.72305	4.98678	0.60206
5.34882	6.00925	4.18887
4.74507	4.3604	0.30103
4.96135	3.41863	0.845098
3.83136	5.28459	5.07362
5.82895	5.89755	4.74829
5.34451	5.73011	5.74019
5.05142	1.23045	5.27419
5.97916	5.79572	4.45068
6.51865	5.40246	4.74393
5.36301	5.52624	4.96743
4.8448	4.80522	4.29651
4.47135	4.43818	5.67049
5.76651	4.62468	0.60206
5.12113	5.36396	0.845098
5.98281	5.83202	0.69897
5.64031	5.21173	5.68552
5.3607	5.76847	0.60206
4.70536	5.74412	5.12958
5.69675	5.30494	0.69897
5.5559	5.60759	5.2923
5.16246	5.54279	4.83785
5.41696	4.75906	0.60206
5.87011	5.22542	4.11551
4.52657	5.40296	4.8052
5.27357	6.04406	0.954243
5.6182	1.07918	0.778151
5.22972	5.6834	0.60206
5.53075	6.32255	4.26465
4.10171	5.17287	1.32222
4.49325	5.38199	0.954243
4.7069	4.97349	4.5589
5.10441	1.30103	5.34676
3.81604	5.04681	4.90027
1.11394	4.73069	5.23005
4.9913	5.39447	5.17012
5.02139	5.01008	3.58195
5.08756	6.03385	4.4559
4.6179	5.55206	0.477121
4.64494	6.2585	0.60206
5.28431	0.30103	0.778151
5.47037	1.44716	0.30103
4.81345	5.0623	5.70781
5.62066	5.5279	4.72833
5.7429	5.79983	5.55089
5.23633	5.19875	5.25069
5.38546	1	1.07918
5.83736	5.49778	0.60206
5.20766	1.14613	0.69897
5.5641	0.60206	1.39794
5.356	5.75367	1.23045
5.45479	1.20412	5.89268
1.20412	5.60075	4.62266
4.4567	4.74175	5.18291
5.72995	1.53148	0.60206
5.38218	2.0086	0.90309
5.00588	5.20207	5.9589
5.32447	5.84808	5.18802
5.67008	5.68011	3.95823
5.32218	5.82656	5.48201
5.44693	5.95339	6.0295
5.55528	5.45449	5.27977
5.18146	5.82204	5.19357
5.23126	0.69897	4.48141
5.4287	5.66062	4.11022
5.67389	5.92599	4.97722
5.73534	5.46118	5.24198
5.47373	6.09475	0.30103
5.71456	5.98382	4.66784
5.87938	6.24711	6.02968
6.04963	4.63214	5.58907
4.80015	5.61129	5.4343
5.79969	5.14556	0.845098
5.16298	6.06235	0.90309
4.97203	6.21349	0.778151
5.42626	5.05106	5.81449
4.48249	6.08841	4.47355
6.37349	5.05205	5.94753
4.37114	5.66889	5.60329
5.6558	5.18863	1.50515
5.91275	4.70342	0.778151
4.80573	1.50515	4.74555
1.51851	5.69232	0.477121
6.07381	5.00566	0.845098
6.1222	0.845098	0.954243
5.03943	5.54581	1.14613
0.30103	5.61215	5.60088
5.72538	5.30125	0.477121
4.2578	5.30042	5.38942
4.47462	5.73511	1.25527
1.20412	0.69897	0.90309
5.46153	5.61924	4.93135
6.04913	5.96063	0.90309
5.34229	5.55961	5.24752
5.05606	3.75823	5.39344
5.06027	5.84185	4.83899
5.08792	5.42501	4.85366
5.42891	5.16813	5.73819
5.10282	5.14493	0.477121
4.31016	5.37938	0.778151
5.59797	5.73032	0.69897
0.69897	5.68579	5.09531
5.08234	5.47081	4.07983
4.92748	5.66976	1.32222
6.07214	6.21295	1.04139
5.45349	5.36262	5.19323
5.19473	4.84852	0.845098
5.7026	6.05796	1.59106
4.79002	5.67365	1.79239
5.13197	4.79168	1.17609
5.56718	4.82694	1.41497
4.68416	5.30703	1.07918
5.97095	5.05716	1.11394
5.64738	5.00707	1.17609
5.908	1	1.54407
5.84439	1.6721	4.94958
5.55999	1.04139	4.25154
5.08968	5.62403	1.04139
5.42351	5.23104	4.59476
5.39813	5.69666	5.6611
5.87794	5.67332	0.60206
5.60752	5.95094	0.845098
5.53343	6.02595	5.83954
6.01423	1.04139	5.20776
5.07356	0.69897	0.845098
4.63041	0.69897	1.27875
5.78118	5.90116	1
5.09103	5.72522	5.3297
5.56665	5.72802	5.78419
5.64596	6.22891	4.90459
4.49827	4.4112	5.95726
4.8525	5.9312	4.90348
5.6145	4.7771	5.46134
4.91865	5.47783	4.49686
5.93585	5.22932	4.67013
5.80708	5.03787	5.59221
5.32648	5.3943	5.5594
5.65233	6.38507	5.55184
5.60721	5.78234	1.41497
0.778151	5.23305	4.95708
5.48053	3.8275	0.954243
4.92603	3.8238	0.69897
4.77431	1.87506	0.477121
5.95238	4.94816	0.30103
5.11604	4.7791	5.42342
5.9158	4.77711	0.30103
4.8929	3.92727	4.41291
5.63996	5.65141	0.778151
5.31968	5.46776	1.4624
5.30192	5.87543	5.20936
5.38369	4.49042	4.99272
4.93224	5.36209	0.69897
6.08648	1.41497	1.20412
5.68754	0.30103	1.04139
1.11394	5.77686	1
1.27875	1.14613	5.43456
4.68156	5.5247	0.778151
6.02247	5.24591	5.37595
5.56226	5.58096	0.954243
5.40131	4.38863	0.60206
5.76086	4.75262	0.30103
5.87811	5.11565	4.41452
5.05123	5.38685	4.76842
5.36289	2.56229	4.24172
5.1868	5.57481	0.477121
5.58023	5.59615	0.60206
5.49404	0.69897	5.72023
5.20999	5.18998	4.0864
5.43934	5.25538	0.778151
4.51683	5.65205	5.1078
5.78961	5.66133	4.87248
5.17821	5.08796	5.41753
4.84199	5.04434	0.845098
4.85124	5.30842	5.96328
4.2793	4.68137	5.845
5.45639	3.69548	5.05138
4.98964	5.93897	4.44077
4.93309	5.15165	5.69716
5.47214	4.9337	4.97613
1.11394	5.57877	5.21001
4.10931	4.85542	1
4.75319	4.52574	4.95418
5.53195	4.83919	0.477121
5.13062	5.65509	0.845098
4.57597	5.10907	5.08068
5.59474	4.33602	5.44502
5.22494	5.34539	5.24993
4.73589	5.67912	4.87232
5.96291	5.40539	0.90309
5.53903	5.7347	5.07231
4.46024	5.75579	5.55975
4.74038	5.11264	4.64423
4.62854	5.60954	4.04218
5.21394	4.95506	0.477121
4.92337	5.12808	5.71864
5.37947	5.04534	1.53148
5.18055	5.71415	5.54401
4.83919	1.07918	4.46892
5.28813	0.30103	5.49537
5.41129	5.32838	5.65557
5.74297	5.41147	1.11394
1.65321	5.65325	1.07918
1.82607	5.47963	5.12301
2.07188	6.39836	5.40641
5.47108	5.64407	0.69897
4.56031	5.27364	5.15512
5.20031	4.93825	6.00504
5.3766	5.57585	5.28334
5.48585	4.87118	5.37273
5.74527	5.403	1.4624
4.55332	4.57852	3.91913
4.39157	5.70075	1.14613
4.32393	0.778151	1.04139
4.34439	1.41497	0.845098
4.90599	5.53734	1.39794
4.23792	5.7511	3.29623
5.56789	6.12483	3.89653
5.57135	5.39035	5.46606
5.63296	5.71187	5.08049
5.34747	5.55578	4.5927
4.89613	0.778151	5.4087
4.52794	0.845098	5.09352
4.17719	4.27834	5.38169
5.69045	5.71425	5.44574
0.778151	5.97846	4.63494
5.86951	5.23017	4.60235
4.73184	6.0265	5.54091
5.08143	4.73712	5.49414
5.86383	5.5256	5.53541
4.83253	0.69897	5.69373
5.61198	5.00347	5.95788
4.69652		4.92679
5.76946	5.27737	5.27367
5.56393	6.03174	5.45151
5.35523	5.54927	5.25288
4.77647	5.09964	5.19258
4.81021	5.73307	4.66786
5.09054	5.33159	5.72919
5.66588	4.8953	0.30103
5.11244	5.24252	4.70072
5.1539	5.31555	0.954243
6.26504	5.15753	5.01547
4.43589	6.24358	5.32706
5.15859	4.77401	0.90309
5.95479	3.47465	1.14613
5.62804	4.58733	4.83819
5.17821	5.47559	0.30103
4.32478	6.02484	0.60206
3.38881	5.24147	0.954243
4.9289	5.28009	1.25527
4.86386	6.05316	0.60206
5.9156	4.68353	4.61102
5.47617	4.42731	0.30103
4.71785	5.7688	3.50079
5.23057	1.27875	4.33262
4.88555	5.89742	5.54327
1.49136	5.17416	4.63688
4.04755	5.20034	0.60206
5.30164	5.78362	0.477121
4.86934	4.77991	5.29033
5.32066	5.4149	5.55365
5.17717	5.23719	5.17584
5.71652	5.59427	5.28736
5.46254	5.05325	3.4188
5.11447	0.845098	5.83263
5.59108	5.20489	4.75922
0.69897	0.69897	1.17609
4.98327	5.21278	0.954243
5.11437	5.51449	1.23045
5.00521	5.25808	0.69897
	5.88347	2.83506
5.07735	5.31921	5.72952
4.55723	6.03417	4.91528
4.78007	5.40227	6.31885
5.27737	5.08975	4.1423
5.62912	0.477121	0.90309
5.10031	3.96435	5.43241
5.71944	5.54088	5.53603
4.90089	5.84009	4.83669
4.83846	1.54407	5.47952
5.3132	5.87212	5.57967
5.40611	5.5234	5.37695
4.00898	4.53823	5.36665
5.78291	5.50331	3.95511
5.38904	5.65207	5.6808
4.25739	5.37367	5.09455
5.31555	3.4606	4.61643
5.15753	5.53156	5.43115
4.8879	5.51267	5.22756
5.2909	5.82131	5.1317
6.07495	5.10608	5.41441
5.4642	5.90068	4.56741
4.77401	5.24075	5.61388
5.25876	4.27346	5.5688
5.49675	4.65347	5.64357
6.01368	5.10293	0.954243
5.1793	5.97382	5.38159
4.93442	5.87049	4.70696
4.47098	5.30707	5.17477
5.87737	5.0855	5.18217
5.62494	5.84666	1.20412
6.11323	5.52288	0.954243
5.5366	5.87521	1.14613
5.51355	4.16947	0.90309
5.28435	1	4.30181
5.63773	1.30103	4.44952
4.90597	4.71487	0.90309
5.6364	4.62486	0.778151
0.954243	5.45941	5.23019
5.55937	5.52192	5.08965
5.15795	5.14149	5.14225
3.99361	5.07164	0.954243
5.72725	5.37773	4.05812
5.20371	5.26284	5.13915
3.49066	5.35172	5.17221
0.60206	5.29931	4.47417
1.64345	4.89399	4.47066
5.29805	5.17022	1.34242
4.95182	5.06921	0.60206
5.15704	5.94495	1.25527
4.58366	5.67229	0.477121
5.31931	5.9608	0.477121
5.63408	1.47712	0.60206
5.81713	0.477121	5.33552
5.10159	5.42412	4.80914
5.53178	6.01937	0.30103
0.477121	5.2428	0.778151
3.96435	5.14973	3.32818
5.47818	5.68955	5.16228
3.61711	4.98929	4.60915
5.81514	5.09432	0.778151
5.15451	4.96829	0.60206
6.13648	0.69897	5.63419
3.04727	1.51851	4.43149
5.43509	5.9031	1.04139
5.56305	1.41497	5.19072
4.70033	5.04254	6.03185
5.09349	5.7236	0.30103
1.77085	4.83099	0.60206
5.68611	5.54717	4.80152
4.7494	5.67876	4.97193
5.65904	5.46447	5.4052
5.39225	5.28299	4.69297
4.94266	5.67832	4.32358
5.37923	5.7008	5.34419
4.05488	1	5.59223
5.04482	1.44716	5.2514
5.78381	1.50515	4.86681
5.6334	5.51391	3.29403
5.922	1.44716	0.60206
5.30202	5.47618	5.57764
4.97538	6.00082	5.94455
5.07599	5.98751	5.73157
5.57923	4.56004	1
5.09904	5.96311	0.90309
5.52581	1.44716	0.90309
3.90536	5.45036	0.60206
1.50515	4.92734	0.30103
5.26369	5.11023	1.32222
5.32193	2.6721	5.91542
5.24498	5.00564	5.02278
5.15044	5.72997	3.405
5.62201	5.63662	1.25527
5.6394	4.8668	0.30103
4.63582	4.32938	5.307
4.50203	5.85039	5.39426
5.00379	6.24569	0.30103
5.36308	0.477121	0.90309
4.88466	5.4966	1.23045
5.91147	1	5.2696
4.60349	5.72649	0.778151
5.79444	5.42729	4.86782
5.37796	5.29889	5.31788
4.28178	4.93799	0.90309
5.71297	5.46855	5.22335
5.32468	5.08003	0.30103
5.86305	1.27875	5.59261
5.0696	5.31263	5.77538
5.63972	5.04862	0.954243
5.44847	4.75206	4.294
4.93182	4.49763	5.10497
5.87753	4.89895	4.87366
5.48008	5.20493	5.68464
5.21532	5.64186	4.9637
5.17305	5.40833	4.45668
5.65244	5.92879	6.1001
4.18204	5.37455	5.64544
4.23241	5.493	1.53148
4.37543	5.47198	4.96718
5.58599	6.42847	4.59975
4.57906	4.32601	6.40444
5.29071	6.30308	5.97918
5.11923	3.99388	1.6721
5.99136	5.31068	1.20412
5.62353	6.12376	3.25935
4.87176	5.36893	4.4793
5.82332	5.85406	3.9434
5.34305	5.98698	1.32222
5.24138	5.42507	4.06621
5.48066	5.76898	1.07918
5.76151	5.0895	4.39806
5.48819	5.84029	4.14829
0.778151	0.69897	4.09107
4.95306	5.81422	7.2576
5.57646	5.73473	5.35384
5.11895	5.17085	4.6103
5.10531	4.60573	5.32037
5.24203	5.17056	6.17284
5.00076	6.04931	5.83791
5.66228	0.60206	0.845098
4.05568	1.34242	0.30103
5.68963	5.67465	0.69897
4.97798	0.30103	0.60206
5.26483	5.34953	0.69897
4.10995	5.77042	5.06601
5.72517	5.12468	5.47798
3.69775	5.31408	5.77594
4.60206	0.477121	4.9326
4.75667	0.90309	5.29175
5.86941	5.14239	0.90309
4.61414	4.94299	4.07298
5.73928	5.74441	5.36815
4.95266	4.74156	1.14613
5.66122	5.1918	4.17199
4.48893	5.32356	4.76542
5.39334	4.91665	0.30103
5.13899	6.15687	5.31275
5.84819	4.64066	4.7719
4.97793	4.63359	3.98263
4.04226	5.21217	0.477121
5.71952	5.56741	0.477121
5.47931	4.7506	0.477121
5.43219	5.35046	4.0306
6.02623	4.91549	5.64957
5.35635	4.75481	6.25794
5.91895	5.3468	4.80691
5.35469	5.50753	4.52912
4.27131	5.11979	4.65982
4.16794	5.35287	0.30103
5.91123	5.99657	4.47844
4.82526	5.23641	4.41825
5.03397	5.75482	4.10175
5.63203	4.79026	4.86471
5.62345	5.67216	0.69897
5.88736	5.22957	4.76955
2.01703	5.51287	4.59728
5.05133	5.59012	4.95126
5.15256	5.09553	4.8109
6.08079	4.51348	4.13599
5.63656	5.17447	1.4624
6.44789	5.06746	1.04139
5.37573	4.5214	1.25527
5.19684	5.33019	0.69897
5.766	5.88534	5.35872
4.24371	1.49136	4.72067
4.15987	5.16716	4.94887
5.65611	1.44716	1.34242
5.22922	5.28307	3.88451
5.82178	5.52955	5.18783
5.85803	5.86665	5.13429
1.34242	5.47482	4.74183
5.11795	5.31358	5.72508
3.80475	4.52893	4.10336
4.68476	5.29232	1.32222
6.06064	5.1115	5.59422
5.90152	4.46389	5.22378
4.20415	3.14426	3.70825
4.73349	5.29316	1.14613
0.69897	5.47132	5.80136
6.1281	0.60206	4.61416
4.91098	5.53962	5.70703
4.93612	5.05985	5.52984
4.81927	5.17574	3.49066
0.90309	4.62741	1.47712
4.56803	1.41497	1.11394
5.85381	4.99464	4.19515
5.7185	5.25683	5.3388
4.42545	5.17252	5.8896
4.73706	0.477121	3.99056
4.85019	0.954243	4.60049
5.08459	0.477121	5.13411
3.56301	1.07918	5.71623
5.40402	0.60206	5.23581
5.44166	1	1.38021
5.61557	0.60206	4.98654
5.31565	4.56956	4.21179
5.12901	5.22899	4.59853
5.52033	5.6404	0.778151
5.00201	6.20264	5.83701
5.17312	5.47394	5.43618
5.18339	4.86267	2.69984
5.68201	6.37086	5.43512
5.65248	1.54407	5.67377
5.70965	5.10875	5.10287
5.31559	5.27572	5.6806
5.46127	4.50803	4.80829
4.55628	5.53436	5.85286
5.56498	5.79711	4.71795
5.4205	5.36118	5.5867
5.86681	5.86412	5.44646
4.97051	5.55559	5.31753
5.11979	5.81999	4.70609
6.08547	5.55015	0.778151
5.8974	5.95821	1.32222
5.53869	5.71871	5.13199
4.84537	4.92067	5.66802
5.29783	5.25961	4.00273
5.9435	5.1173	5.42799
4.51348	0.90309	4.68026
5.42449	3.90982	5.57894
5.3005	5.15317	5.51883
5.64756	4.37961	5.0281
5.48117	5.4298	5.3568
4.78106	5.37855	4.66948
4.99374	5.26829	5.6397
4.72153	5.34196	4.59895
3.61658	5.56903	5.6913
1.44716	5.18014	5.0411
5.28307	5.58552	5.33573
5.73769	4.82291	5.88753
5.68627	4.36033	5.62863
4.62233	5.97615	1.25527
5.60383	1.54407	0.477121
0.69897	5.47552	0.69897
6.20296	5.0293	0.69897
5.50765	4.52014	5.2701
5.55067	5.93599	5.70554
4.81856	3.74202	5.14941
5.19106	5.79333	3.85745
4.74382	4.94081	5.36457
5.07383	1.62325	5.03151
5.33712	1.6721	5.51794
5.51555	3.16613	5.87887
6.14274	3.58883	4.98032
4.86267	2.80754	5.13492
6.18073	3.13418	3.99463
5.98285	2.9619	0.477121
4.92639	3.53441	1.25527
5.81871	1.61278	1.38021
5.65009	3.93399	0.845098
5.36118	6.01059	5.13026
6.21716	4.21556	5.36783
4.73869	2.16732	4.32545
4.67981	1.60206	3.51799
5.04303	1.39794	4.39277
5.72553	4.18893	4.98678
5.58306	5.02581	4.0086
5.98826	5.48712	4.43705
5.17278	1.23045	5.70961
4.64057	4.18159	3.68913
1.04139	2.11727	1.38021
5.02563	3.98132	1.14613
5.33773	1.04139	1.14613
5.1095	4.37896	5.69212
5.38707	4.13344	4.70412
5.45954	4.06807	5.22859
4.97907	3.29292	0.845098
5.54593	1.32222	5.02345
5.79391	4.05519	5.12885
5.93605	3.7721	0.30103
4.29603	2.45332	0.30103
6.13361	0.69897	5.50369
4.33353	0.90309	0.90309
4.34084	1.57978	5.13229
5.10415	1.11394	4.832
5.68644	4.21413	5.13337
4.94708	4.4852	0.60206
3.62107	6.58404	0.30103
2.95761	4.95398	4.96247
3.48982	3.03743	1.25527
3.38846	1.8451	0.60206
3.04532	5.08808	4.97953
3.16643	5.17234	5.80739
3.42177	5.51579	0.69897
1.91908	5.08002	5.29463
3.31112	4.22961	5.72175
6.00394	5.26685	4.70137
4.19526	1	0.69897
1.72428	4.66559	5.16064
2.99826	1.49136	4.79434
4.1869	5.36729	1.23045
4.19485	4.79505	5.13348
4.95317	5.85502	4.89886
2.1959	1.07918	1.07918
4.20917	0.477121	4.95921
5.46356	4.70694	0.477121
4.30784	5.35716	1.34242
1.25527	1.43136	5.50807
3.15957	5.78921	5.84828
3.98985	5.19512	4.60513
2.72835	1.38021	5.58194
3.25816	0.30103	5.52098
3.87938	4.99953	5.36228
3.94166	5.61094	5.40787
0.30103	5.86706	4.95086
3.18724	3.45484	1
3.16967	4.63438	1.23045
2.53275	4.71265	5.83632
4.39955	0.954243	0.30103
3.5172	5.14256	5.40447
3.24625	5.0808	4.99026
4.30066	4.83839	5.01934
3.02531	5.22419	5.38687
3.89922	4.99674	5.07048
3.60401	5.21331	1.07918
4.01055	5.4986	5.88665
0.60206	5.04236	6.09285
4.3557	5.51167	0.954243
6.19065	5.62057	5.0045
5.81715	5.4452	5.06075
4.29128	5.31191	4.30346
4.36674	0.845098	5.44841
4.41122	4.53512	5.28533
4.03619	5.37498	4.8652
5.43104	5.4748	3.73159
0.60206	4.78292	4.69536
5.78164	5.829	5.59461
5.119	5.56037	1.14613
4.58072	4.03117	5.13204
4.83006	5.78873	4.39569
5.64918	6.00273	5.18033
4.91496	5.81158	0.845098
3.70791	0.477121	4.69063
3.25285	5.61124	5.38287
3.51121	5.64179	4.74843
4.36903	5.24027	5.45507
4.99054	0.778151	5.53487
5.26968	0.845098	5.09343
5.31786	4.91886	5.27715
5.60948	5.31966	4.83912
5.4427	4.78138	5.25062
4.25539	5.93996	0.60206
3.56691	4.80056	0.30103
4.60946	5.28727	0.845098
5.80765	4.9423	1.32222
5.82889	3.79414	0.778151
4.59848	4.93318	1.14613
3.52634	4.38122	1.34242
5.26702	5.44825	5.02063
4.2521	1.49136	5.33401
1.07918	2.94151	1.11394
4.67965	4.71884	4.9913
3.97823	1	5.89269
4.73217	6.24909	5.89743
5.3661	4.06213	4.61198
5.17091	4.81808	0.90309
5.87216	5.11311	0.90309
5.32666	5.68645	4.98174
3.45484	4.93565	1.60206
4.63438	5.24723	0.477121
5.27981	5.17672	5.13229
6.07458	5.34298	4.29754
6.20063	1.44716	4.365
6.00877	3.81104	4.58274
5.16016	5.78339	5.41328
4.33957	4.80361	4.67269
4.74205	4.98631	5.48948
5.7045	3.80686	4.91263
6.2217	1.27875	0.60206
3.33102	4.9782	0.60206
5.64015	3.21245	5.44319
5.64179	4.9465	5.12276
5.72105	5.98856	0.90309
5.79182	5.53806	1
5.40088	4.96477	0.30103
5.12182	3.96544	5.14326
5.20539	0.90309	5.155
4.7883	6.00846	4.44612
5.02636	5.66084	5.06694
4.96672	4.72651	1.61278
4.37576	5.31443	6.03803
5.21809	0.778151	5.36822
2.72428	1.23045	5.44466
4.72442	5.54664	0.60206
6.0361	5.28905	4.90448
5.82707	5.71921	5.4466
4.11833	4.56507	4.76987
5.06375	5.54825	5.76702
4.75748	5.91538	1.07918
5.48948	5.12327	0.60206
5.32874	5.79623	5.70109
5.41753	1.07918	5.95933
5.78994	1	5.76625
5.64496	0.69897	1
4.97575	4.41384	5.37474
1.27875	5.1731	0.477121
5.58675	5.5365	1
4.52162	4.37654	1.07918
5.66492	5.03218	1.32222
5.49724	5.56097	1.30103
5.48917	5.72191	5.24432
4.96477	5.92465	4.5366
5.96919	5.30228	4.41619
5.7667	5.79796	4.2746
5.5856	5.46018	1.25527
5.42887	5.01773	1.17609
4.88045	5.87193	5.38921
4.45773	3.29447	5.58001
1.51851	6.48128	4.86864
5.4291	4.99424	5.51963
4.71801	5.20731	4.29075
5.28809	5.65887	0.30103
6.04879	4.83452	5.5058
4.6022	5.25093	4.72392
4.91388	5.36376	4.99719
5.22597	6.02356	5.37521
5.65301	5.55568	4.9672
5.22071	4.94934	0.69897
5.38506	1	5.49164
5.39833	5.05973	4.80015
4.87906	5.77615	4.5321
5.34269	5.20423	0.30103
5.5246	5.31189	0.30103
5.14023	5.32495	5.58193
5.18585	1.14613	5.50182
5.00215	5.15829	5.15196
5.82232	5.43931	4.51729
5.04725	1.78533	0.477121
5.71423	4.68632	4.95483
5.59628	4.86153	4.10853
5.64947	4.92715	4.40831
6.10556	5.2628	5.14106
6.18396	4.82311	5.40965
5.31445	3.48159	5.92406
5.67377	5.41687	4.51485
5.62219	5.43615	5.20769
4.80074	4.68764	5.49165
4.29708	5.13526	5.97907
5.24125	5.87414	0.477121
5.38069	5.26915	0.69897
4.33319	5.19393	1.20412
5.04799	5.79179	5.47835
4.6815	5.89665	1.23045
4.9751	5.3503	1.11394
4.57294	5.58377	0.60206
4.09823	6.10969	1.57978
5.16877	0.778151	0.778151
4.41546	1.14613	6.13698
5.31632	6.01299	4.31435
3.91719	1.23045	1.14613
5.48433	0.60206	5.58399
4.70258	1.17609	5.47105
5.60563	0.954243	5.87856
5.72423	0.90309	0.60206
5.83031	4.16587	0.60206
5.29135	5.09725	1
4.9567	5.11044	5.49435
5.67197	4.52022	5.36085
5.21711	6.26678	4.75086
5.20071	1.41497	1.07918
3.2971	6.30117	5.61475
2.32428	5.23787	0.845098
5.45536	5.33178	4.13354
1.23045	5.97917	1.25527
4.27573	5.4316	0.60206
4.84313	5.85646	5.20936
4.80887	5.14217	4.56428
4.09548	5.19235	1.87506
1.14613	5.73649	5.04536
1.79239	1.04139	1.11394
4.08511	5.96263	1
3.54145	5.76532	5.18219
5.40833	5.29663	5.68562
4.4097	5.85116	3.65581
5.57858	5.76024	4.94554
4.39534	5.8579	5.20837
5.85948	5.71929	4.68553
5.24337	5.09891	3.90195
5.22272	5.10953	4.34339
4.44974	0.60206	5.48433
4.44946	5.9365	4.7917
1.20412	5.31988	3.84155
0.69897	5.13186	5.17158
5.17764	4.79104	4.92596
4.77496	5.92497	1.63347
4.81282	5.76793	1.38021
5.91195	5.70853	5.20805
4.94166	5.56998	0.30103
4.33419	5.13805	5.61064
4.75262	5.94174	5.10282
4.62239	5.88937	4.97566
5.0363	5.55329	5.48362
5.2234	5.18536	5.01385
5.43329	6.08894	1.04139
5.26068	6.05586	0.60206
6.07789	5.31888	5.08228
4.31967	0.845098	5.04515
1.66276	0.477121	1.07918
0.778151	5.03877	4.34294
1.14613	4.5007	4.90206
5.69857	5.11295	4.89282
5.77697	6.01583	1.23045
5.94996	4.79582	4.91937
5.54513	4.72399	4.93684
5.57792	5.67945	5.65517
5.08627	5.86129	0.845098
5.53008	4.56732	0.845098
5.97481	2.76268	4.76263
6.01691	6.11157	4.58816
5.57854	5.45446	5.05623
1.41497	5.7253	5.34825
0.30103	4.33566	5.1139
0.845098	5.08391	5.15971
4.82744	5.65167	3.99524
6.34173	5.19747	5.46902
5.88188	5.94563	5.05838
4.70103	5.60617	1.11394
6.25807	5.12548	0.778151
5.51758	5.66971	1.17609
3.884	4.88712	5.16757
6.01574	5.84843	5.46728
5.86126	5.27631	0.954243
4.69504	5.22772	5.61578
5.09891	5.57852	5.82662
5.5705	0.30103	3.86847
5.48775	1.17609	5.31711
5.81797	0.69897	0.69897
5.73492	0.778151	0.69897
5.58417	5.30186	5.21791
5.08018	5.08033	0.778151
5.56025	5.09078	0.845098
5.46615	4.78231	4.55931
5.72123	5.05401	0.477121
5.43325	4.61617	5.10303
5.43671	5.72596	0.60206
5.57072	5.41181	4.08461
5.49173	5.50628	4.56444
5.64482	0.954243	5.65855
5.4796	4.93427	0.954243
5.52321	5.34956	0.477121
5.00189	6.04432	4.85958
6.04164	4.51507	4.47194
5.61172	5.39769	4.71273
5.79613	5.07561	5.0703
4.82879	0.845098	5.7561
4.9733	4.5671	5.58059
5.29355	5.80286	5.75151
5.41009	5.74492	5.11102
4.99128	5.92713	5.26175
4.50094	5.35261	4.05656
5.47101	5.57139	4.7935
5.09984	5.31444	1.20412
4.59634	5.42746	0.477121
6.09325	5.36746	0.477121
5.37377	0.90309	5.65395
5.18768	5.6124	4.67505
5.48141	6.16853	5.78184
5.32323	5.95568	5.03111
1.63347	4.98009	4.549
5.18724	0.30103	5.81339
4.94703	5.75347	5.16716
5.2012	4.98006	5.14508
5.11662	6.12678	1.11394
3.79699	5.52955	5.18951
5.73604	4.591	1.27875
5.20233	5.71075	0.69897
4.26818	5.21226	1.17609
4.56958	4.92041	0.69897
5.77887	5.83671	1
5.15526	0.477121	4.99734
5.58389	0.69897	4.73492
5.49531	0.954243	3.81882
5.6752	0.60206	5.4544
4.85938	5.9287	4.35499
5.63188	6.15662	5.55657
5.34541	5.62434	5.01133
5.12548	6.17912	5.51453
5.6661	6.02568	4.62002
5.85823	5.72085	5.26307
0.60206	5.66303	5.88853
1.61278	5.87833	4.99747
5.20138	5.92459	0.60206
5.42113	5.81886	5.37851
5.13556	4.32715	0.30103
5.87321	6.05515	5.91042
5.05401	0.30103	0.778151
4.61617	4.40788	5.01336
5.35301	0.60206	5.51882
5.24743	5.59714	4.63685
5.32652	0.90309	5.10878
5.24519	5.50532	0.954243
5.79965	5.66972	5.97249
4.98311	6.31406	5.74526
5.35151	6.38044	5.66186
5.33043	1.80618	4.97254
4.9554	5.5098	5.62173
5.88364	5.73857	5.1257
5.51441	4.6484	5.29423
0.954243	1.17609	4.9953
2.04532	0.60206	5.34004
1.32222	6.06796	0.30103
5.37431	5.39825	0.954243
4.533	1.64345	0.69897
5.9694	6.00174	5.26628
4.09489	5.92198	5.34134
5.81296	1.49136	1.50515
4.88259	5.30972	0.477121
5.17293	6.10355	0.69897
5.76268	5.78617	0.30103
5.72358	5.00135	0.69897
4.41434	5.06624	5.07665
5.44839	0.30103	0.90309
5.74263	3.87846	4.83857
5.38899	4.88014	5.03022
5.87547	4.17219	6.10536
5.77202	0.69897	0.60206
5.49331	5.59184	5.62238
5.71423	4.76855	4.93858
5.56895	5.20188	4.02371
0.69897	4.76819	5.58681
0.778151	4.37275	5.45428
0.845098	6.05563	0.30103
5.19703	5.7847	4.92598
4.06859	5.32407	6.03497
3.97479	5.64096	5.6282
4.97087	4.96615	4.48159
5.66433	5.10983	5.70504
5.8759	5.91414	4.59371
4.78986	5.75794	5.36048
5.59631	5.32584	0.69897
5.73641	5.56199	4.82959
5.46127	3.72689	5.68554
5.58464	1.39794	4.6319
1.6721	0.778151	4.6434
1	4.82444	0.60206
5.80948	5.40289	4.64296
5.65113	6.16389	4.16152
5.71429	6.08561	0.69897
4.94601	4.474	4.96049
4.95979	5.69713	0.69897
5.56228	5.40743	5.324
5.52747	5.24579	4.93679
6.12717	5.21008	5.30201
5.86122	5.56342	4.74814
6.21764	5.78126	5.08754
5.2861	6.01814	5.68371
5.53917	5.10484	5.10621
5.43204	6.19557	0.60206
5.14163	5.60604	5.97705
5.75773	5.26736	5.26247
5.63615	5.34049	5.27989
1.4624	5.19636	5.73767
5.53315	4.97646	1.23045
5.88794	4.58798	0.954243
4.49696	5.162	1.49136
4.59476	5.54241	5.78637
4.76682	4.74092	4.59992
5.79359	5.27707	0.778151
5.18433	5.68028	0.90309
5.02717	1.64345	3.24551
5.78929	5.18868	0.60206
5.65321	0.477121	0.60206
6.00592	4.24329	0.90309
5.83947	5.58192	0.69897
5.75085	1.50515	0.60206
5.8036	5.31634	4.30157
4.54358	4.7917	5.47146
5.69211	3.94738	0.845098
5.95402	4.8615	0.30103
4.86348	5.40509	0.778151
5.72984	5.25142	0.477121
0.90309	4.99982	0.477121
1.85733	5.2871	4.90456
1.81954	5.70595	5.72449
4.24532	5.8107	5.41384
5.24212	5.17481	5.40033
5.80094	4.97976	4.27651
5.65836	3.80523	0.954243
5.05557	1.47712	1.8451
5.55777	5.54741	0.778151
5.9337	4.87299	5.0048
5.88422	6.10746	5.74738
5.25777	5.72913	5.56941
4.69624	5.41585	0.69897
5.02039	5.07987	1.65321
5.47206	5.35189	4.94993
3.58456	5.2473	4.53116
5.01985	5.27851	0.477121
5.57976	5.77814	5.62115
5.86007	5.84193	4.92419
5.70696	5.7602	1.63347
4.43802	5.27833	0.90309
3.7457	4.1695	0.954243
5.75604	5.75752	0.845098
5.42234	5.21264	4.54418
5.55675	4.70598	5.76377
5.887	1.30103	5.05757
5.42976	1.07918	5.07244
5.43363	4.82528	5.80845
5.90508	0.30103	5.78899
5.80897	0.30103	4.15131
5.80885	5.17471	5.15097
5.48272	4.13354	5.03434
6.24417	5.01016	4.36655
5.12692	5.77129	0.954243
5.23375	1.34242	0.90309
5.67614	5.64107	4.14842
4.66391	1.43136	4.2101
3.38166	5.07728	4.54025
5.12421	5.62475	3.65157
5.88014	5.18901	4.63072
5.20253	5.41498	5.17788
5.2102	5.24931	5.40194
4.96973	1.34242	0.30103
5.84774	5.89559	1.6721
5.55052	4.96538	0.30103
5.87916	5.71586	1.07918
5.0575	5.16271	4.9171
5.7386	5.19234	4.11724
5.55072	5.50659	3.89048
4.59344	5.29008	0.30103
5.76208	5.40802	0.477121
5.52096	1.36173	4.6115
5.79791	1.07918	5.58074
5.77898	5.6218	5.51825
4.97646	5.81946	5.70797
4.58798	4.39978	5.67275
5.69362	4.45709	5.90726
5.38799	5.76365	1.04139
5.57432	5.74328	4.92402
5.25731	5.72364	5.45268
5.31403	5.93622	4.65383
5.67926	5.73546	0.778151
5.49803	5.97767	0.30103
4.89792	4.97863	5.56459
4.92101	1.36173	5.88029
5.19304	5.63346	5.77577
5.44779	5.31229	4.85501
5.98237	5.53106	5.06506
5.17794	5.27754	4.46265
5.97775	4.94452	4.84141
4.22802	3.84242	5.23135
5.04306	4.71178	4.5385
5.16569	5.79211	0.90309
5.94232	4.57034	0.60206
3.56526	4.83333	5.20405
5.5385	5.65075	5.42141
5.28462	5.84925	5.72519
0.90309	1.51851	5.58107
5.37092	5.03157	4.83657
5.63358	0.69897	5.36109
5.7965	5.23202	4.98008
5.47139	5.31639	5.31541
5.53693	4.42663	5.32944
5.1669	0.90309	5.17642
4.63498		4.61139
4.85108	4.83186	4.97292
5.17419	5.6738	5.03841
4.97475	0.60206	4.47706
5.4167	4.83318	5.68527
5.27833	6.13694	5.21278
5.68856	5.79017	1.04139
5.10253	5.77652	5.03336
5.13134	5.63558	4.65523
5.20066	5.65715	5.72437
5.35721	5.36807	1
6.0189	5.11861	1.61278
5.31804	5.01891	0.477121
5.06347	5.72752	4.85054
5.787	5.31138	4.7246
5.96155	5.37623	5.01445
5.81181	5.23498	1.20412
5.74819	5.7235	1
5.4308	5.71859	3.5895
5.14193	5.44386	5.82021
5.0889	5.62709	4.65187
5.70794	5.75208	5.5687
5.5915	5.56712	4.80915
5.23598	5.24001	5.0228
4.73041	5.33441	5.41624
5.47225	5.69764	4.24438
5.25065	5.34035	5.0253
5.35733	5.81789	4.87834
5.08521	5.42403	4.54124
5.55143	5.86674	5.04816
4.43443	4.77003	4.47486
5.03356	5.6098	5.40544
5.11063	5.71968	4.57223
5.73696	4.13373	3.21775
4.80751	5.19088	5.2024
5.52919	5.05998	4.72737
4.87001	5.80111	4.26926
5.02111	5.16597	0.60206
4.05385	5.65451	3.8732
6.09647	4.40992	5.45582
5.73498	5.71245	0.69897
5.35958	0.69897	5.61135
5.07598	4.74013	0.845098
5.16113	4.63916	5.37902
5.3478	5.50157	4.18941
5.27754	5.88286	0.69897
4.7901	0.69897	5.48956
5.05103	5.87812	5.2455
5.63458	5.92584	0.30103
5.20631	5.45083	1.25527
5.34947	4.12051	0.477121
0.778151	0.845098	1.32222
5.78288	5.35405	1.17609
4.60906	5.69209
4.55612	4.84088	5.21684
4.485	5.72191	5.20517
5.56057	5.87333	5.69888
5.48961	4.91427	0.477121
4.89224	4.66019	6.04304
4.75739	5.63484	6.028
5.1868	5.93855	5.42766
1.32222	5.77742	4.25314
0.60206	5.82087	5.72997
3.34064	5.61431	5.19738
3.92241	4.58461	5.80303
4.54175	5.03267	5.25289
4.81288	5.72264	5.41761
5.35855	1.17609	5.69679
	1	4.45725
4.83122	4.69131	5.75373
5.40728	1.20412	5.82677
5.37386	5.69133	5.78989
5.76166	5.83039	5.76927
5.27715	5.01362	5.63326
6.01928	5.66705	5.43834
4.747	4.77555	5.15851
5.22404	5.16562	5.52805
5.97517	5.42602	4.99349
4.55518	0.69897	0.954243
5.23856	5.16796	1.25527
5.32093	4.08679	4.71889
4.92754	3.37457	1
4.84656	5.69108	0.60206
5.51972	5.08175	5.3105
4.77172	5.34042	4.91787
5.05403	5.93544	4.28326
5.91338	4.65936	5.2908
4.5466	5.00504	4.1831
5.56065	5.1987	5.06319
5.0897	5.69961	5.28435
5.19098	5.757	4.23322
3.33284	4.79929	0.69897
4.77389	4.81293	0.30103
3.8386	6.12057	0.845098
4.78995	4.84442	5.14844
5.06138	5.35376	5.55256
5.59233	5.01026	4.69025
6.00001	5.53906	0.69897
5.77115	5.32717	4.66954
4.65621	5.34607	4.14582
5.45914	5.22442	1.38021
5.40458	5.16612	0.90309
4.6355	4.12843	1.36173
5.53287	4.46985	0.477121
5.05266	5.32751	5.80041
5.05443	5.50454	4.54235
0.30103	1.04139	5.79748
1.30103	6.10972	0.778151
1.04139	6.17456	1
0.60206	5.8811	4.85443
5.63025	5.85622	4.59385
5.50609	5.37354	5.10854
4.68055	5.72569	3.49066
5.32058	5.57882	4.76218
5.31545	4.55013	0.90309
5.50274	4.70248	6.17037
5.15511	5.39377	5.35682
5.52774	5.39641	4.87495
5.29137	4.98276	4.95095
5.60089	5.43383	4.63346
4.68675	5.72072	5.1346
5.32751	4.99206	5.11053
5.08914	5.43812	5.42461
5.21566	1	5.00178
5.60359	5.73469	5.35399
4.45702	0.30103	4.61826
4.77788	5.101	0.90309
5.75741	5.74292	1.5563
5.12188	4.94454	5.73303
3.35717	1.30103	3.85516
5.21101	4.65724	5.29066
4.99646	5.25903	4.9593
4.14517	5.86026	5.45403
4.91887	5.55209	5.27353
4.53256	5.77464	5.72774
5.52032	5.84005	5.65207
5.35435	5.15619	5.37895
4.9091	5.81244	4.86894
5.55752	0.30103	5.37993
0.954243	1.5563	5.47085
5.43865	5.85198	5.09906
5.82283	5.6678	4.56177
5.68548	4.89991	5.067
5.05469	5.10819	5.37913
5.19219	4.26609	5.3817
4.73476	5.21205	4.98381
5.36309	5.65146	5.17878
5.37847	6.02547	4.9021
1.5563	4.56879	4.33139
1.99564	0.845098	1.23045
1.36173	5.15901	0.30103
1.39794	5.69282	0.30103
1.11394	5.13459	0.30103
6.08788	5.70334	5.39392
4.53305	3.82956	4.10322
2.17026	6.13087	4.79986
0.954243	6.00932	5.07061
4.88422	4.58635	5.19796
5.33142	4.40987	5.04047
4.21264	5.68266	4.27346
0.60206	4.61563	5.07047
5.62384	5.59033	5.42396
4.56929	5.47808	6.04795
4.4116	4.57489	4.81019
4.61899	1.34242	4.98428
5.79671	5.28919	5.73988
5.4199	4.71297	5.4654
5.45115	5.44498	5.3777
6.06876	3.7788	3.85878
5.34709	5.96196	5.12845
4.37033	4.86571	5.45404
5.96229	5.69811	4.68895
4.05181	5.37623	5.34205
5.80854	5.96313	5.31148
0.778151	5.59471	0.90309
5.71499	5.0866	4.94301
4.72769	4.59265	5.45445
5.10834	5.70516	1.41497
5.64553	5.57592	5.13648
5.53353	5.14737	5.0598
5.84596	4.88376	4.6378
3.91556	5.76094	0.477121
5.50943	1.50515	1.5563
4.54481	4.65514	5.29429
5.85241	5.11769	5.39867
4.90706	3.88835	0.30103
4.5163	4.33951	0.60206
4.82101	5.32073	5.56528
5.82881	4.32494	5.00771
5.33488	4.87583	0.60206
5.70975	4.7375	1.07918
5.755	5.37347	4.74964
5.12315	1.43136	0.778151
4.96555	4.38389	5.47553
5.83784	5.22943	4.26965
3.64777	5.61854	4.29673
5.56357	5.55605	0.954243
5.50183	5.84625	5.34357
5.84738	5.94079	4.91993
4.84393	5.8498	5.23503
5.66911	6.0439	2.06819
5.07636	4.29986	1.07918
5.21945	5.96684	2.56585
5.69849	5.16037	5.26819
5.00826	4.99989	4.93848
5.64868	5.11869	4.54589
4.78283	5.46046	0.477121
4.7164	5.89803	5.48259
5.69028	4.68261	0.30103
5.97891	5.20782	5.50067
6.33741	1.41497	5.42935
5.02459	5.00366	4.99675
4.54554	5.44237	2.79865
5.58028	4.52534	5.05953
5.25461	0.954243	5.39131
1.82607	5.75011	5.68353
4.80975	5.90689	1.27875
5.42826	5.91724	4.36188
4.98276	5.14359	5.39833
5.30941	5.60439	4.32623
5.77329	5.70931	5.1552
5.54484	1.11394	5.57408
5.57981	5.39137	5.2477
4.18941	4.79915	5.81328
5.17201	4.53361	5.78971
4.05736	4.96856	4.50899
4.85885	5.36147	5.346
5.36286	5.65754	5.83557
5.9107	0.954243	4.75231
1.07918	5.26417	5.37153
4.28657	0.30103	1.14613
0.60206	5.78331	5.14767
3.7919	5.32801	0.90309
5.12894	5.5485	0.90309
5.79086	5.7946	0.954243
5.07722	3.60874	1.39794
5.17565	5.01449	4.00518
5.57781	5.2923	5.51743
4.76018	4.4935	4.74305
4.90369	0.845098	1.23045
5.78798	6.08576	5.17744
5.23215	5.9469	5.87709
5.71892	5.24113	4.87827
5.04621	5.03095	5.11351
5.48904	4.90575	5.4655
4.81137	0.778151	5.50557
1.90309	5.34102	5.55082
5.58706	1	5.24415
4.92999	1.50515	5.51024
5.79475	3.72599	6.15587
5.21205	4.15378	4.99421
5.6173	2.29447	0.954243
5.16344	3.33686	1.11394
5.64488	3.61162	5.28997
5.15291	4.00389	0.778151
4.87358	4.3996	4.92478
5.03387	4.53484	4.89622
5.81768	0.60206	0.477121
1.25527	0.69897	5.38359
5.50601	1.20412	5.43658
4.70381	0.845098	4.71594
5.4858	4.15749	1.14613
5.46649	3.81345	5.62441
4.88704	0.30103	0.845098
5.38476	3.24969	5.22704
5.00113	4.10514	0.845098
4.85271	1.39794	0.30103
4.83359	0.845098	5.55186
4.62212	2.65801	1.11394
3.56891	4.21945	4.17563
5.47147	4.50938	0.845098
5.18236	5.27932	4.36747
4.75156	5.66876	0.30103
5.01351	6.02252	1.32222
5.77292	6.11399	5.81835
5.64843	5.33368	5.59612
5.29395	5.30997	6.14721
4.77325	5.73464	5.56819
5.03532	5.85219	5.43878
5.48782	4.63104	0.477121
5.50501	6.04338	1.11394
5.38494	1.14613	0.845098
5.00494	5.9037	4.84982
5.16499	5.81229	5.41814
5.52736	5.5493	1.17609
4.31931	6.36501	1.20412
5.67459	5.80436	5.20341
5.66066	5.12879	5.39081
4.81333	5.76151	5.93647
5.69811	5.83972	5.45214
5.92857	5.56479	5.38134
5.39047	5.60089	3.83607
4.93802	4.97647	1.07918
4.98276	4.35618	4.77655
4.92142	5.40464	1.63347
5.50374	5.50301	5.41836
4.41003	6.05115	3.52556
3.7724	4.91208	4.11534
4.82768	4.43799	2.35411
5.57041	4.05396	1.39794
4.8328	4.04852	5.23437
5.16841	5.5719	5.7422
5.36033	5.71238	4.98834
3.91201	4.93465	5.06191
5.12134	6.55607	4.72447
5.4626	5.20803	5.58587
4.54748	0.90309	4.52816
4.4767	5.78129	5.83141
5.67594	5.90572	1.36173
3.88835	5.9605	5.28014
5.51508	1.23045	0.69897
4.7375	4.7011	5.20776
5.33438	4.98728	4.61086
4.84908	4.38782	5.37455
5.84336	5.25048	5.12591
5.35329	4.89276	0.90309
5.39797	4.43905	5.35138
0.90309	5.38285	1.17609
4.71268	5.4267	4.26673
4.97519	5.50406	5.19815
5.83537	5.22585	2.03743
4.38796	5.71563	4.8633
5.5733	5.23538	5.03901
5.89142	5.89248	3.92567
4.96645	5.78455	4.53093
4.62759	4.71042	5.34875
5.75085	5.72238	0.60206
5.81206	5.70858	5.18909
5.49638	4.30404	5.28861
5.40884	5.57911	5.66825
5.19192	5.35688	6.08805
5.76273	5.29529	4.71194
4.77089	5.49105	5.34344
4.42661	4.28704	4.4966
4.63004	5.68379	5.29954
5.70234	5.55066	5.13036
5.38771	6.01958	5.4519
5.32123	5.24241	5.77266
1.41497	5.7653	5.75136
5.13964	5.17451	5.55051
4.93966	5.82533	1.53148
5.03065	5.52693	5.78976
5.16437	0.60206	5.56423
5.49808	5.14157	5.29237
5.8965	5.58007	4.8415
5.12684	5.88607	5.11822
5.6987	6.40731	4.47703
5.87029	5.36629	4.78757
6.00581	5.80008	1
5.54482	1.04139	4.38398
3.80875	1.04139	5.81069
5.55031	5.30171	5.09518
5.73058	5.50694	1.04139
4.68466	4.50531	5.52908
4.60092	4.45474	4.40369
5.17246	0.778151	4.91504
4.94728	5.24135	0.69897
5.56455	4.2461	0.30103
5.88432	4.52345	0.69897
5.55945	5.67841	5.42833
5.67254	3.72542	5.62522
1.91381	5.73072	5.79251
0.477121	5.47259	0.30103
0.845098	3.54258	0.69897
5.1767	0.778151	5.14744
5.72466	5.24906	5.66442
5.38473	5.30651	5.29347
5.29554	6.20638	5.02589
5.8952	4.70618	4.84595
4.92096	4.03092	0.69897
4.75874	0.60206	5.2552
1.79934	1	5.36611
3.77386	0.30103	0.477121
4.73991	6.16289	0.845098
5.207	5.29552	0.69897
2.46389	5.76844	5.13585
2.43933	5.63897	5.6851
1	5.73475	4.45413
1.50515	4.05511	3.70612
4.29159	5.45085	4.90474
3.37457	5.41745	3.66642
1.14613	5.68391	0.954243
3.54888	6.22571	4.25758
0.845098	5.50032	5.09434
1.20412	4.63908	0.954243
2.98046	4.76074	5.37536
3.71155	4.98386	5.90118
2.95617	4.11481	5.52092
3.9769	5.45799	5.25158
2.38561	5.85437	4.59471
3.9697	5.91792	5.37023
4.0013	4.40681	0.477121
2.0607	4.95508	5.03211
4.60104	4.84115	5.20917
5.0472	5.31268	4.13963
4.74043	2.42975	1.07918
5.58817	5.35436	0.954243
5.25865	4.13624	4.80129
6.02252	5.17778	5.28296
4.58842	5.34511	4.84658
5.09104	1	0.778151
4.56645	5.39728	3.90827
5.62616	1.53148	0.778151
5.83146	5.11482	1.25527
5.62302	3.81111	0.845098
4.66862	4.87798	1.39794
6.07132	2.17026	5.53374
5.63299	3.70995	4.55904
6.18995	3.56443	4.16738
5.80427	3.10687	0.90309
5.56361	1.39794	4.65796
5.47712	2.86451	5.1616
5.93347	4.53125	4.63571
6.39946	1.20412	4.42755
5.59139	2.8739	4.51853
5.57749	0.954243	4.72904
5.71547	1.17609	0.477121
5.21085	1.34242	5.41139
5.34606	4.25062	5.4254
[truncated: 17,793 more rows]
