# Supplementary material for: Effects of thymidylate synthase inhibitors differ in genomic uracilation and mutagenic potential
Source: Life Sci Alliance. 2026 Feb 6;9(4):e202503352. doi: 10.26508/lsa.202503352 (PMC12881662; doi:10.26508/lsa.202503352)
Supplement: Supplementary file 13 [file LSA-2025-03352_SdataF5.2.xlsx]

## Sheet: Sheet1
Fig 5A
SBS type	proportion of SBSs
	Early replication timing			Middle replication timing			Late replication timing
	5FdUR	RTX	NT	5FdUR	RTX	NT	5FdUR	RTX	NT
CtoA	0.110537	0.103182	0.124218	0.107231	0.102215	0.10945	0.13191	0.124642	0.125224
CtoG	0.042856	0.056158	0.047888	0.061497	0.066134	0.06679	0.044166	0.055848	0.058561
CtoT	0.498075	0.412027	0.421028	0.482354	0.384451	0.376528	0.379746	0.344745	0.338568
TtoA	0.053289	0.071686	0.05757	0.055853	0.066774	0.066541	0.07479	0.076701	0.078051
TtoC	0.253883	0.306624	0.300832	0.265882	0.3317	0.334329	0.296887	0.326567	0.325447
TtoG	0.041359	0.050322	0.048464	0.044515	0.059012	0.054591	0.05517	0.061212	0.06592
