# Supplementary material for: Effects of thymidylate synthase inhibitors differ in genomic uracilation and mutagenic potential
Source: Life Sci Alliance. 2026 Feb 6;9(4):e202503352. doi: 10.26508/lsa.202503352 (PMC12881662; doi:10.26508/lsa.202503352)
Supplement: Supplementary file 14 [file LSA-2025-03352_SdataF6.1.xlsx]

## Sheet: Fig6A
No	name	G1	S	M	label	G1q	Sq	Mq	S1	S2
1	20220519_NT	40.3	43.4	13.3	NT	41.6	44.3	14	21.5	22.8
2	20220520_NT	43.4	37.9	14.2	NT	45.7	39.1	15.2	20.2	18.9
3	20220623_NT_24H	33	48.3	17.4	NT	33.6	48.5	17.9	25.2	23.3
4	20220708_NT_24H	47.35	42.6	5.6	NT	50.6	43.2	6.2	25.5	17.7
5	20220708_NT_24H_200k	57.5	23.6	10.4	NT	63.5	24.4	12.1	11.5	12.9
6	20230714_NT	32.1	53.2	11.1	NT	33.2	54.5	12.2	27.3	27.2
7	20220623_5FdUR_24H_0.1uM	4.87	87.5	4.1	5FdUR_0.1	6.1	89.5	4.4	67.8	21.7
8	20220708_5FdUR_24H_0.1uM	3.02	91.6	2.08	5FdUR_0.1	3.8	93.3	2.8	66.7	26.6
9	20230714_5FdUR_1uM_24H	3.49	92.2	2.65	5FdUR_0.1	3.85	92.9	3.3	56.3	36.6
10	20220520_RTX_24H	6.37	89.1	1.56	RTX_0.1	7.47	90.5	2.1	72.8	17.7
11	20220623_RTX_24H_0.1uM	3.87	91.6	2.66	RTX_0.1	4.3	92.6	3.1	64.6	28
12	20220708_RTX_24H_0.1uM	1.92	86.9	2.4	RTX_0.1	3.2	92	4.7	47.3	44.7
13	20230714_RTX_0.1uM_24H	3.75	92.2	1.83	RTX_0.1	4.6	93	2.4	61	32
14	20220623_5FdUR_24H_1uM	2.66	93.3	1.98	5FdUR_1	3.4	94.4	2.1	80	14.4
15	20220708_5FdUR_24H_1uM	1.98	93.3	1.12	5FdUR_1	2.8	95.5	1.7	64.6	30.9
16	20230714_5FdUR_1uM_24H	4.17	92.4	1.55	5FdUR_1	4.9	93.1	2	70	23.1
17	20220623_RTX_24H_1uM	4.64	91.3	2.4	RTX_1	5.1	92.2	2.7	73	19.2
18	20220708_RTX_24H_1uM	1.65	93.1	1.82	RTX_1	2.4	94.8	2.7	51.3	43.5
19	20220520_5FdUR_24H	8.49	84.8	2.035	5FdUR_20	10.1	87.1	2.8	71.4	15.7
20	20220623_5FdUR_24H_20uM	3.83	84.3	7.94	5FdUR_20	4.5	86.6	8.9	49.7	36.9
21	20220708_5FdUR_24H_20uM	4.06	88.5	1.98	5FdUR_20	6.5	90.5	2.9	56.5	34
22	20220708_5FdUR_24H_20uM_200k	7.42	83.8	3.57	5FdUR_20	9.6	85.6	4.7	55.1	30.5
23	20230714_5FdUR_20uM_24H	8.68	84.3	3.05	5FdUR_20	10.1	86.1	3.7	61	25.1
24	20220623_RTX_24H_20uM	3.6	90.6	2.86	RTX_20	4.8	91.7	3.5	62.4	29.3
25	20220708_RTX_24H_20uM	1.94	93.4	1.5	RTX_20	2.7	95.2	2.1	61.4	33.8
26	20230714_RTX_20uM_24H	2.71	94.6	1.42	RTX_20	3.2	95	1.8	62.8	32.2
