# Supplementary material for: Effects of thymidylate synthase inhibitors differ in genomic uracilation and mutagenic potential
Source: Life Sci Alliance. 2026 Feb 6;9(4):e202503352. doi: 10.26508/lsa.202503352 (PMC12881662; doi:10.26508/lsa.202503352)
Supplement: Supplementary file 15 [file LSA-2025-03352_SdataF6.2.xlsx]

## Sheet: Figure 6B
Figure 6B
HCT116 UGI cells							HCT116 UGI MMR+ cells
Time	NT UGI average	0.1 µM RTX UGI average	20 µM RTX UGI average	0.1 µM 5FdUR UGI average	20 µM 5FdUR UGI average		Time	NT UGI MMR+ average	0.1 µM RTX UGI MMR+ average	20 µM RTX UGI MMR+ average	0.1 µM 5FdUR UGI MMR+ average	20 µM 5FdUR UGI MMR+ average
0 h	0.0624792						0 h	0.0780729
16 h	0.1375	0.132333	0.120833	0.162	0.1415		16 h	0.165208	0.1675	0.128583	0.182917	0.115333
24 h	0.224937	0.216833	0.144208	0.214917	0.158958		24 h	0.259333	0.26975	0.185	0.2725	0.180667
40 h	0.360925	0.2746	0.16795	0.19255	0.23475		40 h	0.420292	0.37	0.306833	0.278583	0.283417
48 h	0.402525	0.06545	0.03945	0.0588	0.20885		48 h	0.735	0.18575	0.08525	0.164667	0.270333
72 h	0.805667	0.0299167	0.0304167	0.0714167	0.095		72 h	1.00583	0.0654167	0.03425	0.07	0.203833
Time	NT UGI stdev	0.1 µM RTX UGI stdev	20 µM RTX UGI stdev	0.1 µM 5FdUR UGI stdev	20 µM 5FdUR UGI stdev		Time	NT UGI MMR+ stdev	0.1 µM RTX UGI MMR+ stdev	20 µM RTX UGI MMR+ stdev	0.1 µM 5FdUR UGI MMR+ stdev	20 µM 5FdUR UGI MMR+ stdev
0 h	0.0171673						0 h	0.0254004
16 h	0.0457757	0.0505484	0.0132119	0.0338612	0.0482968		16 h	0.0477543	0.0491299	0.0351359	0.0333172	0.0527167
24 h	0.080339	0.0540971	0.0450728	0.102237	0.0583863		24 h	0.0715784	0.0543298	0.0485464	0.101729	0.0702826
40 h	0.0786536	0.0521611	0.0582729	0.0558864	0.0885153		40 h	0.107663	0.0664919	0.060486	0.0834807	0.0661233
48 h	0.196956	0.025088	0.013656	0.0164126	0.0524046		48 h	0.209668	0.0875261	0.0278609	0.0608363	0.0161443
72 h	0.0979599	0.00947548	0.00911691	0.0108912	0.0215329		72 h	0.282241	0.0165716	0.00406971	0.0163885	0.028099
