# Supplementary material for: Effects of thymidylate synthase inhibitors differ in genomic uracilation and mutagenic potential
Source: Life Sci Alliance. 2026 Feb 6;9(4):e202503352. doi: 10.26508/lsa.202503352 (PMC12881662; doi:10.26508/lsa.202503352)
Supplement: Supplementary file 16 [file LSA-2025-03352_SdataFS8.xlsx]

## Sheet: Supplementary_FigS8
Experiment	Group	Filename	Sample	Compensation Source	Plot Title	Gate	X Parameter	Y Parameter	Count	Volume	Concentration	%Total	%Gated	X Mean	Y Mean	X Median	Y Median	X Peak	Y Peak	X SD	Y SD	X %CV	Y %CV	X rSD	Y rSD	X %rCV	Y %rCV
2022-06-23 cell cycle analysis	HCT116_UGI	NT ETOH 90 min.fcs	NT ETOH 90 min	None	N/A	All Events	N/A	N/A	5994	200	29.97	100	100	N/A	N/A	N/A	N/A	N/A	N/A	N/A	N/A	N/A	N/A	N/A	N/A	N/A	N/A
2022-06-23 cell cycle analysis	HCT116_UGI	NT ETOH 90 min.fcs	NT ETOH 90 min	None		nuclei	FSC-A	SSC-A	2208	200	11.04	36.837	68.148	297337	182023	287175	170144	242502	166943	66086.1	58657.7	22.23	32.23	68024.6	55385.5	23.69	32.55
2022-06-23 cell cycle analysis	HCT116_UGI	NT ETOH 90 min.fcs	NT ETOH 90 min	None		R2	FSC-A	SSC-A	3240	200	16.2	54.054	54.054	383958	286584	334206	210579	259180	166911	153708	200931	40.03	70.11	132320	111708	39.59	53.05
2022-06-23 cell cycle analysis	HCT116_UGI	NT ETOH 90 min.fcs	NT ETOH 90 min	None		gated	BL3-A	BL3-W	2042	200	10.21	34.067	92.482	322280	100	291136	99	225435	94	101764	7.18	31.58	7.21	110283	6.67	37.88	6.77
2022-06-23 cell cycle analysis	HCT116_UGI	NT ETOH 90 min.fcs	NT ETOH 90 min	None		nuclei	BL3-A	BL3-W	2208	200	11.04	36.837	36.837	348465	101	310622	99	225435	94	140180	8.13	40.23	8.09	135408	7.41	43.59	7.49
2022-06-23 cell cycle analysis	HCT116_UGI	NT ETOH 90 min.fcs	NT ETOH 90 min	None		gated	BL3-H	VL1-H	2042	200	10.21	34.067	34.067	238509	34273	218403	12799	189038	5601	61072.5	41372.9	25.61	120.71	59049	11609.5	27.04	90.71
2022-06-23 cell cycle analysis	HCT116_UGI	NT ETOH 90 min.fcs	NT ETOH 90 min	None		PI positive	FSC-A	BL2-A	2042	200	10.21	34.067	100	291258	123365	280978	111308	259180	86270	62401.7	38686.3	21.42	31.36	63436	41834.5	22.58	37.58
2022-06-23 cell cycle analysis	HCT116_UGI	NT ETOH 90 min.fcs	NT ETOH 90 min	None		gated	FSC-A	BL2-A	2042	200	10.21	34.067	34.067	291258	123365	280978	111308	259180	86270	62401.7	38686.3	21.42	31.36	63436	41834.5	22.58	37.58
2022-06-23 cell cycle analysis	HCT116_UGI	NT ETOH 90 min.fcs	NT ETOH 90 min	None		R3	VL1-H		963	200	4.815	16.066	47.16	63056	N/A	61895	N/A	71286	N/A	30496.6	N/A	48.36	N/A	34724	N/A	56.1	N/A
2022-06-23 cell cycle analysis	HCT116_UGI	NT ETOH 90 min.fcs	NT ETOH 90 min	None		R9	VL1-H		1053	200	5.265	17.568	51.567	7457	N/A	6944	N/A	5601	N/A	2382.53	N/A	31.95	N/A	2339.54	N/A	33.69	N/A
2022-06-23 cell cycle analysis	HCT116_UGI	NT ETOH 90 min.fcs	NT ETOH 90 min	None		gated	VL1-H		2042	200	10.21	34.067	34.067	34273	N/A	12799	N/A	5601	N/A	41372.9	N/A	120.71	N/A	11609.5	N/A	90.71	N/A
2022-06-23 cell cycle analysis	HCT116_UGI	NT ETOH 90 min.fcs	NT ETOH 90 min	None		R1	FSC-W	FSC-H	3854	200	19.27	64.298	64.298	114	229445	109	223796	97	218091	19.09	47196.9	16.71	20.57	19.27	47985.8	17.68	21.44
2022-06-23 cell cycle analysis	HCT116_UGI	NT ETOH 90 min.fcs	NT ETOH 90 min	None		R2	SSC-W	SSC-H	3240	200	16.2	54.054	84.069	108	161591	101	133040	93	113505	16.85	83936.8	15.66	51.94	14.83	45501	14.68	34.2
2022-06-23 cell cycle analysis	HCT116_UGI	NT ETOH 90 min.fcs	NT ETOH 90 min	None		R1	SSC-W	SSC-H	3854	200	19.27	64.298	64.298	113	168740	108	136841	93	113656	20.17	100584	17.9	59.61	22.24	48630	20.59	35.54
2022-06-23 cell cycle analysis	HCT116_UGI	NT ETOH 90 min.fcs	NT ETOH 90 min	None		R4	BL1-H		2042	200	10.21	34.067	100	2369	N/A	2294	N/A	1970	N/A	566.27	N/A	23.9	N/A	591.56	N/A	25.79	N/A
2022-06-23 cell cycle analysis	HCT116_UGI	NT ETOH 90 min.fcs	NT ETOH 90 min	None		gated	BL1-H		2042	200	10.21	34.067	34.067	2369	N/A	2294	N/A	1970	N/A	566.27	N/A	23.9	N/A	591.56	N/A	25.79	N/A
2022-06-23 cell cycle analysis	HCT116_UGI	NT ETOH 90 min.fcs	NT ETOH 90 min	None		R6	BL3-A		568	200	2.84	9.476	27.816	216431	N/A	217941	N/A	225435	N/A	10240	N/A	4.73	N/A	10460.5	N/A	4.8	N/A
2022-06-23 cell cycle analysis	HCT116_UGI	NT ETOH 90 min.fcs	NT ETOH 90 min	None		R7	BL3-A		419	200	2.095	6.99	20.519	257644	N/A	252137	N/A	238413	N/A	19010.9	N/A	7.38	N/A	19637	N/A	7.79	N/A
2022-06-23 cell cycle analysis	HCT116_UGI	NT ETOH 90 min.fcs	NT ETOH 90 min	None		R8	BL3-A		753	200	3.765	12.563	36.876	397828	N/A	409721	N/A	450002	N/A	47381.4	N/A	11.91	N/A	51616.7	N/A	12.6	N/A
2022-06-23 cell cycle analysis	HCT116_UGI	NT ETOH 90 min.fcs	NT ETOH 90 min	None		gated	BL3-A		2042	200	10.21	34.067	34.067	322280	N/A	291136	N/A	225435	N/A	101764	N/A	31.58	N/A	110283	N/A	37.88	N/A
2022-06-23 cell cycle analysis	HCT116_UGI	NT ETOH 90 min.fcs	NT ETOH 90 min	None		gated	BL1-H	VL1-H	2042	200	10.21	34.067	34.067	2369	34273	2294	12799	1970	5601	566.27	41372.9	23.9	120.71	591.56	11609.5	25.79	90.71
2022-06-23 cell cycle analysis	HCT116_UGI	NT ETOH 90 min.fcs	NT ETOH 90 min	None		R5	BL1-H	BL3-H	627	200	3.135	10.46	30.705	2599	251427	2550	248086	2625	213668	381.13	31914.2	14.66	12.69	398.82	37953.1	15.64	15.3
2022-06-23 cell cycle analysis	HCT116_UGI	NT ETOH 90 min.fcs	NT ETOH 90 min	None		R12	BL1-H	BL3-H	469	200	2.345	7.824	22.968	1904	175735	1899	177488	1970	179459	222.7	10105.2	11.69	5.75	232.77	8336.66	12.26	4.7
2022-06-23 cell cycle analysis	HCT116_UGI	NT ETOH 90 min.fcs	NT ETOH 90 min	None		gated	BL1-H	BL3-H	2042	200	10.21	34.067	34.067	2369	238509	2294	218403	1970	189038	566.27	61072.5	23.9	25.61	591.56	59049	25.79	27.04
2022-06-23 cell cycle analysis	HCT116_UGI	NT ETOH 90 min.fcs	NT ETOH 90 min	None		R5	BL3-A	VL1-H	627	200	3.135	10.46	10.46	368632	54316	354887	54648	461332	85126	80759.2	53107	21.91	97.77	101493	43588.4	28.6	79.76
2022-06-23 cell cycle analysis	HCT116_UGI	NT ETOH 90 min.fcs	NT ETOH 90 min	None		R12	BL3-A	VL1-H	469	200	2.345	7.824	7.824	218502	8057	217981	6024	216843	5454	16333.6	6960.29	7.48	86.39	12010.5	1362.51	5.51	22.62
2022-06-23 cell cycle analysis	HCT116_UGI	NT ETOH 90 min.fcs	NT ETOH 90 min	None		-/+	BL3-A	VL1-A	515	200	2.575	8.592	25.22	274293	61499	272045	55852	251303	86435	34480.8	32157.5	12.57	52.29	41529.1	35966.4	15.27	64.4
2022-06-23 cell cycle analysis	HCT116_UGI	NT ETOH 90 min.fcs	NT ETOH 90 min	None		+/+	BL3-A	VL1-A	476	200	2.38	7.941	23.31	424650	98024	423047	99881	426324	108815	52139.1	57347.2	12.28	58.5	56541.2	36097.6	13.37	36.14
2022-06-23 cell cycle analysis	HCT116_UGI	NT ETOH 90 min.fcs	NT ETOH 90 min	None		-/-	BL3-A	VL1-A	686	200	3.43	11.445	33.595	221514	9190	221848	8596	225448	7848	14945.6	2491.04	6.75	27.11	13763.7	1899.21	6.2	22.09
2022-06-23 cell cycle analysis	HCT116_UGI	NT ETOH 90 min.fcs	NT ETOH 90 min	None		+/-	BL3-A	VL1-A	365	200	1.825	6.089	17.875	445872	15965	448839	15322	449777	14279	31710.6	3705.65	7.11	23.21	28514.8	3163.87	6.35	20.65
2022-06-23 cell cycle analysis	HCT116_UGI	NT ETOH 90 min.fcs	NT ETOH 90 min	None		G0/G1	BL3-A	VL1-A	674	200	3.37	11.245	33.007	221343	9128	221584	8582	225448	7848	13230.5	2369.62	5.98	25.96	13508	1862.89	6.1	21.71
2022-06-23 cell cycle analysis	HCT116_UGI	NT ETOH 90 min.fcs	NT ETOH 90 min	None		G2/M	BL3-A	VL1-A	356	200	1.78	5.939	17.434	446533	16046	448946	15382	449777	14279	28461.5	3447.55	6.37	21.48	27460	3138.66	6.12	20.41
2022-06-23 cell cycle analysis	HCT116_UGI	NT ETOH 90 min.fcs	NT ETOH 90 min	None		S	BL3-A	VL1-A	986	200	4.93	16.45	48.286	344748	78209	330122	78001	251303	86304	86794.7	38750.9	25.18	49.55	106699	45484.7	32.32	58.31
2022-06-23 cell cycle analysis	HCT116_UGI	NT ETOH 90 min.fcs	NT ETOH 90 min	None		gated	BL3-A	VL1-A	2042	200	10.21	34.067	34.067	322280	44301	291136	19544	225435	7848	101764	48332.4	31.58	109.1	110283	17848.3	37.88	91.32
2022-06-23 cell cycle analysis	HCT116_UGI	NT ETOH 90 min.fcs	NT ETOH 90 min	None		R10	BL3-A	VL1-A	674	200	3.37	11.245	33.007	221343	9128	221584	8582	225448	7848	13230.5	2369.62	5.98	25.96	13508	1862.89	6.1	21.71
2022-06-23 cell cycle analysis	HCT116_UGI	NT ETOH 90 min.fcs	NT ETOH 90 min	None		R11	BL3-A	VL1-A	361	200	1.805	6.023	17.679	445445	16100	448788	15383	449777	14279	28764.5	3549.62	6.46	22.05	27786.9	3144.59	6.19	20.44
2022-06-23 cell cycle analysis	HCT116_UGI	NT ETOH 90 min.fcs	NT ETOH 90 min	None		R13	BL3-A	VL1-A	951	200	4.755	15.866	46.572	344413	79774	329994	79531	251303	86304	85349.9	37675.8	24.78	47.23	104774	43787.1	31.75	55.06
2022-06-23 cell cycle analysis	HCT116_UGI	NT ETOH 90 min.fcs	NT ETOH 90 min	None		gated	BL3-A	VL1-A	2042	200	10.21	34.067	34.067	322280	44301	291136	19544	225435	7848	101764	48332.4	31.58	109.1	110283	17848.3	37.88	91.32
2022-06-23 cell cycle analysis	HCT116_UGI	RTX-24H ETOH 0,1.fcs	RTX-24H ETOH 0,1	None	N/A	All Events	N/A	N/A	82307	400	205.768	100	100	N/A	N/A	N/A	N/A	N/A	N/A	N/A	N/A	N/A	N/A	N/A	N/A	N/A	N/A
2022-06-23 cell cycle analysis	HCT116_UGI	RTX-24H ETOH 0,1.fcs	RTX-24H ETOH 0,1	None		nuclei	FSC-A	SSC-A	19437	400	48.593	23.615	50.767	354829	292262	360065	287802	385918	267312	77700.5	69314.3	21.9	23.72	82975.2	74454.7	23.04	25.87
2022-06-23 cell cycle analysis	HCT116_UGI	RTX-24H ETOH 0,1.fcs	RTX-24H ETOH 0,1	None		R2	FSC-A	SSC-A	38287	400	95.718	46.517	46.517	459970	483829	425043	400347	385958	267312	167593	259067	36.44	53.55	156669	223291	36.86	55.77
2022-06-23 cell cycle analysis	HCT116_UGI	RTX-24H ETOH 0,1.fcs	RTX-24H ETOH 0,1	None		gated	BL3-A	BL3-W	17523	400	43.807	21.29	90.153	327513	103	311477	102	303872	103	67533.6	6.42	20.62	6.26	45816.8	5.93	14.71	5.81
2022-06-23 cell cycle analysis	HCT116_UGI	RTX-24H ETOH 0,1.fcs	RTX-24H ETOH 0,1	None		nuclei	BL3-A	BL3-W	19437	400	48.593	23.615	23.615	357872	103	316927	103	303872	103	122197	7.75	34.15	7.51	54596.7	7.41	17.23	7.2
2022-06-23 cell cycle analysis	HCT116_UGI	RTX-24H ETOH 0,1.fcs	RTX-24H ETOH 0,1	None		gated	BL3-H	VL1-H	17523	400	43.807	21.29	21.29	228488	83909	222321	79945	216639	105712	41945.9	52111	18.36	62.1	31001.2	50349.1	13.94	62.98
2022-06-23 cell cycle analysis	HCT116_UGI	RTX-24H ETOH 0,1.fcs	RTX-24H ETOH 0,1	None		PI positive	FSC-A	BL2-A	17497	400	43.743	21.258	99.852	354075	128633	359322	122596	361438	122677	76477	26270.6	21.6	20.42	80883.2	18013.6	22.51	14.69
2022-06-23 cell cycle analysis	HCT116_UGI	RTX-24H ETOH 0,1.fcs	RTX-24H ETOH 0,1	None		gated	FSC-A	BL2-A	17523	400	43.807	21.29	21.29	353853	128730	359179	122628	361438	122677	76720.2	26387.8	21.68	20.5	81034.5	18050.7	22.56	14.72
2022-06-23 cell cycle analysis	HCT116_UGI	RTX-24H ETOH 0,1.fcs	RTX-24H ETOH 0,1	None		R3	VL1-H		15783	400	39.458	19.176	90.07	89373	N/A	85163	N/A	105712	N/A	43927.6	N/A	49.15	N/A	45241.5	N/A	53.12	N/A
2022-06-23 cell cycle analysis	HCT116_UGI	RTX-24H ETOH 0,1.fcs	RTX-24H ETOH 0,1	None		R9	VL1-H		1490	400	3.725	1.81	8.503	9399	N/A	9150	N/A	7330	N/A	2595.85	N/A	27.62	N/A	3025.99	N/A	33.07	N/A
2022-06-23 cell cycle analysis	HCT116_UGI	RTX-24H ETOH 0,1.fcs	RTX-24H ETOH 0,1	None		gated	VL1-H		17523	400	43.807	21.29	21.29	83909	N/A	79945	N/A	105712	N/A	52111	N/A	62.1	N/A	50349.1	N/A	62.98	N/A
2022-06-23 cell cycle analysis	HCT116_UGI	RTX-24H ETOH 0,1.fcs	RTX-24H ETOH 0,1	None		R1	FSC-W	FSC-H	44134	400	110.335	53.621	53.621	120	243888	115	245632	106	259060	18.76	55409.9	15.65	22.72	19.27	58209.1	16.76	23.7
2022-06-23 cell cycle analysis	HCT116_UGI	RTX-24H ETOH 0,1.fcs	RTX-24H ETOH 0,1	None		R2	SSC-W	SSC-H	38287	400	95.718	46.517	86.752	116	252260	112	221336	105	173095	17.04	105184	14.64	41.7	16.31	86616.5	14.56	39.13
2022-06-23 cell cycle analysis	HCT116_UGI	RTX-24H ETOH 0,1.fcs	RTX-24H ETOH 0,1	None		R1	SSC-W	SSC-H	44134	400	110.335	53.621	53.621	120	277313	115	227883	105	183308	19.52	154514	16.32	55.72	19.27	94134	16.76	41.31
2022-06-23 cell cycle analysis	HCT116_UGI	RTX-24H ETOH 0,1.fcs	RTX-24H ETOH 0,1	None		R4	BL1-H		17521	400	43.803	21.287	99.989	2404	N/A	2354	N/A	2231	N/A	480.29	N/A	19.98	N/A	401.78	N/A	17.07	N/A
2022-06-23 cell cycle analysis	HCT116_UGI	RTX-24H ETOH 0,1.fcs	RTX-24H ETOH 0,1	None		gated	BL1-H		17523	400	43.807	21.29	21.29	2407	N/A	2354	N/A	2231	N/A	622.14	N/A	25.84	N/A	401.78	N/A	17.07	N/A
2022-06-23 cell cycle analysis	HCT116_UGI	RTX-24H ETOH 0,1.fcs	RTX-24H ETOH 0,1	None		R6	BL3-A		51	400	0.128	0.062	0.291	166432	N/A	169560	N/A	186779	N/A	18863	N/A	11.33	N/A	23785.3	N/A	14.03	N/A
2022-06-23 cell cycle analysis	HCT116_UGI	RTX-24H ETOH 0,1.fcs	RTX-24H ETOH 0,1	None		R7	BL3-A		8272	400	20.68	10.05	47.207	279207	N/A	283210	N/A	303872	N/A	21756.1	N/A	7.79	N/A	21359.8	N/A	7.54	N/A
2022-06-23 cell cycle analysis	HCT116_UGI	RTX-24H ETOH 0,1.fcs	RTX-24H ETOH 0,1	None		R8	BL3-A		6938	400	17.345	8.429	39.594	357880	N/A	345688	N/A	320748	N/A	37708	N/A	10.54	N/A	31927.8	N/A	9.24	N/A
2022-06-23 cell cycle analysis	HCT116_UGI	RTX-24H ETOH 0,1.fcs	RTX-24H ETOH 0,1	None		gated	BL3-A		17523	400	43.807	21.29	21.29	327513	N/A	311477	N/A	303872	N/A	67533.6	N/A	20.62	N/A	45816.8	N/A	14.71	N/A
2022-06-23 cell cycle analysis	HCT116_UGI	RTX-24H ETOH 0,1.fcs	RTX-24H ETOH 0,1	None		gated	BL1-H	VL1-H	17523	400	43.807	21.29	21.29	2407	83909	2354	79945	2231	105712	622.14	52111	25.84	62.1	401.78	50349.1	17.07	62.98
2022-06-23 cell cycle analysis	HCT116_UGI	RTX-24H ETOH 0,1.fcs	RTX-24H ETOH 0,1	None		R5	BL1-H	BL3-H	2018	400	5.045	2.452	11.516	2947	304384	2913	299544	2883	280135	377.64	26590.2	12.82	8.74	391.41	30947.8	13.44	10.33
2022-06-23 cell cycle analysis	HCT116_UGI	RTX-24H ETOH 0,1.fcs	RTX-24H ETOH 0,1	None		R12	BL1-H	BL3-H	9659	400	24.148	11.735	55.122	2319	205653	2307	208340	2231	216611	300.6	19783.6	12.96	9.62	311.35	20470.3	13.5	9.83
2022-06-23 cell cycle analysis	HCT116_UGI	RTX-24H ETOH 0,1.fcs	RTX-24H ETOH 0,1	None		gated	BL1-H	BL3-H	17523	400	43.807	21.29	21.29	2407	228488	2354	222321	2231	216639	622.14	41945.9	25.84	18.36	401.78	31001.2	17.07	13.94
2022-06-23 cell cycle analysis	HCT116_UGI	RTX-24H ETOH 0,1.fcs	RTX-24H ETOH 0,1	None		R5	BL3-A	VL1-H	2018	400	5.045	2.452	2.452	444006	83987	443548	80615	455450	94913	53108	62493.6	11.96	74.41	60220.2	70143.3	13.58	87.01
2022-06-23 cell cycle analysis	HCT116_UGI	RTX-24H ETOH 0,1.fcs	RTX-24H ETOH 0,1	None		R12	BL3-A	VL1-H	9659	400	24.148	11.735	11.735	296204	76855	294323	72800	303844	105755	37073	45093.8	12.52	58.67	30466	44350.5	10.35	60.92
2022-06-23 cell cycle analysis	HCT116_UGI	RTX-24H ETOH 0,1.fcs	RTX-24H ETOH 0,1	None		-/+	BL3-A	VL1-A	11312	400	28.28	13.744	64.555	295171	114891	297013	108455	303872	127680	24813	56994.2	8.41	49.61	26413.3	53348.4	8.89	49.19
2022-06-23 cell cycle analysis	HCT116_UGI	RTX-24H ETOH 0,1.fcs	RTX-24H ETOH 0,1	None		+/+	BL3-A	VL1-A	4915	400	12.288	5.972	28.049	400723	135441	378702	129303	343252	136649	59572.1	72868.2	14.87	53.8	47693.8	72460.6	12.59	56.04
2022-06-23 cell cycle analysis	HCT116_UGI	RTX-24H ETOH 0,1.fcs	RTX-24H ETOH 0,1	None		-/-	BL3-A	VL1-A	753	400	1.883	0.915	4.297	239659	11901	238219	11716	234624	10013	31387.4	3510.88	13.1	29.5	21623.7	3411.46	9.08	29.12
2022-06-23 cell cycle analysis	HCT116_UGI	RTX-24H ETOH 0,1.fcs	RTX-24H ETOH 0,1	None		+/-	BL3-A	VL1-A	543	400	1.357	0.66	3.099	460462	17501	467296	17722	474981	21069	46757	5113.35	10.15	29.22	45038.4	4972.64	9.64	28.06
2022-06-23 cell cycle analysis	HCT116_UGI	RTX-24H ETOH 0,1.fcs	RTX-24H ETOH 0,1	None		G0/G1	BL3-A	VL1-A	678	400	1.695	0.824	3.869	239707	11887	237925	11603	234624	11457	20954.7	2946.46	8.74	24.79	19183.4	3200.93	8.06	27.59
2022-06-23 cell cycle analysis	HCT116_UGI	RTX-24H ETOH 0,1.fcs	RTX-24H ETOH 0,1	None		G2/M	BL3-A	VL1-A	446	400	1.115	0.542	2.545	465184	17305	467352	17576	475133	21069	37414.1	3892.62	8.04	22.49	39278.5	4395.17	8.4	25.01
2022-06-23 cell cycle analysis	HCT116_UGI	RTX-24H ETOH 0,1.fcs	RTX-24H ETOH 0,1	None		S	BL3-A	VL1-A	16046	400	40.115	19.495	91.571	326553	120968	311750	114113	303877	127680	60833.1	59589.7	18.63	49.26	41737.4	58281	13.39	51.07
2022-06-23 cell cycle analysis	HCT116_UGI	RTX-24H ETOH 0,1.fcs	RTX-24H ETOH 0,1	None		gated	BL3-A	VL1-A	17523	400	43.807	21.29	21.29	327513	113211	311477	107734	303872	127680	67533.6	66729	20.62	58.94	45816.8	63357.4	14.71	58.81
2022-06-23 cell cycle analysis	HCT116_UGI	RTX-24H ETOH 0,1.fcs	RTX-24H ETOH 0,1	None		R10	BL3-A	VL1-A	661	400	1.653	0.803	3.772	238321	11831	237448	11539	234624	11457	20024.6	2903.3	8.4	24.54	18704.5	3132.73	7.88	27.15
2022-06-23 cell cycle analysis	HCT116_UGI	RTX-24H ETOH 0,1.fcs	RTX-24H ETOH 0,1	None		R11	BL3-A	VL1-A	446	400	1.115	0.542	2.545	465184	17305	467352	17576	475133	21069	37414.1	3892.62	8.04	22.49	39278.5	4395.17	8.4	25.01
2022-06-23 cell cycle analysis	HCT116_UGI	RTX-24H ETOH 0,1.fcs	RTX-24H ETOH 0,1	None		R13	BL3-A	VL1-A	15935	400	39.837	19.36	90.938	325231	121090	311477	114124	303872	127680	58711.4	59730.4	18.05	49.33	41259.3	57842.2	13.25	50.68
2022-06-23 cell cycle analysis	HCT116_UGI	RTX-24H ETOH 0,1.fcs	RTX-24H ETOH 0,1	None		gated	BL3-A	VL1-A	17523	400	43.807	21.29	21.29	327513	113211	311477	107734	303872	127680	67533.6	66729	20.62	58.94	45816.8	63357.4	14.71	58.81
2022-06-23 cell cycle analysis	HCT116_UGI	RTX-24H F ETOH 1.fcs	RTX-24H ETOH 1	None	N/A	All Events	N/A	N/A	70447	382	184.416	100	100	N/A	N/A	N/A	N/A	N/A	N/A	N/A	N/A	N/A	N/A	N/A	N/A	N/A	N/A
2022-06-23 cell cycle analysis	HCT116_UGI	RTX-24H F ETOH 1.fcs	RTX-24H ETOH 1	None		nuclei	FSC-A	SSC-A	13789	382	36.097	19.574	40.474	344580	269514	349677	267228	371630	267143	68494.3	53007.6	19.88	19.67	74113.7	58687.2	21.19	21.96
2022-06-23 cell cycle analysis	HCT116_UGI	RTX-24H F ETOH 1.fcs	RTX-24H ETOH 1	None		R2	FSC-A	SSC-A	34069	382	89.186	48.361	48.361	454187	479265	419585	398575	363572	255011	168878	259343	37.18	54.11	165142	229019	39.36	57.46
2022-06-23 cell cycle analysis	HCT116_UGI	RTX-24H F ETOH 1.fcs	RTX-24H ETOH 1	None		gated	BL3-A	BL3-W	12985	382	33.992	18.432	94.169	313783	102	302212	102	303896	102	58067.6	5.83	18.51	5.7	40043.5	5.93	13.25	5.81
2022-06-23 cell cycle analysis	HCT116_UGI	RTX-24H F ETOH 1.fcs	RTX-24H ETOH 1	None		nuclei	BL3-A	BL3-W	13789	382	36.097	19.574	19.574	330247	103	304921	102	303896	102	95699.2	6.83	28.98	6.66	43930.9	5.93	14.41	5.81
2022-06-23 cell cycle analysis	HCT116_UGI	RTX-24H F ETOH 1.fcs	RTX-24H ETOH 1	None		gated	BL3-H	VL1-H	12985	382	33.992	18.432	18.432	220413	66060	216746	59523	222412	75333	36867.2	46180.3	16.73	69.91	29244.3	41592.9	13.49	69.88
2022-06-23 cell cycle analysis	HCT116_UGI	RTX-24H F ETOH 1.fcs	RTX-24H ETOH 1	None		PI positive	FSC-A	BL2-A	12984	382	33.99	18.431	99.992	344762	122987	349819	118605	371623	117811	68139.2	22529.6	19.76	18.32	73410.9	15719.3	20.99	13.25
2022-06-23 cell cycle analysis	HCT116_UGI	RTX-24H F ETOH 1.fcs	RTX-24H ETOH 1	None		gated	FSC-A	BL2-A	12985	382	33.992	18.432	18.432	344773	122993	349820	118605	371623	117811	68148.4	22539.4	19.77	18.33	73416.9	15720	20.99	13.25
2022-06-23 cell cycle analysis	HCT116_UGI	RTX-24H F ETOH 1.fcs	RTX-24H ETOH 1	None		R3	VL1-H		7249	382	18.976	10.29	55.826	42348	N/A	42020	N/A	65813	N/A	17346.1	N/A	40.96	N/A	21895	N/A	52.11	N/A
2022-06-23 cell cycle analysis	HCT116_UGI	RTX-24H F ETOH 1.fcs	RTX-24H ETOH 1	None		R9	VL1-H		732	382	1.916	1.039	5.637	7901	N/A	7895	N/A	8294	N/A	1447.84	N/A	18.32	N/A	1686.46	N/A	21.36	N/A
2022-06-23 cell cycle analysis	HCT116_UGI	RTX-24H F ETOH 1.fcs	RTX-24H ETOH 1	None		gated	VL1-H		12985	382	33.992	18.432	18.432	66060	N/A	59523	N/A	75333	N/A	46180.3	N/A	69.91	N/A	41592.9	N/A	69.88	N/A
2022-06-23 cell cycle analysis	HCT116_UGI	RTX-24H F ETOH 1.fcs	RTX-24H ETOH 1	None		R1	FSC-W	FSC-H	39031	382	102.175	55.405	55.405	120	236855	116	239842	107	250931	18.82	56060.2	15.66	23.67	19.27	58847.4	16.62	24.54
2022-06-23 cell cycle analysis	HCT116_UGI	RTX-24H F ETOH 1.fcs	RTX-24H ETOH 1	None		R2	SSC-W	SSC-H	34069	382	89.186	48.361	87.287	117	245976	113	216002	105	177102	17.35	103967	14.83	42.27	17.79	86448.9	15.74	40.02
2022-06-23 cell cycle analysis	HCT116_UGI	RTX-24H F ETOH 1.fcs	RTX-24H ETOH 1	None		R1	SSC-W	SSC-H	39031	382	102.175	55.405	55.405	120	270891	116	221560	106	177104	19.47	154421	16.23	57	20.76	93187.3	17.89	42.06
2022-06-23 cell cycle analysis	HCT116_UGI	RTX-24H F ETOH 1.fcs	RTX-24H ETOH 1	None		R4	BL1-H		12981	382	33.982	18.427	99.969	2332	N/A	2296	N/A	2353	N/A	414.19	N/A	17.76	N/A	366.2	N/A	15.95	N/A
2022-06-23 cell cycle analysis	HCT116_UGI	RTX-24H F ETOH 1.fcs	RTX-24H ETOH 1	None		gated	BL1-H		12985	382	33.992	18.432	18.432	2337	N/A	2296	N/A	2353	N/A	563.22	N/A	24.1	N/A	366.2	N/A	15.95	N/A
2022-06-23 cell cycle analysis	HCT116_UGI	RTX-24H F ETOH 1.fcs	RTX-24H ETOH 1	None		R6	BL3-A		123	382	0.322	0.175	0.947	193473	N/A	205121	N/A	214383	N/A	25836.9	N/A	13.35	N/A	16385.7	N/A	7.99	N/A
2022-06-23 cell cycle analysis	HCT116_UGI	RTX-24H F ETOH 1.fcs	RTX-24H ETOH 1	None		R7	BL3-A		9651	382	25.264	13.7	74.324	289531	N/A	291031	N/A	303896	N/A	25123.3	N/A	8.68	N/A	27609	N/A	9.49	N/A
2022-06-23 cell cycle analysis	HCT116_UGI	RTX-24H F ETOH 1.fcs	RTX-24H ETOH 1	None		R8	BL3-A		2097	382	5.49	2.977	16.149	372757	N/A	364651	N/A	343024	N/A	27073.8	N/A	7.26	N/A	26396.2	N/A	7.24	N/A
2022-06-23 cell cycle analysis	HCT116_UGI	RTX-24H F ETOH 1.fcs	RTX-24H ETOH 1	None		gated	BL3-A		12985	382	33.992	18.432	18.432	313783	N/A	302212	N/A	303896	N/A	58067.6	N/A	18.51	N/A	40043.5	N/A	13.25	N/A
2022-06-23 cell cycle analysis	HCT116_UGI	RTX-24H F ETOH 1.fcs	RTX-24H ETOH 1	None		gated	BL1-H	VL1-H	12985	382	33.992	18.432	18.432	2337	66060	2296	59523	2353	75333	563.22	46180.3	24.1	69.91	366.2	41592.9	15.95	69.88
2022-06-23 cell cycle analysis	HCT116_UGI	RTX-24H F ETOH 1.fcs	RTX-24H ETOH 1	None		R5	BL1-H	BL3-H	1034	382	2.707	1.468	7.963	2903	300695	2872	295810	2881	276439	350.82	24697.6	12.09	8.21	374.36	27888.5	13.03	9.43
2022-06-23 cell cycle analysis	HCT116_UGI	RTX-24H F ETOH 1.fcs	RTX-24H ETOH 1	None		R12	BL1-H	BL3-H	7967	382	20.856	11.309	61.355	2290	203327	2277	205497	2354	208042	296.29	20061.4	12.94	9.87	303.93	20842.4	13.35	10.14
2022-06-23 cell cycle analysis	HCT116_UGI	RTX-24H F ETOH 1.fcs	RTX-24H ETOH 1	None		gated	BL1-H	BL3-H	12985	382	33.992	18.432	18.432	2337	220413	2296	216746	2353	222412	563.22	36867.2	24.1	16.73	366.2	29244.3	15.95	13.49
2022-06-23 cell cycle analysis	HCT116_UGI	RTX-24H F ETOH 1.fcs	RTX-24H ETOH 1	None		R5	BL3-A	VL1-H	1034	382	2.707	1.468	1.468	435089	64873	435823	53665	432305	72390	48948.2	59306.4	11.25	91.42	57108.3	53295	13.1	99.31
2022-06-23 cell cycle analysis	HCT116_UGI	RTX-24H F ETOH 1.fcs	RTX-24H ETOH 1	None		R12	BL3-A	VL1-H	7967	382	20.856	11.309	11.309	291369	62297	289048	55803	284032	75302	34635.2	42383.6	11.89	68.04	29371.8	38558	10.16	69.1
2022-06-23 cell cycle analysis	HCT116_UGI	RTX-24H F ETOH 1.fcs	RTX-24H ETOH 1	None		-/+	BL3-A	VL1-A	9475	382	24.804	13.45	72.969	292743	92436	293715	83953	303890	93482	25579.1	52358.1	8.74	56.64	27388.1	46409.8	9.32	55.28
2022-06-23 cell cycle analysis	HCT116_UGI	RTX-24H F ETOH 1.fcs	RTX-24H ETOH 1	None		+/+	BL3-A	VL1-A	2494	382	6.529	3.54	19.207	393429	104543	373545	92677	343020	92272	51287.4	63989.3	13.04	61.21	39190.3	59748	10.49	64.47
2022-06-23 cell cycle analysis	HCT116_UGI	RTX-24H F ETOH 1.fcs	RTX-24H ETOH 1	None		-/-	BL3-A	VL1-A	663	382	1.736	0.941	5.106	243587	13303	242808	12826	240952	10589	32515.1	3594.22	13.35	27.02	24157.5	3801.39	9.95	29.64
2022-06-23 cell cycle analysis	HCT116_UGI	RTX-24H F ETOH 1.fcs	RTX-24H ETOH 1	None		+/-	BL3-A	VL1-A	353	382	0.924	0.501	2.719	447660	17660	446592	17143	438977	15863	45070.5	4394.78	10.07	24.89	49312.8	4576.79	11.04	26.7
2022-06-23 cell cycle analysis	HCT116_UGI	RTX-24H F ETOH 1.fcs	RTX-24H ETOH 1	None		G0/G1	BL3-A	VL1-A	603	382	1.579	0.856	4.644	242944	13407	242605	12818	240952	14432	20721	3622.06	8.53	27.02	20866.1	3768.77	8.6	29.4
2022-06-23 cell cycle analysis	HCT116_UGI	RTX-24H F ETOH 1.fcs	RTX-24H ETOH 1	None		G2/M	BL3-A	VL1-A	312	382	0.817	0.443	2.403	454677	17724	450007	17121	438977	13315	37779.6	4052.2	8.31	22.86	41545.4	4529.34	9.23	26.46
2022-06-23 cell cycle analysis	HCT116_UGI	RTX-24H F ETOH 1.fcs	RTX-24H ETOH 1	None		S	BL3-A	VL1-A	11852	382	31.026	16.824	91.275	313895	94989	303246	86065	303890	93496	51494.5	51378.9	16.4	54.09	36919.7	48546.2	12.17	56.41
2022-06-23 cell cycle analysis	HCT116_UGI	RTX-24H F ETOH 1.fcs	RTX-24H ETOH 1	None		gated	BL3-A	VL1-A	12985	382	33.992	18.432	18.432	313783	88688	302212	80474	303896	93496	58067.6	57214.9	18.51	64.51	40043.5	51939.9	13.25	64.54
2022-06-23 cell cycle analysis	HCT116_UGI	RTX-24H F ETOH 1.fcs	RTX-24H ETOH 1	None		R10	BL3-A	VL1-A	603	382	1.579	0.856	4.644	242944	13407	242605	12818	240952	14432	20721	3622.06	8.53	27.02	20866.1	3768.77	8.6	29.4
2022-06-23 cell cycle analysis	HCT116_UGI	RTX-24H F ETOH 1.fcs	RTX-24H ETOH 1	None		R11	BL3-A	VL1-A	312	382	0.817	0.443	2.403	454677	17724	450007	17121	438977	13315	37779.6	4052.2	8.31	22.86	41545.4	4529.34	9.23	26.46
2022-06-23 cell cycle analysis	HCT116_UGI	RTX-24H F ETOH 1.fcs	RTX-24H ETOH 1	None		R13	BL3-A	VL1-A	11775	382	30.825	16.715	90.682	313430	95149	303155	86357	303890	93496	50686.6	50754.8	16.17	53.34	36682.5	48147.4	12.1	55.75
2022-06-23 cell cycle analysis	HCT116_UGI	RTX-24H F ETOH 1.fcs	RTX-24H ETOH 1	None		gated	BL3-A	VL1-A	12985	382	33.992	18.432	18.432	313783	88688	302212	80474	303896	93496	58067.6	57214.9	18.51	64.51	40043.5	51939.9	13.25	64.54
2022-06-23 cell cycle analysis	HCT116_UGI	RTX-24H ETOH 20.fcs	RTX-24H ETOH 20	None	N/A	All Events	N/A	N/A	25000	400	62.5	100	100	N/A	N/A	N/A	N/A	N/A	N/A	N/A	N/A	N/A	N/A	N/A	N/A	N/A	N/A
2022-06-23 cell cycle analysis	HCT116_UGI	RTX-24H ETOH 20.fcs	RTX-24H ETOH 20	None		nuclei	FSC-A	SSC-A	4545	400	11.363	18.18	42.346	330554	304109	332983	299318	341020	291885	81659	67699.7	24.7	22.26	92841.9	72008.4	27.88	24.06
2022-06-23 cell cycle analysis	HCT116_UGI	RTX-24H ETOH 20.fcs	RTX-24H ETOH 20	None		R2	FSC-A	SSC-A	10733	400	26.833	42.932	42.932	424257	498023	395393	413446	341013	291937	181875	268768	42.87	53.97	185507	239557	46.92	57.94
2022-06-23 cell cycle analysis	HCT116_UGI	RTX-24H ETOH 20.fcs	RTX-24H ETOH 20	None		gated	BL3-A	BL3-W	4196	400	10.49	16.784	92.321	276564	102	259386	102	244413	102	63728.1	6.49	23.04	6.35	45790.8	5.93	17.65	5.81
2022-06-23 cell cycle analysis	HCT116_UGI	RTX-24H ETOH 20.fcs	RTX-24H ETOH 20	None		nuclei	BL3-A	BL3-W	4545	400	11.363	18.18	18.18	293656	103	263106	102	244413	102	99213.7	8.4	33.79	8.18	52199.4	5.93	19.84	5.81
2022-06-23 cell cycle analysis	HCT116_UGI	RTX-24H ETOH 20.fcs	RTX-24H ETOH 20	None		gated	BL3-H	VL1-H	4196	400	10.49	16.784	16.784	188295	56817	182005	46213	176641	63215	38591.1	43353.6	20.5	76.3	32507.5	39893.1	17.86	86.33
2022-06-23 cell cycle analysis	HCT116_UGI	RTX-24H ETOH 20.fcs	RTX-24H ETOH 20	None		PI positive	FSC-A	BL2-A	4194	400	10.485	16.776	99.952	327865	107986	330774	101451	341020	92265	80749.3	24613.1	24.63	22.79	92120.6	17685.9	27.85	17.43
2022-06-23 cell cycle analysis	HCT116_UGI	RTX-24H ETOH 20.fcs	RTX-24H ETOH 20	None		gated	FSC-A	BL2-A	4196	400	10.49	16.784	16.784	327950	108020	330811	101458	341020	92265	80823.8	24656.8	24.65	22.83	92217	17703.7	27.88	17.45
2022-06-23 cell cycle analysis	HCT116_UGI	RTX-24H ETOH 20.fcs	RTX-24H ETOH 20	None		R3	VL1-H		3217	400	8.043	12.868	76.668	68937	N/A	60706	N/A	63215	N/A	39328.2	N/A	57.05	N/A	37843.4	N/A	62.34	N/A
2022-06-23 cell cycle analysis	HCT116_UGI	RTX-24H ETOH 20.fcs	RTX-24H ETOH 20	None		R9	VL1-H		843	400	2.107	3.372	20.091	12502	N/A	12269	N/A	9882	N/A	3475.3	N/A	27.8	N/A	3977.82	N/A	32.42	N/A
2022-06-23 cell cycle analysis	HCT116_UGI	RTX-24H ETOH 20.fcs	RTX-24H ETOH 20	None		gated	VL1-H		4196	400	10.49	16.784	16.784	56817	N/A	46213	N/A	63215	N/A	43353.6	N/A	76.3	N/A	39893.1	N/A	86.33	N/A
2022-06-23 cell cycle analysis	HCT116_UGI	RTX-24H ETOH 20.fcs	RTX-24H ETOH 20	None		R1	FSC-W	FSC-H	12799	400	31.997	51.196	51.196	119	225098	115	228886	104	248804	19.57	66239.6	16.45	29.43	20.76	72414.6	18.05	31.64
2022-06-23 cell cycle analysis	HCT116_UGI	RTX-24H ETOH 20.fcs	RTX-24H ETOH 20	None		R2	SSC-W	SSC-H	10733	400	26.833	42.932	83.858	116	255953	112	227770	104	172997	17.75	109280	15.33	42.7	17.79	94570.6	15.88	41.52
2022-06-23 cell cycle analysis	HCT116_UGI	RTX-24H ETOH 20.fcs	RTX-24H ETOH 20	None		R1	SSC-W	SSC-H	12799	400	31.997	51.196	51.196	119	304363	116	241460	105	181337	20.03	191928	16.77	63.06	20.76	112568	17.89	46.62
2022-06-23 cell cycle analysis	HCT116_UGI	RTX-24H ETOH 20.fcs	RTX-24H ETOH 20	None		R4	BL1-H		4196	400	10.49	16.784	100	2176	N/A	2125	N/A	2085	N/A	477.95	N/A	21.97	N/A	404.75	N/A	19.05	N/A
2022-06-23 cell cycle analysis	HCT116_UGI	RTX-24H ETOH 20.fcs	RTX-24H ETOH 20	None		gated	BL1-H		4196	400	10.49	16.784	16.784	2176	N/A	2125	N/A	2085	N/A	477.95	N/A	21.97	N/A	404.75	N/A	19.05	N/A
2022-06-23 cell cycle analysis	HCT116_UGI	RTX-24H ETOH 20.fcs	RTX-24H ETOH 20	None		R6	BL3-A		51	400	0.128	0.204	1.215	161605	N/A	168457	N/A	182084	N/A	20124.3	N/A	12.45	N/A	19536.2	N/A	11.6	N/A
2022-06-23 cell cycle analysis	HCT116_UGI	RTX-24H ETOH 20.fcs	RTX-24H ETOH 20	None		R7	BL3-A		3096	400	7.74	12.384	73.785	248202	N/A	246612	N/A	244413	N/A	26668.1	N/A	10.74	N/A	28981.9	N/A	11.75	N/A
2022-06-23 cell cycle analysis	HCT116_UGI	RTX-24H ETOH 20.fcs	RTX-24H ETOH 20	None		R8	BL3-A		778	400	1.945	3.112	18.541	350028	N/A	345390	N/A	312292	N/A	32671.8	N/A	9.33	N/A	41906.4	N/A	12.13	N/A
2022-06-23 cell cycle analysis	HCT116_UGI	RTX-24H ETOH 20.fcs	RTX-24H ETOH 20	None		gated	BL3-A		4196	400	10.49	16.784	16.784	276564	N/A	259386	N/A	244413	N/A	63728.1	N/A	23.04	N/A	45790.8	N/A	17.65	N/A
2022-06-23 cell cycle analysis	HCT116_UGI	RTX-24H ETOH 20.fcs	RTX-24H ETOH 20	None		gated	BL1-H	VL1-H	4196	400	10.49	16.784	16.784	2176	56817	2125	46213	2085	63215	477.95	43353.6	21.97	76.3	404.75	39893.1	19.05	86.33
2022-06-23 cell cycle analysis	HCT116_UGI	RTX-24H ETOH 20.fcs	RTX-24H ETOH 20	None		R5	BL1-H	BL3-H	649	400	1.623	2.596	15.467	2612	216513	2552	215172	2449	205104	267.52	14610.9	10.24	6.75	225.36	15825.3	8.83	7.35
2022-06-23 cell cycle analysis	HCT116_UGI	RTX-24H ETOH 20.fcs	RTX-24H ETOH 20	None		R12	BL1-H	BL3-H	240	400	0.6	0.96	5.72	2260	142856	2222	145555	2207	136723	302.42	14294.9	13.38	10.01	299.49	13125.5	13.48	9.02
2022-06-23 cell cycle analysis	HCT116_UGI	RTX-24H ETOH 20.fcs	RTX-24H ETOH 20	None		gated	BL1-H	BL3-H	4196	400	10.49	16.784	16.784	2176	188295	2125	182005	2085	176641	477.95	38591.1	21.97	20.5	404.75	32507.5	19.05	17.86
2022-06-23 cell cycle analysis	HCT116_UGI	RTX-24H ETOH 20.fcs	RTX-24H ETOH 20	None		R5	BL3-A	VL1-H	649	400	1.623	2.596	2.596	319508	79204	308600	74528	291912	88661	49108.9	51271.1	15.37	64.73	41287.4	54816.2	13.38	73.55
2022-06-23 cell cycle analysis	HCT116_UGI	RTX-24H ETOH 20.fcs	RTX-24H ETOH 20	None		R12	BL3-A	VL1-H	240	400	0.6	0.96	0.96	218648	28922	216821	22579	213258	8896	30030	25168	13.73	87.02	21928.4	14342.7	10.11	63.52
2022-06-23 cell cycle analysis	HCT116_UGI	RTX-24H ETOH 20.fcs	RTX-24H ETOH 20	None		G0/G1	BL3-A	VL1-A	144	400	0.36	0.576	3.432	202953	13441	203021	13589	202177	13139	15654.1	2838.75	7.71	21.12	15041	3321.02	7.41	24.44
2022-06-23 cell cycle analysis	HCT116_UGI	RTX-24H ETOH 20.fcs	RTX-24H ETOH 20	None		G2/M	BL3-A	VL1-A	120	400	0.3	0.48	2.86	390666	18417	389981	18857	389176	18615	36458.4	3552.31	9.33	19.29	36308.1	4037.12	9.31	21.41
2022-06-23 cell cycle analysis	HCT116_UGI	RTX-24H ETOH 20.fcs	RTX-24H ETOH 20	None		S	BL3-A	VL1-A	3771	400	9.428	15.084	89.871	275298	84467	259790	72814	244398	79648	58317	52878	21.18	62.6	42270.4	49209	16.27	67.58
2022-06-23 cell cycle analysis	HCT116_UGI	RTX-24H ETOH 20.fcs	RTX-24H ETOH 20	None		gated	BL3-A	VL1-A	4196	400	10.49	16.784	16.784	276564	78373	259386	65342	244413	79648	63728.1	55572.7	23.04	70.91	45790.8	50722.7	17.65	77.63
2022-06-23 cell cycle analysis	HCT116_UGI	RTX-24H ETOH 20.fcs	RTX-24H ETOH 20	None		-/+	BL3-A	VL1-A	2620	400	6.55	10.48	62.44	243290	78115	243439	67381	244398	79574	23081.1	49422.6	9.49	63.27	24562.2	45031.8	10.09	66.83
2022-06-23 cell cycle analysis	HCT116_UGI	RTX-24H ETOH 20.fcs	RTX-24H ETOH 20	None		+/+	BL3-A	VL1-A	1229	400	3.072	4.916	29.29	345011	96563	327003	82604	291683	113368	54012.9	62441.1	15.66	64.66	47164.5	59054.9	14.42	71.49
2022-06-23 cell cycle analysis	HCT116_UGI	RTX-24H ETOH 20.fcs	RTX-24H ETOH 20	None		-/-	BL3-A	VL1-A	200	400	0.5	0.8	4.766	206646	13453	205213	14101	202177	14414	28367.1	3629.41	13.73	26.98	22159.7	3163.87	10.8	22.44
2022-06-23 cell cycle analysis	HCT116_UGI	RTX-24H ETOH 20.fcs	RTX-24H ETOH 20	None		+/-	BL3-A	VL1-A	147	400	0.367	0.588	3.503	392475	19224	391877	19130	388321	18615	44388.1	5168.53	11.31	26.89	43849.4	4794.73	11.19	25.06
2022-06-23 cell cycle analysis	HCT116_UGI	RTX-24H ETOH 20.fcs	RTX-24H ETOH 20	None		R10	BL3-A	VL1-A	151	400	0.378	0.604	3.599	204069	13424	203349	13605	202177	13357	17287.3	2730.75	8.47	20.34	16860.1	2897	8.29	21.29
2022-06-23 cell cycle analysis	HCT116_UGI	RTX-24H ETOH 20.fcs	RTX-24H ETOH 20	None		R11	BL3-A	VL1-A	120	400	0.3	0.48	2.86	390666	18417	389981	18857	389176	18615	36458.4	3552.31	9.33	19.29	36308.1	4037.12	9.31	21.41
2022-06-23 cell cycle analysis	HCT116_UGI	RTX-24H ETOH 20.fcs	RTX-24H ETOH 20	None		R13	BL3-A	VL1-A	3800	400	9.5	15.2	90.562	275188	83750	259832	71859	244398	79648	57970.5	52842.4	21.07	63.1	42243	49172.7	16.26	68.43
2022-06-23 cell cycle analysis	HCT116_UGI	RTX-24H ETOH 20.fcs	RTX-24H ETOH 20	None		gated	BL3-A	VL1-A	4196	400	10.49	16.784	16.784	276564	78373	259386	65342	244413	79648	63728.1	55572.7	23.04	70.91	45790.8	50722.7	17.65	77.63
2022-06-23 cell cycle analysis	HCT116_UGI	5FdUR-24H ETOH 0,1.fcs	5FdUR-24H ETOH 0,1	None	N/A	All Events	N/A	N/A	37387	276	135.46	100	100	N/A	N/A	N/A	N/A	N/A	N/A	N/A	N/A	N/A	N/A	N/A	N/A	N/A	N/A
2022-06-23 cell cycle analysis	HCT116_UGI	5FdUR-24H ETOH 0,1.fcs	5FdUR-24H ETOH 0,1	None		nuclei	FSC-A	SSC-A	6919	276	25.069	18.506	42.521	347055	267035	350011	266830	375732	277456	68259.6	52476.5	19.67	19.65	74972.1	55821.4	21.42	20.92
2022-06-23 cell cycle analysis	HCT116_UGI	5FdUR-24H ETOH 0,1.fcs	5FdUR-24H ETOH 0,1	None		R2	FSC-A	SSC-A	16272	276	58.957	43.523	43.523	455762	479791	419141	398629	392217	277456	165258	261896	36.26	54.59	156047	228349	37.23	57.28
2022-06-23 cell cycle analysis	HCT116_UGI	5FdUR-24H ETOH 0,1.fcs	5FdUR-24H ETOH 0,1	None		gated	BL3-A	BL3-W	6524	276	23.638	17.45	94.291	314107	102	302413	102	303584	103	61866.7	5.76	19.7	5.63	46999.2	5.93	15.54	5.81
2022-06-23 cell cycle analysis	HCT116_UGI	5FdUR-24H ETOH 0,1.fcs	5FdUR-24H ETOH 0,1	None		nuclei	BL3-A	BL3-W	6919	276	25.069	18.506	18.506	330792	103	305101	103	303584	103	99119.4	6.69	29.96	6.51	51407.7	5.93	16.85	5.76
2022-06-23 cell cycle analysis	HCT116_UGI	5FdUR-24H ETOH 0,1.fcs	5FdUR-24H ETOH 0,1	None		gated	BL3-H	VL1-H	6524	276	23.638	17.45	17.45	220427	58188	216633	50277	219540	57501	40799.5	43181.2	18.51	74.21	37045.7	40190.3	17.1	79.94
2022-06-23 cell cycle analysis	HCT116_UGI	5FdUR-24H ETOH 0,1.fcs	5FdUR-24H ETOH 0,1	None		PI positive	FSC-A	BL2-A	6522	276	23.63	17.445	99.969	347072	121910	350169	117449	363700	114583	67997.2	23639.5	19.59	19.39	74645.2	17838.6	21.32	15.19
2022-06-23 cell cycle analysis	HCT116_UGI	5FdUR-24H ETOH 0,1.fcs	5FdUR-24H ETOH 0,1	None		gated	FSC-A	BL2-A	6524	276	23.638	17.45	17.45	347119	121932	350191	117454	363700	114583	68038.4	23668	19.6	19.41	74680.8	17842.3	21.33	15.19
2022-06-23 cell cycle analysis	HCT116_UGI	5FdUR-24H ETOH 0,1.fcs	5FdUR-24H ETOH 0,1	None		R3	VL1-H		5582	276	20.225	14.93	85.561	65629	N/A	58017	N/A	57501	N/A	38586.3	N/A	58.79	N/A	36540.9	N/A	62.98	N/A
2022-06-23 cell cycle analysis	HCT116_UGI	5FdUR-24H ETOH 0,1.fcs	5FdUR-24H ETOH 0,1	None		R9	VL1-H		907	276	3.286	2.426	13.903	10329	N/A	10294	N/A	14436	N/A	2694.42	N/A	26.09	N/A	3184.62	N/A	30.94	N/A
2022-06-23 cell cycle analysis	HCT116_UGI	5FdUR-24H ETOH 0,1.fcs	5FdUR-24H ETOH 0,1	None		gated	VL1-H		6524	276	23.638	17.45	17.45	58188	N/A	50277	N/A	57501	N/A	43181.2	N/A	74.21	N/A	40190.3	N/A	79.94	N/A
2022-06-23 cell cycle analysis	HCT116_UGI	5FdUR-24H ETOH 0,1.fcs	5FdUR-24H ETOH 0,1	None		R1	FSC-W	FSC-H	18913	276	68.525	50.587	50.587	120	242242	116	242989	106	232380	18.72	53614.5	15.6	22.13	19.27	59011.9	16.62	24.29
2022-06-23 cell cycle analysis	HCT116_UGI	5FdUR-24H ETOH 0,1.fcs	5FdUR-24H ETOH 0,1	None		R2	SSC-W	SSC-H	16272	276	58.957	43.523	86.036	117	248754	113	216761	105	175228	17.02	105695	14.6	42.49	16.31	87127.2	14.43	40.2
2022-06-23 cell cycle analysis	HCT116_UGI	5FdUR-24H ETOH 0,1.fcs	5FdUR-24H ETOH 0,1	None		R1	SSC-W	SSC-H	18913	276	68.525	50.587	50.587	120	277442	116	225504	105	173204	19.36	159586	16.12	57.52	20.76	97003.6	17.89	43.02
2022-06-23 cell cycle analysis	HCT116_UGI	5FdUR-24H ETOH 0,1.fcs	5FdUR-24H ETOH 0,1	None		R4	BL1-H		6523	276	23.634	17.447	99.985	2324	N/A	2294	N/A	2355	N/A	430.03	N/A	18.5	N/A	392.89	N/A	17.13	N/A
2022-06-23 cell cycle analysis	HCT116_UGI	5FdUR-24H ETOH 0,1.fcs	5FdUR-24H ETOH 0,1	None		gated	BL1-H		6524	276	23.638	17.45	17.45	2334	N/A	2294	N/A	2355	N/A	906.76	N/A	38.85	N/A	392.89	N/A	17.13	N/A
2022-06-23 cell cycle analysis	HCT116_UGI	5FdUR-24H ETOH 0,1.fcs	5FdUR-24H ETOH 0,1	None		R6	BL3-A		69	276	0.25	0.185	1.058	189355	N/A	196965	N/A	204986	N/A	18508.7	N/A	9.77	N/A	13408.6	N/A	6.81	N/A
2022-06-23 cell cycle analysis	HCT116_UGI	5FdUR-24H ETOH 0,1.fcs	5FdUR-24H ETOH 0,1	None		R7	BL3-A		5065	276	18.351	13.547	77.636	290406	N/A	291339	N/A	303584	N/A	30580.8	N/A	10.53	N/A	33825.5	N/A	11.61	N/A
2022-06-23 cell cycle analysis	HCT116_UGI	5FdUR-24H ETOH 0,1.fcs	5FdUR-24H ETOH 0,1	None		R8	BL3-A		898	276	3.254	2.402	13.765	394804	N/A	389980	N/A	362165	N/A	28894.5	N/A	7.32	N/A	35309.6	N/A	9.05	N/A
2022-06-23 cell cycle analysis	HCT116_UGI	5FdUR-24H ETOH 0,1.fcs	5FdUR-24H ETOH 0,1	None		gated	BL3-A		6524	276	23.638	17.45	17.45	314107	N/A	302413	N/A	303584	N/A	61866.7	N/A	19.7	N/A	46999.2	N/A	15.54	N/A
2022-06-23 cell cycle analysis	HCT116_UGI	5FdUR-24H ETOH 0,1.fcs	5FdUR-24H ETOH 0,1	None		gated	BL1-H	VL1-H	6524	276	23.638	17.45	17.45	2334	58188	2294	50277	2355	57501	906.76	43181.2	38.85	74.21	392.89	40190.3	17.13	79.94
2022-06-23 cell cycle analysis	HCT116_UGI	5FdUR-24H ETOH 0,1.fcs	5FdUR-24H ETOH 0,1	None		R5	BL1-H	BL3-H	2525	276	9.149	6.754	38.703	2549	243278	2515	240596	2484	231799	285.78	18033.9	11.21	7.41	281.69	19098.8	11.2	7.94
2022-06-23 cell cycle analysis	HCT116_UGI	5FdUR-24H ETOH 0,1.fcs	5FdUR-24H ETOH 0,1	None		R12	BL1-H	BL3-H	1762	276	6.384	4.713	27.008	2085	178050	2080	180720	2112	189074	268.01	15681.6	12.86	8.81	275.02	15701.5	13.22	8.69
2022-06-23 cell cycle analysis	HCT116_UGI	5FdUR-24H ETOH 0,1.fcs	5FdUR-24H ETOH 0,1	None		gated	BL1-H	BL3-H	6524	276	23.638	17.45	17.45	2334	220427	2294	216633	2355	219540	906.76	40799.5	38.85	18.51	392.89	37045.7	17.13	17.1
2022-06-23 cell cycle analysis	HCT116_UGI	5FdUR-24H ETOH 0,1.fcs	5FdUR-24H ETOH 0,1	None		R5	BL3-A	VL1-H	2525	276	9.149	6.754	6.754	340570	78071	330842	72525	325014	73301	44930.4	44847.7	13.19	57.44	35701	40424.6	10.79	55.74
2022-06-23 cell cycle analysis	HCT116_UGI	5FdUR-24H ETOH 0,1.fcs	5FdUR-24H ETOH 0,1	None		R12	BL3-A	VL1-H	1762	276	6.384	4.713	4.713	263590	33986	264479	28170	265309	46292	29986.2	24722.1	11.38	72.74	25266.5	21029.2	9.55	74.65
2022-06-23 cell cycle analysis	HCT116_UGI	5FdUR-24H ETOH 0,1.fcs	5FdUR-24H ETOH 0,1	None		-/+	BL3-A	VL1-A	4420	276	16.014	11.822	67.75	289337	81551	290831	73383	303584	107069	26897.4	48032.1	9.3	58.9	29678.7	43770.1	10.2	59.65
2022-06-23 cell cycle analysis	HCT116_UGI	5FdUR-24H ETOH 0,1.fcs	5FdUR-24H ETOH 0,1	None		+/+	BL3-A	VL1-A	1417	276	5.134	3.79	21.72	387008	99792	367441	88186	342914	87378	49273.3	58746.7	12.73	58.87	34986.4	54359.5	9.52	61.64
2022-06-23 cell cycle analysis	HCT116_UGI	5FdUR-24H ETOH 0,1.fcs	5FdUR-24H ETOH 0,1	None		-/-	BL3-A	VL1-A	400	276	1.449	1.07	6.131	237887	13267	238249	13125	241372	16503	33527.9	3154.55	14.09	23.78	29182.8	3738.38	12.25	28.48
2022-06-23 cell cycle analysis	HCT116_UGI	5FdUR-24H ETOH 0,1.fcs	5FdUR-24H ETOH 0,1	None		+/-	BL3-A	VL1-A	287	276	1.04	0.768	4.399	441865	18965	441280	18394	419629	19762	47028.2	5256.77	10.64	27.72	55357.3	4963.74	12.54	26.99
2022-06-23 cell cycle analysis	HCT116_UGI	5FdUR-24H ETOH 0,1.fcs	5FdUR-24H ETOH 0,1	None		G0/G1	BL3-A	VL1-A	318	276	1.152	0.851	4.874	233210	12701	235254	12467	241450	13526	22496.5	2792.62	9.65	21.99	23735.7	3100.86	10.09	24.87
2022-06-23 cell cycle analysis	HCT116_UGI	5FdUR-24H ETOH 0,1.fcs	5FdUR-24H ETOH 0,1	None		G2/M	BL3-A	VL1-A	265	276	0.96	0.709	4.062	439842	18737	436219	18585	419629	19762	42124.8	4092.35	9.58	21.84	48587.8	4662.78	11.14	25.09
2022-06-23 cell cycle analysis	HCT116_UGI	5FdUR-24H ETOH 0,1.fcs	5FdUR-24H ETOH 0,1	None		S	BL3-A	VL1-A	5710	276	20.688	15.273	87.523	312398	87182	302693	77680	303584	87378	52727.3	49537.6	16.88	56.82	41527.6	46018.4	13.72	59.24
2022-06-23 cell cycle analysis	HCT116_UGI	5FdUR-24H ETOH 0,1.fcs	5FdUR-24H ETOH 0,1	None		gated	BL3-A	VL1-A	6524	276	23.638	17.45	17.45	314107	78573	302413	70205	303584	87378	61866.7	53250.4	19.7	67.77	46999.2	50394.3	15.54	71.78
2022-06-23 cell cycle analysis	HCT116_UGI	5FdUR-24H ETOH 0,1.fcs	5FdUR-24H ETOH 0,1	None		R10	BL3-A	VL1-A	318	276	1.152	0.851	4.874	233210	12701	235254	12467	241450	13526	22496.5	2792.62	9.65	21.99	23735.7	3100.86	10.09	24.87
2022-06-23 cell cycle analysis	HCT116_UGI	5FdUR-24H ETOH 0,1.fcs	5FdUR-24H ETOH 0,1	None		R11	BL3-A	VL1-A	265	276	0.96	0.709	4.062	439842	18737	436219	18585	419629	19762	42124.8	4092.35	9.58	21.84	48587.8	4662.78	11.14	25.09
2022-06-23 cell cycle analysis	HCT116_UGI	5FdUR-24H ETOH 0,1.fcs	5FdUR-24H ETOH 0,1	None		R13	BL3-A	VL1-A	5710	276	20.688	15.273	87.523	312398	87182	302693	77680	303584	87378	52727.3	49537.6	16.88	56.82	41527.6	46018.4	13.72	59.24
2022-06-23 cell cycle analysis	HCT116_UGI	5FdUR-24H ETOH 0,1.fcs	5FdUR-24H ETOH 0,1	None		gated	BL3-A	VL1-A	6524	276	23.638	17.45	17.45	314107	78573	302413	70205	303584	87378	61866.7	53250.4	19.7	67.77	46999.2	50394.3	15.54	71.78
2022-06-23 cell cycle analysis	HCT116_UGI	5FdUR-24H ETOH 1.fcs	5FdUR-24H ETOH 1	None	N/A	All Events	N/A	N/A	76185	350	217.671	100	100	N/A	N/A	N/A	N/A	N/A	N/A	N/A	N/A	N/A	N/A	N/A	N/A	N/A	N/A
2022-06-23 cell cycle analysis	HCT116_UGI	5FdUR-24H ETOH 1.fcs	5FdUR-24H ETOH 1	None		nuclei	FSC-A	SSC-A	15303	350	43.723	20.087	40.637	376785	308432	379782	309911	377842	289733	61313.4	54221.1	16.27	17.58	64497.6	59218	16.98	19.11
2022-06-23 cell cycle analysis	HCT116_UGI	5FdUR-24H ETOH 1.fcs	5FdUR-24H ETOH 1	None		R2	FSC-A	SSC-A	37658	350	107.594	49.43	49.43	474198	510777	438936	429023	377848	289738	163085	252599	34.39	49.45	148188	221523	33.76	51.63
2022-06-23 cell cycle analysis	HCT116_UGI	5FdUR-24H ETOH 1.fcs	5FdUR-24H ETOH 1	None		gated	BL3-A	BL3-W	14800	350	42.286	19.426	96.713	294954	102	284486	102	283895	102	51190.6	5.86	17.36	5.72	31206.5	5.93	10.97	5.81
2022-06-23 cell cycle analysis	HCT116_UGI	5FdUR-24H ETOH 1.fcs	5FdUR-24H ETOH 1	None		nuclei	BL3-A	BL3-W	15303	350	43.723	20.087	20.087	304085	103	285561	103	283895	102	76301.6	6.35	25.09	6.18	32959.7	5.93	11.54	5.76
2022-06-23 cell cycle analysis	HCT116_UGI	5FdUR-24H ETOH 1.fcs	5FdUR-24H ETOH 1	None		gated	BL3-H	VL1-H	14800	350	42.286	19.426	19.426	209413	84283	206369	73586	207893	101399	33392.1	62727.2	15.95	74.42	25444.4	57955.6	12.33	78.76
2022-06-23 cell cycle analysis	HCT116_UGI	5FdUR-24H ETOH 1.fcs	5FdUR-24H ETOH 1	None		PI positive	FSC-A	BL2-A	14800	350	42.286	19.426	100	376812	114796	379757	111005	377855	111581	61039.2	19605.5	16.2	17.08	64264.8	12204.8	16.92	10.99
2022-06-23 cell cycle analysis	HCT116_UGI	5FdUR-24H ETOH 1.fcs	5FdUR-24H ETOH 1	None		gated	FSC-A	BL2-A	14800	350	42.286	19.426	19.426	376812	114796	379757	111005	377855	111581	61039.2	19605.5	16.2	17.08	64264.8	12204.8	16.92	10.99
2022-06-23 cell cycle analysis	HCT116_UGI	5FdUR-24H ETOH 1.fcs	5FdUR-24H ETOH 1	None		R3	VL1-H		12063	350	34.466	15.834	81.507	91762	N/A	83575	N/A	101399	N/A	48350.5	N/A	52.69	N/A	48980.7	N/A	58.61	N/A
2022-06-23 cell cycle analysis	HCT116_UGI	5FdUR-24H ETOH 1.fcs	5FdUR-24H ETOH 1	None		R9	VL1-H		2257	350	6.449	2.963	15.25	13387	N/A	12693	N/A	11483	N/A	4421.18	N/A	33.03	N/A	5012.67	N/A	39.49	N/A
2022-06-23 cell cycle analysis	HCT116_UGI	5FdUR-24H ETOH 1.fcs	5FdUR-24H ETOH 1	None		gated	VL1-H		14800	350	42.286	19.426	19.426	84283	N/A	73586	N/A	101399	N/A	62727.2	N/A	74.42	N/A	57955.6	N/A	78.76	N/A
2022-06-23 cell cycle analysis	HCT116_UGI	5FdUR-24H ETOH 1.fcs	5FdUR-24H ETOH 1	None		R1	FSC-W	FSC-H	43695	350	124.843	57.354	57.354	120	251050	115	253725	107	255012	18.51	51354.9	15.42	20.46	17.79	52817.6	15.47	20.82
2022-06-23 cell cycle analysis	HCT116_UGI	5FdUR-24H ETOH 1.fcs	5FdUR-24H ETOH 1	None		R2	SSC-W	SSC-H	37658	350	107.594	49.43	86.184	117	274305	112	247234	107	205821	16.86	103169	14.45	37.61	14.83	89022.7	13.24	36.01
2022-06-23 cell cycle analysis	HCT116_UGI	5FdUR-24H ETOH 1.fcs	5FdUR-24H ETOH 1	None		R1	SSC-W	SSC-H	43695	350	124.843	57.354	57.354	120	313245	115	258095	107	205835	19.18	170110	16	54.31	19.27	103211	16.76	39.99
2022-06-23 cell cycle analysis	HCT116_UGI	5FdUR-24H ETOH 1.fcs	5FdUR-24H ETOH 1	None		R4	BL1-H		14797	350	42.277	19.422	99.98	2379	N/A	2345	N/A	2261	N/A	445.37	N/A	18.72	N/A	378.06	N/A	16.12	N/A
2022-06-23 cell cycle analysis	HCT116_UGI	5FdUR-24H ETOH 1.fcs	5FdUR-24H ETOH 1	None		gated	BL1-H		14800	350	42.286	19.426	19.426	2386	N/A	2345	N/A	2261	N/A	761.03	N/A	31.9	N/A	378.06	N/A	16.12	N/A
2022-06-23 cell cycle analysis	HCT116_UGI	5FdUR-24H ETOH 1.fcs	5FdUR-24H ETOH 1	None		R6	BL3-A		45	350	0.129	0.059	0.304	160091	N/A	158428	N/A	158167	N/A	13904.2	N/A	8.69	N/A	15175.9	N/A	9.58	N/A
2022-06-23 cell cycle analysis	HCT116_UGI	5FdUR-24H ETOH 1.fcs	5FdUR-24H ETOH 1	None		R7	BL3-A		11683	350	33.38	15.335	78.939	275136	N/A	276929	N/A	283895	N/A	22781	N/A	8.28	N/A	23152.3	N/A	8.36	N/A
2022-06-23 cell cycle analysis	HCT116_UGI	5FdUR-24H ETOH 1.fcs	5FdUR-24H ETOH 1	None		R8	BL3-A		2789	350	7.969	3.661	18.845	360802	N/A	346459	N/A	316810	N/A	41398.7	N/A	11.47	N/A	36941.9	N/A	10.66	N/A
2022-06-23 cell cycle analysis	HCT116_UGI	5FdUR-24H ETOH 1.fcs	5FdUR-24H ETOH 1	None		gated	BL3-A		14800	350	42.286	19.426	19.426	294954	N/A	284486	N/A	283895	N/A	51190.6	N/A	17.36	N/A	31206.5	N/A	10.97	N/A
2022-06-23 cell cycle analysis	HCT116_UGI	5FdUR-24H ETOH 1.fcs	5FdUR-24H ETOH 1	None		gated	BL1-H	VL1-H	14800	350	42.286	19.426	19.426	2386	84283	2345	73586	2261	101399	761.03	62727.2	31.9	74.42	378.06	57955.6	16.12	78.76
2022-06-23 cell cycle analysis	HCT116_UGI	5FdUR-24H ETOH 1.fcs	5FdUR-24H ETOH 1	None		R5	BL1-H	BL3-H	7101	350	20.289	9.321	47.98	2526	222837	2499	219651	2519	213769	294.27	15393	11.65	6.91	296.52	14617	11.87	6.65
2022-06-23 cell cycle analysis	HCT116_UGI	5FdUR-24H ETOH 1.fcs	5FdUR-24H ETOH 1	None		R12	BL1-H	BL3-H	589	350	1.683	0.773	3.98	2115	155145	2114	158304	2003	161029	251.33	12238	11.89	7.89	260.94	8828.88	12.34	5.58
2022-06-23 cell cycle analysis	HCT116_UGI	5FdUR-24H ETOH 1.fcs	5FdUR-24H ETOH 1	None		gated	BL1-H	BL3-H	14800	350	42.286	19.426	19.426	2386	209413	2345	206369	2261	207893	761.03	33392.1	31.9	15.95	378.06	25444.4	16.12	12.33
2022-06-23 cell cycle analysis	HCT116_UGI	5FdUR-24H ETOH 1.fcs	5FdUR-24H ETOH 1	None		R5	BL3-A	VL1-H	7101	350	20.289	9.321	9.321	307237	110491	298977	100713	291795	101340	37926.1	65259.6	12.34	59.06	26041.9	54902.2	8.71	54.51
2022-06-23 cell cycle analysis	HCT116_UGI	5FdUR-24H ETOH 1.fcs	5FdUR-24H ETOH 1	None		R12	BL3-A	VL1-H	589	350	1.683	0.773	0.773	237139	27083	239215	21615	235073	24140	31107.1	20275.8	13.12	74.87	25484.4	15512.4	10.65	71.77
2022-06-23 cell cycle analysis	HCT116_UGI	5FdUR-24H ETOH 1.fcs	5FdUR-24H ETOH 1	None		-/+	BL3-A	VL1-A	11844	350	33.84	15.546	80.027	278956	116499	279628	103596	283895	117845	23135.2	73653.3	8.29	63.22	23631.9	65666.6	8.45	63.39
2022-06-23 cell cycle analysis	HCT116_UGI	5FdUR-24H ETOH 1.fcs	5FdUR-24H ETOH 1	None		+/+	BL3-A	VL1-A	2133	350	6.094	2.8	14.412	378354	122875	361245	99917	329286	140202	49717	92780.2	13.14	75.51	41480.2	79461.4	11.48	79.53
2022-06-23 cell cycle analysis	HCT116_UGI	5FdUR-24H ETOH 1.fcs	5FdUR-24H ETOH 1	None		-/-	BL3-A	VL1-A	508	350	1.451	0.667	3.432	230087	12457	229266	12660	225403	13540	27451.7	2555.9	11.93	20.52	18457.6	2259.48	8.05	17.85
2022-06-23 cell cycle analysis	HCT116_UGI	5FdUR-24H ETOH 1.fcs	5FdUR-24H ETOH 1	None		+/-	BL3-A	VL1-A	315	350	0.9	0.413	2.128	436344	19171	440007	19062	426602	17045	39396.4	6694.21	9.03	34.92	36878.2	4627.19	8.38	24.27
2022-06-23 cell cycle analysis	HCT116_UGI	5FdUR-24H ETOH 1.fcs	5FdUR-24H ETOH 1	None		G0/G1	BL3-A	VL1-A	393	350	1.123	0.516	2.655	227666	12246	227417	12274	225403	13681	15311.9	1868.42	6.73	15.26	15184.8	2019.3	6.68	16.45
2022-06-23 cell cycle analysis	HCT116_UGI	5FdUR-24H ETOH 1.fcs	5FdUR-24H ETOH 1	None		G2/M	BL3-A	VL1-A	267	350	0.763	0.35	1.804	431947	18385	435126	18336	426602	17045	35721.4	3423.83	8.27	18.62	37675.8	3555.27	8.66	19.39
2022-06-23 cell cycle analysis	HCT116_UGI	5FdUR-24H ETOH 1.fcs	5FdUR-24H ETOH 1	None		S	BL3-A	VL1-A	13808	350	39.451	18.124	93.297	293787	118131	284895	104104	283889	131156	44246.5	75203.2	15.06	63.66	29189.4	67294.5	10.25	64.64
2022-06-23 cell cycle analysis	HCT116_UGI	5FdUR-24H ETOH 1.fcs	5FdUR-24H ETOH 1	None		gated	BL3-A	VL1-A	14800	350	42.286	19.426	19.426	294954	111775	284486	98484	283895	131156	51190.6	78353.6	17.36	70.1	31206.5	70986.9	10.97	72.08
2022-06-23 cell cycle analysis	HCT116_UGI	5FdUR-24H ETOH 1.fcs	5FdUR-24H ETOH 1	None		Q1	BL3-A	VL1-A	11929	350	34.083	15.658	80.601	278615	115779	279398	103172	283895	117845	23512.8	73881.2	8.44	63.81	23823.9	66067.6	8.53	64.04
2022-06-23 cell cycle analysis	HCT116_UGI	5FdUR-24H ETOH 1.fcs	5FdUR-24H ETOH 1	None		Q2	BL3-A	VL1-A	2400	350	6.857	3.15	16.216	385243	111506	370553	84665	329286	140202	52124.1	93194.1	13.53	83.58	51904.3	79224.9	14.01	93.57
2022-06-23 cell cycle analysis	HCT116_UGI	5FdUR-24H ETOH 1.fcs	5FdUR-24H ETOH 1	None		Q3	BL3-A	VL1-A	423	350	1.209	0.555	2.858	229869	11860	228946	12177	225495	13540	27498.5	2381.18	11.96	20.08	18372.4	2013.37	8.02	16.53
2022-06-23 cell cycle analysis	HCT116_UGI	5FdUR-24H ETOH 1.fcs	5FdUR-24H ETOH 1	None		Q4	BL3-A	VL1-A	48	350	0.137	0.063	0.324	414465	10766	427114	12991	430767	14059	50971	10560.1	12.3	98.08	62793.3	1647.91	14.7	12.69
2022-06-23 cell cycle analysis	HCT116_UGI	5FdUR-24H ETOH 1.fcs	5FdUR-24H ETOH 1	None		R10	BL3-A	VL1-A	393	350	1.123	0.516	2.655	227666	12246	227417	12274	225403	13681	15311.9	1868.42	6.73	15.26	15184.8	2019.3	6.68	16.45
2022-06-23 cell cycle analysis	HCT116_UGI	5FdUR-24H ETOH 1.fcs	5FdUR-24H ETOH 1	None		R11	BL3-A	VL1-A	267	350	0.763	0.35	1.804	431947	18385	435126	18336	426602	17045	35721.4	3423.83	8.27	18.62	37675.8	3555.27	8.66	19.39
2022-06-23 cell cycle analysis	HCT116_UGI	5FdUR-24H ETOH 1.fcs	5FdUR-24H ETOH 1	None		R13	BL3-A	VL1-A	13747	350	39.277	18.044	92.885	292769	117014	284610	103741	283895	131156	42324.1	73280.4	14.46	62.63	28961.1	67015	10.18	64.6
2022-06-23 cell cycle analysis	HCT116_UGI	5FdUR-24H ETOH 1.fcs	5FdUR-24H ETOH 1	None		gated	BL3-A	VL1-A	14800	350	42.286	19.426	19.426	294954	111775	284486	98484	283895	131156	51190.6	78353.6	17.36	70.1	31206.5	70986.9	10.97	72.08
2022-06-23 cell cycle analysis	HCT116_UGI	5FdUR-24H ETOH 20.fcs	5FdUR-24H ETOH 20	None	N/A	All Events	N/A	N/A	78813	350	225.18	100	100	N/A	N/A	N/A	N/A	N/A	N/A	N/A	N/A	N/A	N/A	N/A	N/A	N/A	N/A
2022-06-23 cell cycle analysis	HCT116_UGI	5FdUR-24H ETOH 20.fcs	5FdUR-24H ETOH 20	None		nuclei	FSC-A	SSC-A	20632	350	58.949	26.178	52.168	343030	287821	339847	280404	306175	259053	81567.4	65915.5	23.78	22.9	86541.6	69498.4	25.46	24.79
2022-06-23 cell cycle analysis	HCT116_UGI	5FdUR-24H ETOH 20.fcs	5FdUR-24H ETOH 20	None		R2	FSC-A	SSC-A	39549	350	112.997	50.181	50.181	433205	469887	403665	389698	365555	259053	155962	245444	36	52.23	155657	206285	38.56	52.93
2022-06-23 cell cycle analysis	HCT116_UGI	5FdUR-24H ETOH 20.fcs	5FdUR-24H ETOH 20	None		gated	BL3-A	BL3-W	18882	350	53.949	23.958	91.518	352200	103	329852	102	287911	102	87018.4	6.64	24.71	6.48	84237.6	5.93	25.54	5.81
2022-06-23 cell cycle analysis	HCT116_UGI	5FdUR-24H ETOH 20.fcs	5FdUR-24H ETOH 20	None		nuclei	BL3-A	BL3-W	20632	350	58.949	26.178	26.178	380746	103	339917	103	287911	102	134095	7.91	35.22	7.66	98865	7.41	29.09	7.2
2022-06-23 cell cycle analysis	HCT116_UGI	5FdUR-24H ETOH 20.fcs	5FdUR-24H ETOH 20	None		G0	BL3-H	VL1-H	31	350	0.089	0.039	0.164	120012	11499	121676	10578	131506	11114	10369	3307.16	8.64	28.76	11122.5	1656.06	9.14	15.66
2022-06-23 cell cycle analysis	HCT116_UGI	5FdUR-24H ETOH 20.fcs	5FdUR-24H ETOH 20	None		G2	BL3-H	VL1-H	1507	350	4.306	1.912	7.981	298526	16093	299888	14703	303942	13335	27183.9	4657.22	9.11	28.94	30648.3	4259.51	10.22	28.97
2022-06-23 cell cycle analysis	HCT116_UGI	5FdUR-24H ETOH 20.fcs	5FdUR-24H ETOH 20	None		S_H	BL3-H	VL1-H	6581	350	18.803	8.35	34.853	217774	53546	211485	55359	202430	64035	29412.2	13578	13.51	25.36	25147.9	14953.5	11.89	27.01
2022-06-23 cell cycle analysis	HCT116_UGI	5FdUR-24H ETOH 20.fcs	5FdUR-24H ETOH 20	None		gated	BL3-H	VL1-H	18882	350	53.949	23.958	23.958	244340	69374	232823	67903	216556	76349	50781	44020.9	20.78	63.45	46305.3	38315.6	19.89	56.43
2022-06-23 cell cycle analysis	HCT116_UGI	5FdUR-24H ETOH 20.fcs	5FdUR-24H ETOH 20	None		PI positive	FSC-A	BL2-A	18725	350	53.5	23.759	99.169	340549	136750	336926	128103	306169	114627	78761.8	33288.6	23.13	24.34	83265.8	31696.5	24.71	24.74
2022-06-23 cell cycle analysis	HCT116_UGI	5FdUR-24H ETOH 20.fcs	5FdUR-24H ETOH 20	None		gated	FSC-A	BL2-A	18882	350	53.949	23.958	23.958	339272	136966	335903	128405	306169	114627	79767.5	33501.6	23.51	24.46	84058.2	32081.2	25.02	24.98
2022-06-23 cell cycle analysis	HCT116_UGI	5FdUR-24H ETOH 20.fcs	5FdUR-24H ETOH 20	None		R3	VL1-H		16253	350	46.437	20.622	86.077	77883	N/A	74219	N/A	76349	N/A	34330.5	N/A	44.08	N/A	31890.7	N/A	42.97	N/A
2022-06-23 cell cycle analysis	HCT116_UGI	5FdUR-24H ETOH 20.fcs	5FdUR-24H ETOH 20	None		R9	VL1-H		2449	350	6.997	3.107	12.97	10665	N/A	10680	N/A	11802	N/A	2772.34	N/A	25.99	N/A	3288.41	N/A	30.79	N/A
2022-06-23 cell cycle analysis	HCT116_UGI	5FdUR-24H ETOH 20.fcs	5FdUR-24H ETOH 20	None		gated	VL1-H		18882	350	53.949	23.958	23.958	69374	N/A	67903	N/A	76349	N/A	44020.9	N/A	63.45	N/A	38315.6	N/A	56.43	N/A
2022-06-23 cell cycle analysis	HCT116_UGI	5FdUR-24H ETOH 20.fcs	5FdUR-24H ETOH 20	None		R1	FSC-W	FSC-H	47652	350	136.149	60.462	60.462	118	234966	113	234484	103	226306	18.95	58279.5	16.04	24.8	19.27	62350.7	17.06	26.59
2022-06-23 cell cycle analysis	HCT116_UGI	5FdUR-24H ETOH 20.fcs	5FdUR-24H ETOH 20	None		R2	SSC-W	SSC-H	39549	350	112.997	50.181	82.995	115	249393	111	217579	102	168966	15.28	102995	13.33	41.3	14.83	80828.4	13.36	37.15
2022-06-23 cell cycle analysis	HCT116_UGI	5FdUR-24H ETOH 20.fcs	5FdUR-24H ETOH 20	None		R1	SSC-W	SSC-H	47652	350	136.149	60.462	60.462	118	264972	114	220609	102	168951	19.41	146045	16.45	55.12	19.27	89593.5	16.91	40.61
2022-06-23 cell cycle analysis	HCT116_UGI	5FdUR-24H ETOH 20.fcs	5FdUR-24H ETOH 20	None		R4	BL1-H		18881	350	53.946	23.957	99.995	2486	N/A	2418	N/A	2386	N/A	524.46	N/A	21.1	N/A	478.88	N/A	19.8	N/A
2022-06-23 cell cycle analysis	HCT116_UGI	5FdUR-24H ETOH 20.fcs	5FdUR-24H ETOH 20	None		gated	BL1-H		18882	350	53.949	23.958	23.958	2487	N/A	2418	N/A	2386	N/A	538.77	N/A	21.66	N/A	478.88	N/A	19.8	N/A
2022-06-23 cell cycle analysis	HCT116_UGI	5FdUR-24H ETOH 20.fcs	5FdUR-24H ETOH 20	None		R6	BL3-A		70	350	0.2	0.089	0.371	164537	N/A	163784	N/A	161341	N/A	17426.6	N/A	10.59	N/A	19251.6	N/A	11.75	N/A
2022-06-23 cell cycle analysis	HCT116_UGI	5FdUR-24H ETOH 20.fcs	5FdUR-24H ETOH 20	None		R7	BL3-A		10673	350	30.494	13.542	56.525	289870	N/A	289764	N/A	287911	N/A	31168	N/A	10.75	N/A	34383	N/A	11.87	N/A
2022-06-23 cell cycle analysis	HCT116_UGI	5FdUR-24H ETOH 20.fcs	5FdUR-24H ETOH 20	None		R8	BL3-A		7610	350	21.743	9.656	40.303	441975	N/A	434981	N/A	456159	N/A	58824.8	N/A	13.31	N/A	61794	N/A	14.21	N/A
2022-06-23 cell cycle analysis	HCT116_UGI	5FdUR-24H ETOH 20.fcs	5FdUR-24H ETOH 20	None		gated	BL3-A		18882	350	53.949	23.958	23.958	352200	N/A	329852	N/A	287911	N/A	87018.4	N/A	24.71	N/A	84237.6	N/A	25.54	N/A
2022-06-23 cell cycle analysis	HCT116_UGI	5FdUR-24H ETOH 20.fcs	5FdUR-24H ETOH 20	None		gated	BL1-H	VL1-H	18882	350	53.949	23.958	23.958	2487	69374	2418	67903	2386	76349	538.77	44020.9	21.66	63.45	478.88	38315.6	19.8	56.43
2022-06-23 cell cycle analysis	HCT116_UGI	5FdUR-24H ETOH 20.fcs	5FdUR-24H ETOH 20	None		R5	BL1-H	BL3-H	4876	350	13.931	6.187	25.824	2951	305272	2931	302103	2887	280187	369.84	24559.9	12.53	8.05	375.1	28245	12.8	9.35
2022-06-23 cell cycle analysis	HCT116_UGI	5FdUR-24H ETOH 20.fcs	5FdUR-24H ETOH 20	None		R12	BL1-H	BL3-H	7921	350	22.631	10.05	41.95	2277	205067	2254	206359	2202	205165	290.4	18650.2	12.75	9.09	295.04	18851.3	13.09	9.14
2022-06-23 cell cycle analysis	HCT116_UGI	5FdUR-24H ETOH 20.fcs	5FdUR-24H ETOH 20	None		gated	BL1-H	BL3-H	18882	350	53.949	23.958	23.958	2487	244340	2418	232823	2386	216556	538.77	50781	21.66	20.78	478.88	46305.3	19.8	19.89
2022-06-23 cell cycle analysis	HCT116_UGI	5FdUR-24H ETOH 20.fcs	5FdUR-24H ETOH 20	None		R5	BL3-A	VL1-H	4876	350	13.931	6.187	6.187	450835	63688	448181	58556	456210	89800	49890.5	54021.8	11.07	84.82	46097.7	57283.2	10.29	97.83
2022-06-23 cell cycle analysis	HCT116_UGI	5FdUR-24H ETOH 20.fcs	5FdUR-24H ETOH 20	None		R12	BL3-A	VL1-H	7921	350	22.631	10.05	10.05	289630	66599	285186	66007	283946	76337	43202.7	35092.3	14.92	52.69	32595	30181.3	11.43	45.72
2022-06-23 cell cycle analysis	HCT116_UGI	5FdUR-24H ETOH 20.fcs	5FdUR-24H ETOH 20	None		-/+	BL3-A	VL1-A	9392	350	26.834	11.917	49.74	290527	98180	290419	93847	287911	101532	27486.7	42177.4	9.46	42.96	30339.9	35056.8	10.45	37.36
2022-06-23 cell cycle analysis	HCT116_UGI	5FdUR-24H ETOH 20.fcs	5FdUR-24H ETOH 20	None		+/+	BL3-A	VL1-A	6960	350	19.886	8.831	36.861	424161	119731	409801	114631	343155	131295	65905.4	60419.7	15.54	50.46	66510.9	54371.4	16.23	47.43
2022-06-23 cell cycle analysis	HCT116_UGI	5FdUR-24H ETOH 20.fcs	5FdUR-24H ETOH 20	None		-/-	BL3-A	VL1-A	856	350	2.446	1.086	4.533	236147	12861	236077	12607	235130	12455	32737.4	2884.79	13.86	22.43	19978	3145.34	8.46	24.95
2022-06-23 cell cycle analysis	HCT116_UGI	5FdUR-24H ETOH 20.fcs	5FdUR-24H ETOH 20	None		+/-	BL3-A	VL1-A	1674	350	4.783	2.124	8.866	458364	21913	457772	21464	456159	21408	39200.7	6471.83	8.55	29.53	36514.9	5383.32	7.98	25.08
2022-06-23 cell cycle analysis	HCT116_UGI	5FdUR-24H ETOH 20.fcs	5FdUR-24H ETOH 20	None		G0/G1	BL3-A	VL1-A	723	350	2.066	0.917	3.829	236480	12611	235758	12384	235130	11468	17589.5	2606.95	7.44	20.67	15803	2818.42	6.7	22.76
2022-06-23 cell cycle analysis	HCT116_UGI	5FdUR-24H ETOH 20.fcs	5FdUR-24H ETOH 20	None		G2/M	BL3-A	VL1-A	1481	350	4.231	1.879	7.843	455256	21230	455647	21274	456166	21408	33328.1	4599.01	7.32	21.66	34380	4680.57	7.55	22
2022-06-23 cell cycle analysis	HCT116_UGI	5FdUR-24H ETOH 20.fcs	5FdUR-24H ETOH 20	None		S	BL3-A	VL1-A	15920	350	45.486	20.2	84.313	343975	106631	323050	100999	287911	116194	76804.4	45876.9	22.33	43.02	67748.9	42297.1	20.97	41.88
2022-06-23 cell cycle analysis	HCT116_UGI	5FdUR-24H ETOH 20.fcs	5FdUR-24H ETOH 20	None		gated	BL3-A	VL1-A	18882	350	53.949	23.958	23.958	352200	95495	329852	92601	287911	116194	87018.4	56957	24.71	59.64	84237.6	50988.8	25.54	55.06
2022-06-23 cell cycle analysis	HCT116_UGI	5FdUR-24H ETOH 20.fcs	5FdUR-24H ETOH 20	None		R10	BL3-A	VL1-A	723	350	2.066	0.917	3.829	236480	12611	235758	12384	235130	11468	17589.5	2606.95	7.44	20.67	15803	2818.42	6.7	22.76
2022-06-23 cell cycle analysis	HCT116_UGI	5FdUR-24H ETOH 20.fcs	5FdUR-24H ETOH 20	None		R11	BL3-A	VL1-A	1481	350	4.231	1.879	7.843	455256	21230	455647	21274	456166	21408	33328.1	4599.01	7.32	21.66	34380	4680.57	7.55	22
2022-06-23 cell cycle analysis	HCT116_UGI	5FdUR-24H ETOH 20.fcs	5FdUR-24H ETOH 20	None		R13	BL3-A	VL1-A	15752	350	45.006	19.987	83.423	342599	106515	322141	101063	287911	116194	75329.9	44992.6	21.99	42.24	66509.4	41933.1	20.65	41.49
2022-06-23 cell cycle analysis	HCT116_UGI	5FdUR-24H ETOH 20.fcs	5FdUR-24H ETOH 20	None		gated	BL3-A	VL1-A	18882	350	53.949	23.958	23.958	352200	95495	329852	92601	287911	116194	87018.4	56957	24.71	59.64	84237.6	50988.8	25.54	55.06
