# Supplementary material for: Effects of thymidylate synthase inhibitors differ in genomic uracilation and mutagenic potential
Source: Life Sci Alliance. 2026 Feb 6;9(4):e202503352. doi: 10.26508/lsa.202503352 (PMC12881662; doi:10.26508/lsa.202503352)
Supplement: Supplementary file 17 [file LSA-2025-03352_SdataFS9.xlsx]

## Sheet: HCT116 UGI 16h
corrected absorbance
timepoint (h)	20 µM RTX UGI	20 µM RTX UGI average	10 µM RTX UGI	10 µM RTX UGI average	0.1 µM RTX UGI	0.1 µM RTX UGI average	0.01 µM RTX UGI	0.01 µM RTX UGI average	NT UGI	NT UGI average	20 µM 5FdUR UGI	20 µM 5FdUR UGI average	10 µM 5FdUR UGI	10 µM 5FdUR UGI average	0.1 µM 5FdUR UGI	0.1 µM 5FdUR UGI average	0.01 µM 5FdUR UGI	0.01 µM 5FdUR UGI average		t-Test: Two-sample assuming unequal variances				t-Test: Two-sample assuming unequal variances				t-Test: Two-sample assuming unequal variances				t-Test: Two-sample assuming unequal variances				t-Test: Two-sample assuming unequal variances				t-Test: Two-sample assuming unequal variances				t-Test: Two-sample assuming unequal variances				t-Test: Two-sample assuming unequal variances
16	0.1185	0.120833	0.09	0.13625	0.0935	0.132333	0.0975	0.14125	0.0965	0.1375	0.082	0.1415	0.0945	0.138833	0.143	0.162	0.1655	0.1665
16	0.1335		0.1395		0.1505		0.1385		0.157		0.1155		0.0985		0.1705		0.13				20 uM RTX	10 uM RTX			10 uM RTX	0.1 uM RTX			0.1 uM RTX	0.01 uM RTX			0.01 uM RTX	NT			20 uM 5FdUR	10 uM 5FdUR			10 uM 5FdUR	0.1 uM 5FdUR			0.1 uM 5FdUR	0.01 uM 5FdUR			0.01 uM 5FdUR
16	0.1215		0.1085		0.0935		0.154		0.125		0.2195		0.2		0.1785		0.196			Mean	0.120833	0.13625		Mean	0.13625	0.132333		Mean	0.132333	0.14125		Mean	0.14125	0.1375		Mean	0.1415	0.138833		Mean	0.138833	0.162		Mean	0.162	0.1665		Mean	0.1665
16	0.1375	stdev	0.229	stdev	0.2255	stdev	0.2365	stdev	0.19	stdev	0.1935	stdev	0.195	stdev	0.224	stdev	0.2075	stdev		Variance	0.000209467	0.00287847		Variance	0.00287847	0.00306617		Variance	0.00306617	0.00296957		Variance	0.00296957	0.00228591		Variance	0.0027991	0.00226197		Variance	0.00226197	0.0013759		Variance	0.0013759	0.0008922		Variance	0.0008922
16	0.0965	0.0132119	0.089	0.0489768	0.0785	0.0505484	0.0805	0.0497458	0.083	0.0457757	0.12	0.0482968	0.1345	0.0434163	0.125	0.0338612	0.154	0.0272672		Observations	6	6		Observations	6	6		Observations	6	6		Observations	6	12		Observations	6	6		Observations	6	6		Observations	6	6		Observations	6
16	0.1175		0.1615		0.1525		0.1405		0.1005		0.1185		0.1105		0.131		0.146			Hypothesized Mean Difference	0			Hypothesized Mean Difference	0			Hypothesized Mean Difference	0			Hypothesized Mean Difference	0			Hypothesized Mean Difference	0			Hypothesized Mean Difference	0			Hypothesized Mean Difference	0			Hypothesized Mean Difference	0
16									0.138											df	6			df	10			df	10			df	9			df	10			df	9			df	10			df	15
16									0.155											t Stat	-0.679566			t Stat	0.124431			t Stat	-0.281134			t Stat	0.143236			t Stat	0.091817			t Stat	-0.94084			t Stat	-0.23145			t Stat	1.57462
16									0.205											P(T<=t) one-tail	0.261059			P(T<=t) one-tail	0.45172			P(T<=t) one-tail	0.39217			P(T<=t) one-tail	0.44463			P(T<=t) one-tail	0.464328			P(T<=t) one-tail	0.185676			P(T<=t) one-tail	0.410816			P(T<=t) one-tail	0.0680985
16									0.2145											t Critical one-tail	1.94318			t Critical one-tail	1.81246			t Critical one-tail	1.81246			t Critical one-tail	1.83311			t Critical one-tail	1.81246			t Critical one-tail	1.83311			t Critical one-tail	1.81246			t Critical one-tail	1.75305
16									0.07											P(T<=t) two-tail	0.522119			P(T<=t) two-tail	0.90344			P(T<=t) two-tail	0.784339			P(T<=t) two-tail	0.889259			P(T<=t) two-tail	0.928657			P(T<=t) two-tail	0.371352			P(T<=t) two-tail	0.821632			P(T<=t) two-tail	0.136197
16									0.1155											t Critical two-tail	2.44691			t Critical two-tail	2.22814			t Critical two-tail	2.22814			t Critical two-tail	2.26216			t Critical two-tail	2.22814			t Critical two-tail	2.26216			t Critical two-tail	2.22814			t Critical two-tail	2.13145
t-Test: Two-sample assuming unequal variances				t-Test: Two-sample assuming unequal variances				t-Test: Two-sample assuming unequal variances				t-Test: Two-sample assuming unequal variances								t-Test: Two-sample assuming unequal variances				t-Test: Two-sample assuming unequal variances				t-Test: Two-sample assuming unequal variances								t-Test: Two-sample assuming unequal variances				t-Test: Two-sample assuming unequal variances				t-Test: Two-sample assuming unequal variances
	20 uM RTX	20 uM 5FdUR			10 uM RTX	20 uM 5FdUR			0.1 uM RTX	20 uM 5FdUR			0.01 uM RTX	20 uM 5FdUR							20 uM RTX	0.1 uM RTX			10 uM RTX	0.01 uM RTX			0.1 uM RTX	NT							20 uM 5FdUR	0.1 uM 5FdUR			10 uM 5FdUR	0.01 uM 5FdUR			0.1 uM 5FdUR	NT
Mean	0.120833	0.1415		Mean	0.13625	0.1415		Mean	0.132333	0.1415		Mean	0.14125	0.1415						Mean	0.120833	0.132333		Mean	0.13625	0.14125		Mean	0.132333	0.1375						Mean	0.1415	0.162		Mean	0.138833	0.1665		Mean	0.162	0.1375
Variance	0.000209467	0.0027991		Variance	0.00287847	0.0027991		Variance	0.00306617	0.0027991		Variance	0.00296957	0.0027991						Variance	0.000209467	0.00306617		Variance	0.00287847	0.00296957		Variance	0.00306617	0.00228591						Variance	0.0027991	0.0013759		Variance	0.00226197	0.0008922		Variance	0.0013759	0.00228591
Observations	6	6		Observations	6	6		Observations	6	6		Observations	6	6						Observations	6	6		Observations	6	6		Observations	6	12						Observations	6	6		Observations	6	6		Observations	6	12
Hypothesized Mean Difference	0			Hypothesized Mean Difference	0			Hypothesized Mean Difference	0			Hypothesized Mean Difference	0							Hypothesized Mean Difference	0			Hypothesized Mean Difference	0			Hypothesized Mean Difference	0							Hypothesized Mean Difference	0			Hypothesized Mean Difference	0			Hypothesized Mean Difference	0
df	6			df	10			df	10			df	10							df	6			df	10			df	9							df	9			df	8			df	13
t Stat	-0.922925			t Stat	-0.170669			t Stat	-0.293186			t Stat	-0.00806265							t Stat	-0.492182			t Stat	-0.160155			t Stat	-0.19507							t Stat	-0.777144			t Stat	-1.20667			t Stat	1.19575
P(T<=t) one-tail	0.195825			P(T<=t) one-tail	0.433944			P(T<=t) one-tail	0.387687			P(T<=t) one-tail	0.496863							P(T<=t) one-tail	0.320039			P(T<=t) one-tail	0.437974			P(T<=t) one-tail	0.424835							P(T<=t) one-tail	0.228507			P(T<=t) one-tail	0.131013			P(T<=t) one-tail	0.126575
t Critical one-tail	1.94318			t Critical one-tail	1.81246			t Critical one-tail	1.81246			t Critical one-tail	1.81246							t Critical one-tail	1.94318			t Critical one-tail	1.81246			t Critical one-tail	1.83311							t Critical one-tail	1.83311			t Critical one-tail	1.85955			t Critical one-tail	1.77093
P(T<=t) two-tail	0.391649			P(T<=t) two-tail	0.867888			P(T<=t) two-tail	0.775374			P(T<=t) two-tail	0.993726							P(T<=t) two-tail	0.640079			P(T<=t) two-tail	0.875948			P(T<=t) two-tail	0.849671							P(T<=t) two-tail	0.457014			P(T<=t) two-tail	0.262025			P(T<=t) two-tail	0.25315
t Critical two-tail	2.44691			t Critical two-tail	2.22814			t Critical two-tail	2.22814			t Critical two-tail	2.22814							t Critical two-tail	2.44691			t Critical two-tail	2.22814			t Critical two-tail	2.26216							t Critical two-tail	2.26216			t Critical two-tail	2.306			t Critical two-tail	2.16037
t-Test: Two-sample assuming unequal variances				t-Test: Two-sample assuming unequal variances				t-Test: Two-sample assuming unequal variances				t-Test: Two-sample assuming unequal variances								t-Test: Two-sample assuming unequal variances				t-Test: Two-sample assuming unequal variances												t-Test: Two-sample assuming unequal variances				t-Test: Two-sample assuming unequal variances
	20 uM RTX	10 uM 5FdUR			10 uM RTX	10 uM 5FdUR			0.1 uM RTX	10 uM 5FdUR			0.01 uM RTX	10 uM 5FdUR							20 uM RTX	0.01 uM RTX			10 uM RTX	NT											20 uM 5FdUR	0.01 uM 5FdUR			10 uM 5FdUR	NT
Mean	0.120833	0.138833		Mean	0.13625	0.138833		Mean	0.132333	0.138833		Mean	0.14125	0.138833						Mean	0.120833	0.14125		Mean	0.13625	0.1375										Mean	0.1415	0.1665		Mean	0.138833	0.1375
Variance	0.000209467	0.00226197		Variance	0.00287847	0.00226197		Variance	0.00306617	0.00226197		Variance	0.00296957	0.00226197						Variance	0.000209467	0.00296957		Variance	0.00287847	0.00228591										Variance	0.0027991	0.0008922		Variance	0.00226197	0.00228591
Observations	6	6		Observations	6	6		Observations	6	6		Observations	6	6						Observations	6	6		Observations	6	12										Observations	6	6		Observations	6	12
Hypothesized Mean Difference	0			Hypothesized Mean Difference	0			Hypothesized Mean Difference	0			Hypothesized Mean Difference	0							Hypothesized Mean Difference	0			Hypothesized Mean Difference	0											Hypothesized Mean Difference	0			Hypothesized Mean Difference	0
df	6			df	10			df	10			df	10							df	6			df	9											df	8			df	10
t Stat	-0.886898			t Stat	-0.0882584			t Stat	-0.218123			t Stat	0.0818422							t Stat	-0.886977			t Stat	-0.0482831											t Stat	-1.00792			t Stat	0.0559707
P(T<=t) one-tail	0.204636			P(T<=t) one-tail	0.465707			P(T<=t) one-tail	0.41586			P(T<=t) one-tail	0.468194							P(T<=t) one-tail	0.204617			P(T<=t) one-tail	0.481273											P(T<=t) one-tail	0.171501			P(T<=t) one-tail	0.478234
t Critical one-tail	1.94318			t Critical one-tail	1.81246			t Critical one-tail	1.81246			t Critical one-tail	1.81246							t Critical one-tail	1.94318			t Critical one-tail	1.83311											t Critical one-tail	1.85955			t Critical one-tail	1.81246
P(T<=t) two-tail	0.409273			P(T<=t) two-tail	0.931414			P(T<=t) two-tail	0.83172			P(T<=t) two-tail	0.936387							P(T<=t) two-tail	0.409233			P(T<=t) two-tail	0.962545											P(T<=t) two-tail	0.343003			P(T<=t) two-tail	0.956468
t Critical two-tail	2.44691			t Critical two-tail	2.22814			t Critical two-tail	2.22814			t Critical two-tail	2.22814							t Critical two-tail	2.44691			t Critical two-tail	2.26216											t Critical two-tail	2.306			t Critical two-tail	2.22814
t-Test: Two-sample assuming unequal variances				t-Test: Two-sample assuming unequal variances				t-Test: Two-sample assuming unequal variances				t-Test: Two-sample assuming unequal variances								t-Test: Two-sample assuming unequal variances																t-Test: Two-sample assuming unequal variances
	20 uM RTX	0.1 uM 5FdUR			10 uM RTX	0.1 uM 5FdUR			0.1 uM RTX	0.1 uM 5FdUR			0.01 uM RTX	0.1 uM 5FdUR							20 uM RTX	NT															20 uM 5FdUR	NT
Mean	0.120833	0.162		Mean	0.13625	0.162		Mean	0.132333	0.162		Mean	0.14125	0.162						Mean	0.120833	0.1375														Mean	0.1415	0.1375
Variance	0.000209467	0.0013759		Variance	0.00287847	0.0013759		Variance	0.00306617	0.0013759		Variance	0.00296957	0.0013759						Variance	0.000209467	0.00228591														Variance	0.0027991	0.00228591
Observations	6	6		Observations	6	6		Observations	6	6		Observations	6	6						Observations	6	12														Observations	6	12
Hypothesized Mean Difference	0			Hypothesized Mean Difference	0			Hypothesized Mean Difference	0			Hypothesized Mean Difference	0							Hypothesized Mean Difference	0															Hypothesized Mean Difference	0
df	6			df	9			df	9			df	9							df	14															df	9
t Stat	-2.53254			t Stat	-0.967019			t Stat	-1.09031			t Stat	-0.771037							t Stat	-1.11012															t Stat	0.156054
P(T<=t) one-tail	0.0222634			P(T<=t) one-tail	0.1794			P(T<=t) one-tail	0.151952			P(T<=t) one-tail	0.230224							P(T<=t) one-tail	0.142826															P(T<=t) one-tail	0.439717
t Critical one-tail	1.94318			t Critical one-tail	1.83311			t Critical one-tail	1.83311			t Critical one-tail	1.83311							t Critical one-tail	1.76131															t Critical one-tail	1.83311
P(T<=t) two-tail	0.0445267			P(T<=t) two-tail	0.3588			P(T<=t) two-tail	0.303904			P(T<=t) two-tail	0.460447							P(T<=t) two-tail	0.285653															P(T<=t) two-tail	0.879435
t Critical two-tail	2.44691			t Critical two-tail	2.26216			t Critical two-tail	2.26216			t Critical two-tail	2.26216							t Critical two-tail	2.14479															t Critical two-tail	2.26216
t-Test: Two-sample assuming unequal variances				t-Test: Two-sample assuming unequal variances				t-Test: Two-sample assuming unequal variances				t-Test: Two-sample assuming unequal variances
	20 uM RTX	0.01 uM 5FdUR			10 uM RTX	0.01 uM 5FdUR			0.1 uM RTX	0.01 uM 5FdUR			0.01 uM RTX	0.01 uM 5FdUR
Mean	0.120833	0.1665		Mean	0.13625	0.1665		Mean	0.132333	0.1665		Mean	0.14125	0.1665
Variance	0.000209467	0.0008922		Variance	0.00287847	0.0008922		Variance	0.00306617	0.0008922		Variance	0.00296957	0.0008922
Observations	6	6		Observations	6	6		Observations	6	6		Observations	6	6
Hypothesized Mean Difference	0			Hypothesized Mean Difference	0			Hypothesized Mean Difference	0			Hypothesized Mean Difference	0
df	7			df	8			df	8			df	8
t Stat	-3.37015			t Stat	-1.20668			t Stat	-1.33021			t Stat	-0.995276
P(T<=t) one-tail	0.0059589			P(T<=t) one-tail	0.131012			P(T<=t) one-tail	0.11006			P(T<=t) one-tail	0.174375
t Critical one-tail	1.89458			t Critical one-tail	1.85955			t Critical one-tail	1.85955			t Critical one-tail	1.85955
P(T<=t) two-tail	0.0119178			P(T<=t) two-tail	0.262024			P(T<=t) two-tail	0.220119			P(T<=t) two-tail	0.348749
t Critical two-tail	2.36462			t Critical two-tail	2.306			t Critical two-tail	2.306			t Critical two-tail	2.306
		NT UGI	0.01 µM RTX UGI	0.1 µM RTX UGI	10 µM RTX UGI	20 µM RTX UGI	0.01 µM 5FdUR UGI	0.1 µM 5FdUR UGI	10 µM 5FdUR UGI	20 µM 5FdUR UGI	16 h
			0.889259	0.849671	0.962545	0.285653	0.136197	0.25315	0.956468	0.879435	NT UGI
				0.784339	0.875948	0.409233	0.348749	0.460447	0.936387	0.993726	0.01 µM RTX UGI
					0.90344	0.640079	0.220119	0.303904	0.83172	0.775374	0.1 µM RTX UGI
						0.522119	0.262024	0.3588	0.931414	0.867888	10 µM RTX UGI
							0.0119178	0.0445267	0.409273	0.391649	20 µM RTX UGI
								0.821632	0.262025	0.343003	0.01 µM 5FdUR UGI
				p<0,05					0.371352	0.457014	0.1 µM 5FdUR UGI
										0.928657	10 µM 5FdUR UGI
											20 µM 5FdUR UGI
[truncated: 1 more columns]

## Sheet: HCT116 UGI 24h
corrected absorbance
timepoint (h)	20 µM RTX UGI	20 µM RTX UGI average	10 µM RTX UGI	10 µM RTX UGI average	0.1 µM RTX UGI	0.1 µM RTX UGI average	0.01 µM RTX UGI	0.01 µM RTX UGI average	NT UGI	NT UGI average	20 µM 5FdUR UGI	20 µM 5FdUR UGI average	10 µM 5FdUR UGI	10 µM 5FdUR UGI average	0.1 µM 5FdUR UGI	0.1 µM 5FdUR UGI average	0.01 µM 5FdUR UGI	0.01 µM 5FdUR UGI average		t-Test: Two-sample assuming unequal variances				t-Test: Two-sample assuming unequal variances				t-Test: Two-sample assuming unequal variances				t-Test: Two-sample assuming unequal variances				t-Test: Two-sample assuming unequal variances				t-Test: Two-sample assuming unequal variances				t-Test: Two-sample assuming unequal variances				t-Test: Two-sample assuming unequal variances
24	0.0925	0.144208	0.2195	0.236	0.256	0.216833	0.2445	0.2335	0.27	0.224937	0.114	0.158958	0.1675	0.217417	0.1165	0.214917	0.233	0.1965
24	0.1085		0.202		0.194		0.2175		0.192		0.078		0.0805		0.1105		0.0855				20 uM RTX	10 uM RTX			10 uM RTX	0.1 uM RTX			0.1 uM RTX	0.01 uM RTX			0.01 uM RTX	NT			20 uM 5FdUR	10 uM 5FdUR			10 uM 5FdUR	0.1 uM 5FdUR			0.1 uM 5FdUR	0.01 uM 5FdUR			0.01 uM 5FdUR
24	0.16775		0.28325		0.31975		0.30975		0.32425		0.13225		0.20675		0.27125		0.25075			Mean	0.144208	0.236		Mean	0.236	0.216833		Mean	0.216833	0.2335		Mean	0.2335	0.224937		Mean	0.158958	0.217417		Mean	0.217417	0.214917		Mean	0.214917	0.1965		Mean	0.1965
24	0.15675		0.30125		0.27675		0.25575		0.26075		0.10475		0.15475		0.15775		0.16975			Variance	0.00221625	0.00534836		Variance	0.00534836	0.00319254		Variance	0.00319254	0.00439502		Variance	0.00439502	0.00673499		Variance	0.00371886	0.0129224		Variance	0.0129224	0.0114026		Variance	0.0114026	0.0143292		Variance	0.0143292
24	0.114		0.217		0.1845		0.219		0.1795		0.1285		0.193		0.1695		0.183			Observations	12	12		Observations	12	12		Observations	12	12		Observations	12	24		Observations	12	12		Observations	12	12		Observations	12	12		Observations	12
24	0.133		0.2165		0.1985		0.2375		0.209		0.0975		0.1115		0.092		0.0795			Hypothesized Mean Difference	0			Hypothesized Mean Difference	0			Hypothesized Mean Difference	0			Hypothesized Mean Difference	0			Hypothesized Mean Difference	0			Hypothesized Mean Difference	0			Hypothesized Mean Difference	0			Hypothesized Mean Difference	0
24	0.098		0.1835		0.1145		0.1515		0.206		0.162		0.2055		0.215		0.169			df	19			df	21			df	21			df	27			df	17			df	22			df	22			df	16
24	0.1625		0.144		0.2125		0.174		0.231		0.154		0.213		0.202		0.18			t Stat	-3.65595			t Stat	0.718431			t Stat	-0.662809			t Stat	0.336659			t Stat	-1.5698			t Stat	0.0555271			t Stat	0.39771			t Stat	-0.740518
24	0.13425		0.13075		0.14175		0.13625		0.12425		0.25975		0.26125		0.24975		0.11775			P(T<=t) one-tail	0.000840099			P(T<=t) one-tail	0.240204			P(T<=t) one-tail	0.257331			P(T<=t) one-tail	0.369488			P(T<=t) one-tail	0.0674432			P(T<=t) one-tail	0.47811			P(T<=t) one-tail	0.347338			P(T<=t) one-tail	0.234857
24	0.13275	stdev	0.22925	stdev	0.23275	stdev	0.25425	stdev	0.28675	stdev	0.20825	stdev	0.21175	stdev	0.21075	stdev	0.10425	stdev		t Critical one-tail	1.72913			t Critical one-tail	1.72074			t Critical one-tail	1.72074			t Critical one-tail	1.70329			t Critical one-tail	1.73961			t Critical one-tail	1.71714			t Critical one-tail	1.71714			t Critical one-tail	1.74588
24	0.161	0.0450728	0.334	0.070019	0.25	0.0540971	0.223	0.0634726	0.225	0.080339	0.2315	0.0583863	0.534	0.108837	0.4845	0.102237	0.5225	0.114609		P(T<=t) two-tail	0.0016802			P(T<=t) two-tail	0.480409			P(T<=t) two-tail	0.514663			P(T<=t) two-tail	0.738977			P(T<=t) two-tail	0.134886			P(T<=t) two-tail	0.95622			P(T<=t) two-tail	0.694677			P(T<=t) two-tail	0.469714
24	0.2695		0.371		0.221		0.379		0.414		0.237		0.2695		0.2995		0.263			t Critical two-tail	2.09302			t Critical two-tail	2.07961			t Critical two-tail	2.07961			t Critical two-tail	2.05183			t Critical two-tail	2.10982			t Critical two-tail	2.07387			t Critical two-tail	2.07387			t Critical two-tail	2.11991
24									0.2235
24									0.1165
24									0.23075											t-Test: Two-sample assuming unequal variances				t-Test: Two-sample assuming unequal variances				t-Test: Two-sample assuming unequal variances								t-Test: Two-sample assuming unequal variances				t-Test: Two-sample assuming unequal variances				t-Test: Two-sample assuming unequal variances
24									0.17725
24									0.154												20 uM RTX	0.1 uM RTX			10 uM RTX	0.01 uM RTX			0.1 uM RTX	NT							20 uM 5FdUR	0.1 uM 5FdUR			10 uM 5FdUR	0.01 uM 5FdUR			0.1 uM 5FdUR	NT
24									0.087											Mean	0.144208	0.216833		Mean	0.236	0.2335		Mean	0.216833	0.224937						Mean	0.158958	0.214917		Mean	0.217417	0.1965		Mean	0.214917	0.224937
24									0.206											Variance	0.00221625	0.00319254		Variance	0.00534836	0.00439502		Variance	0.00319254	0.00673499						Variance	0.00371886	0.0114026		Variance	0.0129224	0.0143292		Variance	0.0114026	0.00673499
24									0.231											Observations	12	12		Observations	12	12		Observations	12	24						Observations	12	12		Observations	12	12		Observations	12	24
24									0.12425											Hypothesized Mean Difference	0			Hypothesized Mean Difference	0			Hypothesized Mean Difference	0							Hypothesized Mean Difference	0			Hypothesized Mean Difference	0			Hypothesized Mean Difference	0
24									0.28675											df	21			df	22			df	30							df	17			df	22			df	18
24									0.225											t Stat	-3.42079			t Stat	0.0877356			t Stat	-0.346614							t Stat	-1.57637			t Stat	0.438922			t Stat	-0.28563
24									0.414											P(T<=t) one-tail	0.00128473			P(T<=t) one-tail	0.46544			P(T<=t) one-tail	0.36565							P(T<=t) one-tail	0.0666828			P(T<=t) one-tail	0.332499			P(T<=t) one-tail	0.389211
																				t Critical one-tail	1.72074			t Critical one-tail	1.71714			t Critical one-tail	1.69726							t Critical one-tail	1.73961			t Critical one-tail	1.71714			t Critical one-tail	1.73406
																				P(T<=t) two-tail	0.00256946			P(T<=t) two-tail	0.930881			P(T<=t) two-tail	0.731301							P(T<=t) two-tail	0.133366			P(T<=t) two-tail	0.664999			P(T<=t) two-tail	0.778423
																				t Critical two-tail	2.07961			t Critical two-tail	2.07387			t Critical two-tail	2.04227							t Critical two-tail	2.10982			t Critical two-tail	2.07387			t Critical two-tail	2.10092
t-Test: Two-sample assuming unequal variances				t-Test: Two-sample assuming unequal variances				t-Test: Two-sample assuming unequal variances				t-Test: Two-sample assuming unequal variances
																				t-Test: Two-sample assuming unequal variances				t-Test: Two-sample assuming unequal variances												t-Test: Two-sample assuming unequal variances				t-Test: Two-sample assuming unequal variances
	20 uM RTX	20 uM 5FdUR			10 uM RTX	20 uM 5FdUR			0.1 uM RTX	20 uM 5FdUR			0.01 uM RTX	20 uM 5FdUR
Mean	0.144208	0.158958		Mean	0.236	0.158958		Mean	0.216833	0.158958		Mean	0.2335	0.158958							20 uM RTX	0.01 uM RTX			10 uM RTX	NT											20 uM 5FdUR	0.01 uM 5FdUR			10 uM 5FdUR	NT
Variance	0.00221625	0.00371886		Variance	0.00534836	0.00371886		Variance	0.00319254	0.00371886		Variance	0.00439502	0.00371886						Mean	0.144208	0.2335		Mean	0.236	0.224937										Mean	0.158958	0.1965		Mean	0.217417	0.224937
Observations	12	12		Observations	12	12		Observations	12	12		Observations	12	12						Variance	0.00221625	0.00439502		Variance	0.00534836	0.00673499										Variance	0.00371886	0.0143292		Variance	0.0129224	0.00673499
Hypothesized Mean Difference	0			Hypothesized Mean Difference	0			Hypothesized Mean Difference	0			Hypothesized Mean Difference	0							Observations	12	12		Observations	12	24										Observations	12	12		Observations	12	24
df	21			df	21			df	22			df	22							Hypothesized Mean Difference	0			Hypothesized Mean Difference	0											Hypothesized Mean Difference	0			Hypothesized Mean Difference	0
t Stat	-0.663236			t Stat	2.80272			t Stat	2.41156			t Stat	2.86665							df	20			df	25											df	16			df	17
P(T<=t) one-tail	0.257197			P(T<=t) one-tail	0.00533225			P(T<=t) one-tail	0.0123371			P(T<=t) one-tail	0.00448242							t Stat	-3.80416			t Stat	0.410477											t Stat	-0.968029			t Stat	-0.204126
t Critical one-tail	1.72074			t Critical one-tail	1.72074			t Critical one-tail	1.71714			t Critical one-tail	1.71714							P(T<=t) one-tail	0.000555837			P(T<=t) one-tail	0.342476											P(T<=t) one-tail	0.173718			P(T<=t) one-tail	0.420339
P(T<=t) two-tail	0.514394			P(T<=t) two-tail	0.0106645			P(T<=t) two-tail	0.0246743			P(T<=t) two-tail	0.00896483							t Critical one-tail	1.72472			t Critical one-tail	1.70814											t Critical one-tail	1.74588			t Critical one-tail	1.73961
t Critical two-tail	2.07961			t Critical two-tail	2.07961			t Critical two-tail	2.07387			t Critical two-tail	2.07387							P(T<=t) two-tail	0.00111167			P(T<=t) two-tail	0.684953											P(T<=t) two-tail	0.347436			P(T<=t) two-tail	0.840679
																				t Critical two-tail	2.08596			t Critical two-tail	2.05954											t Critical two-tail	2.11991			t Critical two-tail	2.10982
t-Test: Two-sample assuming unequal variances				t-Test: Two-sample assuming unequal variances				t-Test: Two-sample assuming unequal variances				t-Test: Two-sample assuming unequal variances
	20 uM RTX	10 uM 5FdUR			10 uM RTX	10 uM 5FdUR			0.1 uM RTX	10 uM 5FdUR			0.01 uM RTX	10 uM 5FdUR						t-Test: Two-sample assuming unequal variances																t-Test: Two-sample assuming unequal variances
Mean	0.144208	0.217417		Mean	0.236	0.217417		Mean	0.216833	0.217417		Mean	0.2335	0.217417
Variance	0.00221625	0.0129224		Variance	0.00534836	0.0129224		Variance	0.00319254	0.0129224		Variance	0.00439502	0.0129224							20 uM RTX	NT															20 uM 5FdUR	NT
Observations	12	12		Observations	12	12		Observations	12	12		Observations	12	12						Mean	0.144208	0.224937														Mean	0.158958	0.224937
Hypothesized Mean Difference	0			Hypothesized Mean Difference	0			Hypothesized Mean Difference	0			Hypothesized Mean Difference	0							Variance	0.00221625	0.00673499														Variance	0.00371886	0.00673499
df	15			df	19			df	16			df	18							Observations	12	24														Observations	12	24
t Stat	-2.06114			t Stat	0.476252			t Stat	-0.0159182			t Stat	0.423375							Hypothesized Mean Difference	0															Hypothesized Mean Difference	0
P(T<=t) one-tail	0.0285335			P(T<=t) one-tail	0.319663			P(T<=t) one-tail	0.493748			P(T<=t) one-tail	0.338519							df	33															df	29
t Critical one-tail	1.75305			t Critical one-tail	1.72913			t Critical one-tail	1.74588			t Critical one-tail	1.73406							t Stat	-3.74247															t Stat	-2.7151
P(T<=t) two-tail	0.057067			P(T<=t) two-tail	0.639326			P(T<=t) two-tail	0.987496			P(T<=t) two-tail	0.677037							P(T<=t) one-tail	0.000347219															P(T<=t) one-tail	0.00552177
t Critical two-tail	2.13145			t Critical two-tail	2.09302			t Critical two-tail	2.11991			t Critical two-tail	2.10092							t Critical one-tail	1.69236															t Critical one-tail	1.69913
																				P(T<=t) two-tail	0.000694437															P(T<=t) two-tail	0.0110435
t-Test: Two-sample assuming unequal variances				t-Test: Two-sample assuming unequal variances				t-Test: Two-sample assuming unequal variances				t-Test: Two-sample assuming unequal variances								t Critical two-tail	2.03452															t Critical two-tail	2.04523
	20 uM RTX	0.1 uM 5FdUR			10 uM RTX	0.1 uM 5FdUR			0.1 uM RTX	0.1 uM 5FdUR			0.01 uM RTX	0.1 uM 5FdUR
Mean	0.144208	0.214917		Mean	0.236	0.214917		Mean	0.216833	0.214917		Mean	0.2335	0.214917
Variance	0.00221625	0.0114026		Variance	0.00534836	0.0114026		Variance	0.00319254	0.0114026		Variance	0.00439502	0.0114026
Observations	12	12		Observations	12	12		Observations	12	12		Observations	12	12
Hypothesized Mean Difference	0			Hypothesized Mean Difference	0			Hypothesized Mean Difference	0			Hypothesized Mean Difference	0
df	15			df	19			df	17			df	18
t Stat	-2.0989			t Stat	0.5643			t Stat	0.0549583			t Stat	0.512175
P(T<=t) one-tail	0.0265827			P(T<=t) one-tail	0.289576			P(T<=t) one-tail	0.478406			P(T<=t) one-tail	0.307378
t Critical one-tail	1.75305			t Critical one-tail	1.72913			t Critical one-tail	1.73961			t Critical one-tail	1.73406
P(T<=t) two-tail	0.0531654			P(T<=t) two-tail	0.579151			P(T<=t) two-tail	0.956812			P(T<=t) two-tail	0.614755
t Critical two-tail	2.13145			t Critical two-tail	2.09302			t Critical two-tail	2.10982			t Critical two-tail	2.10092
t-Test: Two-sample assuming unequal variances				t-Test: Two-sample assuming unequal variances				t-Test: Two-sample assuming unequal variances				t-Test: Two-sample assuming unequal variances
	20 uM RTX	0.01 uM 5FdUR			10 uM RTX	0.01 uM 5FdUR			0.1 uM RTX	0.01 uM 5FdUR			0.01 uM RTX	0.01 uM 5FdUR
Mean	0.144208	0.1965		Mean	0.236	0.1965		Mean	0.216833	0.1965		Mean	0.2335	0.1965
Variance	0.00221625	0.0143292		Variance	0.00534836	0.0143292		Variance	0.00319254	0.0143292		Variance	0.00439502	0.0143292
Observations	12	12		Observations	12	12		Observations	12	12		Observations	12	12
Hypothesized Mean Difference	0			Hypothesized Mean Difference	0			Hypothesized Mean Difference	0			Hypothesized Mean Difference	0
df	14			df	18			df	16			df	17
t Stat	-1.40826			t Stat	0.975443			t Stat	0.532121			t Stat	0.936678
P(T<=t) one-tail	0.090436			P(T<=t) one-tail	0.171134			P(T<=t) one-tail	0.300977			P(T<=t) one-tail	0.181021
t Critical one-tail	1.76131			t Critical one-tail	1.73406			t Critical one-tail	1.74588			t Critical one-tail	1.73961
P(T<=t) two-tail	0.180872			P(T<=t) two-tail	0.342269			P(T<=t) two-tail	0.601954			P(T<=t) two-tail	0.362041
t Critical two-tail	2.14479			t Critical two-tail	2.10092			t Critical two-tail	2.11991			t Critical two-tail	2.10982
		NT UGI	0.01 µM RTX UGI	0.1 µM RTX UGI	10 µM RTX UGI	20 µM RTX UGI	0.01 µM 5FdUR UGI	0.1 µM 5FdUR UGI	10 µM 5FdUR UGI	20 µM 5FdUR UGI	24h
			0.738977	0.731301	0.684953	0.000694437	0.469714	0.778423	0.840679	0.0110435	NT UGI
				0.514663	0.930881	0.00111167	0.362041	0.614755	0.677037	0.00896483	0.01 µM RTX UGI
					0.480409	0.00256946	0.601954	0.956812	0.987496	0.0246743	0.1 µM RTX UGI
						0.0016802	0.342269	0.579151	0.639326	0.0106645	10 µM RTX UGI
							0.180872	0.0531654	0.057067	0.514394	20 µM RTX UGI
								0.694677	0.664999	0.347436	0.01 µM 5FdUR UGI
				p<0,05					0.95622	0.133366	0.1 µM 5FdUR UGI
										0.134886	10 µM 5FdUR UGI
											20 µM 5FdUR UGI
[truncated: 1 more columns]

## Sheet: HCT116 UGI 40h
corrected absorbance
timepoint (h)	20 µM RTX UGI	20 µM RTX UGI average	10 µM RTX UGI	10 µM RTX UGI average	0.1 µM RTX UGI	0.1 µM RTX UGI average	0.01 µM RTX UGI	0.01 µM RTX UGI average	NT UGI	NT UGI average	20 µM 5FdUR UGI	20 µM 5FdUR UGI average	10 µM 5FdUR UGI	10 µM 5FdUR UGI average	0.1 µM 5FdUR UGI	0.1 µM 5FdUR UGI average	0.01 µM 5FdUR UGI	0.01 µM 5FdUR UGI average		t-Test: Two-sample assuming unequal variances					t-Test: Two-sample assuming unequal variances					t-Test: Two-sample assuming unequal variances					t-Test: Two-sample assuming unequal variances					t-Test: Two-sample assuming unequal variances					t-Test: Two-sample assuming unequal variances
40	0.2125	0.16795	0.1775	0.18385	0.284	0.2746	0.3385	0.34845	0.4135	0.360925	0.2015	0.23475	0.2725	0.2195	0.2165	0.19255	0.2475	0.31175
40	0.179		0.2315		0.28		0.317		0.445		0.125		0.113		0.115		0.2025				20 uM RTX	10 uM RTX				10 uM RTX	0.1 uM RTX				0.1 uM RTX	0.01 uM RTX				0.01 uM RTX	NT				20 uM 5FdUR	10 uM 5FdUR				10 uM 5FdUR	0.1 uM 5FdUR
40	0.137		0.1975		0.232		0.496		0.48		0.2505		0.2685		0.211		0.3405			Mean	0.16795	0.18385			Mean	0.18385	0.2746			Mean	0.2746	0.34845			Mean	0.34845	0.360925			Mean	0.23475	0.2195			Mean	0.2195	0.19255
40	0.1695		0.1465		0.212		0.476		0.486		0.1835		0.167		0.133		0.2665			Variance	0.00377304	0.00425668			Variance	0.00425668	0.00302309			Variance	0.00302309	0.0165576			Variance	0.0165576	0.00651199			Variance	0.0087055	0.00349821			Variance	0.00349821	0.00347032
40	0.2665		0.2965		0.315		0.447		0.43		0.212		0.303		0.292		0.3325			Observations	10	10			Observations	10	10			Observations	10	10			Observations	10	20			Observations	10	10			Observations	10	10
40	0.26		0.261		0.271		0.328		0.376		0.1515		0.1625		0.155		0.1975			Hypothesized Mean Difference	0				Hypothesized Mean Difference	0				Hypothesized Mean Difference	0				Hypothesized Mean Difference	0				Hypothesized Mean Difference	0				Hypothesized Mean Difference	0
40	0.121		0.096		0.3455		0.123		0.295		0.2255		0.2055		0.1905		0.3785			df	18				df	17				df	12				df	13				df	15				df	18
40	0.103	stdev	0.106	stdev	0.32	stdev	0.1475	stdev	0.3035	stdev	0.2015	stdev	0.2075	stdev	0.1265	stdev	0.3555	stdev		t Stat	-0.561109				t Stat	-3.36347				t Stat	-1.66893				t Stat	-0.280259				t Stat	0.43654				t Stat	1.02091
40	0.09575	0.0582729	0.18675	0.0618952	0.17025	0.0521611	0.37425	0.122073	0.34975	0.0786536	0.40875	0.0885153	0.25075	0.0561105	0.24225	0.0558864	0.40875	0.0734684		P(T<=t) one-tail	0.290821				P(T<=t) one-tail	0.001844				P(T<=t) one-tail	0.060496				P(T<=t) one-tail	0.391845				P(T<=t) one-tail	0.334332				P(T<=t) one-tail	0.160411
40	0.13525		0.13925		0.31625		0.43725		0.42175		0.38775		0.24475		0.24375		0.38775			t Critical one-tail	1.73406				t Critical one-tail	1.73961				t Critical one-tail	1.78229				t Critical one-tail	1.77093				t Critical one-tail	1.75305				t Critical one-tail	1.73406
40									0.358											P(T<=t) two-tail	0.581642				P(T<=t) two-tail	0.003688				P(T<=t) two-tail	0.120992				P(T<=t) two-tail	0.783689				P(T<=t) two-tail	0.668663				P(T<=t) two-tail	0.320822
40									0.2315											t Critical two-tail	2.10092				t Critical two-tail	2.10982				t Critical two-tail	2.17881				t Critical two-tail	2.16037				t Critical two-tail	2.13145				t Critical two-tail	2.10092
40									0.4545
40									0.2935
40									0.2985											t-Test: Two-sample assuming unequal variances					t-Test: Two-sample assuming unequal variances					t-Test: Two-sample assuming unequal variances										t-Test: Two-sample assuming unequal variances					t-Test: Two-sample assuming unequal variances
40									0.212
40									0.295												20 uM RTX	0.1 uM RTX				10 uM RTX	0.01 uM RTX				0.1 uM RTX	NT									20 uM 5FdUR	0.1 uM 5FdUR				10 uM 5FdUR	0.01 uM 5FdUR
40									0.3035											Mean	0.16795	0.2746			Mean	0.18385	0.34845			Mean	0.2746	0.360925								Mean	0.23475	0.19255			Mean	0.2195	0.31175
40									0.34975											Variance	0.00377304	0.00302309			Variance	0.00425668	0.0165576			Variance	0.00302309	0.00651199								Variance	0.0087055	0.00347032			Variance	0.00349821	0.00599733
40									0.42175											Observations	10	10			Observations	10	10			Observations	10	20								Observations	10	10			Observations	10	10
																				Hypothesized Mean Difference	0				Hypothesized Mean Difference	0				Hypothesized Mean Difference	0									Hypothesized Mean Difference	0				Hypothesized Mean Difference	0
																				df	18				df	13				df	25									df	15				df	17
																				t Stat	-4.09101				t Stat	-3.60786				t Stat	-3.44499									t Stat	1.20938				t Stat	-2.99369
																				P(T<=t) one-tail	0.000342904				P(T<=t) one-tail	0.00159183				P(T<=t) one-tail	0.00101307									P(T<=t) one-tail	0.122617				P(T<=t) one-tail	0.0040819
																				t Critical one-tail	1.73406				t Critical one-tail	1.77093				t Critical one-tail	1.70814									t Critical one-tail	1.75305				t Critical one-tail	1.73961
																				P(T<=t) two-tail	0.000685808				P(T<=t) two-tail	0.00318366				P(T<=t) two-tail	0.00202613									P(T<=t) two-tail	0.245233				P(T<=t) two-tail	0.00816381
																				t Critical two-tail	2.10092				t Critical two-tail	2.16037				t Critical two-tail	2.05954									t Critical two-tail	2.13145				t Critical two-tail	2.10982
t-Test: Two-sample assuming unequal variances					t-Test: Two-sample assuming unequal variances					t-Test: Two-sample assuming unequal variances					t-Test: Two-sample assuming unequal variances					t-Test: Two-sample assuming unequal variances					t-Test: Two-sample assuming unequal variances															t-Test: Two-sample assuming unequal variances					t-Test: Two-sample assuming unequal variances
	20 uM RTX	20 uM 5FdUR				10 uM RTX	20 uM 5FdUR				0.1 uM RTX	20 uM 5FdUR				0.01 uM RTX	20 uM 5FdUR				20 uM RTX	0.01 uM RTX				10 uM RTX	NT														20 uM 5FdUR	0.01 uM 5FdUR				10 uM 5FdUR	NT
Mean	0.16795	0.23475			Mean	0.18385	0.23475			Mean	0.2746	0.23475			Mean	0.34845	0.23475			Mean	0.16795	0.34845			Mean	0.18385	0.360925													Mean	0.23475	0.31175			Mean	0.2195	0.360925
Variance	0.00377304	0.0087055			Variance	0.00425668	0.0087055			Variance	0.00302309	0.0087055			Variance	0.0165576	0.0087055			Variance	0.00377304	0.0165576			Variance	0.00425668	0.00651199													Variance	0.0087055	0.00599733			Variance	0.00349821	0.00651199
Observations	10	10			Observations	10	10			Observations	10	10			Observations	10	10			Observations	10	10			Observations	10	20													Observations	10	10			Observations	10	20
Hypothesized Mean Difference	0				Hypothesized Mean Difference	0				Hypothesized Mean Difference	0				Hypothesized Mean Difference	0				Hypothesized Mean Difference	0				Hypothesized Mean Difference	0														Hypothesized Mean Difference	0				Hypothesized Mean Difference	0
df	16				df	16				df	15				df	16				df	13				df	22														df	17				df	24
t Stat	-1.89101				t Stat	-1.41377				t Stat	1.1636				t Stat	2.26213				t Stat	-4.00315				t Stat	-6.46041														t Stat	-2.00812				t Stat	-5.44176
P(T<=t) one-tail	0.0384354				P(T<=t) one-tail	0.0882957				P(T<=t) one-tail	0.13138				P(T<=t) one-tail	0.0189814				P(T<=t) one-tail	0.000751567				P(T<=t) one-tail	8.43243e-07														P(T<=t) one-tail	0.0303959				P(T<=t) one-tail	6.82052e-06
t Critical one-tail	1.74588				t Critical one-tail	1.74588				t Critical one-tail	1.75305				t Critical one-tail	1.74588				t Critical one-tail	1.77093				t Critical one-tail	1.71714														t Critical one-tail	1.73961				t Critical one-tail	1.71088
P(T<=t) two-tail	0.0768708				P(T<=t) two-tail	0.176591				P(T<=t) two-tail	0.26276				P(T<=t) two-tail	0.0379628				P(T<=t) two-tail	0.00150313				P(T<=t) two-tail	1.68649e-06														P(T<=t) two-tail	0.0607917				P(T<=t) two-tail	1.3641e-05
t Critical two-tail	2.11991				t Critical two-tail	2.11991				t Critical two-tail	2.13145				t Critical two-tail	2.11991				t Critical two-tail	2.16037				t Critical two-tail	2.07387														t Critical two-tail	2.10982				t Critical two-tail	2.0639
t-Test: Two-sample assuming unequal variances					t-Test: Two-sample assuming unequal variances					t-Test: Two-sample assuming unequal variances					t-Test: Two-sample assuming unequal variances					t-Test: Two-sample assuming unequal variances																				t-Test: Two-sample assuming unequal variances
	20 uM RTX	10 uM 5FdUR				10 uM RTX	10 uM 5FdUR				0.1 uM RTX	10 uM 5FdUR				0.01 uM RTX	10 uM 5FdUR				20 uM RTX	NT																			20 uM 5FdUR	NT
Mean	0.16795	0.2195			Mean	0.18385	0.2195			Mean	0.2746	0.2195			Mean	0.34845	0.2195			Mean	0.16795	0.360925																		Mean	0.23475	0.360925
Variance	0.00377304	0.00349821			Variance	0.00425668	0.00349821			Variance	0.00302309	0.00349821			Variance	0.0165576	0.00349821			Variance	0.00377304	0.00651199																		Variance	0.0087055	0.00651199
Observations	10	10			Observations	10	10			Observations	10	10			Observations	10	10			Observations	10	20																		Observations	10	20
Hypothesized Mean Difference	0				Hypothesized Mean Difference	0				Hypothesized Mean Difference	0				Hypothesized Mean Difference	0				Hypothesized Mean Difference	0																			Hypothesized Mean Difference	0
df	18				df	18				df	18				df	13				df	23																			df	16
t Stat	-1.91172				t Stat	-1.28018				t Stat	2.15767				t Stat	2.8794				t Stat	-7.27869																			t Stat	-3.64822
P(T<=t) one-tail	0.0359829				P(T<=t) one-tail	0.108367				P(T<=t) one-tail	0.0223569				P(T<=t) one-tail	0.00645415				P(T<=t) one-tail	1.04287e-07																			P(T<=t) one-tail	0.00108343
t Critical one-tail	1.73406				t Critical one-tail	1.73406				t Critical one-tail	1.73406				t Critical one-tail	1.77093				t Critical one-tail	1.71387																			t Critical one-tail	1.74588
P(T<=t) two-tail	0.0719658				P(T<=t) two-tail	0.216734				P(T<=t) two-tail	0.0447137				P(T<=t) two-tail	0.0129083				P(T<=t) two-tail	2.08575e-07																			P(T<=t) two-tail	0.00216687
t Critical two-tail	2.10092				t Critical two-tail	2.10092				t Critical two-tail	2.10092				t Critical two-tail	2.16037				t Critical two-tail	2.06866																			t Critical two-tail	2.11991
t-Test: Two-sample assuming unequal variances					t-Test: Two-sample assuming unequal variances					t-Test: Two-sample assuming unequal variances					t-Test: Two-sample assuming unequal variances
	20 uM RTX	0.1 uM 5FdUR				10 uM RTX	0.1 uM 5FdUR				.1 uM RTX	0.1 uM 5FdUR				0.01 uM RTX	0.1 uM 5FdUR
Mean	0.16795	0.19255			Mean	0.18385	0.19255			Mean	0.2746	0.19255			Mean	0.34845	0.19255
Variance	0.00377304	0.00347032			Variance	0.00425668	0.00347032			Variance	0.00302309	0.00347032			Variance	0.0165576	0.00347032
Observations	10	10			Observations	10	10			Observations	10	10			Observations	10	10
Hypothesized Mean Difference	0				Hypothesized Mean Difference	0				Hypothesized Mean Difference	0				Hypothesized Mean Difference	0
df	18				df	18				df	18				df	13
t Stat	-0.91404				t Stat	-0.312978				t Stat	3.2199				t Stat	3.4836
P(T<=t) one-tail	0.186389				P(T<=t) one-tail	0.378947				P(T<=t) one-tail	0.00237499				P(T<=t) one-tail	0.00201955
t Critical one-tail	1.73406				t Critical one-tail	1.73406				t Critical one-tail	1.73406				t Critical one-tail	1.77093
P(T<=t) two-tail	0.372778				P(T<=t) two-tail	0.757895				P(T<=t) two-tail	0.00474999				P(T<=t) two-tail	0.00403909
t Critical two-tail	2.10092				t Critical two-tail	2.10092				t Critical two-tail	2.10092				t Critical two-tail	2.16037
t-Test: Two-sample assuming unequal variances					t-Test: Two-sample assuming unequal variances					t-Test: Two-sample assuming unequal variances					t-Test: Two-sample assuming unequal variances
	20 uM RTX	0.01 uM 5FdUR				10 uM RTX	0.01 uM 5FdUR				0.1 uM RTX	0.01 uM 5FdUR				0.01 uM RTX	0.01 uM 5FdUR
Mean	0.16795	0.31175			Mean	0.18385	0.31175			Mean	0.2746	0.31175			Mean	0.34845	0.31175
Variance	0.00377304	0.00599733			Variance	0.00425668	0.00599733			Variance	0.00302309	0.00599733			Variance	0.0165576	0.00599733
Observations	10	10			Observations	10	10			Observations	10	10			Observations	10	10
Hypothesized Mean Difference	0				Hypothesized Mean Difference	0				Hypothesized Mean Difference	0				Hypothesized Mean Difference	0
df	17				df	17				df	16				df	15
t Stat	-4.60048				t Stat	-3.99414				t Stat	-1.23693				t Stat	0.772762
P(T<=t) one-tail	0.000127399				P(T<=t) one-tail	0.000469525				P(T<=t) one-tail	0.116981				P(T<=t) one-tail	0.225835
t Critical one-tail	1.73961				t Critical one-tail	1.73961				t Critical one-tail	1.74588				t Critical one-tail	1.75305
P(T<=t) two-tail	0.000254798				P(T<=t) two-tail	0.000939049				P(T<=t) two-tail	0.233961				P(T<=t) two-tail	0.451669
t Critical two-tail	2.10982				t Critical two-tail	2.10982				t Critical two-tail	2.11991				t Critical two-tail	2.13145
		NT UGI	0.01 µM RTX UGI	0.1 µM RTX UGI	10 µM RTX UGI	20 µM RTX UGI	0.01 µM 5FdUR UGI	0.1 µM 5FdUR UGI	10 µM 5FdUR UGI	20 µM 5FdUR UGI	40 h
			0.783689	0.00202613	1.68649e-06	2.08575e-07	0.122453	1.02904e-06	1.3641e-05	0.00216687	NT UGI
				0.120992	0.00318366	0.00150313	0.451669	0.00403909	0.0129083	0.0379628	0.01 µM RTX UGI
					0.003688	0.000685808	0.233961	0.00474999	0.0447137	0.26276	0.1 µM RTX UGI
						0.581642	0.000939049	0.757895	0.216734	0.176591	10 µM RTX UGI
							0.000254798	0.372778	0.0719658	0.0768708	20 µM RTX UGI
								0.00121864	0.00816381	0.0607917	0.01 µM 5FdUR UGI
				p<0,05					0.320822	0.245233	0.1 µM 5FdUR UGI
										0.668663	10 µM 5FdUR UGI
											20 µM 5FdUR UGI
[truncated: 6 more columns]

## Sheet: HCT116 UGI 48h
corrected absorbance
timepoint (h)	20 µM RTX UGI	20 µM RTX UGI average	10 µM RTX UGI	10 µM RTX UGI average	0.1 µM RTX UGI	0.1 µM RTX UGI average	0.01 µM RTX UGI	0.01 µM RTX UGI average	NT UGI	NT UGI average	20 µM 5FdUR UGI	20 µM 5FdUR UGI average	10 µM 5FdUR UGI	10 µM 5FdUR UGI average	0.1 µM 5FdUR UGI	0.1 µM 5FdUR UGI average	0.01 µM 5FdUR UGI	0.01 µM 5FdUR UGI average		t-Test: Two-sample assuming unequal variances					t-Test: Two-sample assuming unequal variances					t-Test: Two-sample assuming unequal variances					t-Test: Two-sample assuming unequal variances					t-Test: Two-sample assuming unequal variances					t-Test: Two-sample assuming unequal variances
48	0.0195	0.03945		0.05175	0.0275	0.06545		0.533583	0.4515	0.402525	0.293	0.20885		0.161833	0.069	0.0588		0.39875
48	0.034				0.0575				0.7365		0.2785				0.0675						20 uM RTX	10 uM RTX				10 uM RTX	0.1 uM RTX				0.1 uM RTX	0.01 uM RTX				0.01 uM RTX	NT				20 uM 5FDUR	10 uM 5FdUR				10 uM 5FdUR	0.1 uM 5FdUR
48	0.03825				0.05725				0.14025		0.13775				0.08175					Mean	0.03945	0.05175			Mean	0.05175	0.06545			Mean	0.06545	0.533583			Mean	0.533583	0.402525			Mean	0.20885	0.161833			Mean	0.161833	0.0588
48	0.04375				0.04625				0.21825		0.13575				0.08825					Variance	0.000207206	2.0575e-05			Variance	2.0575e-05	0.000699344			Variance	0.000699344	0.0377028			Variance	0.0377028	0.0408334			Variance	0.00305138	0.000886767			Variance	0.000886767	0.000299303
48	0.0255		0.052		0.0475		0.5585		0.2595		0.165		0.1455		0.0555		0.5295			Observations	10	6			Observations	6	10			Observations	10	6			Observations	6	20			Observations	10	6			Observations	6	10
48	0.035		0.049		0.052		0.5215		0.564		0.181		0.119		0.043		0.073			Hypothesized Mean Difference	0				Hypothesized Mean Difference	0				Hypothesized Mean Difference	0				Hypothesized Mean Difference	0				Hypothesized Mean Difference	0				Hypothesized Mean Difference	0
48	0.028		0.055		0.117		0.5445		0.575		0.2245		0.1815		0.0405		0.4015			df	12				df	10				df	5				df	9				df	14				df	7
48	0.054	stdev	0.044	stdev	0.0955	stdev	0.5975	stdev	0.525	stdev	0.196	stdev	0.1525	stdev	0.038	stdev	0.274	stdev		t Stat	-2.50293				t Stat	-1.59949				t Stat	-5.87293				t Stat	1.43635				t Stat	2.2092				t Stat	7.72865
48	0.0495	0.013656	0.055	0.00414075	0.0735	0.025088	0.19	0.177254	0.1215	0.196956	0.227	0.0524046	0.168	0.027184	0.054	0.0164126	0.5015	0.180388		P(T<=t) one-tail	0.0138828				P(T<=t) one-tail	0.0703981				P(T<=t) one-tail	0.00101565				P(T<=t) one-tail	0.0923688				P(T<=t) one-tail	0.0221644				P(T<=t) one-tail	5.67702e-05
48	0.067		0.0555		0.0805		0.7895		0.263		0.25		0.2045		0.0505		0.613			t Critical one-tail	1.78229				t Critical one-tail	1.81246				t Critical one-tail	2.01505				t Critical one-tail	1.83311				t Critical one-tail	1.76131				t Critical one-tail	1.89458
48									0.701											P(T<=t) two-tail	0.0277656				P(T<=t) two-tail	0.140796				P(T<=t) two-tail	0.0020313				P(T<=t) two-tail	0.184738				P(T<=t) two-tail	0.0443287				P(T<=t) two-tail	0.00011354
48									0.6395											t Critical two-tail	2.17881				t Critical two-tail	2.22814				t Critical two-tail	2.57058				t Critical two-tail	2.26216				t Critical two-tail	2.14479				t Critical two-tail	2.36462
48									0.24825
48									0.29925											t-Test: Two-sample assuming unequal variances					t-Test: Two-sample assuming unequal variances					t-Test: Two-sample assuming unequal variances										t-Test: Two-sample assuming unequal variances					t-Test: Two-sample assuming unequal variances
48									0.2595
48									0.564												20 uM RTX	0.1 uM RTX				10 uM RTX	0.01 uM RTX				0.1 uM RTX	NT									20 uM 5FdUR	0.1 uM 5FdUR				10 uM 5FdUR	0.01 uM 5FdUR
48									0.575											Mean	0.03945	0.06545			Mean	0.05175	0.533583			Mean	0.06545	0.402525								Mean	0.20885	0.0588			Mean	0.161833	0.39875
48									0.525											Variance	0.000207206	0.000699344			Variance	2.0575e-05	0.0377028			Variance	0.000699344	0.0408334								Variance	0.00305138	0.000299303			Variance	0.000886767	0.0390479
48									0.1215											Observations	10	10			Observations	6	6			Observations	10	20								Observations	10	10			Observations	6	6
48									0.263											Hypothesized Mean Difference	0				Hypothesized Mean Difference	0				Hypothesized Mean Difference	0									Hypothesized Mean Difference	0				Hypothesized Mean Difference	0
																				df	14				df	5				df	20									df	11				df	5
																				t Stat	-2.73072				t Stat	-6.07669				t Stat	-7.33534									t Stat	8.19727				t Stat	-2.904
																				P(T<=t) one-tail	0.00812412				P(T<=t) one-tail	0.000872004				P(T<=t) one-tail	2.16688e-07									P(T<=t) one-tail	2.58889e-06				P(T<=t) one-tail	0.0168169
																				t Critical one-tail	1.76131				t Critical one-tail	2.01505				t Critical one-tail	1.72472									t Critical one-tail	1.79588				t Critical one-tail	2.01505
																				P(T<=t) two-tail	0.0162482				P(T<=t) two-tail	0.00174401				P(T<=t) two-tail	4.33376e-07									P(T<=t) two-tail	5.17777e-06				P(T<=t) two-tail	0.0336338
																				t Critical two-tail	2.14479				t Critical two-tail	2.57058				t Critical two-tail	2.08596									t Critical two-tail	2.20099				t Critical two-tail	2.57058
t-Test: Two-sample assuming unequal variances					t-Test: Two-sample assuming unequal variances					t-Test: Two-sample assuming unequal variances					t-Test: Two-sample assuming unequal variances					t-Test: Two-sample assuming unequal variances					t-Test: Two-sample assuming unequal variances															t-Test: Two-sample assuming unequal variances					t-Test: Two-sample assuming unequal variances
	20 uM RTX	20 uM 5FdUR				10 uM RTX	20 uM 5FdUR				0.1 uM RTX	20 uM 5FdUR				0.01 uM RTX	20 uM 5FdUR				20 uM RTX	0.01 uM RTX				10 uM RTX	NT														20 uM 5FdUR	0.01 uM 5FdUR				10 uM 5FdUR	NT
Mean	0.03945	0.20885			Mean	0.05175	0.20885			Mean	0.06545	0.20885			Mean	0.533583	0.20885			Mean	0.03945	0.533583			Mean	0.05175	0.402525													Mean	0.20885	0.39875			Mean	0.161833	0.402525
Variance	0.000207206	0.00305138			Variance	2.0575e-05	0.00305138			Variance	0.000699344	0.00305138			Variance	0.0377028	0.00305138			Variance	0.000207206	0.0377028			Variance	2.0575e-05	0.0408334													Variance	0.00305138	0.0390479			Variance	0.000886767	0.0408334
Observations	10	10			Observations	6	10			Observations	10	10			Observations	6	10			Observations	10	6			Observations	6	20													Observations	10	6			Observations	6	20
Hypothesized Mean Difference	0				Hypothesized Mean Difference	0				Hypothesized Mean Difference	0				Hypothesized Mean Difference	0				Hypothesized Mean Difference	0				Hypothesized Mean Difference	0														Hypothesized Mean Difference	0				Hypothesized Mean Difference	0
df	10				df	9				df	13				df	5				df	5				df	19														df	5				df	21
t Stat	-9.38424				t Stat	-8.94338				t Stat	-7.40443				t Stat	4.00054				t Stat	-6.22326				t Stat	-7.7566														t Stat	-2.30066				t Stat	-5.14389
P(T<=t) one-tail	1.41856e-06				P(T<=t) one-tail	4.4951e-06				P(T<=t) one-tail	2.58064e-06				P(T<=t) one-tail	0.00515893				P(T<=t) one-tail	0.000783367				P(T<=t) one-tail	1.32189e-07														P(T<=t) one-tail	0.0348576				P(T<=t) one-tail	2.13521e-05
t Critical one-tail	1.81246				t Critical one-tail	1.83311				t Critical one-tail	1.77093				t Critical one-tail	2.01505				t Critical one-tail	2.01505				t Critical one-tail	1.72913														t Critical one-tail	2.01505				t Critical one-tail	1.72074
P(T<=t) two-tail	2.83712e-06				P(T<=t) two-tail	8.9902e-06				P(T<=t) two-tail	5.16128e-06				P(T<=t) two-tail	0.0103179				P(T<=t) two-tail	0.00156673				P(T<=t) two-tail	2.64378e-07														P(T<=t) two-tail	0.0697152				P(T<=t) two-tail	4.27042e-05
t Critical two-tail	2.22814				t Critical two-tail	2.26216				t Critical two-tail	2.16037				t Critical two-tail	2.57058				t Critical two-tail	2.57058				t Critical two-tail	2.09302														t Critical two-tail	2.57058				t Critical two-tail	2.07961
t-Test: Two-sample assuming unequal variances					t-Test: Two-sample assuming unequal variances					t-Test: Two-sample assuming unequal variances					t-Test: Two-sample assuming unequal variances					t-Test: Two-sample assuming unequal variances																				t-Test: Two-sample assuming unequal variances
	20 uM RTX	10 uM 5FdUR				10 uM RTX	10 uM 5FdUR				0.1 uM RTX	10 uM 5FdUR				0.01 uM RTX	10 uM 5FdUR				20 uM RTX	NT																			20 uM 5FdUR	NT
Mean	0.03945	0.161833			Mean	0.05175	0.161833			Mean	0.06545	0.161833			Mean	0.533583	0.161833			Mean	0.03945	0.402525																		Mean	0.20885	0.402525
Variance	0.000207206	0.000886767			Variance	2.0575e-05	0.000886767			Variance	0.000699344	0.000886767			Variance	0.0377028	0.000886767			Variance	0.000207206	0.0408334																		Variance	0.00305138	0.0408334
Observations	10	6			Observations	6	6			Observations	10	6			Observations	6	6			Observations	10	20																		Observations	10	20
Hypothesized Mean Difference	0				Hypothesized Mean Difference	0				Hypothesized Mean Difference	0				Hypothesized Mean Difference	0				Hypothesized Mean Difference	0																			Hypothesized Mean Difference	0
df	6				df	5				df	10				df	5				df	19																			df	24
t Stat	-9.42764				t Stat	-8.95183				t Stat	-6.53197				t Stat	4.63544				t Stat	-7.99486																			t Stat	-3.99793
P(T<=t) one-tail	4.04876e-05				P(T<=t) one-tail	0.000144989				P(T<=t) one-tail	3.31099e-05				P(T<=t) one-tail	0.00282795				P(T<=t) one-tail	8.46016e-08																			P(T<=t) one-tail	0.000264839
t Critical one-tail	1.94318				t Critical one-tail	2.01505				t Critical one-tail	1.81246				t Critical one-tail	2.01505				t Critical one-tail	1.72913																			t Critical one-tail	1.71088
P(T<=t) two-tail	8.09752e-05				P(T<=t) two-tail	0.000289977				P(T<=t) two-tail	6.62197e-05				P(T<=t) two-tail	0.00565589				P(T<=t) two-tail	1.69203e-07																			P(T<=t) two-tail	0.000529677
t Critical two-tail	2.44691				t Critical two-tail	2.57058				t Critical two-tail	2.22814				t Critical two-tail	2.57058				t Critical two-tail	2.09302																			t Critical two-tail	2.0639
t-Test: Two-sample assuming unequal variances					t-Test: Two-sample assuming unequal variances					t-Test: Two-sample assuming unequal variances					t-Test: Two-sample assuming unequal variances
	20 uM RTX	0.1 uM 5FdUR				10 uM RTX	0.1 uM 5FdUR				0.1 uM RTX	0.1 uM 5FdUR				0.01 uM RTX	0.1 uM 5FdUR
Mean	0.03945	0.0588			Mean	0.05175	0.0588			Mean	0.06545	0.0588			Mean	0.533583	0.0588
Variance	0.000207206	0.000299303			Variance	2.0575e-05	0.000299303			Variance	0.000699344	0.000299303			Variance	0.0377028	0.000299303
Observations	10	10			Observations	6	10			Observations	10	10			Observations	6	10
Hypothesized Mean Difference	0				Hypothesized Mean Difference	0				Hypothesized Mean Difference	0				Hypothesized Mean Difference	0
df	17				df	11				df	16				df	5
t Stat	-2.71887				t Stat	-1.22062				t Stat	0.66545				t Stat	5.9752
P(T<=t) one-tail	0.00729429				P(T<=t) one-tail	0.123875				P(T<=t) one-tail	0.257621				P(T<=t) one-tail	0.000940333
t Critical one-tail	1.73961				t Critical one-tail	1.79588				t Critical one-tail	1.74588				t Critical one-tail	2.01505
P(T<=t) two-tail	0.0145886				P(T<=t) two-tail	0.247751				P(T<=t) two-tail	0.515242				P(T<=t) two-tail	0.00188067
t Critical two-tail	2.10982				t Critical two-tail	2.20099				t Critical two-tail	2.11991				t Critical two-tail	2.57058
t-Test: Two-sample assuming unequal variances					t-Test: Two-sample assuming unequal variances					t-Test: Two-sample assuming unequal variances					t-Test: Two-sample assuming unequal variances
	Változó 1	Változó 2				10 uM RTX	0.01 uM 5FdUR				0.1 uM RTX	0.01 uM 5FdUR				0.01 uM RTX	0.01 uM 5FdUR
Mean	0.03945	0.39875			Mean	0.05175	0.39875			Mean	0.06545	0.39875			Mean	0.533583	0.39875
Variance	0.000207206	0.0390479			Variance	2.0575e-05	0.0390479			Variance	0.000699344	0.0390479			Variance	0.0377028	0.0390479
Observations	10	6			Observations	6	6			Observations	10	6			Observations	6	6
Hypothesized Mean Difference	0				Hypothesized Mean Difference	0				Hypothesized Mean Difference	0				Hypothesized Mean Difference	0
df	5				df	5				df	5				df	10
t Stat	-4.44676				t Stat	-4.30023				t Stat	-4.10952				t Stat	1.19215
P(T<=t) one-tail	0.00336125				P(T<=t) one-tail	0.00385687				P(T<=t) one-tail	0.0046341				P(T<=t) one-tail	0.130362
t Critical one-tail	2.01505				t Critical one-tail	2.01505				t Critical one-tail	2.01505				t Critical one-tail	1.81246
P(T<=t) two-tail	0.00672251				P(T<=t) two-tail	0.00771374				P(T<=t) two-tail	0.00926819				P(T<=t) two-tail	0.260724
t Critical two-tail	2.57058				t Critical two-tail	2.57058				t Critical two-tail	2.57058				t Critical two-tail	2.22814
		NT UGI	0.01 µM RTX UGI	0.1 µM RTX UGI	10 µM RTX UGI	20 µM RTX UGI	0.01 µM 5FdUR UGI	0.1 µM 5FdUR UGI	10 µM 5FdUR UGI	20 µM 5FdUR UGI	48 h
			0.184738	4.33376e-07	2.64378e-07	1.69203e-07	0.968435	2.80668e-07	4.27042e-05	0.000529677	NT UGI
				0.0020313	0.00174401	0.00156673	0.260724	0.00188067	0.00565589	0.0103179	0.01 µM RTX UGI
					0.140796	0.0162482	0.00926819	0.515242	6.62197e-05	5.16128e-06	0.1 µM RTX UGI
						0.0277656	0.00771374	0.247751	0.000289977	8.9902e-06	10 µM RTX UGI
							0.00672251	0.0145886	8.09752e-05	2.83712e-06	20 µM RTX UGI
								0.00845433	0.0336338	0.0697152	0.01 µM 5FdUR UGI
				p<0,05					0.00011354	5.17777e-06	0.1 µM 5FdUR UGI
										0.0443287	10 µM 5FdUR UGI
											20 µM 5FdUR UGI
[truncated: 6 more columns]

## Sheet: HCT116 UGI 72h
corrected absorbance
timepoint (h)	20 µM RTX UGI	20 µM RTX UGI average	10 µM RTX UGI	10 µM RTX UGI average	0.1 µM RTX UGI	0.1 µM RTX UGI average	0.01 µM RTX UGI	0.01 µM RTX UGI average	NT UGI	NT UGI average	20 µM 5FdUR UGI	20 µM 5FdUR UGI average	10 µM 5FdUR UGI	10 µM 5FdUR UGI average	0.1 µM 5FdUR UGI	0.1 µM 5FdUR UGI average	0.01 µM 5FdUR UGI	0.01 µM 5FdUR UGI average		t-Test: Two-sample assuming unequal variances					t-Test: Two-sample assuming unequal variances					t-Test: Two-sample assuming unequal variances					t-Test: Two-sample assuming unequal variances					t-Test: Two-sample assuming unequal variances					t-Test: Two-sample assuming unequal variances
72	0.0335	0.0304167	0.0245	0.0300833	0.015	0.0299167	0.4585	0.737667	0.8645	0.805667	0.081	0.095	0.052	0.05375	0.0775	0.0714167	0.561	0.579333
72	0.027		0.026		0.035		0.7015		0.7005		0.086		0.044		0.086		0.5815				20 uM RTX	10 uM RTX				10 uM RTX	0.1 uM RTX				0.1 uM RTX	0.01 uM RTX				0.01 uM RTX	NT				20 uM 5FdUR	10 uM 5FdUR				10 uM 5FdUR	0.1 uM 5FdUR
72	0.0125		0.0245		0.032		0.8475		0.995		0.142		0.0505		0.0655		0.6535			Mean	0.0304167	0.0300833			Mean	0.0300833	0.0299167			Mean	0.0299167	0.737667			Mean	0.737667	0.805667			Mean	0.095	0.05375			Mean	0.05375	0.0714167
72	0.032	stdev	0.0255	stdev	0.0205	stdev	0.8515	stdev	0.764	stdev	0.093	stdev	0.039	stdev	0.0525	stdev	0.58	stdev		Variance	9.97417e-05	6.57417e-05			Variance	6.57417e-05	0.000107742			Variance	0.000107742	0.022183			Variance	0.022183	0.0104685			Variance	0.0005564	0.000261175			Variance	0.000261175	0.000142342
72	0.036	0.00911691	0.044	0.00740167	0.0435	0.00947548	0.8185	0.135963	0.768	0.0979599	0.079	0.0215329	0.085	0.0147528	0.079	0.0108912	0.5835	0.0404296		Observations	6	6			Observations	6	6			Observations	6	6			Observations	6	12			Observations	6	6			Observations	6	6
72	0.0415		0.036		0.0335		0.7485		0.742		0.089		0.052		0.068		0.5165			Hypothesized Mean Difference	0				Hypothesized Mean Difference	0				Hypothesized Mean Difference	0				Hypothesized Mean Difference	0				Hypothesized Mean Difference	0				Hypothesized Mean Difference	0
72									0.8645											df	10				df	9				df	5				df	7				df	9				df	9
72									0.7005											t Stat	0.0634713				t Stat	0.0309953				t Stat	-11.6116				t Stat	-1.00594				t Stat	3.53375				t Stat	-2.15427
72									0.995											P(T<=t) one-tail	0.475321				P(T<=t) one-tail	0.487975				P(T<=t) one-tail	4.15815e-05				P(T<=t) one-tail	0.173971				P(T<=t) one-tail	0.00318816				P(T<=t) one-tail	0.0298106
72									0.764											t Critical one-tail	1.81246				t Critical one-tail	1.83311				t Critical one-tail	2.01505				t Critical one-tail	1.89458				t Critical one-tail	1.83311				t Critical one-tail	1.83311
72									0.768											P(T<=t) two-tail	0.950642				P(T<=t) two-tail	0.97595				P(T<=t) two-tail	8.31629e-05				P(T<=t) two-tail	0.347943				P(T<=t) two-tail	0.00637632				P(T<=t) two-tail	0.0596212
72									0.742											t Critical two-tail	2.22814				t Critical two-tail	2.26216				t Critical two-tail	2.57058				t Critical two-tail	2.36462				t Critical two-tail	2.26216				t Critical two-tail	2.26216
t-Test: Two-sample assuming unequal variances					t-Test: Two-sample assuming unequal variances					t-Test: Two-sample assuming unequal variances					t-Test: Two-sample assuming unequal variances					t-Test: Two-sample assuming unequal variances					t-Test: Two-sample assuming unequal variances					t-Test: Two-sample assuming unequal variances										t-Test: Two-sample assuming unequal variances					t-Test: Two-sample assuming unequal variances
	20 uM RTX	20 uM 5FdUR				10 uM RTX	20 uM 5FDUR				0.1 uM RTX	20 uM 5FdUR				0.01 uM RTX	20 uM 5FdUR				20 uM RTX	0.1 uM RTX				10 uM RTX	0.01 uM RTX				0.1 uM RTX	NT									20 uM 5FdUR	0.1 uM 5FdUR				10 uM 5FdUR	0.01 uM 5FdUR
Mean	0.0304167	0.095			Mean	0.0300833	0.095			Mean	0.0299167	0.095			Mean	0.737667	0.095			Mean	0.0304167	0.0299167			Mean	0.0300833	0.737667			Mean	0.0299167	0.805667								Mean	0.095	0.0714167			Mean	0.05375	0.579333
Variance	9.97417e-05	0.0005564			Variance	6.57417e-05	0.0005564			Variance	0.000107742	0.0005564			Variance	0.022183	0.0005564			Variance	9.97417e-05	0.000107742			Variance	6.57417e-05	0.022183			Variance	0.000107742	0.0104685								Variance	0.0005564	0.000142342			Variance	0.000261175	0.00196147
Observations	6	6			Observations	6	6			Observations	6	6			Observations	6	6			Observations	6	6			Observations	6	6			Observations	6	12								Observations	6	6			Observations	6	6
Hypothesized Mean Difference	0				Hypothesized Mean Difference	0				Hypothesized Mean Difference	0				Hypothesized Mean Difference	0				Hypothesized Mean Difference	0				Hypothesized Mean Difference	0				Hypothesized Mean Difference	0									Hypothesized Mean Difference	0				Hypothesized Mean Difference	0
df	7				df	6				df	7				df	5				df	10				df	5				df	11									df	7				df	6
t Stat	-6.17586				t Stat	-6.3751				t Stat	-6.18607				t Stat	10.4393				t Stat	0.0850264				t Stat	-11.6199				t Stat	-25.9983									t Stat	2.18536				t Stat	-27.3075
P(T<=t) one-tail	0.000227931				P(T<=t) one-tail	0.000350023				P(T<=t) one-tail	0.00022567				P(T<=t) one-tail	6.95242e-05				P(T<=t) one-tail	0.466959				P(T<=t) one-tail	4.14391e-05				P(T<=t) one-tail	1.57768e-11									P(T<=t) one-tail	0.0325618				P(T<=t) one-tail	7.9697e-08
t Critical one-tail	1.89458				t Critical one-tail	1.94318				t Critical one-tail	1.89458				t Critical one-tail	2.01505				t Critical one-tail	1.81246				t Critical one-tail	2.01505				t Critical one-tail	1.79588									t Critical one-tail	1.89458				t Critical one-tail	1.94318
P(T<=t) two-tail	0.000455862				P(T<=t) two-tail	0.000700046				P(T<=t) two-tail	0.000451339				P(T<=t) two-tail	0.000139048				P(T<=t) two-tail	0.933919				P(T<=t) two-tail	8.28782e-05				P(T<=t) two-tail	3.15536e-11									P(T<=t) two-tail	0.0651236				P(T<=t) two-tail	1.59394e-07
t Critical two-tail	2.36462				t Critical two-tail	2.44691				t Critical two-tail	2.36462				t Critical two-tail	2.57058				t Critical two-tail	2.22814				t Critical two-tail	2.57058				t Critical two-tail	2.20099									t Critical two-tail	2.36462				t Critical two-tail	2.44691
t-Test: Two-sample assuming unequal variances					t-Test: Two-sample assuming unequal variances					t-Test: Two-sample assuming unequal variances					t-Test: Two-sample assuming unequal variances					t-Test: Two-sample assuming unequal variances					t-Test: Two-sample assuming unequal variances															t-Test: Two-sample assuming unequal variances					t-Test: Two-sample assuming unequal variances
	20 uM RTX	10 uM 5FdUR				10 uM RTX	10 uM 5FdUR				0.1 uM RTX	10 uM 5FdUR				0.01 uM RTX	10 uM 5FdUR				20 uM RTX	0.01 uM RTX				10 uM RTX	NT														20 uM 5FdUR	0.01 uM 5FdUR				10 uM 5FdUR	NT
Mean	0.0304167	0.05375			Mean	0.0300833	0.05375			Mean	0.0299167	0.05375			Mean	0.737667	0.05375			Mean	0.0304167	0.737667			Mean	0.0300833	0.805667													Mean	0.095	0.579333			Mean	0.05375	0.805667
Variance	9.97417e-05	0.000261175			Variance	6.57417e-05	0.000261175			Variance	0.000107742	0.000261175			Variance	0.022183	0.000261175			Variance	9.97417e-05	0.022183			Variance	6.57417e-05	0.0104685													Variance	0.0005564	0.00196147			Variance	0.000261175	0.0104685
Observations	6	6			Observations	6	6			Observations	6	6			Observations	6	6			Observations	6	6			Observations	6	12													Observations	6	6			Observations	6	12
Hypothesized Mean Difference	0				Hypothesized Mean Difference	0				Hypothesized Mean Difference	0				Hypothesized Mean Difference	0				Hypothesized Mean Difference	0				Hypothesized Mean Difference	0														Hypothesized Mean Difference	0				Hypothesized Mean Difference	0
df	8				df	7				df	9				df	5				df	5				df	11														df	8				df	12
t Stat	-3.00849				t Stat	-3.20623				t Stat	-3.03946				t Stat	11.1822				t Stat	-11.6055				t Stat	-26.0955														t Stat	-23.6431				t Stat	-24.8453
P(T<=t) one-tail	0.0084261				P(T<=t) one-tail	0.00746805				P(T<=t) one-tail	0.00701509				P(T<=t) one-tail	4.9903e-05				P(T<=t) one-tail	4.16878e-05				P(T<=t) one-tail	1.51515e-11														P(T<=t) one-tail	5.44929e-09				P(T<=t) one-tail	5.46823e-12
t Critical one-tail	1.85955				t Critical one-tail	1.89458				t Critical one-tail	1.83311				t Critical one-tail	2.01505				t Critical one-tail	2.01505				t Critical one-tail	1.79588														t Critical one-tail	1.85955				t Critical one-tail	1.78229
P(T<=t) two-tail	0.0168522				P(T<=t) two-tail	0.0149361				P(T<=t) two-tail	0.0140302				P(T<=t) two-tail	9.9806e-05				P(T<=t) two-tail	8.33757e-05				P(T<=t) two-tail	3.03029e-11														P(T<=t) two-tail	1.08986e-08				P(T<=t) two-tail	1.09365e-11
t Critical two-tail	2.306				t Critical two-tail	2.36462				t Critical two-tail	2.26216				t Critical two-tail	2.57058				t Critical two-tail	2.57058				t Critical two-tail	2.20099														t Critical two-tail	2.306				t Critical two-tail	2.17881
t-Test: Two-sample assuming unequal variances					t-Test: Two-sample assuming unequal variances					t-Test: Two-sample assuming unequal variances					t-Test: Two-sample assuming unequal variances					t-Test: Two-sample assuming unequal variances																				t-Test: Two-sample assuming unequal variances
	20 uM RTX	0.1 uM 5FdUR				10 uM RTX	0.1 uM 5FdUR				0.1 uM RTX	0.1 uM 5FdUR				0.01 uM RTX	0.1 uM 5FdUR				20 uM RTX	NT																			20 uM 5FdUR	NT
Mean	0.0304167	0.0714167			Mean	0.0300833	0.0714167			Mean	0.0299167	0.0714167			Mean	0.737667	0.0714167			Mean	0.0304167	0.805667																		Mean	0.095	0.805667
Variance	9.97417e-05	0.000142342			Variance	6.57417e-05	0.000142342			Variance	0.000107742	0.000142342			Variance	0.022183	0.000142342			Variance	9.97417e-05	0.0104685																		Variance	0.0005564	0.0104685
Observations	6	6			Observations	6	6			Observations	6	6			Observations	6	6			Observations	6	12																		Observations	6	12
Hypothesized Mean Difference	0				Hypothesized Mean Difference	0				Hypothesized Mean Difference	0				Hypothesized Mean Difference	0				Hypothesized Mean Difference	0																			Hypothesized Mean Difference	0
df	10				df	9				df	10				df	5				df	11																			df	13
t Stat	-6.45471				t Stat	-7.01871				t Stat	-6.42808				t Stat	10.9223				t Stat	-26.0011																			t Stat	-22.8759
P(T<=t) one-tail	3.65193e-05				P(T<=t) one-tail	3.09778e-05				P(T<=t) one-tail	3.7781e-05				P(T<=t) one-tail	5.59073e-05				P(T<=t) one-tail	1.57589e-11																			P(T<=t) one-tail	3.46465e-12
t Critical one-tail	1.81246				t Critical one-tail	1.83311				t Critical one-tail	1.81246				t Critical one-tail	2.01505				t Critical one-tail	1.79588																			t Critical one-tail	1.77093
P(T<=t) two-tail	7.30386e-05				P(T<=t) two-tail	6.19556e-05				P(T<=t) two-tail	7.5562e-05				P(T<=t) two-tail	0.000111815				P(T<=t) two-tail	3.15179e-11																			P(T<=t) two-tail	6.92929e-12
t Critical two-tail	2.22814				t Critical two-tail	2.26216				t Critical two-tail	2.22814				t Critical two-tail	2.57058				t Critical two-tail	2.20099																			t Critical two-tail	2.16037
t-Test: Two-sample assuming unequal variances					t-Test: Two-sample assuming unequal variances					t-Test: Two-sample assuming unequal variances					t-Test: Two-sample assuming unequal variances
	20 uM RTX	0.01 uM 5FdUR				10 uM RTX	0.01 uM 5FdUR				0.1 uM RTX	0.01 uM 5FdUR				0.01 uM RTX	0.01 uM 5FdUR
Mean	0.0304167	0.579333			Mean	0.0300833	0.579333			Mean	0.0299167	0.579333			Mean	0.737667	0.579333
Variance	9.97417e-05	0.00196147			Variance	6.57417e-05	0.00196147			Variance	0.000107742	0.00196147			Variance	0.022183	0.00196147
Observations	6	6			Observations	6	6			Observations	6	6			Observations	6	6
Hypothesized Mean Difference	0				Hypothesized Mean Difference	0				Hypothesized Mean Difference	0				Hypothesized Mean Difference	0
df	6				df	5				df	6				df	6
t Stat	-29.6156				t Stat	-29.8811				t Stat	-29.5853				t Stat	2.49597
P(T<=t) one-tail	4.91331e-08				P(T<=t) one-tail	3.93635e-07				P(T<=t) one-tail	4.94348e-08				P(T<=t) one-tail	0.0233913
t Critical one-tail	1.94318				t Critical one-tail	2.01505				t Critical one-tail	1.94318				t Critical one-tail	1.94318
P(T<=t) two-tail	9.82662e-08				P(T<=t) two-tail	7.87271e-07				P(T<=t) two-tail	9.88696e-08				P(T<=t) two-tail	0.0467826
t Critical two-tail	2.44691				t Critical two-tail	2.57058				t Critical two-tail	2.44691				t Critical two-tail	2.44691
		NT UGI	0.01 µM RTX UGI	0.1 µM RTX UGI	10 µM RTX UGI	20 µM RTX UGI	0.01 µM 5FdUR UGI	0.1 µM 5FdUR UGI	10 µM 5FdUR UGI	20 µM 5FdUR UGI	72 h
			0.347943	3.15536e-11	3.03029e-11	3.15179e-11	6.86333e-06	1.27239e-11	1.09365e-11	6.92929e-12	NT UGI
				8.31629e-05	8.28782e-05	8.33757e-05	0.0467826	0.000111815	9.9806e-05	0.000139048	0.01 µM RTX UGI
					0.97595	0.933919	9.88696e-08	7.5562e-05	0.0140302	0.000451339	0.1 µM RTX UGI
						0.950642	7.87271e-07	6.19556e-05	0.0149361	0.000700046	10 µM RTX UGI
							9.82662e-08	7.30386e-05	0.0168522	0.000455862	20 µM RTX UGI
								1.65903e-07	1.59394e-07	1.08986e-08	0.01 µM 5FdUR UGI
				p<0,05					0.0596212	0.0651236	0.1 µM 5FdUR UGI
										0.00637632	10 µM 5FdUR UGI
											20 µM 5FdUR UGI
[truncated: 6 more columns]

## Sheet: HCT116 UGI MMR 16h
corrected absorbance
timepoint (h)	20 µM RTX UGI MMR+	20 µM RTX UGI MMR+ average	10 µM RTX UGI MMR+	10 µM RTX UGI MMR+ average	0.1 µM RTX UGI MMR+	0.1 µM RTX UGI MMR+ average	0.01 µM RTX UGI MMR+	0.01 µM RTX UGI MMR+ average	NT UGI MMR+	NT UGI MMR+ average	20 µM 5FdUR UGI MMR+	20 µM 5FdUR UGI MMR+ average	10 µM 5FdUR UGI MMR+	10 µM 5FdUR UGI MMR+ average	0.1 µM 5FdUR UGI MMR+	0.1 µM 5FdUR UGI MMR+ average	0.01 µM 5FdUR UGI MMR+	0.01 µM 5FdUR UGI MMR+ average		t-Test: Two-sample assuming unequal variances				t-Test: Two-sample assuming unequal variances				t-Test: Two-sample assuming unequal variances				t-Test: Two-sample assuming unequal variances				t-Test: Two-sample assuming unequal variances				t-Test: Two-sample assuming unequal variances				t-Test: Two-sample assuming unequal variances				t-Test: Two-sample assuming unequal variances
16	0.1355	0.128583	0.128	0.156333	0.113	0.1675	0.132	0.180583	0.124	0.165208	0.1895	0.115333	0.1985	0.165583	0.224	0.182917	0.2215	0.179
16	0.1995		0.2215		0.1655		0.236		0.207		0.1715		0.2245		0.1965		0.2405				20 uM RTX MMR	10 uM RTX MMR			10 uM RTX MMR	0.1 uM RTX MMR			0.1 uM RTX MMR	0.01 uM RTX MMR			0.01 uM RTX MMR	NT			20 uM 5FdUR MMR	10 uM 5FdUR MMR			10 uM 5FdUR MMR	0.1 uM 5FdUR MMR			0.1 uM 5FdUR MMR	0.01 uM 5FdUR MMR			0.01 uM 5FdUR MMR
16	0.0955		0.161		0.2485		0.2325		0.249		0.074		0.152		0.2195		0.181			Mean	0.128583	0.156333		Mean	0.156333	0.1675		Mean	0.1675	0.180583		Mean	0.180583	0.165208		Mean	0.115333	0.165583		Mean	0.165583	0.182917		Mean	0.182917	0.179		Mean	0.179
16	0.098	stdev	0.141	stdev	0.214	stdev	0.26	stdev	0.2395	stdev	0.0445	stdev	0.1075	stdev	0.1395	stdev	0.129	stdev		Variance	0.00148144	0.00124877		Variance	0.00124877	0.0028965		Variance	0.0028965	0.00505584		Variance	0.00505584	0.00248779		Variance	0.00333487	0.00166414		Variance	0.00166414	0.00133204		Variance	0.00133204	0.0019517		Variance	0.0019517
16	0.1115	0.0351359	0.126	0.0322589	0.1205	0.0491299	0.086	0.0649092	0.116	0.0477543	0.0825	0.0527167	0.157	0.0372396	0.1735	0.0333172	0.158	0.0403289		Observations	6	6		Observations	6	6		Observations	6	6		Observations	6	12		Observations	6	6		Observations	6	6		Observations	6	6		Observations	6
16	0.1315		0.1605		0.1435		0.137		0.102		0.13		0.154		0.1445		0.144			Hypothesized Mean Difference	0			Hypothesized Mean Difference	0			Hypothesized Mean Difference	0			Hypothesized Mean Difference	0			Hypothesized Mean Difference	0			Hypothesized Mean Difference	0			Hypothesized Mean Difference	0			Hypothesized Mean Difference	0
16									0.1875											df	10			df	9			df	9			df	8			df	9			df	10			df	10			df	11
16									0.1725											t Stat	-1.30089			t Stat	-0.424838			t Stat	-0.359374			t Stat	0.474493			t Stat	-1.74088			t Stat	-0.775664			t Stat	0.16742			t Stat	0.597608
16									0.193											P(T<=t) one-tail	0.111236			P(T<=t) one-tail	0.340466			P(T<=t) one-tail	0.363801			P(T<=t) one-tail	0.323915			P(T<=t) one-tail	0.0578452			P(T<=t) one-tail	0.22795			P(T<=t) one-tail	0.435188			P(T<=t) one-tail	0.281101
16									0.137											t Critical one-tail	1.81246			t Critical one-tail	1.83311			t Critical one-tail	1.83311			t Critical one-tail	1.85955			t Critical one-tail	1.83311			t Critical one-tail	1.81246			t Critical one-tail	1.81246			t Critical one-tail	1.79588
16									0.1285											P(T<=t) two-tail	0.222472			P(T<=t) two-tail	0.680931			P(T<=t) two-tail	0.727603			P(T<=t) two-tail	0.647831			P(T<=t) two-tail	0.11569			P(T<=t) two-tail	0.4559			P(T<=t) two-tail	0.870377			P(T<=t) two-tail	0.562202
16									0.1265											t Critical two-tail	2.22814			t Critical two-tail	2.26216			t Critical two-tail	2.26216			t Critical two-tail	2.306			t Critical two-tail	2.26216			t Critical two-tail	2.22814			t Critical two-tail	2.22814			t Critical two-tail	2.20099
t-Test: Two-sample assuming unequal variances				t-Test: Two-sample assuming unequal variances				t-Test: Two-sample assuming unequal variances				t-Test: Two-sample assuming unequal variances								t-Test: Two-sample assuming unequal variances				t-Test: Two-sample assuming unequal variances				t-Test: Two-sample assuming unequal variances								t-Test: Two-sample assuming unequal variances				t-Test: Two-sample assuming unequal variances				t-Test: Two-sample assuming unequal variances
	20 uM RTX MMR	20 uM 5FdUR MMR			10 uM RTX MMR	20 uM 5FdUR MMR			0.1 uM RTX MMR	20 uM 5FdUR MMR			0.01 uM RTX MMR	20 uM 5FdUR MMR							20 uM RTX MMR	0.1 uM RTX MMR			10 uM RTX MMR	0.01 uM RTX MMR			0.1 uM RTX MMR	NT							20 uM 5FdUR MMR	0.1 uM 5FdUR MMR			10 uM 5FdUR MMR	0.01 uM 5FdUR MMR			0.1 uM 5FdUR MMR	NT
Mean	0.128583	0.115333		Mean	0.156333	0.115333		Mean	0.1675	0.115333		Mean	0.180583	0.115333						Mean	0.128583	0.1675		Mean	0.156333	0.180583		Mean	0.1675	0.165208						Mean	0.115333	0.182917		Mean	0.165583	0.179		Mean	0.182917	0.165208
Variance	0.00148144	0.00333487		Variance	0.00124877	0.00333487		Variance	0.0028965	0.00333487		Variance	0.00505584	0.00333487						Variance	0.00148144	0.0028965		Variance	0.00124877	0.00505584		Variance	0.0028965	0.00248779						Variance	0.00333487	0.00133204		Variance	0.00166414	0.0019517		Variance	0.00133204	0.00248779
Observations	6	6		Observations	6	6		Observations	6	6		Observations	6	6						Observations	6	6		Observations	6	6		Observations	6	12						Observations	6	6		Observations	6	6		Observations	6	12
Hypothesized Mean Difference	0			Hypothesized Mean Difference	0			Hypothesized Mean Difference	0			Hypothesized Mean Difference	0							Hypothesized Mean Difference	0			Hypothesized Mean Difference	0			Hypothesized Mean Difference	0							Hypothesized Mean Difference	0			Hypothesized Mean Difference	0			Hypothesized Mean Difference	0
df	9			df	8			df	10			df	10							df	9			df	7			df	9							df	8			df	10			df	13
t Stat	0.467664			t Stat	1.48339			t Stat	1.61874			t Stat	1.74484							t Stat	-1.44071			t Stat	-0.748098			t Stat	0.0872381							t Stat	-2.42326			t Stat	-0.546532			t Stat	0.854645
P(T<=t) one-tail	0.325571			P(T<=t) one-tail	0.0881308			P(T<=t) one-tail	0.0682865			P(T<=t) one-tail	0.0558037							P(T<=t) one-tail	0.0917677			P(T<=t) one-tail	0.239388			P(T<=t) one-tail	0.466196							P(T<=t) one-tail	0.0208188			P(T<=t) one-tail	0.298342			P(T<=t) one-tail	0.204111
t Critical one-tail	1.83311			t Critical one-tail	1.85955			t Critical one-tail	1.81246			t Critical one-tail	1.81246							t Critical one-tail	1.83311			t Critical one-tail	1.89458			t Critical one-tail	1.83311							t Critical one-tail	1.85955			t Critical one-tail	1.81246			t Critical one-tail	1.77093
P(T<=t) two-tail	0.651142			P(T<=t) two-tail	0.176262			P(T<=t) two-tail	0.136573			P(T<=t) two-tail	0.111607							P(T<=t) two-tail	0.183535			P(T<=t) two-tail	0.478776			P(T<=t) two-tail	0.932392							P(T<=t) two-tail	0.0416376			P(T<=t) two-tail	0.596683			P(T<=t) two-tail	0.408222
t Critical two-tail	2.26216			t Critical two-tail	2.306			t Critical two-tail	2.22814			t Critical two-tail	2.22814							t Critical two-tail	2.26216			t Critical two-tail	2.36462			t Critical two-tail	2.26216							t Critical two-tail	2.306			t Critical two-tail	2.22814			t Critical two-tail	2.16037
t-Test: Two-sample assuming unequal variances				t-Test: Two-sample assuming unequal variances				t-Test: Two-sample assuming unequal variances				t-Test: Two-sample assuming unequal variances								t-Test: Two-sample assuming unequal variances				t-Test: Two-sample assuming unequal variances												t-Test: Two-sample assuming unequal variances				t-Test: Two-sample assuming unequal variances
	20 uM RTX MMR	10 uM 5FdUR MMR			10 uM RTX MMR	10 uM 5FdUR MMR			0.1 uM RTX MMR	10 uM 5FdUR MMR			0.01 uM RTX MMR	10 uM 5FdUR MMR							20 uM RTX MMR	0.01 uM RTX MMR			10 uM RTX MMR	NT											20 uM 5FdUR MMR	0.01 uM 5FdUR MMR			10 uM 5FdUR MMR	NT
Mean	0.128583	0.165583		Mean	0.156333	0.165583		Mean	0.1675	0.165583		Mean	0.180583	0.165583						Mean	0.128583	0.180583		Mean	0.156333	0.165208										Mean	0.115333	0.179		Mean	0.165583	0.165208
Variance	0.00148144	0.00166414		Variance	0.00124877	0.00166414		Variance	0.0028965	0.00166414		Variance	0.00505584	0.00166414						Variance	0.00148144	0.00505584		Variance	0.00124877	0.00248779										Variance	0.00333487	0.0019517		Variance	0.00166414	0.00248779
Observations	6	6		Observations	6	6		Observations	6	6		Observations	6	6						Observations	6	6		Observations	6	12										Observations	6	6		Observations	6	12
Hypothesized Mean Difference	0			Hypothesized Mean Difference	0			Hypothesized Mean Difference	0			Hypothesized Mean Difference	0							Hypothesized Mean Difference	0			Hypothesized Mean Difference	0											Hypothesized Mean Difference	0			Hypothesized Mean Difference	0
df	10			df	10			df	9			df	8							df	8			df	14											df	9			df	12
t Stat	-1.61595			t Stat	-0.419811			t Stat	0.0695199			t Stat	0.448211							t Stat	-1.57536			t Stat	-0.435424											t Stat	-2.14487			t Stat	0.0170336
P(T<=t) one-tail	0.0685893			P(T<=t) one-tail	0.34175			P(T<=t) one-tail	0.473048			P(T<=t) one-tail	0.332945							P(T<=t) one-tail	0.0769108			P(T<=t) one-tail	0.334946											P(T<=t) one-tail	0.0302699			P(T<=t) one-tail	0.493345
t Critical one-tail	1.81246			t Critical one-tail	1.81246			t Critical one-tail	1.83311			t Critical one-tail	1.85955							t Critical one-tail	1.85955			t Critical one-tail	1.76131											t Critical one-tail	1.83311			t Critical one-tail	1.78229
P(T<=t) two-tail	0.137179			P(T<=t) two-tail	0.6835			P(T<=t) two-tail	0.946096			P(T<=t) two-tail	0.665891							P(T<=t) two-tail	0.153822			P(T<=t) two-tail	0.669893											P(T<=t) two-tail	0.0605399			P(T<=t) two-tail	0.98669
t Critical two-tail	2.22814			t Critical two-tail	2.22814			t Critical two-tail	2.26216			t Critical two-tail	2.306							t Critical two-tail	2.306			t Critical two-tail	2.14479											t Critical two-tail	2.26216			t Critical two-tail	2.17881
t-Test: Two-sample assuming unequal variances				t-Test: Two-sample assuming unequal variances				t-Test: Two-sample assuming unequal variances				t-Test: Two-sample assuming unequal variances								t-Test: Two-sample assuming unequal variances																t-Test: Two-sample assuming unequal variances
	20 uM RTX MMR	0.1 uM 5FdUR MMR			10 uM RTX MMR	0.1 uM 5FdUR MMR			0.1 uM RTX MMR	0.1 uM 5FdUR MMR			0.01 uM RTX MMR	0.1 uM 5FdUR MMR							20 uM RTX MMR	NT															20 uM 5FdUR MMR	NT
Mean	0.128583	0.182917		Mean	0.156333	0.182917		Mean	0.1675	0.182917		Mean	0.180583	0.182917						Mean	0.128583	0.165208														Mean	0.115333	0.165208
Variance	0.00148144	0.00133204		Variance	0.00124877	0.00133204		Variance	0.0028965	0.00133204		Variance	0.00505584	0.00133204						Variance	0.00148144	0.00248779														Variance	0.00333487	0.00248779
Observations	6	6		Observations	6	6		Observations	6	6		Observations	6	6						Observations	6	12														Observations	6	12
Hypothesized Mean Difference	0			Hypothesized Mean Difference	0			Hypothesized Mean Difference	0			Hypothesized Mean Difference	0							Hypothesized Mean Difference	0															Hypothesized Mean Difference	0
df	10			df	10			df	9			df	7							df	13															df	9
t Stat	-2.50911			t Stat	-1.28176			t Stat	-0.580725			t Stat	-0.0715112							t Stat	-1.71847															t Stat	-1.80545
P(T<=t) one-tail	0.0154799			P(T<=t) one-tail	0.114423			P(T<=t) one-tail	0.287838			P(T<=t) one-tail	0.472496							P(T<=t) one-tail	0.0547086															P(T<=t) one-tail	0.052243
t Critical one-tail	1.81246			t Critical one-tail	1.81246			t Critical one-tail	1.83311			t Critical one-tail	1.89458							t Critical one-tail	1.77093															t Critical one-tail	1.83311
P(T<=t) two-tail	0.0309598			P(T<=t) two-tail	0.228846			P(T<=t) two-tail	0.575676			P(T<=t) two-tail	0.944991							P(T<=t) two-tail	0.109417															P(T<=t) two-tail	0.104486
t Critical two-tail	2.22814			t Critical two-tail	2.22814			t Critical two-tail	2.26216			t Critical two-tail	2.36462							t Critical two-tail	2.16037															t Critical two-tail	2.26216
t-Test: Two-sample assuming unequal variances				t-Test: Two-sample assuming unequal variances				t-Test: Two-sample assuming unequal variances				t-Test: Two-sample assuming unequal variances
	20 uM RTX MMR	0.01 uM 5FdUR MMR			10 uM RTX MMR	0.01 uM 5FdUR MMR			0.1 uM RTX MMR	0.01 uM 5FdUR MMR			0.01 uM RTX MMR	0.01 uM 5FdUR MMR
Mean	0.128583	0.179		Mean	0.156333	0.179		Mean	0.1675	0.179		Mean	0.180583	0.179
Variance	0.00148144	0.0019517		Variance	0.00124877	0.0019517		Variance	0.0028965	0.0019517		Variance	0.00505584	0.0019517
Observations	6	6		Observations	6	6		Observations	6	6		Observations	6	6
Hypothesized Mean Difference	0			Hypothesized Mean Difference	0			Hypothesized Mean Difference	0			Hypothesized Mean Difference	0
df	10			df	10			df	10			df	8
t Stat	-2.10768			t Stat	-0.981424			t Stat	-0.40456			t Stat	0.0463303
P(T<=t) one-tail	0.0306406			P(T<=t) one-tail	0.174766			P(T<=t) one-tail	0.347159			P(T<=t) one-tail	0.482091
t Critical one-tail	1.81246			t Critical one-tail	1.81246			t Critical one-tail	1.81246			t Critical one-tail	1.85955
P(T<=t) two-tail	0.0612812			P(T<=t) two-tail	0.349531			P(T<=t) two-tail	0.694318			P(T<=t) two-tail	0.964183
t Critical two-tail	2.22814			t Critical two-tail	2.22814			t Critical two-tail	2.22814			t Critical two-tail	2.306
		NT MMR UGI	0.01 µM RTX UGI MMR	0.1 µM RTX UGI MMR	10 µM RTX UGI MMR	20 µM RTX UGI MMR	0.01 µM 5FdUR UGI MMR	0.1 µM 5FdUR UGI MMR	10 µM 5FdUR UGI MMR	20 µM 5FdUR UGI MMR	16 h
			0.647831	0.932392	0.669893	0.109417	0.562202	0.408222	0.98669	0.104486	NT UGI MMR
				0.727603	0.478776	0.153822	0.964183	0.944991	0.665891	0.111607	0.01 µM RTX UGI MMR
					0.680931	0.183535	0.694318	0.575676	0.946096	0.136573	0.1 µM RTX UGI MMR
						0.222472	0.349531	0.228846	0.6835	0.176262	10 µM RTX UGI MMR
							0.0612812	0.0309598	0.137179	0.651142	20 µM RTX UGI MMR
								0.870377	0.596683	0.0605399	0.01 µM 5FdUR UGI MMR
				p<0,05					0.4559	0.0416376	0.1 µM 5FdUR UGI MMR
										0.11569	10 µM 5FdUR UGI MMR
											20 µM 5FdUR UGI MMR
[truncated: 1 more columns]

## Sheet: HCT116 UGI MMR 24h
corrected absorbance
timepoint (h)	20 µM RTX UGI MMR+	20 µM RTX UGI MMR+ average	10 µM RTX UGI MMR+	10 µM RTX UGI MMR+ average	0.1 µM RTX UGI MMR+	0.1 µM RTX UGI MMR+ average	0.01 µM RTX UGI MMR+	0.01 µM RTX UGI MMR+ average	NT UGI MMR+	NT UGI MMR+ average	20 µM 5FdUR UGI MMR+	20 µM 5FdUR UGI MMR+ average	10 µM 5FdUR UGI MMR+	10 µM 5FdUR UGI MMR+ average	0.1 µM 5FdUR UGI MMR+	0.1 µM 5FdUR UGI MMR+ average	0.01 µM 5FdUR UGI MMR+	0.01 µM 5FdUR UGI MMR+ average		t-Test: Two-sample assuming unequal variances				t-Test: Two-sample assuming unequal variances				t-Test: Two-sample assuming unequal variances				t-Test: Two-sample assuming unequal variances				t-Test: Two-sample assuming unequal variances				t-Test: Two-sample assuming unequal variances				t-Test: Two-sample assuming unequal variances				t-Test: Two-sample assuming unequal variances
24	0.166	0.185	0.269	0.251917	0.2785	0.26975	0.2995	0.280667	0.3345	0.259333	0.167	0.180667	0.2305	0.238417	0.2745	0.2725	0.321	0.246917
24	0.177		0.283		0.301		0.3185		0.3195		0.136		0.174		0.196		0.1465				20 uM RTX MMR	10 uM RTX MMR			10 uM RTX MMR	0.1 uM RTX MMR			0.1 uM RTX MMR	0.01 uM RTX MMR			0.01 uM RTX MMR	NT			20 uM 5FdUR MMR	10 uM 5FdUR MMR			10 uM 5FdUR MMR	0.1 uM 5FdUR MMR			0.1 uM 5FdUR MMR	0.01 uM 5FdUR MMR			0.01 uM 5FdUR MMR
24	0.2205		0.207		0.213		0.2215		0.168		0.2795		0.4015		0.407		0.3955			Mean	0.185	0.251917		Mean	0.251917	0.26975		Mean	0.26975	0.280667		Mean	0.280667	0.259333		Mean	0.180667	0.238417		Mean	0.238417	0.2725		Mean	0.2725	0.246917		Mean	0.246917
24	0.273	stdev	0.3785	stdev	0.366	stdev	0.389	stdev	0.3245	stdev	0.274	stdev	0.342	stdev	0.399	stdev	0.2705	stdev		Variance	0.0028281	0.00567504		Variance	0.00567504	0.00354207		Variance	0.00354207	0.00454567		Variance	0.00454567	0.00558924		Variance	0.00592757	0.0121771		Variance	0.0121771	0.0124186		Variance	0.0124186	0.0112561		Variance	0.0112561
24	0.142	0.0485464	0.169	0.0687692	0.2075	0.0543298	0.235	0.0615472	0.2385	0.0715784	0.1105	0.0702826	0.1565	0.100735	0.228	0.101729	0.235	0.096851		Observations	6	6		Observations	6	6		Observations	6	6		Observations	6	12		Observations	6	6		Observations	6	6		Observations	6	6		Observations	6
24	0.1315		0.205		0.2525		0.2205		0.2425		0.117		0.126		0.1305		0.113			Hypothesized Mean Difference	0			Hypothesized Mean Difference	0			Hypothesized Mean Difference	0			Hypothesized Mean Difference	0			Hypothesized Mean Difference	0			Hypothesized Mean Difference	0			Hypothesized Mean Difference	0			Hypothesized Mean Difference	0
24									0.3205											df	9			df	9			df	10			df	11			df	9			df	10			df	10			df	8
24									0.19											t Stat	-1.77754			t Stat	-0.454999			t Stat	-0.297339			t Stat	0.609927			t Stat	-1.05131			t Stat	-0.532338			t Stat	0.407277			t Stat	-0.256585
24									0.3195											P(T<=t) one-tail	0.0545995			P(T<=t) one-tail	0.329943			P(T<=t) one-tail	0.386146			P(T<=t) one-tail	0.27715			P(T<=t) one-tail	0.160261			P(T<=t) one-tail	0.303058			P(T<=t) one-tail	0.346193			P(T<=t) one-tail	0.401987
24									0.331											t Critical one-tail	1.83311			t Critical one-tail	1.83311			t Critical one-tail	1.81246			t Critical one-tail	1.79588			t Critical one-tail	1.83311			t Critical one-tail	1.81246			t Critical one-tail	1.81246			t Critical one-tail	1.85955
24									0.1975											P(T<=t) two-tail	0.109199			P(T<=t) two-tail	0.659887			P(T<=t) two-tail	0.772293			P(T<=t) two-tail	0.554301			P(T<=t) two-tail	0.320523			P(T<=t) two-tail	0.606117			P(T<=t) two-tail	0.692386			P(T<=t) two-tail	0.803975
24									0.126											t Critical two-tail	2.26216			t Critical two-tail	2.26216			t Critical two-tail	2.22814			t Critical two-tail	2.20099			t Critical two-tail	2.26216			t Critical two-tail	2.22814			t Critical two-tail	2.22814			t Critical two-tail	2.306
t-Test: Two-sample assuming unequal variances				t-Test: Two-sample assuming unequal variances				t-Test: Two-sample assuming unequal variances				t-Test: Two-sample assuming unequal variances								t-Test: Two-sample assuming unequal variances				t-Test: Two-sample assuming unequal variances				t-Test: Two-sample assuming unequal variances								t-Test: Two-sample assuming unequal variances				t-Test: Two-sample assuming unequal variances				t-Test: Two-sample assuming unequal variances
	20 uM RTX MMR	20 uM 5FdUR MMR			10 uM RTX MMR	20 uM 5FdUR MMR			0.1 uM RTX MMR	20 uM 5FdUR MMR			0.01 uM RTX MMR	20 uM 5FdUR MMR							20 uM RTX MMR	0.1 uM RTX MMR			10 uM RTX MMR	0.01 uM RTX MMR			0.1 uM RTX MMR	NT							20 uM 5FdUR MMR	0.1 uM 5FdUR MMR			10 uM 5FdUR MMR	0.01 uM 5FdUR MMR			0.1 uM 5FdUR MMR	NT
Mean	0.185	0.180667		Mean	0.251917	0.180667		Mean	0.26975	0.180667		Mean	0.280667	0.180667						Mean	0.185	0.26975		Mean	0.251917	0.280667		Mean	0.26975	0.259333						Mean	0.180667	0.2725		Mean	0.238417	0.246917		Mean	0.2725	0.259333
Variance	0.0028281	0.00592757		Variance	0.00567504	0.00592757		Variance	0.00354207	0.00592757		Variance	0.00454567	0.00592757						Variance	0.0028281	0.00354207		Variance	0.00567504	0.00454567		Variance	0.00354207	0.00558924						Variance	0.00592757	0.0124186		Variance	0.0121771	0.0112561		Variance	0.0124186	0.00558924
Observations	6	6		Observations	6	6		Observations	6	6		Observations	6	6						Observations	6	6		Observations	6	6		Observations	6	12						Observations	6	6		Observations	6	6		Observations	6	12
Hypothesized Mean Difference	0			Hypothesized Mean Difference	0			Hypothesized Mean Difference	0			Hypothesized Mean Difference	0							Hypothesized Mean Difference	0			Hypothesized Mean Difference	0			Hypothesized Mean Difference	0							Hypothesized Mean Difference	0			Hypothesized Mean Difference	0			Hypothesized Mean Difference	0
df	9			df	10			df	9			df	10							df	10			df	10			df	12							df	9			df	10			df	7
t Stat	0.113437			t Stat	1.62025			t Stat	2.24236			t Stat	2.39351							t Stat	-2.601			t Stat	-0.696583			t Stat	0.320533							t Stat	-1.66075			t Stat	-0.136012			t Stat	0.261481
P(T<=t) one-tail	0.456087			P(T<=t) one-tail	0.068123			P(T<=t) one-tail	0.0258219			P(T<=t) one-tail	0.0188659							P(T<=t) one-tail	0.0132231			P(T<=t) one-tail	0.250967			P(T<=t) one-tail	0.377039							P(T<=t) one-tail	0.0655665			P(T<=t) one-tail	0.447255			P(T<=t) one-tail	0.400624
t Critical one-tail	1.83311			t Critical one-tail	1.81246			t Critical one-tail	1.83311			t Critical one-tail	1.81246							t Critical one-tail	1.81246			t Critical one-tail	1.81246			t Critical one-tail	1.78229							t Critical one-tail	1.83311			t Critical one-tail	1.81246			t Critical one-tail	1.89458
P(T<=t) two-tail	0.912175			P(T<=t) two-tail	0.136246			P(T<=t) two-tail	0.0516438			P(T<=t) two-tail	0.0377317							P(T<=t) two-tail	0.0264463			P(T<=t) two-tail	0.501934			P(T<=t) two-tail	0.754077							P(T<=t) two-tail	0.131133			P(T<=t) two-tail	0.894511			P(T<=t) two-tail	0.801248
t Critical two-tail	2.26216			t Critical two-tail	2.22814			t Critical two-tail	2.26216			t Critical two-tail	2.22814							t Critical two-tail	2.22814			t Critical two-tail	2.22814			t Critical two-tail	2.17881							t Critical two-tail	2.26216			t Critical two-tail	2.22814			t Critical two-tail	2.36462
t-Test: Two-sample assuming unequal variances				t-Test: Two-sample assuming unequal variances				t-Test: Two-sample assuming unequal variances				t-Test: Two-sample assuming unequal variances								t-Test: Two-sample assuming unequal variances				t-Test: Two-sample assuming unequal variances												t-Test: Two-sample assuming unequal variances				t-Test: Two-sample assuming unequal variances
	20 uM RTX MMR	10 uM 5FdUR MMR			10 uM RTX MMR	10 uM 5FdUR MMR			0.1 uM RTX MMR	10 uM 5FdUR MMR			0.01 uM RTX MMR	10 uM 5FdUR MMR							20 uM RTX MMR	0.01 uM RTX MMR			10 uM RTX MMR	NT											20 uM 5FdUR MMR	0.01 uM 5FdUR MMR			10 uM 5FdUR MMR	NT
Mean	0.185	0.238417		Mean	0.251917	0.238417		Mean	0.26975	0.238417		Mean	0.280667	0.238417						Mean	0.185	0.280667		Mean	0.251917	0.259333										Mean	0.180667	0.246917		Mean	0.238417	0.259333
Variance	0.0028281	0.0121771		Variance	0.00567504	0.0121771		Variance	0.00354207	0.0121771		Variance	0.00454567	0.0121771						Variance	0.0028281	0.00454567		Variance	0.00567504	0.00558924										Variance	0.00592757	0.0112561		Variance	0.0121771	0.00558924
Observations	6	6		Observations	6	6		Observations	6	6		Observations	6	6						Observations	6	6		Observations	6	12										Observations	6	6		Observations	6	12
Hypothesized Mean Difference	0			Hypothesized Mean Difference	0			Hypothesized Mean Difference	0			Hypothesized Mean Difference	0							Hypothesized Mean Difference	0			Hypothesized Mean Difference	0											Hypothesized Mean Difference	0			Hypothesized Mean Difference	0
df	7			df	9			df	8			df	8							df	9			df	10											df	9			df	7
t Stat	-1.06815			t Stat	0.247493			t Stat	0.612163			t Stat	0.800291							t Stat	-2.72892			t Stat	-0.197402											t Stat	-1.23795			t Stat	-0.418728
P(T<=t) one-tail	0.16045			P(T<=t) one-tail	0.40504			P(T<=t) one-tail	0.278712			P(T<=t) one-tail	0.223327							P(T<=t) one-tail	0.0116327			P(T<=t) one-tail	0.423734											P(T<=t) one-tail	0.123527			P(T<=t) one-tail	0.343982
t Critical one-tail	1.89458			t Critical one-tail	1.83311			t Critical one-tail	1.85955			t Critical one-tail	1.85955							t Critical one-tail	1.83311			t Critical one-tail	1.81246											t Critical one-tail	1.83311			t Critical one-tail	1.89458
P(T<=t) two-tail	0.3209			P(T<=t) two-tail	0.81008			P(T<=t) two-tail	0.557424			P(T<=t) two-tail	0.446654							P(T<=t) two-tail	0.0232654			P(T<=t) two-tail	0.847468											P(T<=t) two-tail	0.247055			P(T<=t) two-tail	0.687964
t Critical two-tail	2.36462			t Critical two-tail	2.26216			t Critical two-tail	2.306			t Critical two-tail	2.306							t Critical two-tail	2.26216			t Critical two-tail	2.22814											t Critical two-tail	2.26216			t Critical two-tail	2.36462
t-Test: Two-sample assuming unequal variances				t-Test: Two-sample assuming unequal variances				t-Test: Two-sample assuming unequal variances				t-Test: Two-sample assuming unequal variances								t-Test: Two-sample assuming unequal variances																t-Test: Two-sample assuming unequal variances
	20 uM RTX MMR	0.1 uM 5FdUR MMR			10 uM RTX MMR	0.1 uM 5FdUR MMR			0.1 uM RTX MMR	0.1 uM 5FdUR MMR			0.01 uM RTX MMR	0.1 uM 5FdUR MMR							20 uM RTX MMR	NT															20 uM 5FdUR MMR	NT
Mean	0.185	0.2725		Mean	0.251917	0.2725		Mean	0.26975	0.2725		Mean	0.280667	0.2725						Mean	0.185	0.259333														Mean	0.180667	0.259333
Variance	0.0028281	0.0124186		Variance	0.00567504	0.0124186		Variance	0.00354207	0.0124186		Variance	0.00454567	0.0124186						Variance	0.0028281	0.00558924														Variance	0.00592757	0.00558924
Observations	6	6		Observations	6	6		Observations	6	6		Observations	6	6						Observations	6	12														Observations	6	12
Hypothesized Mean Difference	0			Hypothesized Mean Difference	0			Hypothesized Mean Difference	0			Hypothesized Mean Difference	0							Hypothesized Mean Difference	0															Hypothesized Mean Difference	0
df	7			df	9			df	8			df	8							df	14															df	10
t Stat	-1.73578			t Stat	-0.374825			t Stat	-0.0533191			t Stat	0.153586							t Stat	-2.42821															t Stat	-2.06326
P(T<=t) one-tail	0.063091			P(T<=t) one-tail	0.358235			P(T<=t) one-tail	0.479393			P(T<=t) one-tail	0.44087							P(T<=t) one-tail	0.0146217															P(T<=t) one-tail	0.0330129
t Critical one-tail	1.89458			t Critical one-tail	1.83311			t Critical one-tail	1.85955			t Critical one-tail	1.85955							t Critical one-tail	1.76131															t Critical one-tail	1.81246
P(T<=t) two-tail	0.126182			P(T<=t) two-tail	0.716471			P(T<=t) two-tail	0.958785			P(T<=t) two-tail	0.881739							P(T<=t) two-tail	0.0292434															P(T<=t) two-tail	0.0660257
t Critical two-tail	2.36462			t Critical two-tail	2.26216			t Critical two-tail	2.306			t Critical two-tail	2.306							t Critical two-tail	2.14479															t Critical two-tail	2.22814
t-Test: Two-sample assuming unequal variances				t-Test: Two-sample assuming unequal variances				t-Test: Two-sample assuming unequal variances				t-Test: Two-sample assuming unequal variances
	20 uM RTX MMR	0.01 uM 5FdUR MMR			10 uM RTX MMR	0.01 uM 5FdUR MMR			0.1 uM RTX MMR	0.01 uM 5FdUR MMR			0.01 uM RTX MMR	0.01 uM 5FdUR MMR
Mean	0.185	0.246917		Mean	0.251917	0.246917		Mean	0.26975	0.246917		Mean	0.280667	0.246917
Variance	0.0028281	0.0112561		Variance	0.00567504	0.0112561		Variance	0.00354207	0.0112561		Variance	0.00454567	0.0112561
Observations	6	6		Observations	6	6		Observations	6	6		Observations	6	6
Hypothesized Mean Difference	0			Hypothesized Mean Difference	0			Hypothesized Mean Difference	0			Hypothesized Mean Difference	0
df	7			df	9			df	8			df	8
t Stat	-1.27796			t Stat	0.0941243			t Stat	0.45977			t Stat	0.657652
P(T<=t) one-tail	0.121004			P(T<=t) one-tail	0.463536			P(T<=t) one-tail	0.328959			P(T<=t) one-tail	0.264613
t Critical one-tail	1.89458			t Critical one-tail	1.83311			t Critical one-tail	1.85955			t Critical one-tail	1.85955
P(T<=t) two-tail	0.242008			P(T<=t) two-tail	0.927073			P(T<=t) two-tail	0.657919			P(T<=t) two-tail	0.529226
t Critical two-tail	2.36462			t Critical two-tail	2.26216			t Critical two-tail	2.306			t Critical two-tail	2.306
		NT MMR UGI	0.01 µM RTX UGI MMR	0.1 µM RTX UGI MMR	10 µM RTX UGI MMR	20 µM RTX UGI MMR	0.01 µM 5FdUR UGI MMR	0.1 µM 5FdUR UGI MMR	10 µM 5FdUR UGI MMR	20 µM 5FdUR UGI MMR	24 h
			0.554301	0.754077	0.847468	0.0292434	0.803975	0.801248	0.687964	0.0660257	NT UGI MMR
				0.772293	0.501934	0.0232654	0.529226	0.881739	0.446654	0.0377317	0.01 µM RTX UGI MMR
					0.659887	0.0264463	0.657919	0.958785	0.557424	0.0516438	0.1 µM RTX UGI MMR
						0.109199	0.927073	0.716471	0.81008	0.136246	10 µM RTX UGI MMR
							0.242008	0.126182	0.3209	0.912175	20 µM RTX UGI MMR
								0.692386	0.894511	0.247055	0.01 µM 5FdUR UGI MMR
				p<0,05					0.606117	0.131133	0.1 µM 5FdUR UGI MMR
										0.320523	10 µM 5FdUR UGI MMR
											20 µM 5FdUR UGI MMR
[truncated: 1 more columns]

## Sheet: HCT116 UGI MMR 40h
corrected absorbance
timepoint (h)	20 µM RTX UGI MMR+	20 µM RTX UGI MMR+ average	10 µM RTX UGI MMR+	10 µM RTX UGI MMR+ average	0.1 µM RTX UGI MMR+	0.1 µM RTX UGI MMR+ average	0.01 µM RTX UGI MMR+	0.01 µM RTX UGI MMR+ average	NT UGI MMR+	NT UGI MMR+ average	20 µM 5FdUR UGI MMR+	20 µM 5FdUR UGI MMR+ average	10 µM 5FdUR UGI MMR+	10 µM 5FdUR UGI MMR+ average	0.1 µM 5FdUR UGI MMR+	0.1 µM 5FdUR UGI MMR+ average	0.01 µM 5FdUR UGI MMR+	0.01 µM 5FdUR UGI MMR+ average			t-Test: Two-sample assuming unequal variances					t-Test: Two-sample assuming unequal variances					t-Test: Two-sample assuming unequal variances					t-Test: Two-sample assuming unequal variances					t-Test: Two-sample assuming unequal variances					t-Test: Two-sample assuming unequal variances
40	0.31	0.306833	0.2985	0.31625	0.3795	0.37	0.539	0.52225	0.5495	0.420292	0.366	0.283417	0.4255	0.302667	0.331	0.278583	0.529	0.379333
40	0.306		0.289		0.384		0.586		0.553		0.2205		0.2475		0.1775		0.3075					20 uM RTX MMR	10 uM RTX MMR				10 uM RTX MMR	0.1 uM RTX MMR				0.1 uM RTX MMR	0.01 uM RTX MMR				0.01 uM RTX MMR	NT MMR				20 uM 5FdUR MMR	10 uM 5FdUR MMR				10 uM 5FdUR MMR	0.1 uM 5FdUR MMR
40	0.243		0.2725		0.2765		0.5485		0.57		0.349		0.3455		0.3465		0.4645				Mean	0.306833	0.31625			Mean	0.31625	0.37			Mean	0.37	0.52225			Mean	0.52225	0.420292			Mean	0.283417	0.302667			Mean	0.302667	0.278583
40	0.2225	stdev	0.271	stdev	0.2905	stdev	0.533	stdev	0.4805	stdev	0.232	stdev	0.2375	stdev	0.1885	stdev	0.3365	stdev			Variance	0.00439027	0.00279947			Variance	0.00279947	0.0053054			Variance	0.0053054	0.00241858			Variance	0.00241858	0.012645			Variance	0.00524674	0.00671217			Variance	0.00671217	0.00836284
40	0.3875	0.060486	0.3835	0.0483001	0.4435	0.0664919	0.459	0.0448941	0.4265	0.107663	0.3295	0.0661233	0.3445	0.0747895	0.3965	0.0834807	0.4015	0.0978079			Observations	6	6			Observations	6	6			Observations	6	6			Observations	6	12			Observations	6	6			Observations	6	6
40	0.372		0.383		0.446		0.468		0.4235		0.2035		0.2155		0.2315		0.237				Hypothesized Mean Difference	0				Hypothesized Mean Difference	0				Hypothesized Mean Difference	0				Hypothesized Mean Difference	0				Hypothesized Mean Difference	0				Hypothesized Mean Difference	0
40									0.4885												df	10				df	9				df	9				df	16				df	10				df	10
40									0.2935												t Stat	-0.27203				t Stat	-1.46245				t Stat	-4.24339				t Stat	2.67126				t Stat	-0.431182				t Stat	0.480467
40									0.354												P(T<=t) one-tail	0.395567				P(T<=t) one-tail	0.0888208				P(T<=t) one-tail	0.00108173				P(T<=t) one-tail	0.00836356				P(T<=t) one-tail	0.337741				P(T<=t) one-tail	0.320617
40									0.32												t Critical one-tail	1.81246				t Critical one-tail	1.83311				t Critical one-tail	1.83311				t Critical one-tail	1.74588				t Critical one-tail	1.81246				t Critical one-tail	1.81246
40									0.3655												P(T<=t) two-tail	0.791133				P(T<=t) two-tail	0.177642				P(T<=t) two-tail	0.00216346				P(T<=t) two-tail	0.0167271				P(T<=t) two-tail	0.675483				P(T<=t) two-tail	0.641233
40									0.219												t Critical two-tail	2.22814				t Critical two-tail	2.26216				t Critical two-tail	2.26216				t Critical two-tail	2.11991				t Critical two-tail	2.22814				t Critical two-tail	2.22814
t-Test: Two-sample assuming unequal variances					t-Test: Two-sample assuming unequal variances					t-Test: Two-sample assuming unequal variances					t-Test: Two-sample assuming unequal variances						t-Test: Two-sample assuming unequal variances					t-Test: Two-sample assuming unequal variances					t-Test: Two-sample assuming unequal variances										t-Test: Two-sample assuming unequal variances					t-Test: Two-sample assuming unequal variances
	20 uM RTX MMR	20 uM 5FdUR MMR				10 uM RTX MMR	20 uM 5FdUR MMR				0.1 uM RTX MMR	20 uM 5FdUR MMR				0.01 uM RTX MMR	20 uM 5FdUR MMR					20 uM RTX MMR	0.1 uM RTX MMR				10 uM RTX MMR	0.01 uM RTX MMR				0.1 uM RTX MMR	NT MMR									20 uM 5FdUR MMR	0.1 uM 5FdUR MMR				10 uM 5FdR MMR	0.01 uM 5FdUR MMR
Mean	0.306833	0.283417			Mean	0.31625	0.283417			Mean	0.37	0.283417			Mean	0.52225	0.283417				Mean	0.306833	0.37			Mean	0.31625	0.52225			Mean	0.37	0.420292								Mean	0.283417	0.278583			Mean	0.302667	0.379333
Variance	0.00439027	0.00524674			Variance	0.00279947	0.00524674			Variance	0.0053054	0.00524674			Variance	0.00241858	0.00524674				Variance	0.00439027	0.0053054			Variance	0.00279947	0.00241858			Variance	0.0053054	0.012645								Variance	0.00524674	0.00836284			Variance	0.00671217	0.0114797
Observations	6	6			Observations	6	6			Observations	6	6			Observations	6	6				Observations	6	6			Observations	6	6			Observations	6	12								Observations	6	6			Observations	6	6
Hypothesized Mean Difference	0				Hypothesized Mean Difference	0				Hypothesized Mean Difference	0				Hypothesized Mean Difference	0					Hypothesized Mean Difference	0				Hypothesized Mean Difference	0				Hypothesized Mean Difference	0									Hypothesized Mean Difference	0				Hypothesized Mean Difference	0
df	10				df	9				df	10				df	9					df	10				df	10				df	15									df	10				df	9
t Stat	0.584292				t Stat	0.896592				t Stat	2.06462				t Stat	6.68199					t Stat	-1.57136				t Stat	-6.98536				t Stat	-1.14241									t Stat	0.101485				t Stat	-1.39234
P(T<=t) one-tail	0.285984				P(T<=t) one-tail	0.196644				P(T<=t) one-tail	0.0329377				P(T<=t) one-tail	4.51869e-05					P(T<=t) one-tail	0.073587				P(T<=t) one-tail	1.89092e-05				P(T<=t) one-tail	0.135596									P(T<=t) one-tail	0.460586				P(T<=t) one-tail	0.0986302
t Critical one-tail	1.81246				t Critical one-tail	1.83311				t Critical one-tail	1.81246				t Critical one-tail	1.83311					t Critical one-tail	1.81246				t Critical one-tail	1.81246				t Critical one-tail	1.75305									t Critical one-tail	1.81246				t Critical one-tail	1.83311
P(T<=t) two-tail	0.571969				P(T<=t) two-tail	0.393287				P(T<=t) two-tail	0.0658755				P(T<=t) two-tail	9.03738e-05					P(T<=t) two-tail	0.147174				P(T<=t) two-tail	3.78184e-05				P(T<=t) two-tail	0.271192									P(T<=t) two-tail	0.921172				P(T<=t) two-tail	0.19726
t Critical two-tail	2.22814				t Critical two-tail	2.26216				t Critical two-tail	2.22814				t Critical two-tail	2.26216					t Critical two-tail	2.22814				t Critical two-tail	2.22814				t Critical two-tail	2.13145									t Critical two-tail	2.22814				t Critical two-tail	2.26216
t-Test: Two-sample assuming unequal variances					t-Test: Two-sample assuming unequal variances					t-Test: Two-sample assuming unequal variances					t-Test: Two-sample assuming unequal variances						t-Test: Two-sample assuming unequal variances					t-Test: Two-sample assuming unequal variances															t-Test: Two-sample assuming unequal variances					t-Test: Two-sample assuming unequal variances
	20 uM RTX MMR	10 uM 5FdUR MMR				10 uM RTX MMR	10 uM 5FdUR MMR				0.1 uM RTX MMR	10 uM 5FdUR MMR				0.01 uM RTX MMR	10 uM 5FdUR MMR					20 uM RTX MMR	0.01 uM RTX MMR				10 uM RTX MMR	NT MMR														20 uM 5FdUR MMR	0.01 uM 5FdUR MMR				10 uM 5FdUR MMR	NT MMR
Mean	0.306833	0.302667			Mean	0.31625	0.302667			Mean	0.37	0.302667			Mean	0.52225	0.302667				Mean	0.306833	0.52225			Mean	0.31625	0.420292													Mean	0.283417	0.379333			Mean	0.302667	0.420292
Variance	0.00439027	0.00671217			Variance	0.00279947	0.00671217			Variance	0.0053054	0.00671217			Variance	0.00241858	0.00671217				Variance	0.00439027	0.00241858			Variance	0.00279947	0.012645													Variance	0.00524674	0.0114797			Variance	0.00671217	0.012645
Observations	6	6			Observations	6	6			Observations	6	6			Observations	6	6				Observations	6	6			Observations	6	12													Observations	6	6			Observations	6	12
Hypothesized Mean Difference	0				Hypothesized Mean Difference	0				Hypothesized Mean Difference	0				Hypothesized Mean Difference	0					Hypothesized Mean Difference	0				Hypothesized Mean Difference	0														Hypothesized Mean Difference	0				Hypothesized Mean Difference	0
df	10				df	9				df	10				df	8					df	9				df	16														df	9				df	13
t Stat	0.0968624				t Stat	0.341157				t Stat	1.50452				t Stat	5.62888					t Stat	-6.39467				t Stat	-2.66833														t Stat	-1.81664				t Stat	-2.52363
P(T<=t) one-tail	0.462375				P(T<=t) one-tail	0.370407				P(T<=t) one-tail	0.0816796				P(T<=t) one-tail	0.000246687					P(T<=t) one-tail	6.30299e-05				P(T<=t) one-tail	0.00841387														P(T<=t) one-tail	0.0513246				P(T<=t) one-tail	0.0127146
t Critical one-tail	1.81246				t Critical one-tail	1.83311				t Critical one-tail	1.81246				t Critical one-tail	1.85955					t Critical one-tail	1.83311				t Critical one-tail	1.74588														t Critical one-tail	1.83311				t Critical one-tail	1.77093
P(T<=t) two-tail	0.924749				P(T<=t) two-tail	0.740815				P(T<=t) two-tail	0.163359				P(T<=t) two-tail	0.000493374					P(T<=t) two-tail	0.00012606				P(T<=t) two-tail	0.0168277														P(T<=t) two-tail	0.102649				P(T<=t) two-tail	0.0254291
t Critical two-tail	2.22814				t Critical two-tail	2.26216				t Critical two-tail	2.22814				t Critical two-tail	2.306					t Critical two-tail	2.26216				t Critical two-tail	2.11991														t Critical two-tail	2.26216				t Critical two-tail	2.16037
t-Test: Two-sample assuming unequal variances					t-Test: Two-sample assuming unequal variances					t-Test: Two-sample assuming unequal variances					t-Test: Two-sample assuming unequal variances						t-Test: Two-sample assuming unequal variances																				t-Test: Two-sample assuming unequal variances
	20 uM RTX MMR	0.1 uM 5FdUR MMR				10 uM RTX MMR	0.1 uM 5FdUR MMR				0.1 uM RTX MMR	0.1 uM 5FdUR MMR				0.01 uM RTX MMR	0.1 uM 5FdUR MMR					20 uM RTX MMR	NT MMR																			20 uM 5FdUR MMR	NT MMR
Mean	0.306833	0.278583			Mean	0.31625	0.278583			Mean	0.37	0.278583			Mean	0.52225	0.278583				Mean	0.306833	0.420292																		Mean	0.283417	0.420292
Variance	0.00439027	0.00836284			Variance	0.00279947	0.00836284			Variance	0.0053054	0.00836284			Variance	0.00241858	0.00836284				Variance	0.00439027	0.012645																		Variance	0.00524674	0.012645
Observations	6	6			Observations	6	6			Observations	6	6			Observations	6	6				Observations	6	12																		Observations	6	12
Hypothesized Mean Difference	0				Hypothesized Mean Difference	0				Hypothesized Mean Difference	0				Hypothesized Mean Difference	0					Hypothesized Mean Difference	0																			Hypothesized Mean Difference	0
df	9				df	8				df	10				df	8					df	15																			df	15
t Stat	0.612754				t Stat	0.873284				t Stat	1.91533				t Stat	5.74823					t Stat	-2.68511																			t Stat	-3.11708
P(T<=t) one-tail	0.277602				P(T<=t) one-tail	0.203978				P(T<=t) one-tail	0.0422288				P(T<=t) one-tail	0.000214935					P(T<=t) one-tail	0.00847875																			P(T<=t) one-tail	0.00353316
t Critical one-tail	1.83311				t Critical one-tail	1.85955				t Critical one-tail	1.81246				t Critical one-tail	1.85955					t Critical one-tail	1.75305																			t Critical one-tail	1.75305
P(T<=t) two-tail	0.555204				P(T<=t) two-tail	0.407956				P(T<=t) two-tail	0.0844575				P(T<=t) two-tail	0.00042987					P(T<=t) two-tail	0.0169575																			P(T<=t) two-tail	0.00706633
t Critical two-tail	2.26216				t Critical two-tail	2.306				t Critical two-tail	2.22814				t Critical two-tail	2.306					t Critical two-tail	2.13145																			t Critical two-tail	2.13145
t-Test: Two-sample assuming unequal variances					t-Test: Two-sample assuming unequal variances					t-Test: Two-sample assuming unequal variances					t-Test: Two-sample assuming unequal variances
	20 uM RTX MMR	0.01 uM 5FdUR MMR				10 uM RTX MMR	0.01 uM 5FdUR MMR				0.1 uM RTX MMR	0.01 uM 5FdUR MMR				0.01 uM RTX MMR	0.01 uM 5FdUR MMR
Mean	0.306833	0.379333			Mean	0.31625	0.379333			Mean	0.37	0.379333			Mean	0.52225	0.379333
Variance	0.00439027	0.0114797			Variance	0.00279947	0.0114797			Variance	0.0053054	0.0114797			Variance	0.00241858	0.0114797
Observations	6	6			Observations	6	6			Observations	6	6			Observations	6	6
Hypothesized Mean Difference	0				Hypothesized Mean Difference	0				Hypothesized Mean Difference	0				Hypothesized Mean Difference	0
df	8				df	7				df	9				df	7
t Stat	-1.4097				t Stat	-1.29312				t Stat	-0.176462				t Stat	2.96947
P(T<=t) one-tail	0.0981493				P(T<=t) one-tail	0.118504				P(T<=t) one-tail	0.431919				P(T<=t) one-tail	0.0104117
t Critical one-tail	1.85955				t Critical one-tail	1.89458				t Critical one-tail	1.83311				t Critical one-tail	1.89458
P(T<=t) two-tail	0.196299				P(T<=t) two-tail	0.237007				P(T<=t) two-tail	0.863838				P(T<=t) two-tail	0.0208235
t Critical two-tail	2.306				t Critical two-tail	2.36462				t Critical two-tail	2.26216				t Critical two-tail	2.36462
		NT MMR UGI	0.01 µM RTX UGI MMR	0.1 µM RTX UGI MMR	10 µM RTX UGI MMR	20 µM RTX UGI MMR	0.01 µM 5FdUR UGI MMR	0.1 µM 5FdUR UGI MMR	10 µM 5FdUR UGI MMR	20 µM 5FdUR UGI MMR	40 h
			0.0167271	0.271192	0.0168277	0.0169575	0.467873	0.0142378	0.0254291	0.00706633	NT UGI MMR
				0.00216346	3.78184e-05	0.00012606	0.0208235	0.00042987	0.000493374	9.03738e-05	0.01 µM RTX UGI MMR
					0.177642	0.147174	0.863838	0.0844575	0.163359	0.0658755	0.1 µM RTX UGI MMR
						0.791133	0.237007	0.407956	0.740815	0.393287	10 µM RTX UGI MMR
							0.196299	0.555204	0.924749	0.571969	20 µM RTX UGI MMR
								0.110332	0.19726	0.102649	0.01 µM 5FdUR UGI MMR
				p<0,05					0.641233	0.921172	0.1 µM 5FdUR UGI MMR
										0.675483	10 µM 5FdUR UGI MMR
											20 µM 5FdUR UGI MMR

## Sheet: HCT116 UGI MMR 48h
corrected absorbance
timepoint (h)	20 µM RTX UGI MMR+	20 µM RTX UGI MMR+ average	10 µM RTX UGI MMR+	10 µM RTX UGI MMR+ average	0.1 µM RTX UGI MMR+	0.1 µM RTX UGI MMR+ average	0.01 µM RTX UGI MMR+	0.01 µM RTX UGI MMR+ average	NT UGI MMR+	NT UGI MMR+ average	20 µM 5FdUR UGI MMR+	20 µM 5FdUR UGI MMR+ average	10 µM 5FdUR UGI MMR+	10 µM 5FdUR UGI MMR+ average	0.1 µM 5FdUR UGI MMR+	0.1 µM 5FdUR UGI MMR+ average	0.01 µM 5FdUR UGI MMR+	0.01 µM 5FdUR UGI MMR+ average			t-Test: Two-sample assuming unequal variances					t-Test: Two-sample assuming unequal variances					t-Test: Two-sample assuming unequal variances					t-Test: Two-sample assuming unequal variances					t-Test: Two-sample assuming unequal variances					t-Test: Two-sample assuming unequal variances
48	0.0835	0.08525	0.069	0.120917	0.138	0.18575	0.478	0.702	0.55	0.735	0.271	0.270333	0.3405	0.334583	0.176	0.164667	0.472	0.467833
48	0.0675		0.1055		0.24		0.8595		0.7555		0.262		0.3345		0.1555		0.448					20 uM RTX MMR	10 uM RTX MMR				10 uM RTX MMR	0.1 uM RTX MMR				0.1 uM RTX MMR	0.01 uM RTX MMR				0.01 uM RTX MMR	NT MMR				20 uM 5FdUR MMR	10 uM 5FdUR MMR				10 uM 5FdUR MMR	0.1 uM 5FdUR MMR
48	0.062		0.0525		0.071		0.531		0.5205		0.289		0.3445		0.1055		0.5715				Mean	0.08525	0.120917			Mean	0.120917	0.18575			Mean	0.18575	0.702			Mean	0.702	0.735			Mean	0.270333	0.334583			Mean	0.334583	0.164667
48	0.056	stdev	0.0865	stdev	0.098	stdev	0.978	stdev	0.9855	stdev	0.286	stdev	0.3485	stdev	0.1155	stdev	0.552	stdev			Variance	0.000931475	0.00465574			Variance	0.00465574	0.00919298			Variance	0.00919298	0.0362553			Variance	0.0362553	0.0479572			Variance	0.000312767	0.00218404			Variance	0.00218404	0.00444127
48	0.108	0.0278609	0.205	0.0622879	0.2655	0.0875261	0.6745	0.173818	1.0775	0.209668	0.2405	0.0161443	0.2485	0.0426619	0.1455	0.0608363	0.3265	0.0807954			Observations	6	6			Observations	6	6			Observations	6	6			Observations	6	12			Observations	6	6			Observations	6	6
48	0.1345		0.207		0.302		0.691		0.5525		0.2735		0.391		0.29		0.437				Hypothesized Mean Difference	0				Hypothesized Mean Difference	0				Hypothesized Mean Difference	0				Hypothesized Mean Difference	0				Hypothesized Mean Difference	0				Hypothesized Mean Difference	0
48									0.8375												df	7				df	9				df	7				df	12				df	6				df	9
48									0.723												t Stat	-1.1688				t Stat	-1.34949				t Stat	-5.93167				t Stat	-0.329359				t Stat	-3.14961				t Stat	5.11339
48									0.8795												P(T<=t) one-tail	0.140371				P(T<=t) one-tail	0.105072				P(T<=t) one-tail	0.000290329				P(T<=t) one-tail	0.373781				P(T<=t) one-tail	0.00991232				P(T<=t) one-tail	0.000316802
48									0.836												t Critical one-tail	1.89458				t Critical one-tail	1.83311				t Critical one-tail	1.89458				t Critical one-tail	1.78229				t Critical one-tail	1.94318				t Critical one-tail	1.83311
48									0.302												P(T<=t) two-tail	0.280742				P(T<=t) two-tail	0.210144				P(T<=t) two-tail	0.000580658				P(T<=t) two-tail	0.747562				P(T<=t) two-tail	0.0198246				P(T<=t) two-tail	0.000633603
48									0.8005												t Critical two-tail	2.36462				t Critical two-tail	2.26216				t Critical two-tail	2.36462				t Critical two-tail	2.17881				t Critical two-tail	2.44691				t Critical two-tail	2.26216
t-Test: Two-sample assuming unequal variances					t-Test: Two-sample assuming unequal variances					t-Test: Two-sample assuming unequal variances					t-Test: Two-sample assuming unequal variances						t-Test: Two-sample assuming unequal variances					t-Test: Two-sample assuming unequal variances					t-Test: Two-sample assuming unequal variances										t-Test: Two-sample assuming unequal variances					t-Test: Two-sample assuming unequal variances
	20 uM RTX MMR	20 uM 5FdUR MMR				10 uM RTX MMR	20 uM 5FdUR MMR				0.1 uM RTX MMR	20 uM 5FdUR MMR				0.01 uM RTX MMR	20 uM 5FdUR MMR					20 uM RTX MMR	0.1 uM RTX MMR				10 uM RTX MMR	0.01 uM RTX MMR				0.1 uM RTX MMR	NT MMR									20 uM 5FdUR MMR	0.1 uM 5FdUR MMR				10 uM 5FdUR MMR	0.01 uM 5FdUR MMR
Mean	0.08525	0.270333			Mean	0.120917	0.270333			Mean	0.18575	0.270333			Mean	0.702	0.270333				Mean	0.08525	0.18575			Mean	0.120917	0.702			Mean	0.18575	0.735								Mean	0.270333	0.164667			Mean	0.334583	0.467833
Variance	0.000931475	0.000312767			Variance	0.00465574	0.000312767			Variance	0.00919298	0.000312767			Variance	0.0362553	0.000312767				Variance	0.000931475	0.00919298			Variance	0.00465574	0.0362553			Variance	0.00919298	0.0479572								Variance	0.000312767	0.00444127			Variance	0.00218404	0.00783347
Observations	6	6			Observations	6	6			Observations	6	6			Observations	6	6				Observations	6	6			Observations	6	6			Observations	6	12								Observations	6	6			Observations	6	6
Hypothesized Mean Difference	0				Hypothesized Mean Difference	0				Hypothesized Mean Difference	0				Hypothesized Mean Difference	0					Hypothesized Mean Difference	0				Hypothesized Mean Difference	0				Hypothesized Mean Difference	0									Hypothesized Mean Difference	0				Hypothesized Mean Difference	0
df	8				df	6				df	5				df	5					df	6				df	6				df	16									df	6				df	8
t Stat	-12.8526				t Stat	-5.19232				t Stat	-2.12504				t Stat	5.52934					t Stat	-2.44656				t Stat	-7.0371				t Stat	-7.38691									t Stat	3.7539				t Stat	-3.26109
P(T<=t) one-tail	6.34298e-07				P(T<=t) one-tail	0.00101495				P(T<=t) one-tail	0.0434742				P(T<=t) one-tail	0.00132619					P(T<=t) one-tail	0.0250119				P(T<=t) one-tail	0.000205752				P(T<=t) one-tail	7.67793e-07									P(T<=t) one-tail	0.00473311				P(T<=t) one-tail	0.00575424
t Critical one-tail	1.85955				t Critical one-tail	1.94318				t Critical one-tail	2.01505				t Critical one-tail	2.01505					t Critical one-tail	1.94318				t Critical one-tail	1.94318				t Critical one-tail	1.74588									t Critical one-tail	1.94318				t Critical one-tail	1.85955
P(T<=t) two-tail	1.2686e-06				P(T<=t) two-tail	0.0020299				P(T<=t) two-tail	0.0869484				P(T<=t) two-tail	0.00265238					P(T<=t) two-tail	0.0500239				P(T<=t) two-tail	0.000411504				P(T<=t) two-tail	1.53559e-06									P(T<=t) two-tail	0.00946623				P(T<=t) two-tail	0.0115085
t Critical two-tail	2.306				t Critical two-tail	2.44691				t Critical two-tail	2.57058				t Critical two-tail	2.57058					t Critical two-tail	2.44691				t Critical two-tail	2.44691				t Critical two-tail	2.11991									t Critical two-tail	2.44691				t Critical two-tail	2.306
t-Test: Two-sample assuming unequal variances					t-Test: Two-sample assuming unequal variances					t-Test: Two-sample assuming unequal variances					t-Test: Two-sample assuming unequal variances						t-Test: Two-sample assuming unequal variances					t-Test: Two-sample assuming unequal variances															t-Test: Two-sample assuming unequal variances					t-Test: Two-sample assuming unequal variances
	20 uM RTX MMR	10 uM 5FdUR MMR				10 uM RTX MMR	10 uM 5FdUR MMR				0.1 uM RTX MMR	10 uM 5FdUR MMR				0.01 uM RTX MMR	10 uM 5FdUR MMR					20 uM RTX MMR	0.01 uM RTX MMR				10 uM RTX MMR	NT MMR														20 uM 5FdUR MMR	0.01 uM 5FdUR MMR				10 uM 5FdUR MMR	NT MMR
Mean	0.08525	0.334583			Mean	0.120917	0.334583			Mean	0.18575	0.334583			Mean	0.702	0.334583				Mean	0.08525	0.702			Mean	0.120917	0.735													Mean	0.270333	0.467833			Mean	0.334583	0.735
Variance	0.000931475	0.00218404			Variance	0.00465574	0.00218404			Variance	0.00919298	0.00218404			Variance	0.0362553	0.00218404				Variance	0.000931475	0.0362553			Variance	0.00465574	0.0479572													Variance	0.000312767	0.00783347			Variance	0.00218404	0.0479572
Observations	6	6			Observations	6	6			Observations	6	6			Observations	6	6				Observations	6	6			Observations	6	12													Observations	6	6			Observations	6	12
Hypothesized Mean Difference	0				Hypothesized Mean Difference	0				Hypothesized Mean Difference	0				Hypothesized Mean Difference	0					Hypothesized Mean Difference	0				Hypothesized Mean Difference	0														Hypothesized Mean Difference	0				Hypothesized Mean Difference	0
df	9				df	9				df	7				df	6					df	5				df	14														df	5				df	13
t Stat	-10.9419				t Stat	-6.32836				t Stat	-3.41792				t Stat	4.59036					t Stat	-7.83413				t Stat	-8.88913														t Stat	-5.35999				t Stat	-6.06383
P(T<=t) one-tail	8.41748e-07				P(T<=t) one-tail	6.81604e-05				P(T<=t) one-tail	0.00558348				P(T<=t) one-tail	0.00186482					P(T<=t) one-tail	0.000271859				P(T<=t) one-tail	1.96694e-07														P(T<=t) one-tail	0.00151967				P(T<=t) one-tail	2.00407e-05
t Critical one-tail	1.83311				t Critical one-tail	1.83311				t Critical one-tail	1.89458				t Critical one-tail	1.94318					t Critical one-tail	2.01505				t Critical one-tail	1.76131														t Critical one-tail	2.01505				t Critical one-tail	1.77093
P(T<=t) two-tail	1.6835e-06				P(T<=t) two-tail	0.000136321				P(T<=t) two-tail	0.011167				P(T<=t) two-tail	0.00372964					P(T<=t) two-tail	0.000543718				P(T<=t) two-tail	3.93387e-07														P(T<=t) two-tail	0.00303935				P(T<=t) two-tail	4.00813e-05
t Critical two-tail	2.26216				t Critical two-tail	2.26216				t Critical two-tail	2.36462				t Critical two-tail	2.44691					t Critical two-tail	2.57058				t Critical two-tail	2.14479														t Critical two-tail	2.57058				t Critical two-tail	2.16037
t-Test: Two-sample assuming unequal variances					t-Test: Two-sample assuming unequal variances					t-Test: Two-sample assuming unequal variances					t-Test: Two-sample assuming unequal variances						t-Test: Two-sample assuming unequal variances																				t-Test: Two-sample assuming unequal variances
	20 uM RTX MMR	0.1 uM 5FdUR MMR				10 uM RTX MMR	0.1 uM 5FdUR MMR				0.1 uM RTX MMR	0.1 uM 5FdUR MMR				0.01 uM RTX MMR	0.1 uM 5FdUR MMR					20 uM RTX MMR	NT MMR																			20 uM 5FdUR MMR	NT MMR
Mean	0.08525				Mean	0.120917	0.164667			Mean	0.18575	0.164667			Mean	0.702	0.164667				Mean	0.08525	0.735																		Mean	0.270333	0.735
Variance	0.000931475	0.00444127			Variance	0.00465574	0.00444127			Variance	0.00919298	0.00444127			Variance	0.0362553	0.00444127				Variance	0.000931475	0.0479572																		Variance	0.000312767	0.0479572
Observations	6	6			Observations	6	6			Observations	6	6			Observations	6	6				Observations	6	12																		Observations	6	12
Hypothesized Mean Difference	0				Hypothesized Mean Difference	0				Hypothesized Mean Difference	0				Hypothesized Mean Difference	0					Hypothesized Mean Difference	0																			Hypothesized Mean Difference	0
df	7				df	10				df	9				df	6					df	12																			df	11
t Stat	-2.65393				t Stat	-1.12358				t Stat	0.442282				t Stat	6.5244					t Stat	-10.084																			t Stat	-7.30283
P(T<=t) one-tail	0.0163772				P(T<=t) one-tail	0.14372				P(T<=t) one-tail	0.334361				P(T<=t) one-tail	0.000309353					P(T<=t) one-tail	1.63573e-07																			P(T<=t) one-tail	7.68668e-06
t Critical one-tail	1.89458				t Critical one-tail	1.81246				t Critical one-tail	1.83311				t Critical one-tail	1.94318					t Critical one-tail	1.78229																			t Critical one-tail	1.79588
P(T<=t) two-tail	0.0327544				P(T<=t) two-tail	0.28744				P(T<=t) two-tail	0.668723				P(T<=t) two-tail	0.000618705					P(T<=t) two-tail	3.27146e-07																			P(T<=t) two-tail	1.53734e-05
t Critical two-tail	2.36462				t Critical two-tail	2.22814				t Critical two-tail	2.26216				t Critical two-tail	2.44691					t Critical two-tail	2.17881																			t Critical two-tail	2.20099
t-Test: Two-sample assuming unequal variances					t-Test: Two-sample assuming unequal variances					t-Test: Two-sample assuming unequal variances					t-Test: Two-sample assuming unequal variances
	20 uM RTX MMR	0.01 uM 5FdUR MMR				10 uM RTX MMR	0.01 uM 5FdUR MMR				0.1 uM RTX MMR	0.01 uM 5FdUR MMR				0.01 uM RTX MMR	0.01 uM 5FdUR MMR
Mean	0.08525	0.467833			Mean	0.120917	0.467833			Mean	0.18575	0.467833			Mean	0.702	0.467833
Variance	0.000931475	0.00783347			Variance	0.00465574	0.00783347			Variance	0.00919298	0.00783347			Variance	0.0362553	0.00783347
Observations	6	6			Observations	6	6			Observations	6	6			Observations	6	6
Hypothesized Mean Difference	0				Hypothesized Mean Difference	0				Hypothesized Mean Difference	0				Hypothesized Mean Difference	0
df	6				df	9				df	10				df	7
t Stat	-10.0098				t Stat	-7.60385				t Stat	-5.29531				t Stat	2.73172
P(T<=t) one-tail	2.87979e-05				P(T<=t) one-tail	1.6567e-05				P(T<=t) one-tail	0.000174943				P(T<=t) one-tail	0.0146329
t Critical one-tail	1.94318				t Critical one-tail	1.83311				t Critical one-tail	1.81246				t Critical one-tail	1.89458
P(T<=t) two-tail	5.75959e-05				P(T<=t) two-tail	3.31341e-05				P(T<=t) two-tail	0.000349886				P(T<=t) two-tail	0.0292658
t Critical two-tail	2.44691				t Critical two-tail	2.26216				t Critical two-tail	2.22814				t Critical two-tail	2.36462
		NT MMR UGI	0.01 µM RTX UGI MMR	0.1 µM RTX UGI MMR	10 µM RTX UGI MMR	20 µM RTX UGI MMR	0.01 µM 5FdUR UGI MMR	0.1 µM 5FdUR UGI MMR	10 µM 5FdUR UGI MMR	20 µM 5FdUR UGI MMR	48 h
			0.747562	1.53559e-06	3.93387e-07	3.27146e-07	0.00207327	9.06512e-07	4.00813e-05	1.53734e-05	NT UGI MMR
				0.000580658	0.000411504	0.000543718	0.0292658	0.000618705	0.00372964	0.00265238	0.01 µM RTX UGI MMR
					0.210144	0.0500239	0.000349886	0.668723	0.011167	0.0869484	0.1 µM RTX UGI MMR
						0.280742	3.31341e-05	0.28744	0.000136321	0.0020299	10 µM RTX UGI MMR
							5.75959e-05	0.0327544	1.6835e-06	1.2686e-06	20 µM RTX UGI MMR
								8.82632e-05	0.0115085	0.00303935	0.01 µM 5FdUR UGI MMR
				p<0,05					0.000633603	0.00946623	0.1 µM 5FdUR UGI MMR
										0.0198246	10 µM 5FdUR UGI MMR
											20 µM 5FdUR UGI MMR

## Sheet: HCT116 UGI MMR 72h
corrected absorbance
timepoint (h)	20 µM RTX UGI MMR+	20 µM RTX UGI MMR+ average	10 µM RTX UGI MMR+	10 µM RTX UGI MMR+ average	0.1 µM RTX UGI MMR+	0.1 µM RTX UGI MMR+ average	0.01 µM RTX UGI MMR+	0.01 µM RTX UGI MMR+ average	NT UGI MMR+	NT UGI MMR+ average	20 µM 5FdUR UGI MMR+	20 µM 5FdUR UGI MMR+ average	10 µM 5FdUR UGI MMR+	10 µM 5FdUR UGI MMR+ average	0.1 µM 5FdUR UGI MMR+	0.1 µM 5FdUR UGI MMR+ average	0.01 µM 5FdUR UGI MMR+	0.01 µM 5FdUR UGI MMR+ average			t-Test: Two-sample assuming unequal variances				t-Test: Two-sample assuming unequal variances				t-Test: Two-sample assuming unequal variances				t-Test: Two-sample assuming unequal variances				t-Test: Two-sample assuming unequal variances				t-Test: Two-sample assuming unequal variances				t-Test: Two-sample assuming unequal variances				t-Test: Two-sample assuming unequal variances
72	0.039	0.03425	0.063	0.0496667	0.078	0.0654167	1.106	1.02808	1.1525	1.00583	0.176	0.203833	0.15	0.16175	0.088	0.07	0.789	0.689417
72	0.035		0.0555		0.081		1.084		1.0695		0.191		0.106		0.0475		0.4935					20 uM RTX MMR	10 uM RTX MMR			10 uM RTX MMR	0.1 uM RTX MMR			0.1 uM RTX MMR	0.01 uM RTX MMR			0.01 uM RTX MMR	NT MMR			20 uM 5FdUR MMR	10 uM 5FdUR MMR			10 uM 5FdUR MMR	0.1 uM 5FdUR MMR			0.1 uM 5FdUR MMR	0.01 uM 5FdUR MMR
72	0.0365		0.0595		0.0785		1.2135		1.383		0.198		0.175		0.095		1.052				Mean	0.03425	0.0496667		Mean	0.0496667	0.0654167		Mean	0.0654167	1.02808		Mean	1.02808	1.00583		Mean	0.203833	0.16175		Mean	0.16175	0.07		Mean	0.07	0.689417		Mean
72	0.0375	stdev	0.059	stdev	0.066	stdev	1.1945	stdev	1.4275	stdev	0.1855	stdev	0.1295	stdev	0.0655	stdev	0.6035	stdev			Variance	1.9875e-05	0.000240467		Variance	0.000240467	0.000329542		Variance	0.000329542	0.0430171		Variance	0.0430171	0.0869017		Variance	0.000947467	0.00165497		Variance	0.00165497	0.0003223		Variance	0.0003223	0.0407573		Variance
72	0.0285	0.00406971	0.0365	0.0141559	0.0545	0.0165716	0.899	0.189335	0.8755	0.282241	0.262	0.028099	0.211	0.0371369	0.064	0.0163885	0.5855	0.184294			Observations	6	6		Observations	6	6		Observations	6	6		Observations	6	12		Observations	6	6		Observations	6	6		Observations	6	6		Observations
72	0.029		0.0245		0.0345		0.6715		0.5135		0.2105		0.199		0.06		0.613				Hypothesized Mean Difference	0			Hypothesized Mean Difference	0			Hypothesized Mean Difference	0			Hypothesized Mean Difference	0			Hypothesized Mean Difference	0			Hypothesized Mean Difference	0			Hypothesized Mean Difference	0			Hypothesized Mean Difference
72									1.1845												df	6			df	10			df	5			df	14			df	9			df	7			df	5			df
72									0.6715												t Stat	-2.34042			t Stat	-1.6159			t Stat	-11.3259			t Stat	0.185344			t Stat	2.02067			t Stat	5.05415			t Stat	-7.48592			t Stat
72									1.303												P(T<=t) one-tail	0.0289053			P(T<=t) one-tail	0.0685939			P(T<=t) one-tail	4.69136e-05			P(T<=t) one-tail	0.427809			P(T<=t) one-tail	0.037021			P(T<=t) one-tail	0.00073648			P(T<=t) one-tail	0.000336049			P(T<=t) one-tail
72									0.724												t Critical one-tail	1.94318			t Critical one-tail	1.81246			t Critical one-tail	2.01505			t Critical one-tail	1.76131			t Critical one-tail	1.83311			t Critical one-tail	1.89458			t Critical one-tail	2.01505			t Critical one-tail
72									0.815												P(T<=t) two-tail	0.0578105			P(T<=t) two-tail	0.137188			P(T<=t) two-tail	9.38272e-05			P(T<=t) two-tail	0.855618			P(T<=t) two-tail	0.0740419			P(T<=t) two-tail	0.00147296			P(T<=t) two-tail	0.000672099			P(T<=t) two-tail
72									0.9505												t Critical two-tail	2.44691			t Critical two-tail	2.22814			t Critical two-tail	2.57058			t Critical two-tail	2.14479			t Critical two-tail	2.26216			t Critical two-tail	2.36462			t Critical two-tail	2.57058			t Critical two-tail
t-Test: Two-sample assuming unequal variances				t-Test: Two-sample assuming unequal variances				t-Test: Two-sample assuming unequal variances				t-Test: Two-sample assuming unequal variances									t-Test: Two-sample assuming unequal variances				t-Test: Two-sample assuming unequal variances				t-Test: Two-sample assuming unequal variances								t-Test: Two-sample assuming unequal variances				t-Test: Two-sample assuming unequal variances				t-Test: Two-sample assuming unequal variances
	20 uM RTX MMR	20 uM 5FdUR MMR			10 uM RTX MMR	20 uM 5FdUR MMR			0.1 uM RTX MMR	20 uM 5FdUR MMR			0.01 uM RTX MMR	20 uM 5FdUR MMR								20 uM RTX MMR	0.1 uM RTX MMR			10 uM RTX MMR	0.01 uM RTX MMR			0.1 uM RTX MMR	NT MMR							20 uM 5FdUR MMR	0.1 uM 5FdUR MMR			10 uM 5FdUR MMR	0.01 uM 5FdUR MMR			0.1 uM 5FdUR MMR	NT MMR
Mean	0.03425	0.203833		Mean	0.0496667	0.203833		Mean	0.0654167	0.203833		Mean	1.02808	0.203833							Mean	0.03425	0.0654167		Mean	0.0496667	1.02808		Mean	0.0654167	1.00583						Mean	0.203833	0.07		Mean	0.16175	0.689417		Mean	0.07	1.00583
Variance	1.9875e-05	0.000947467		Variance	0.000240467	0.000947467		Variance	0.000329542	0.000947467		Variance	0.0430171	0.000947467							Variance	1.9875e-05	0.000329542		Variance	0.000240467	0.0430171		Variance	0.000329542	0.0869017						Variance	0.000947467	0.0003223		Variance	0.00165497	0.0407573		Variance	0.0003223	0.0869017
Observations	6	6		Observations	6	6		Observations	6	6		Observations	6	6							Observations	6	6		Observations	6	6		Observations	6	12						Observations	6	6		Observations	6	6		Observations	6	12
Hypothesized Mean Difference	0			Hypothesized Mean Difference	0			Hypothesized Mean Difference	0			Hypothesized Mean Difference	0								Hypothesized Mean Difference	0			Hypothesized Mean Difference	0			Hypothesized Mean Difference	0							Hypothesized Mean Difference	0			Hypothesized Mean Difference	0			Hypothesized Mean Difference	0
df	5			df	7			df	8			df	5								df	6			df	5			df	11							df	8			df	5			df	11
t Stat	-13.3558			t Stat	-10.9565			t Stat	-9.48784			t Stat	9.62904								t Stat	-4.08408			t Stat	-11.5231			t Stat	-11.0092							t Stat	9.19979			t Stat	-6.27609			t Stat	-10.9565
P(T<=t) one-tail	2.1047e-05			P(T<=t) one-tail	5.84029e-06			P(T<=t) one-tail	6.2754e-06			P(T<=t) one-tail	0.000102433								P(T<=t) one-tail	0.00323614			P(T<=t) one-tail	4.31531e-05			P(T<=t) one-tail	1.40304e-07							P(T<=t) one-tail	7.88222e-06			P(T<=t) one-tail	0.000754051			P(T<=t) one-tail	1.47314e-07
t Critical one-tail	2.01505			t Critical one-tail	1.89458			t Critical one-tail	1.85955			t Critical one-tail	2.01505								t Critical one-tail	1.94318			t Critical one-tail	2.01505			t Critical one-tail	1.79588							t Critical one-tail	1.85955			t Critical one-tail	2.01505			t Critical one-tail	1.79588
P(T<=t) two-tail	4.20941e-05			P(T<=t) two-tail	1.16806e-05			P(T<=t) two-tail	1.25508e-05			P(T<=t) two-tail	0.000204865								P(T<=t) two-tail	0.00647227			P(T<=t) two-tail	8.63063e-05			P(T<=t) two-tail	2.80608e-07							P(T<=t) two-tail	1.57644e-05			P(T<=t) two-tail	0.0015081			P(T<=t) two-tail	2.94628e-07
t Critical two-tail	2.57058			t Critical two-tail	2.36462			t Critical two-tail	2.306			t Critical two-tail	2.57058								t Critical two-tail	2.44691			t Critical two-tail	2.57058			t Critical two-tail	2.20099							t Critical two-tail	2.306			t Critical two-tail	2.57058			t Critical two-tail	2.20099
t-Test: Two-sample assuming unequal variances				t-Test: Two-sample assuming unequal variances				t-Test: Two-sample assuming unequal variances				t-Test: Two-sample assuming unequal variances									t-Test: Two-sample assuming unequal variances				t-Test: Two-sample assuming unequal variances												t-Test: Two-sample assuming unequal variances				t-Test: Two-sample assuming unequal variances
	20 uM RTX MMR	10 uM 5FdUR MMR			10 uM RTX MMR	10 uM 5FdUR MMR			0.1 uM RTX MMR	10 uM 5FdUR MMR			0.01 uM RTX MMR	10 uM 5FdUR MMR								20 uM RTX MMR	0.01 uM RTX MMR			10 uM RTX MMR	NT MMR											20 uM 5FdUR MMR	0.01 uM 5FdUR MMR			10 uM 5FdUR MMR	NT MMR
Mean	0.03425	0.16175		Mean	0.0496667	0.16175		Mean	0.0654167	0.16175		Mean	1.02808	0.16175							Mean	0.03425	1.02808		Mean	0.0496667	1.00583										Mean	0.203833	0.689417		Mean	0.16175	1.00583
Variance	1.9875e-05	0.00165497		Variance	0.000240467	0.00165497		Variance	0.000329542	0.00165497		Variance	0.0430171	0.00165497							Variance	1.9875e-05	0.0430171		Variance	0.000240467	0.0869017										Variance	0.000947467	0.0407573		Variance	0.00165497	0.0869017
Observations	6	6		Observations	6	6		Observations	6	6		Observations	6	6							Observations	6	6		Observations	6	12										Observations	6	6		Observations	6	12
Hypothesized Mean Difference	0			Hypothesized Mean Difference	0			Hypothesized Mean Difference	0			Hypothesized Mean Difference	0								Hypothesized Mean Difference	0			Hypothesized Mean Difference	0											Hypothesized Mean Difference	0			Hypothesized Mean Difference	0
df	5			df	6			df	7			df	5								df	5			df	11											df	5			df	12
t Stat	-7.63129			t Stat	-6.30611			t Stat	-5.29694			t Stat	10.0402								t Stat	-11.7346			t Stat	-11.205											t Stat	-5.82433			t Stat	-9.73519
P(T<=t) one-tail	0.000307276			P(T<=t) one-tail	0.000370867			P(T<=t) one-tail	0.000563555			P(T<=t) one-tail	8.38447e-05								P(T<=t) one-tail	3.95113e-05			P(T<=t) one-tail	1.17282e-07											P(T<=t) one-tail	0.00105392			P(T<=t) one-tail	2.39116e-07
t Critical one-tail	2.01505			t Critical one-tail	1.94318			t Critical one-tail	1.89458			t Critical one-tail	2.01505								t Critical one-tail	2.01505			t Critical one-tail	1.79588											t Critical one-tail	2.01505			t Critical one-tail	1.78229
P(T<=t) two-tail	0.000614552			P(T<=t) two-tail	0.000741733			P(T<=t) two-tail	0.00112711			P(T<=t) two-tail	0.000167689								P(T<=t) two-tail	7.90227e-05			P(T<=t) two-tail	2.34563e-07											P(T<=t) two-tail	0.00210783			P(T<=t) two-tail	4.78233e-07
t Critical two-tail	2.57058			t Critical two-tail	2.44691			t Critical two-tail	2.36462			t Critical two-tail	2.57058								t Critical two-tail	2.57058			t Critical two-tail	2.20099											t Critical two-tail	2.57058			t Critical two-tail	2.17881
t-Test: Two-sample assuming unequal variances				t-Test: Two-sample assuming unequal variances				t-Test: Two-sample assuming unequal variances				t-Test: Two-sample assuming unequal variances									t-Test: Two-sample assuming unequal variances																t-Test: Two-sample assuming unequal variances
	20 uM RTX MMR	0.1 uM 5FdUR MMR			10 uM RTX MMR	0.1 uM 5FdUR MMR			0.1 uM RTX MMR	0.1 uM 5FdUR MMR			0.01 uM RTX MMR	0.1 uM 5FdUR MMR								20 uM RTX MMR	NT MMR															20 uM 5FdUR MMR	NT MMR
Mean	0.03425	0.07		Mean	0.0496667	0.07		Mean	0.0654167	0.07		Mean	1.02808	0.07							Mean	0.03425	1.00583														Mean	0.203833	1.00583
Variance	1.9875e-05	0.0003223		Variance	0.000240467	0.0003223		Variance	0.000329542	0.0003223		Variance	0.0430171	0.0003223							Variance	1.9875e-05	0.0869017														Variance	0.000947467	0.0869017
Observations	6	6		Observations	6	6		Observations	6	6		Observations	6	6							Observations	6	12														Observations	6	12
Hypothesized Mean Difference	0			Hypothesized Mean Difference	0			Hypothesized Mean Difference	0			Hypothesized Mean Difference	0								Hypothesized Mean Difference	0															Hypothesized Mean Difference	0
df	6			df	10			df	10			df	5								df	11															df	11
t Stat	-4.73399			t Stat	-2.09952			t Stat	-0.43973			t Stat	11.2729								t Stat	-11.4145															t Stat	-9.32324
P(T<=t) one-tail	0.00160563			P(T<=t) one-tail	0.0310637			P(T<=t) one-tail	0.334742			P(T<=t) one-tail	4.79901e-05								P(T<=t) one-tail	9.70965e-08															P(T<=t) one-tail	7.41118e-07
t Critical one-tail	1.94318			t Critical one-tail	1.81246			t Critical one-tail	1.81246			t Critical one-tail	2.01505								t Critical one-tail	1.79588															t Critical one-tail	1.79588
P(T<=t) two-tail	0.00321127			P(T<=t) two-tail	0.0621273			P(T<=t) two-tail	0.669484			P(T<=t) two-tail	9.59801e-05								P(T<=t) two-tail	1.94193e-07															P(T<=t) two-tail	1.48224e-06
t Critical two-tail	2.44691			t Critical two-tail	2.22814			t Critical two-tail	2.22814			t Critical two-tail	2.57058								t Critical two-tail	2.20099															t Critical two-tail	2.20099
t-Test: Two-sample assuming unequal variances				t-Test: Two-sample assuming unequal variances				t-Test: Two-sample assuming unequal variances				t-Test: Two-sample assuming unequal variances
	20 uM RTX MMR	0.01 uM 5FdUR MMR			10 uM RTX MMR	0.01 uM 5FdUR MMR			0.1 uM RTX MMR	0.01 uM 5FdUR MMR			0.01 uM RTX MMR	0.01 uM 5FdUR MMR
Mean	0.03425	0.689417		Mean	0.0496667	0.689417		Mean	0.0654167	0.689417		Mean	1.02808	0.689417
Variance	1.9875e-05	0.0407573		Variance	0.000240467	0.0407573		Variance	0.000329542	0.0407573		Variance	0.0430171	0.0407573
Observations	6	6		Observations	6	6		Observations	6	6		Observations	6	6
Hypothesized Mean Difference	0			Hypothesized Mean Difference	0			Hypothesized Mean Difference	0			Hypothesized Mean Difference	0
df	5			df	5			df	5			df	10
t Stat	-7.94728			t Stat	-7.73937			t Stat	-7.54065			t Stat	2.86611
P(T<=t) one-tail	0.00025421			P(T<=t) one-tail	0.000287765			P(T<=t) one-tail	0.000324857			P(T<=t) one-tail	0.00839018
t Critical one-tail	2.01505			t Critical one-tail	2.01505			t Critical one-tail	2.01505			t Critical one-tail	1.81246
P(T<=t) two-tail	0.000508419			P(T<=t) two-tail	0.00057553			P(T<=t) two-tail	0.000649714			P(T<=t) two-tail	0.0167804
t Critical two-tail	2.57058			t Critical two-tail	2.57058			t Critical two-tail	2.57058			t Critical two-tail	2.22814
		NT MMR UGI	0.01 µM RTX UGI MMR	0.1 µM RTX UGI MMR	10 µM RTX UGI MMR	20 µM RTX UGI MMR	0.01 µM 5FdUR UGI MMR	0.1 µM 5FdUR UGI MMR	10 µM 5FdUR UGI MMR	20 µM 5FdUR UGI MMR	72h
			0.855618	2.80608e-07	2.34563e-07	1.94193e-07	0.0182677	2.94628e-07	4.78233e-07	1.48224e-06	NT UGI MMR
				9.38272e-05	8.63063e-05	7.90227e-05	0.0167804	9.59801e-05	0.000167689	0.000204865	0.01 µM RTX UGI MMR
					0.137188	0.00647227	0.000649714	0.669484	0.00112711	1.25508e-05	0.1 µM RTX UGI MMR
						0.0578105	0.00057553	0.0621273	0.000741733	1.16806e-05	10 µM RTX UGI MMR
							0.000508419	0.00321127	0.000614552	4.20941e-05	20 µM RTX UGI MMR
								0.000672099	0.0015081	0.00210783	0.01 µM 5FdUR UGI MMR
				p<0,05					0.00147296	1.57644e-05	0.1 µM 5FdUR UGI MMR
										0.0740419	10 µM 5FdUR UGI MMR
											20 µM 5FdUR UGI MMR
[truncated: 2 more columns]

[truncated: 1 more sheets: significance number format]
