# Supplementary material for: Effects of thymidylate synthase inhibitors differ in genomic uracilation and mutagenic potential
Source: Life Sci Alliance. 2026 Feb 6;9(4):e202503352. doi: 10.26508/lsa.202503352 (PMC12881662; doi:10.26508/lsa.202503352)
Supplement: Supplementary file 18 [file LSA-2025-03352_SdataF8.1_FS13.xlsx]

## Sheet: HCT116 biol.groups only
Fig 8A
Target	biological group	reference genes	control	relative normalized expression	expression lower error bar	expression upper error bar	p-value
A3B	100 nM 5FdUR	CNOT4&PUM1		2.11026	1.94154	2.29365	0.001634
A3B	100 nM RTX	CNOT4&PUM1		5.56742	4.91127	6.31122	1.5e-05
A3B	20 uM 5FdUR	CNOT4&PUM1		5.04192	4.40628	5.76926	2.5e-05
A3B	20 uM RTX	CNOT4&PUM1		2.99632	2.65934	3.376	0.000245
A3B	non-treated	CNOT4&PUM1	C	1	0.90862	1.10057	N/A
A3C	100 nM 5FdUR	CNOT4&PUM1		1.23615	1.10824	1.37882	0.244695
A3C	100 nM RTX	CNOT4&PUM1		1.90281	1.67239	2.16499	0.00745
A3C	20 uM 5FdUR	CNOT4&PUM1		2.61815	2.49444	2.748	0.000427
A3C	20 uM RTX	CNOT4&PUM1		1.49566	1.25927	1.77642	0.069798
A3C	non-treated	CNOT4&PUM1	C	1	0.90208	1.10855	N/A
A3D	100 nM 5FdUR	CNOT4&PUM1		1.19225	0.94687	1.50121	0.500446
A3D	100 nM RTX	CNOT4&PUM1		1.20409	0.90603	1.60021	0.51446
A3D	20 uM 5FdUR	CNOT4&PUM1		2.09116	1.67864	2.60504	0.019065
A3D	20 uM RTX	CNOT4&PUM1		1.42018	1.26223	1.59789	0.140184
A3D	non-treated	CNOT4&PUM1	C	1	0.87453	1.14347	N/A
A3F	100 nM 5FdUR	CNOT4&PUM1		0.72175	0.64715	0.80494	0.040897
A3F	100 nM RTX	CNOT4&PUM1		0.70697	0.65048	0.76836	0.024884
A3F	20 uM 5FdUR	CNOT4&PUM1		0.69296	0.62024	0.7742	0.026517
A3F	20 uM RTX	CNOT4&PUM1		0.94988	0.8747	1.03153	0.685265
A3F	non-treated	CNOT4&PUM1	C	1	0.92822	1.07733	N/A
A3G	100 nM 5FdUR	CNOT4&PUM1		0.48255	0.34776	0.66958	0.241477
A3G	100 nM RTX	CNOT4&PUM1		0.51473	0.32739	0.80926	0.308668
A3G	20 uM 5FdUR	CNOT4&PUM1		0.71525	0.58055	0.8812	0.558033
A3G	20 uM RTX	CNOT4&PUM1		0.53423	0.40529	0.70421	0.29802
A3G	non-treated	CNOT4&PUM1	C	1	0.69741	1.43389	N/A
A3H	100 nM 5FdUR	CNOT4&PUM1		1.20516	1.09377	1.3279	0.209949
A3H	100 nM RTX	CNOT4&PUM1		1.5761	1.43317	1.73328	0.011761
A3H	20 uM 5FdUR	CNOT4&PUM1		2.34837	2.0747	2.65813	0.00059
A3H	20 uM RTX	CNOT4&PUM1		1.42342	1.17069	1.73072	0.083422
A3H	non-treated	CNOT4&PUM1	C	1	0.9217	1.08495	N/A
CNOT4	100 nM 5FdUR	Ref.		N/A	N/A	N/A	N/A
CNOT4	100 nM RTX	Ref.		N/A	N/A	N/A	N/A
CNOT4	20 uM 5FdUR	Ref.		N/A	N/A	N/A	N/A
CNOT4	20 uM RTX	Ref.		N/A	N/A	N/A	N/A
CNOT4	non-treated	Ref.	C	N/A	N/A	N/A	N/A
PUM1	100 nM 5FdUR	Ref.		N/A	N/A	N/A	N/A
PUM1	100 nM RTX	Ref.		N/A	N/A	N/A	N/A
PUM1	20 uM 5FdUR	Ref.		N/A	N/A	N/A	N/A
PUM1	20 uM RTX	Ref.		N/A	N/A	N/A	N/A
PUM1	non-treated	Ref.	C	N/A	N/A	N/A	N/A

## Sheet: HCT116 MMR biol.groups only
Fig 8B
Target	biological group	Reference genes	control	relative normalized expression	expression lower error bar	expression upper error bar	p-value
A3B	0p1_5FdUR_MMR	CNOT4		1.69235	1.61352	1.77504	0.087446
A3B	0p1_RTX_MMR	CNOT4		4.21919	3.93951	4.51873	0.001015
A3B	20_5FdUR_MMR	CNOT4		3.46082	3.002	3.98976	0.002978
A3B	20_RTX_MMR	CNOT4		1.58829	1.49375	1.6888	0.125726
A3B	NT_MMR	CNOT4	C	1	0.83549	1.1969	N/A
A3C	0p1_5FdUR_MMR	CNOT4		1.21282	1.13911	1.29129	0.487372
A3C	0p1_RTX_MMR	CNOT4		2.01731	1.86387	2.18338	0.033085
A3C	20_5FdUR_MMR	CNOT4		1.91093	1.84702	1.97706	0.042113
A3C	20_RTX_MMR	CNOT4		0.98523	0.96777	1.00301	0.956017
A3C	NT_MMR	CNOT4	C	1	0.83726	1.19437	N/A
A3D	0p1_5FdUR_MMR	CNOT4		0.66236	0.61196	0.71691	0.202761
A3D	0p1_RTX_MMR	CNOT4		1.66536	1.52043	1.8241	0.127054
A3D	20_5FdUR_MMR	CNOT4		3.15262	2.88946	3.43975	0.005871
A3D	20_RTX_MMR	CNOT4		0.60104	0.53141	0.67979	0.133067
A3D	NT_MMR	CNOT4	C	1	0.8211	1.21789	N/A
A3F	0p1_5FdUR_MMR	CNOT4		0.47332	0.4191	0.53455	0.085849
A3F	0p1_RTX_MMR	CNOT4		1.27335	1.16565	1.39099	0.534878
A3F	20_5FdUR_MMR	CNOT4		1.15669	1.09257	1.22458	0.703954
A3F	20_RTX_MMR	CNOT4		0.45244	0.44658	0.45838	0.06684
A3F	NT_MMR	CNOT4	C	1	0.77891	1.28385	N/A
A3G	0p1_5FdUR_MMR	CNOT4		0.33814	0.3214	0.35575	0.270946
A3G	0p1_RTX_MMR	CNOT4		3.34104	3.04642	3.66416	0.225984
A3G	20_5FdUR_MMR	CNOT4		3.72892	3.52711	3.94227	0.190216
A3G	20_RTX_MMR	CNOT4		0.26713	0.22622	0.31544	0.191542
A3G	NT_MMR	CNOT4	C	1	0.53829	1.85773	N/A
A3H	0p1_5FdUR_MMR	CNOT4		1.3347	1.30618	1.36384	0.040415
A3H	0p1_RTX_MMR	CNOT4		2.12078	1.98535	2.26545	0.000463
A3H	20_5FdUR_MMR	CNOT4		3.98572	3.51505	4.51942	2.4e-05
A3H	20_RTX_MMR	CNOT4		1.60069	1.46955	1.74352	0.007654
A3H	NT_MMR	CNOT4	C	1	0.92497	1.08111	N/A
CNOT4	0p1_5FdUR_MMR	Ref.		N/A	N/A	N/A	N/A
CNOT4	0p1_RTX_MMR	Ref.		N/A	N/A	N/A	N/A
CNOT4	20_5FdUR_MMR	Ref.		N/A	N/A	N/A	N/A
CNOT4	20_RTX_MMR	Ref.		N/A	N/A	N/A	N/A
CNOT4	NT	Ref.		N/A	N/A	N/A	N/A
CNOT4	NT_MMR	Ref.	C	N/A	N/A	N/A	N/A

## Sheet: HCT116 biological rep.
supplementary Fig S13A
Target	sample	reference genes	normalized expression	expression SEM	Mean Cq	Cq SEM
A3B	0.1 uM 5FU rep1	CNOT4&PUM1	0.57303	0.03905	27.88	0.10789
A3B	0.1 uM 5FU rep2	CNOT4&PUM1	0.56886	0.07287	28.01	0.07593
A3B	0.1 uM 5FU rep3	CNOT4&PUM1	0.44469	0.01494	28.22	0.0406
A3B	0.1 uM RTX rep2	CNOT4&PUM1	1.69671	0.26154	28.12	0.08013
A3B	0.1 uM RTX rep3	CNOT4&PUM1	1.1017	0.07399	28.3	0.09652
A3B	0.1 uM RTX rep4	CNOT4&PUM1	1.42402	0.21154	26.97	0.23878
A3B	20 uM 5FU rep2	CNOT4&PUM1	1.01944	0.21702	28.7	0.34019
A3B	20 uM 5FU rep3	CNOT4&PUM1	1.20043	0.18074	27.82	0.21959
A3B	20 uM 5FU rep4	CNOT4&PUM1	1.61551	0.25578	26.71	0.22214
A3B	20 uM RTX rep1	CNOT4&PUM1	0.70482	0.05606	28.5	0.09139
A3B	20 uM RTX rep2	CNOT4&PUM1	0.62773	0.06639	28.47	0.16534
A3B	20 uM RTX rep3	CNOT4&PUM1	0.93786	0.09892	28.35	0.17115
A3B	NT rep2	CNOT4&PUM1	0.27035	0.07894	30.33	0.46993
A3B	NT rep3	CNOT4&PUM1	0.29609	0.06573	29.61	0.29426
A3B	NT rep4	CNOT4&PUM1	0.32104	0.04855	28.87	0.24199
A3B	NT rep5	CNOT4&PUM1	0.21999	0.02171	29.67	0.12893
A3B	NT rep6	CNOT4&PUM1	0.25173	0.03997	29.42	0.25464
A3B	NT rep7	CNOT4&PUM1	0.16719	0.01629	29.61	0.13179
A3C	0.1 uM 5FU rep1	CNOT4&PUM1	0.81787	0.17803	24.47	0.32366
A3C	0.1 uM 5FU rep2	CNOT4&PUM1	0.70588	0.08816	24.8	0.05527
A3C	0.1 uM 5FU rep3	CNOT4&PUM1	1.02754	0.21088	24.07	0.30407
A3C	0.1 uM RTX rep2	CNOT4&PUM1	1.59453	0.27129	25.31	0.13012
A3C	0.1 uM RTX rep3	CNOT4&PUM1	1.32774	0.10764	25.11	0.11148
A3C	0.1 uM RTX rep4	CNOT4&PUM1	1.02197	0.07756	24.66	0.10858
A3C	20 uM 5FU rep2	CNOT4&PUM1	1.87357	0.11304	24.85	0.06988
A3C	20 uM 5FU rep3	CNOT4&PUM1	1.86209	0.25571	24.29	0.1793
A3C	20 uM 5FU rep4	CNOT4&PUM1	1.61551	0.16404	23.92	0.09368
A3C	20 uM RTX rep1	CNOT4&PUM1	1.0075	0.11456	25.04	0.14733
A3C	20 uM RTX rep2	CNOT4&PUM1	0.75817	0.19601	25.26	0.38297
A3C	20 uM RTX rep3	CNOT4&PUM1	1.37559	0.08103	24.86	0.08754
A3C	NT rep2	CNOT4&PUM1	1.00062	0.04572	25.3	0.03511
A3C	NT rep3	CNOT4&PUM1	0.84559	0.27606	25.02	0.44748
A3C	NT rep4	CNOT4&PUM1	0.52666	0.12612	25.17	0.35485
A3C	NT rep5	CNOT4&PUM1	0.66938	0.04345	24.99	0.04148
A3C	NT rep6	CNOT4&PUM1	0.57898	0.01902	25.17	0.03157
A3C	NT rep7	CNOT4&PUM1	0.57108	0.05296	24.76	0.11243
A3D	0.1 uM 5FU rep1	CNOT4&PUM1	0.68444	0.05266	30.75	0.11232
A3D	0.1 uM 5FU rep2	CNOT4&PUM1	0.37872	0.06454	31.74	0.18131
A3D	0.1 uM 5FU rep3	CNOT4&PUM1	0.80966	0.16594	30.43	0.30341
A3D	0.1 uM RTX rep2	CNOT4&PUM1	0.45024	0.08751	33.2	0.19101
A3D	0.1 uM RTX rep3	CNOT4&PUM1	0.45298	0.08475	32.72	0.27473
A3D	0.1 uM RTX rep4	CNOT4&PUM1	1.06001	0.08703	30.61	0.1181
A3D	20 uM 5FU rep2	CNOT4&PUM1	0.86177	0.1917	32.01	0.32645
A3D	20 uM 5FU rep3	CNOT4&PUM1	0.81342	0.11195	31.53	0.17968
A3D	20 uM 5FU rep4	CNOT4&PUM1	1.61551	0.12896	29.94	0.00507
A3D	20 uM RTX rep1	CNOT4&PUM1	0.65833	0.10493	31.68	0.22214
A3D	20 uM RTX rep2	CNOT4&PUM1	0.60442	0.02465	31.61	0.0432
A3D	20 uM RTX rep3	CNOT4&PUM1	0.89147	0.05701	31.52	0.095
A3D	NT rep2	CNOT4&PUM1	0.40997	0.04082	32.64	0.13633
A3D	NT rep3	CNOT4&PUM1	0.88014	0.14305	30.97	0.1487
A3D	NT rep4	CNOT4&PUM1	0.60496	0.03741	30.97	0.08363
A3D	NT rep5	CNOT4&PUM1	0.40061	0.12772	31.76	0.46674
A3D	NT rep6	CNOT4&PUM1	0.36916	0.03587	31.85	0.13981
A3D	NT rep7	CNOT4&PUM1	0.47506	0.0257	31.04	0.00586
A3F	0.1 uM 5FU rep1	CNOT4&PUM1	0.88102	0.11114	27.97	0.19706
A3F	0.1 uM 5FU rep2	CNOT4&PUM1	0.63665	0.08481	28.6	0.09335
A3F	0.1 uM 5FU rep3	CNOT4&PUM1	0.6336	0.04238	28.42	0.09916
A3F	0.1 uM RTX rep2	CNOT4&PUM1	0.74523	0.17946	30.17	0.30129
A3F	0.1 uM RTX rep3	CNOT4&PUM1	0.58769	0.06199	30.05	0.15853
A3F	0.1 uM RTX rep4	CNOT4&PUM1	0.76261	0.02469	28.75	0.03839
A3F	20 uM 5FU rep2	CNOT4&PUM1	0.71938	0.07406	29.99	0.15057
A3F	20 uM 5FU rep3	CNOT4&PUM1	0.54914	0.05269	29.82	0.10924
A3F	20 uM 5FU rep4	CNOT4&PUM1	0.79621	0.0761	28.62	0.08289
A3F	20 uM RTX rep1	CNOT4&PUM1	1.07312	0.11631	28.59	0.14583
A3F	20 uM RTX rep2	CNOT4&PUM1	0.80654	0.02856	28.83	0.0327
A3F	20 uM RTX rep3	CNOT4&PUM1	0.936	0.03274	29.11	0.05457
A3F	NT rep2	CNOT4&PUM1	0.96073	0.04056	29.03	0.02483
A3F	NT rep3	CNOT4&PUM1	0.87682	0.19756	28.61	0.2915
A3F	NT rep4	CNOT4&PUM1	0.74493	0.13695	28.28	0.2864
A3F	NT rep5	CNOT4&PUM1	1.17348	0.1149	27.75	0.1234
A3F	NT rep6	CNOT4&PUM1	1.21333	0.05051	27.67	0.05224
A3F	NT rep7	CNOT4&PUM1	1	0.05792	27.51	0.03312
A3G	0.1 uM 5FU rep1	CNOT4&PUM1	0.62561	0.10838	30.31	0.26517
A3G	0.1 uM 5FU rep2	CNOT4&PUM1	0.34997	0.06939	31.31	0.24338
A3G	0.1 uM 5FU rep3	CNOT4&PUM1	0.20116	0.02052	31.98	0.15289
A3G	0.1 uM RTX rep2	CNOT4&PUM1	0.67186	0.20857	32.09	0.42095
A3G	0.1 uM RTX rep3	CNOT4&PUM1	0.5153	0.07237	32.01	0.21041
A3G	0.1 uM RTX rep4	CNOT4&PUM1	0.1544	0.07482	32.99	0.74391
A3G	20 uM 5FU rep2	CNOT4&PUM1	0.54396	0.11624	32.18	0.32314
A3G	20 uM 5FU rep3	CNOT4&PUM1	0.73589	0.10636	31.13	0.19741
A3G	20 uM 5FU rep4	CNOT4&PUM1	0.3583	0.05603	31.64	0.20668
A3G	20 uM RTX rep1	CNOT4&PUM1	0.59438	0.04934	31.29	0.09386
A3G	20 uM RTX rep2	CNOT4&PUM1	0.43319	0.03216	31.57	0.10525
A3G	20 uM RTX rep3	CNOT4&PUM1	0.23212	0.1035	33.03	0.68513
A3G	NT rep2	CNOT4&PUM1	1.52155	0.16351	30.11	0.15378
A3G	NT rep3	CNOT4&PUM1	1.10565	0.24688	30.05	0.28087
A3G	NT rep4	CNOT4&PUM1	0.16127	0.02671	32.43	0.25142
A3G	NT rep5	CNOT4&PUM1	1.3673	0.30649	29.33	0.33246
A3G	NT rep6	CNOT4&PUM1	1.04995	0.04484	29.7	0.05307
A3G	NT rep7	CNOT4&PUM1	0.39447	0.04928	30.76	0.17316
A3H	0.1 uM 5FU rep1	CNOT4&PUM1	0.78008	0.01355	29.6	0.01281
A3H	0.1 uM 5FU rep2	CNOT4&PUM1	0.5575	0.11072	30.22	0.24209
A3H	0.1 uM 5FU rep3	CNOT4&PUM1	0.65716	0.02924	29.8	0.05858
A3H	0.1 uM RTX rep2	CNOT4&PUM1	0.8919	0.13341	31.27	0.04937
A3H	0.1 uM RTX rep3	CNOT4&PUM1	0.72006	0.1012	31.11	0.20888
A3H	0.1 uM RTX rep4	CNOT4&PUM1	0.99536	0.04543	29.76	0.06156
A3H	20 uM 5FU rep2	CNOT4&PUM1	1.2391	0.09562	30.54	0.10241
A3H	20 uM 5FU rep3	CNOT4&PUM1	1.05633	0.11136	30.21	0.12504
A3H	20 uM 5FU rep4	CNOT4&PUM1	1.61551	0.18016	28.97	0.11883
A3H	20 uM RTX rep1	CNOT4&PUM1	0.69848	0.1009	30.67	0.20286
A3H	20 uM RTX rep2	CNOT4&PUM1	0.59299	0.04861	30.71	0.11707
A3H	20 uM RTX rep3	CNOT4&PUM1	1.1369	0.0272	30.22	0.03581
A3H	NT rep2	CNOT4&PUM1	0.69528	0.08435	30.93	0.17506
A3H	NT rep3	CNOT4&PUM1	0.66662	0.10394	30.45	0.13517
A3H	NT rep4	CNOT4&PUM1	0.5229	0.08013	30.25	0.23025
A3H	NT rep5	CNOT4&PUM1	0.56927	0.10603	30.31	0.26951
A3H	NT rep6	CNOT4&PUM1	0.4585	0.02969	30.6	0.09097
A3H	NT rep7	CNOT4&PUM1	0.42142	0.04869	30.29	0.15576
CNOT4	0.1 uM 5FU rep1	Ref.	N/A	N/A	27.69	0.04452
CNOT4	0.1 uM 5FU rep2	Ref.	N/A	N/A	27.81	0.3539
CNOT4	0.1 uM 5FU rep3	Ref.	N/A	N/A	27.53	0.04493
CNOT4	0.1 uM RTX rep2	Ref.	N/A	N/A	29.4	0.44951
CNOT4	0.1 uM RTX rep3	Ref.	N/A	N/A	28.87	0.06562
CNOT4	0.1 uM RTX rep4	Ref.	N/A	N/A	28.06	0.0656
CNOT4	20 uM 5FU rep2	Ref.	N/A	N/A	28.95	0.01532
CNOT4	20 uM 5FU rep3	Ref.	N/A	N/A	28.4	0.1514
CNOT4	20 uM 5FU rep4	Ref.	N/A	N/A	27.91	0.20825
CNOT4	20 uM RTX rep1	Ref.	N/A	N/A	28.58	0.08722
CNOT4	20 uM RTX rep2	Ref.	N/A	N/A	28.32	0.07412
CNOT4	20 uM RTX rep3	Ref.	N/A	N/A	28.46	0.014
CNOT4	NT rep2	Ref.	N/A	N/A	28.83	0.10484
CNOT4	NT rep3	Ref.	N/A	N/A	28.23	0.37696
CNOT4	NT rep4	Ref.	N/A	N/A	27.63	0.05525
CNOT4	NT rep5	Ref.	N/A	N/A	27.78	0.1028
CNOT4	NT rep6	Ref.	N/A	N/A	27.9	0.07676
CNOT4	NT rep7	Ref.	N/A	N/A	27.51	0.14652
PUM1	0.1 uM 5FU rep1	Ref.	N/A	N/A	24.68	0.01405
PUM1	0.1 uM 5FU rep2	Ref.	N/A	N/A	24.77	0.09548
PUM1	0.1 uM 5FU rep3	Ref.	N/A	N/A	24.7	0.05027
PUM1	0.1 uM RTX rep2	Ref.	N/A	N/A	26.67	0.02485
PUM1	0.1 uM RTX rep3	Ref.	N/A	N/A	26.24	0.06752
PUM1	0.1 uM RTX rep4	Ref.	N/A	N/A	25.35	0.00065
PUM1	20 uM 5FU rep2	Ref.	N/A	N/A	26.66	0.11098
PUM1	20 uM 5FU rep3	Ref.	N/A	N/A	26.06	0.13102
PUM1	20 uM 5FU rep4	Ref.	N/A	N/A	25.38	0.125
PUM1	20 uM RTX rep1	Ref.	N/A	N/A	25.56	0.14316
PUM1	20 uM RTX rep2	Ref.	N/A	N/A	25.42	0.04606
PUM1	20 uM RTX rep3	Ref.	N/A	N/A	26.25	0.00039
PUM1	NT rep2	Ref.	N/A	N/A	25.82	0.05721
PUM1	NT rep3	Ref.	N/A	N/A	25.34	0.1142
PUM1	NT rep4	Ref.	N/A	N/A	24.81	0.05507
PUM1	NT rep5	Ref.	N/A	N/A	25.02	0.14217
PUM1	NT rep6	Ref.	N/A	N/A	24.84	0.00982
PUM1	NT rep7	Ref.	N/A	N/A	24.36	0.07532

## Sheet: HCT116 MMR biological rep.
supplementary Fig S13A
Target	sample	reference genes	normalized expression	expression SEM	Mean Cq	Cq SEM
A3B	0p1_5FdUR_MMR_1	CNOT4	0.66535	0.01426	29.08	0.03438
A3B	0p1_5FdUR_MMR_2	CNOT4	0.61603	0.07393	29.18	0.1947
A3B	0p1_5FdUR_MMR_3	CNOT4	0.56407	0.04487	28.86	0.12599
A3B	0p1_RTX_MMR_2	CNOT4	1.57609	0.07205	27.55	0.05333
A3B	0p1_RTX_MMR_3	CNOT4	1.69312	0.13248	27.4	0.10324
A3B	0p1_RTX_MMR_4	CNOT4	1.34255	0.09469	27.25	0.10919
A3B	20_5FdUR_MMR_2	CNOT4	1.01485	0.03792	27.78	0.03169
A3B	20_5FdUR_MMR_3	CNOT4	1.64418	0.09524	26.84	0.0774
A3B	20_5FdUR_MMR_4	CNOT4	1.18494	0.0378	26.87	0.05155
A3B	20_RTX_MMR_1	CNOT4	0.61264	0.04236	29.34	0.02577
A3B	20_RTX_MMR_2	CNOT4	0.50949	0.01368	29.75	0.02771
A3B	20_RTX_MMR_3	CNOT4	0.6123	0.01626	28.84	0.02895
A3B	NT_MMR_2	CNOT4	0.51902	0.04232	29.04	0.09307
A3B	NT_MMR_3	CNOT4	0.45161	0.06409	28.69	0.2298
A3B	NT_MMR_4	CNOT4	0.38429	0.04181	28.39	0.17595
A3B	NT_MMR_5	CNOT4	0.54936	0.03175	29.23	0.01621
A3B	NT_MMR_6	CNOT4	0.25659	0.00745	30.43	0.0431
A3B	NT_MMR_7	CNOT4	0.17919	0.01485	30.23	0.12477
A3C	0p1_5FdUR_MMR_1	CNOT4	0.66429	0.00901	25.62	0.0196
A3C	0p1_5FdUR_MMR_2	CNOT4	0.81644	0.02814	25.28	0.05032
A3C	0p1_5FdUR_MMR_3	CNOT4	0.78118	0.02497	24.92	0.03981
A3C	0p1_RTX_MMR_2	CNOT4	1.42846	0.05636	24.36	0.00924
A3C	0p1_RTX_MMR_3	CNOT4	1.08626	0.06956	24.73	0.06698
A3C	0p1_RTX_MMR_4	CNOT4	1.25651	0.04651	24.02	0.04509
A3C	20_5FdUR_MMR_2	CNOT4	1.2374	0.04038	24.12	0.02937
A3C	20_5FdUR_MMR_3	CNOT4	1.10693	0.0843	24.14	0.10235
A3C	20_5FdUR_MMR_4	CNOT4	1.20992	0.01146	23.55	0.01327
A3C	20_RTX_MMR_1	CNOT4	0.58933	0.04575	25.91	0.05767
A3C	20_RTX_MMR_2	CNOT4	0.61615	0.02538	25.94	0.05306
A3C	20_RTX_MMR_3	CNOT4	0.62549	0.0125	25.36	0.00513
A3C	NT_MMR_2	CNOT4	1.10184	0.10296	24.45	0.10919
A3C	NT_MMR_3	CNOT4	0.86809	0.06968	24.28	0.11855
A3C	NT_MMR_4	CNOT4	0.76512	0.02493	23.95	0.04617
A3C	NT_MMR_5	CNOT4	0.47688	0.03694	25.96	0.0783
A3C	NT_MMR_6	CNOT4	0.43714	0.00981	26.06	0.02851
A3C	NT_MMR_7	CNOT4	0.36971	0.01322	25.58	0.02641
A3D	0p1_5FdUR_MMR_1	CNOT4	0.2596	0.01387	33.4	0.07941
A3D	0p1_5FdUR_MMR_2	CNOT4	0.28344	0.01647	33.24	0.08612
A3D	0p1_5FdUR_MMR_3	CNOT4	0.33967	0.01762	32.54	0.07268
A3D	0p1_RTX_MMR_2	CNOT4	0.6131	0.02396	32	0.0046
A3D	0p1_RTX_MMR_3	CNOT4	0.79459	0.03823	31.57	0.02277
A3D	0p1_RTX_MMR_4	CNOT4	0.8154	0.0499	31.05	0.08544
A3D	20_5FdUR_MMR_2	CNOT4	1.36386	0.05659	30.36	0.03958
A3D	20_5FdUR_MMR_3	CNOT4	1.6331	0.08547	29.94	0.06058
A3D	20_5FdUR_MMR_4	CNOT4	1.20992	0.07662	29.93	0.09419
A3D	20_RTX_MMR_1	CNOT4	0.28853	0.03921	33.35	0.1609
A3D	20_RTX_MMR_2	CNOT4	0.20818	0.01313	33.94	0.08873
A3D	20_RTX_MMR_3	CNOT4	0.31088	0.01186	32.78	0.04401
A3D	NT_MMR_2	CNOT4	0.60911	0.06	31.72	0.12862
A3D	NT_MMR_3	CNOT4	0.74246	0.02737	30.89	0.05247
A3D	NT_MMR_4	CNOT4	0.64842	0.01441	30.58	0.02947
A3D	NT_MMR_5	CNOT4	0.36114	0.03838	32.75	0.11944
A3D	NT_MMR_6	CNOT4	0.32164	0.04143	32.89	0.19065
A3D	NT_MMR_7	CNOT4	0.21716	0.01404	32.76	0.08448
A3F	0p1_5FdUR_MMR_1	CNOT4	0.36295	0.00936	30.12	0.04024
A3F	0p1_5FdUR_MMR_2	CNOT4	0.28359	0.01642	30.48	0.09065
A3F	0p1_5FdUR_MMR_3	CNOT4	0.43128	0.05855	29.37	0.21091
A3F	0p1_RTX_MMR_2	CNOT4	0.82626	0.03062	28.7	0.02991
A3F	0p1_RTX_MMR_3	CNOT4	1.12003	0.06779	28.18	0.06259
A3F	0p1_RTX_MMR_4	CNOT4	0.93396	0.031	27.96	0.04002
A3F	20_5FdUR_MMR_2	CNOT4	0.85598	0.06435	28.17	0.11098
A3F	20_5FdUR_MMR_3	CNOT4	0.95989	0.03251	27.84	0.01245
A3F	20_5FdUR_MMR_4	CNOT4	0.78851	0.02888	27.66	0.0574
A3F	20_RTX_MMR_1	CNOT4	0.33758	0.02318	30.36	0.02144
A3F	20_RTX_MMR_2	CNOT4	0.34661	0.00892	30.42	0.00671
A3F	20_RTX_MMR_3	CNOT4	0.33136	0.00822	29.9	0.00927
A3F	NT_MMR_2	CNOT4	1.58434	0.09126	27.37	0.05157
A3F	NT_MMR_3	CNOT4	1.41498	0.01942	26.99	0.01324
A3F	NT_MMR_4	CNOT4	0.91897	0.04401	27.12	0.07365
A3F	NT_MMR_5	CNOT4	0.48499	0.03385	29.5	0.06355
A3F	NT_MMR_6	CNOT4	0.42511	0.04201	29.68	0.15385
A3F	NT_MMR_7	CNOT4	0.4126	0.01794	28.96	0.04786
A3G	0p1_5FdUR_MMR_1	CNOT4	0.09295	0.00167	32.5	0.02688
A3G	0p1_5FdUR_MMR_2	CNOT4	0.09589	0.00193	32.42	0.02909
A3G	0p1_5FdUR_MMR_3	CNOT4	0.10968	0.00683	31.78	0.08975
A3G	0p1_RTX_MMR_2	CNOT4	1.17167	0.04781	28.48	0.03927
A3G	0p1_RTX_MMR_3	CNOT4	0.93611	0.04279	28.79	0.00432
A3G	0p1_RTX_MMR_4	CNOT4	0.85978	0.01854	28.42	0.00488
A3G	20_5FdUR_MMR_2	CNOT4	1.22282	0.04207	27.96	0.0346
A3G	20_5FdUR_MMR_3	CNOT4	1.0439	0.04525	28.05	0.04333
A3G	20_5FdUR_MMR_4	CNOT4	1.02707	0.01713	27.6	0.02514
A3G	20_RTX_MMR_1	CNOT4	0.09768	0.01121	32.54	0.12266
A3G	20_RTX_MMR_2	CNOT4	0.0566	0.0031	33.48	0.07799
A3G	20_RTX_MMR_3	CNOT4	0.08719	0.00652	32.24	0.11089
A3G	NT_MMR_2	CNOT4	1.71519	0.10349	27.6	0.05744
A3G	NT_MMR_3	CNOT4	1.41498	0.06731	27.35	0.07118
A3G	NT_MMR_4	CNOT4	0.55139	0.02806	28.26	0.07663
A3G	NT_MMR_5	CNOT4	0.07262	0.00842	32.72	0.14231
A3G	NT_MMR_6	CNOT4	0.05652	0.00151	33.07	0.03678
A3G	NT_MMR_7	CNOT4	0.11642	0.00704	31.22	0.0798
A3H	0p1_5FdUR_MMR_1	CNOT4	0.45749	0.03742	31.56	0.12453
A3H	0p1_5FdUR_MMR_2	CNOT4	0.42923	0.0308	31.62	0.10906
A3H	0p1_5FdUR_MMR_3	CNOT4	0.42836	0.01461	31.19	0.04036
A3H	0p1_RTX_MMR_2	CNOT4	0.70087	0.05231	30.78	0.10293
A3H	0p1_RTX_MMR_3	CNOT4	0.77781	0.0771	30.59	0.13416
A3H	0p1_RTX_MMR_4	CNOT4	0.61905	0.0332	30.44	0.07501
A3H	20_5FdUR_MMR_2	CNOT4	1.27821	0.0482	29.41	0.04161
A3H	20_5FdUR_MMR_3	CNOT4	1.64418	0.07039	28.88	0.0219
A3H	20_5FdUR_MMR_4	CNOT4	1.06589	0.04112	29.07	0.05861
A3H	20_RTX_MMR_1	CNOT4	0.60831	0.05039	31.24	0.01267
A3H	20_RTX_MMR_2	CNOT4	0.45244	0.03656	31.79	0.11905
A3H	20_RTX_MMR_3	CNOT4	0.52721	0.02531	30.99	0.06329
A3H	NT_MMR_2	CNOT4	0.38937	0.02261	31.38	0.05118
A3H	NT_MMR_3	CNOT4	0.38453	0.01831	30.86	0.06972
A3H	NT_MMR_4	CNOT4	0.32278	0.01936	30.6	0.08946
A3H	NT_MMR_5	CNOT4	0.37102	0.06545	31.72	0.25453
A3H	NT_MMR_6	CNOT4	0.29107	0.00508	32.06	0.01502
A3H	NT_MMR_7	CNOT4	0.23982	0.01918	31.61	0.11234
CNOT4	0p1_5FdUR_MMR_1	Ref.	N/A	N/A	29.09	0.0063
CNOT4	0p1_5FdUR_MMR_2	Ref.	N/A	N/A	29.06	0.01075
CNOT4	0p1_5FdUR_MMR_3	Ref.	N/A	N/A	28.62	0.03317
CNOT4	0p1_RTX_MMR_2	Ref.	N/A	N/A	28.96	0.04904
CNOT4	0p1_RTX_MMR_3	Ref.	N/A	N/A	28.93	0.07033
CNOT4	0p1_RTX_MMR_4	Ref.	N/A	N/A	28.43	0.03287
CNOT4	20_5FdUR_MMR_2	Ref.	N/A	N/A	28.5	0.04912
CNOT4	20_5FdUR_MMR_3	Ref.	N/A	N/A	28.35	0.06217
CNOT4	20_5FdUR_MMR_4	Ref.	N/A	N/A	27.88	0.00612
CNOT4	20_RTX_MMR_1	Ref.	N/A	N/A	29.21	0.12705
CNOT4	20_RTX_MMR_2	Ref.	N/A	N/A	29.31	0.03914
CNOT4	20_RTX_MMR_3	Ref.	N/A	N/A	28.73	0.03717
CNOT4	NT_2	Ref.	N/A	N/A	29.66	0.07036
CNOT4	NT_MMR_2	Ref.	N/A	N/A	28.66	0.07302
CNOT4	NT_MMR_3	Ref.	N/A	N/A	28.12	0.02047
CNOT4	NT_MMR_4	Ref.	N/A	N/A	27.58	0.01909
CNOT4	NT_MMR_5	Ref.	N/A	N/A	28.93	0.10749
CNOT4	NT_MMR_6	Ref.	N/A	N/A	28.9	0.02218
CNOT4	NT_MMR_7	Ref.	N/A	N/A	28.15	0.05864

## Sheet: HCT116 Cq detailed
HCT116 UGI rep1							HCT116 UGI rep2							HCT116 UGI rep3							HCT116 UGI rep4							HCT116 UGI rep5							HCT116 UGI rep6
well	fluorophore	target	content	sample	Cq		well	fluorophore	target	content	sample	Cq		well	fluorophore	target	content	sample	Cq		well	fluorophore	target	content	sample	Cq		well	fluorophore	target	content	sample	Cq		well	fluorophore	target	content	sample	Cq
A01	SYBR	CNOT4		NT_2	29		A02	SYBR	CNOT4		NT_3	28.2		A01	SYBR	CNOT4		NT_4	28.31		A01	SYBR	CNOT4		NT_5	29.14		A02	SYBR	CNOT4		NT_6	29.26		A01	SYBR	CNOT4		NT_7	30.45
A02	SYBR	CNOT4		NT_2	28.81		A03	SYBR	CNOT4		NT_3	28.33		A02	SYBR	CNOT4		NT_4	28.34		A02	SYBR	CNOT4		NT_5	29.26		A03	SYBR	CNOT4		NT_6	29.37		A02	SYBR	CNOT4		NT_7	30.58
A03	SYBR	CNOT4		NT_2	28.7		A04	SYBR	CNOT4		0p1_RTX_3	29.04		A03	SYBR	CNOT4		NT_4	28.23		A03	SYBR	CNOT4		NT_5	29.34		A05	SYBR	CNOT4		20_RTX_2	29.78		A03	SYBR	CNOT4		NT_7	30.75
A04	SYBR	CNOT4		0p1_RTX_2	29.05		A05	SYBR	CNOT4		0p1_RTX_3	29.13		A04	SYBR	CNOT4		0p1_RTX_4	28.68		A04	SYBR	CNOT4		20_RTX_1	30.14		A06	SYBR	CNOT4		20_RTX_2	29.68		A05	SYBR	CNOT4		20_RTX_3	31.53
A05	SYBR	CNOT4		0p1_RTX_2	29.91		A06	SYBR	CNOT4		0p1_RTX_3	29.17		A05	SYBR	CNOT4		0p1_RTX_4	28.77		A05	SYBR	CNOT4		20_RTX_1	30.02		A07	SYBR	CNOT4		0p1_5FdUR_2	28.83		A06	SYBR	CNOT4		20_RTX_3	31.55
A06	SYBR	CNOT4		0p1_RTX_2	29.25		A07	SYBR	CNOT4		20_5FdUR_3	28.81		A07	SYBR	CNOT4		20_5FdUR_4	28.82		A06	SYBR	CNOT4		20_RTX_1	29.97		A08	SYBR	CNOT4		0p1_5FdUR_2	29.32		A08	SYBR	CNOT4		0p1_5FdUR_3	30.58
A07	SYBR	CNOT4		20_5FdUR_2	28.95		A08	SYBR	CNOT4		20_5FdUR_3	28.57		A08	SYBR	CNOT4		20_5FdUR_4	28.46		A07	SYBR	CNOT4		0p1_5FdUR_1	29.18		A09	SYBR	CNOT4		0p1_5FdUR_2	29.52		A09	SYBR	CNOT4		0p1_5FdUR_3	30.65
A08	SYBR	CNOT4		20_5FdUR_2	28.96		A09	SYBR	CNOT4		20_5FdUR_3	28.54		A09	SYBR	CNOT4		20_5FdUR_4	28.45		A08	SYBR	CNOT4		0p1_5FdUR_1	29.1		A10	SYBR	CNOT4	NTC		N/A		A10	SYBR	CNOT4	NTC		N/A
A09	SYBR	CNOT4		20_5FdUR_2	28.93		A10	SYBR	CNOT4	NTC		N/A		A10	SYBR	CNOT4	NTC-01		N/A		A09	SYBR	CNOT4		0p1_5FdUR_1	29.18		A11	SYBR	CNOT4	NTC		N/A		A11	SYBR	CNOT4	NTC		N/A
A10	SYBR	CNOT4	NTC		N/A		A11	SYBR	CNOT4	NTC		N/A		A11	SYBR	CNOT4	NTC-01		N/A		A10	SYBR	CNOT4	NTC		N/A		A12	SYBR	CNOT4	NTC		N/A		A12	SYBR	CNOT4	NTC		N/A
A11	SYBR	CNOT4	NTC		N/A		A12	SYBR	CNOT4	NTC		N/A		A12	SYBR	CNOT4	NTC-01		N/A		A11	SYBR	CNOT4	NTC		40.58		B01	SYBR	A3B		NT_6	30.86		B01	SYBR	A3B		NT_7	32.6
A12	SYBR	CNOT4	NTC		N/A		B01	SYBR	A3B		NT_3	29.56		B01	SYBR	A3B		NT_4	29.25		A12	SYBR	CNOT4	NTC		N/A		B02	SYBR	A3B		NT_6	30.56		B03	SYBR	A3B		NT_7	32.79
B01	SYBR	A3B		NT_2	29.86		B02	SYBR	A3B		NT_3	29.83		B02	SYBR	A3B		NT_4	29.66		B01	SYBR	A3B		NT_5	31.01		B03	SYBR	A3B		NT_6	31.07		B04	SYBR	A3B		20_RTX_3	31.28
B02	SYBR	A3B		NT_2	30.34		B03	SYBR	A3B		NT_3	30.15		B03	SYBR	A3B		NT_4	29.68		B02	SYBR	A3B		NT_5	31.27		B04	SYBR	A3B		20_RTX_2	29.69		B05	SYBR	A3B		20_RTX_3	31.4
B03	SYBR	A3B		NT_2	30.8		B04	SYBR	A3B		0p1_RTX_3	28.44		B04	SYBR	A3B		0p1_RTX_4	27.38		B03	SYBR	A3B		NT_5	31.14		B05	SYBR	A3B		20_RTX_2	29.98		B06	SYBR	A3B		20_RTX_3	31.62
B04	SYBR	A3B		0p1_RTX_2	28.07		B05	SYBR	A3B		0p1_RTX_3	28.63		B05	SYBR	A3B		0p1_RTX_4	27.85		B04	SYBR	A3B		20_RTX_1	29.89		B06	SYBR	A3B		20_RTX_2	29.98		B07	SYBR	A3B		0p1_5FdUR_3	31.26
B05	SYBR	A3B		0p1_RTX_2	28.21		B06	SYBR	A3B		0p1_RTX_3	28.57		B06	SYBR	A3B		0p1_RTX_4	27.68		B05	SYBR	A3B		20_RTX_1	30.07		B07	SYBR	A3B		0p1_5FdUR_2	29.34		B08	SYBR	A3B		0p1_5FdUR_3	31.34
B06	SYBR	A3B		0p1_RTX_2	28.08		B07	SYBR	A3B		20_5FdUR_3	28.21		B07	SYBR	A3B		20_5FdUR_4	27.24		B06	SYBR	A3B		20_RTX_1	29.94		B08	SYBR	A3B		0p1_5FdUR_2	29.48		B09	SYBR	A3B		0p1_5FdUR_3	31.32
B07	SYBR	A3B		20_5FdUR_2	28.37		B08	SYBR	A3B		20_5FdUR_3	27.81		B08	SYBR	A3B		20_5FdUR_4	27.25		B07	SYBR	A3B		0p1_5FdUR_1	29.32		B09	SYBR	A3B		0p1_5FdUR_2	29.45		B10	SYBR	A3B	NTC		40.17
B08	SYBR	A3B		20_5FdUR_2	28.69		B09	SYBR	A3B		20_5FdUR_3	28.17		B09	SYBR	A3B		20_5FdUR_4	27.63		B08	SYBR	A3B		0p1_5FdUR_1	29.25		B10	SYBR	A3B	NTC		N/A		B11	SYBR	A3B	NTC		48.92
B09	SYBR	A3B		20_5FdUR_2	29.05		B10	SYBR	A3B	NTC		42.36		B10	SYBR	A3B	NTC-02		44.95		B09	SYBR	A3B		0p1_5FdUR_1	29.47		B11	SYBR	A3B	NTC		41.21		B12	SYBR	A3B	NTC		40.23
B10	SYBR	A3B	NTC		37.79		B11	SYBR	A3B	NTC		45.59		B11	SYBR	A3B	NTC-02		45.19		B10	SYBR	A3B	NTC		40.72		B12	SYBR	A3B	NTC		N/A		C01	SYBR	A3C		NT_7	27.97
B11	SYBR	A3B	NTC		38.87		B12	SYBR	A3B	NTC		41.8		B12	SYBR	A3B	NTC-02		45.1		B11	SYBR	A3B	NTC		39.22		C01	SYBR	A3C		NT_6	26.58		C02	SYBR	A3C		NT_7	27.78
B12	SYBR	A3B	NTC		47.29		C01	SYBR	A3C		NT_3	24.85		C01	SYBR	A3C		NT_4	25.43		B12	SYBR	A3B	NTC		39.11		C02	SYBR	A3C		NT_6	26.55		C03	SYBR	A3C		NT_7	27.77
C01	SYBR	A3C		NT_2	25.31		C02	SYBR	A3C		NT_3	25.73		C02	SYBR	A3C		NT_4	26.1		C01	SYBR	A3C		NT_5	26.4		C03	SYBR	A3C		NT_6	26.62		C04	SYBR	A3C		20_RTX_3	28.04
C02	SYBR	A3C		NT_2	25.26		C03	SYBR	A3C		NT_3	25.2		C03	SYBR	A3C		NT_4	25.96		C02	SYBR	A3C		NT_5	26.48		C04	SYBR	A3C		20_RTX_2	27.07		C05	SYBR	A3C		20_RTX_3	27.92
C03	SYBR	A3C		NT_2	25.33		C04	SYBR	A3C		0p1_RTX_3	25.48		C04	SYBR	A3C		0p1_RTX_4	25.45		C03	SYBR	A3C		NT_5	26.48		C05	SYBR	A3C		20_RTX_2	26.3		C06	SYBR	A3C		20_RTX_3	27.87
C04	SYBR	A3C		0p1_RTX_2	25.16		C05	SYBR	A3C		0p1_RTX_3	25.28		C05	SYBR	A3C		0p1_RTX_4	25.25		C04	SYBR	A3C		20_RTX_1	26.67		C06	SYBR	A3C		20_RTX_2	26.66		C07	SYBR	A3C		0p1_5FdUR_3	26.83
C05	SYBR	A3C		0p1_RTX_2	25.39		C06	SYBR	A3C		0p1_RTX_3	25.3		C06	SYBR	A3C		0p1_RTX_4	25.27		C05	SYBR	A3C		20_RTX_1	26.4		C08	SYBR	A3C		0p1_5FdUR_2	26.25		C08	SYBR	A3C		0p1_5FdUR_3	27.18
C06	SYBR	A3C		0p1_RTX_2	25.38		C07	SYBR	A3C		20_5FdUR_3	24.74		C07	SYBR	A3C		20_5FdUR_4	24.68		C06	SYBR	A3C		20_RTX_1	26.43		C09	SYBR	A3C		0p1_5FdUR_2	26.17		C09	SYBR	A3C		0p1_5FdUR_3	27.44
C07	SYBR	A3C		20_5FdUR_2	24.79		C08	SYBR	A3C		20_5FdUR_3	24.44		C08	SYBR	A3C		20_5FdUR_4	24.5		C07	SYBR	A3C		0p1_5FdUR_1	25.61		C10	SYBR	A3C	NTC		N/A		C10	SYBR	A3C	NTC		N/A
C08	SYBR	A3C		20_5FdUR_2	24.93		C09	SYBR	A3C		20_5FdUR_3	24.42		C09	SYBR	A3C		20_5FdUR_4	24.58		C08	SYBR	A3C		0p1_5FdUR_1	26.26		C11	SYBR	A3C	NTC		N/A		C11	SYBR	A3C	NTC		N/A
C09	SYBR	A3C		20_5FdUR_2	24.82		C10	SYBR	A3C	NTC		N/A		C10	SYBR	A3C	NTC-03		N/A		C09	SYBR	A3C		0p1_5FdUR_1	25.94		C12	SYBR	A3C	NTC		N/A		C12	SYBR	A3C	NTC		N/A
C10	SYBR	A3C	NTC		N/A		C11	SYBR	A3C	NTC		N/A		C11	SYBR	A3C	NTC-03		N/A		C10	SYBR	A3C	NTC		50.84		D01	SYBR	A3D		NT_6	33.38		D02	SYBR	A3D		NT_7	34.13
C11	SYBR	A3C	NTC		N/A		C12	SYBR	A3C	NTC		N/A		C12	SYBR	A3C	NTC-03		N/A		C11	SYBR	A3C	NTC		45.32		D02	SYBR	A3D		NT_6	33.3		D03	SYBR	A3D		NT_7	34.12
C12	SYBR	A3C	NTC		N/A		D01	SYBR	A3D		NT_3	31.04		D01	SYBR	A3D		NT_4	31.55		C12	SYBR	A3C	NTC		N/A		D03	SYBR	A3D		NT_6	33.11		D05	SYBR	A3D		20_RTX_3	34.54
D01	SYBR	A3D		NT_2	32.49		D02	SYBR	A3D		NT_3	31.33		D02	SYBR	A3D		NT_4	31.71		D01	SYBR	A3D		NT_5	32.79		D05	SYBR	A3D		20_RTX_2	33.05		D06	SYBR	A3D		20_RTX_3	34.67
D02	SYBR	A3D		NT_2	32.67		D03	SYBR	A3D		NT_3	31.26		D03	SYBR	A3D		NT_4	31.64		D02	SYBR	A3D		NT_5	33.72		D06	SYBR	A3D		20_RTX_2	32.99		D07	SYBR	A3D		0p1_5FdUR_3	33.82
D03	SYBR	A3D		NT_2	32.76		D04	SYBR	A3D		0p1_RTX_3	32.72		D04	SYBR	A3D		0p1_RTX_4	31.32		D03	SYBR	A3D		NT_5	33.17		D07	SYBR	A3D		0p1_5FdUR_2	33.36		D08	SYBR	A3D		0p1_5FdUR_3	33.22
D04	SYBR	A3D		0p1_RTX_2	33.41		D06	SYBR	A3D		0p1_RTX_3	32.91		D05	SYBR	A3D		0p1_RTX_4	31.37		D04	SYBR	A3D		20_RTX_1	33.22		D08	SYBR	A3D		0p1_5FdUR_2	33.06		D09	SYBR	A3D		0p1_5FdUR_3	33.5
D05	SYBR	A3D		0p1_RTX_2	33.03		D07	SYBR	A3D		20_5FdUR_3	31.57		D06	SYBR	A3D		0p1_RTX_4	31.15		D05	SYBR	A3D		20_RTX_1	33.32		D09	SYBR	A3D		0p1_5FdUR_2	33.03		D10	SYBR	A3D	NTC		N/A
D06	SYBR	A3D		0p1_RTX_2	33.17		D08	SYBR	A3D		20_5FdUR_3	31.88		D08	SYBR	A3D		20_5FdUR_4	30.6		D06	SYBR	A3D		20_RTX_1	32.9		D10	SYBR	A3D	NTC		N/A		D11	SYBR	A3D	NTC		N/A
D07	SYBR	A3D		20_5FdUR_2	31.68		D09	SYBR	A3D		20_5FdUR_3	31.88		D09	SYBR	A3D		20_5FdUR_4	30.6		D07	SYBR	A3D		0p1_5FdUR_1	32.33		D11	SYBR	A3D	NTC		N/A		D12	SYBR	A3D	NTC		N/A
D08	SYBR	A3D		20_5FdUR_2	32.33		D10	SYBR	A3D	NTC		N/A		D10	SYBR	A3D	NTC-04		N/A		D08	SYBR	A3D		0p1_5FdUR_1	32.11		D12	SYBR	A3D	NTC		N/A		E02	SYBR	PUM1		NT_7	27.39
D09	SYBR	A3D		20_5FdUR_2	32.04		D11	SYBR	A3D	NTC		N/A		D11	SYBR	A3D	NTC-04		N/A		D09	SYBR	A3D		0p1_5FdUR_1	32.2		E02	SYBR	PUM1		NT_6	26.24		E03	SYBR	PUM1		NT_7	27.49
D10	SYBR	A3D	NTC		N/A		D12	SYBR	A3D	NTC		38.33		D12	SYBR	A3D	NTC-04		N/A		D10	SYBR	A3D	NTC		39.14		E03	SYBR	PUM1		NT_6	26.26		E05	SYBR	PUM1		20_RTX_3	29.33
D11	SYBR	A3D	NTC		N/A		E01	SYBR	PUM1		NT_3	25.7		E01	SYBR	PUM1		NT_4	25.44		D11	SYBR	A3D	NTC		47.94		E05	SYBR	PUM1		20_RTX_2	26.86		E06	SYBR	PUM1		20_RTX_3	29.33
D12	SYBR	A3D	NTC		N/A		E02	SYBR	PUM1		NT_3	25.48		E02	SYBR	PUM1		NT_4	25.54		D12	SYBR	A3D	NTC		N/A		E06	SYBR	PUM1		20_RTX_2	26.8		E07	SYBR	PUM1		0p1_5FdUR_3	27.73
E01	SYBR	PUM1		NT_2	25.77		E03	SYBR	PUM1		NT_3	25.55		E03	SYBR	PUM1		NT_4	25.45		E01	SYBR	PUM1		NT_5	26.65		E08	SYBR	PUM1		0p1_5FdUR_2	26.12		E08	SYBR	PUM1		0p1_5FdUR_3	27.8
E02	SYBR	PUM1		NT_2	25.88		E04	SYBR	PUM1		0p1_RTX_3	26.51		E05	SYBR	PUM1		0p1_RTX_4	26.01		E02	SYBR	PUM1		NT_5	26.4		E09	SYBR	PUM1		0p1_5FdUR_2	26.25		E09	SYBR	PUM1		0p1_5FdUR_3	27.82
E03	SYBR	PUM1		NT_2	25.8		E05	SYBR	PUM1		0p1_RTX_3	26.52		E06	SYBR	PUM1		0p1_RTX_4	26.01		E03	SYBR	PUM1		NT_5	26.41		E10	SYBR	PUM1	NTC		N/A		E10	SYBR	PUM1	NTC		N/A
E04	SYBR	PUM1		0p1_RTX_2	26.66		E06	SYBR	PUM1		0p1_RTX_3	26.4		E07	SYBR	PUM1		20_5FdUR_4	26.18		E04	SYBR	PUM1		20_RTX_1	27.18		E11	SYBR	PUM1	NTC		N/A		E11	SYBR	PUM1	NTC		N/A
E05	SYBR	PUM1		0p1_RTX_2	26.7		E07	SYBR	PUM1		20_5FdUR_3	26.45		E08	SYBR	PUM1		20_5FdUR_4	25.93		E05	SYBR	PUM1		20_RTX_1	27.01		E12	SYBR	PUM1	NTC		N/A		E12	SYBR	PUM1	NTC		48.71
E06	SYBR	PUM1		0p1_RTX_2	26.65		E08	SYBR	PUM1		20_5FdUR_3	26.19		E09	SYBR	PUM1		20_5FdUR_4	26.03		E06	SYBR	PUM1		20_RTX_1	26.89		F02	SYBR	A3F		NT_6	29.04		F02	SYBR	A3F		NT_7	30.57
E07	SYBR	PUM1		20_5FdUR_2	26.56		E09	SYBR	PUM1		20_5FdUR_3	26.28		E10	SYBR	PUM1	NTC-05		N/A		E07	SYBR	PUM1		0p1_5FdUR_1	26.15		F03	SYBR	A3F		NT_6	29.11		F03	SYBR	A3F		NT_7	30.62
E08	SYBR	PUM1		20_5FdUR_2	26.65		E10	SYBR	PUM1	NTC		49.38		E11	SYBR	PUM1	NTC-05		N/A		E08	SYBR	PUM1		0p1_5FdUR_1	26.13		F04	SYBR	A3F		20_RTX_2	30.28		F04	SYBR	A3F		20_RTX_3	32.15
E09	SYBR	PUM1		20_5FdUR_2	26.78		E11	SYBR	PUM1	NTC		N/A		E12	SYBR	PUM1	NTC-05		N/A		E09	SYBR	PUM1		0p1_5FdUR_1	26.15		F05	SYBR	A3F		20_RTX_2	30.21		F05	SYBR	A3F		20_RTX_3	32.17
E10	SYBR	PUM1	NTC		N/A		E12	SYBR	PUM1	NTC		N/A		F01	SYBR	A3F		NT_4	28.61		E10	SYBR	PUM1	NTC		N/A		F06	SYBR	A3F		20_RTX_2	30.23		F06	SYBR	A3F		20_RTX_3	32.25
E11	SYBR	PUM1	NTC		40.92		F02	SYBR	A3F		NT_3	29.03		F02	SYBR	A3F		NT_4	29.1		E11	SYBR	PUM1	NTC		43.13		F07	SYBR	A3F		0p1_5FdUR_2	29.91		F07	SYBR	A3F		0p1_5FdUR_3	31.54
E12	SYBR	PUM1	NTC		N/A		F03	SYBR	A3F		NT_3	29.01		F03	SYBR	A3F		NT_4	29.11		E12	SYBR	PUM1	NTC		47.42		F08	SYBR	A3F		0p1_5FdUR_2	30.09		F08	SYBR	A3F		0p1_5FdUR_3	31.58
F01	SYBR	A3F		NT_2	29.02		F04	SYBR	A3F		0p1_RTX_3	30.41		F04	SYBR	A3F		0p1_RTX_4	29.46		F01	SYBR	A3F		NT_5	29.15		F09	SYBR	A3F		0p1_5FdUR_2	30.03		F09	SYBR	A3F		0p1_5FdUR_3	31.39
F02	SYBR	A3F		NT_2	29.01		F05	SYBR	A3F		0p1_RTX_3	30.34		F05	SYBR	A3F		0p1_RTX_4	29.39		F02	SYBR	A3F		NT_5	29.14		F10	SYBR	A3F	NTC		N/A		F10	SYBR	A3F	NTC		44.07
F03	SYBR	A3F		NT_2	29.06		F06	SYBR	A3F		0p1_RTX_3	30.11		F06	SYBR	A3F		0p1_RTX_4	29.39		F03	SYBR	A3F		NT_5	29.36		F11	SYBR	A3F	NTC		N/A		F11	SYBR	A3F	NTC		N/A
F04	SYBR	A3F		0p1_RTX_2	29.83		F07	SYBR	A3F		20_5FdUR_3	30.19		F07	SYBR	A3F		20_5FdUR_4	29.3		F04	SYBR	A3F		20_RTX_1	30.03		G01	SYBR	A3G		NT_6	31.16		F12	SYBR	CNOT4	IPC	NT_2	31.94
F05	SYBR	A3F		0p1_RTX_2	30.3		F08	SYBR	A3F		20_5FdUR_3	29.99		F08	SYBR	A3F		20_5FdUR_4	29.37		F05	SYBR	A3F		20_RTX_1	30.21		G02	SYBR	A3G		NT_6	31.06		G01	SYBR	A3G		NT_7	33.95
F06	SYBR	A3F		0p1_RTX_2	30.38		F09	SYBR	A3F		20_5FdUR_3	30.01		F09	SYBR	A3F		20_5FdUR_4	29.2		F06	SYBR	A3F		20_RTX_1	29.92		G03	SYBR	A3G		NT_6	31.13		G02	SYBR	A3G		NT_7	33.93
F07	SYBR	A3F		20_5FdUR_2	29.86		F10	SYBR	A3F	NTC		N/A		F10	SYBR	A3F	NTC		N/A		F07	SYBR	A3F		0p1_5FdUR_1	29.23		G05	SYBR	A3G		20_RTX_2	32.91		G03	SYBR	A3G		NT_7	33.64
F08	SYBR	A3F		20_5FdUR_2	30.15		F11	SYBR	A3F	NTC		46.27		F11	SYBR	A3F	NTC		N/A		F08	SYBR	A3F		0p1_5FdUR_1	29.63		G06	SYBR	A3G		20_RTX_2	33.06		G05	SYBR	A3G		20_RTX_3	35.63
F09	SYBR	A3F		20_5FdUR_2	29.97		F12	SYBR	CNOT4	IPC	NT_2	29.22		F12	SYBR	CNOT4	IPC	NT_2	29.61		F09	SYBR	A3F		0p1_5FdUR_1	29.45		G07	SYBR	A3G		0p1_5FdUR_2	32.57		G06	SYBR	A3G		20_RTX_3	36.6
F10	SYBR	A3F	NTC		N/A		G01	SYBR	A3G		NT_3	30.06		G01	SYBR	A3G		NT_4	33.36		F10	SYBR	A3F	NTC		40.47		G08	SYBR	A3G		0p1_5FdUR_2	33		G07	SYBR	A3G		0p1_5FdUR_3	35.14
F11	SYBR	A3F	NTC		N/A		G02	SYBR	A3G		NT_3	30.6		G02	SYBR	A3G		NT_4	33.06		F11	SYBR	A3F	NTC		40.25		G09	SYBR	A3G		0p1_5FdUR_2	32.59		G08	SYBR	A3G		0p1_5FdUR_3	34.89
F12	SYBR	A3F	NTC		38.33		G03	SYBR	A3G		NT_3	30.21		G03	SYBR	A3G		NT_4	32.86		F12	SYBR	CNOT4	IPC	NT_2	30.49		G10	SYBR	A3G	NTC		N/A		G09	SYBR	A3G		0p1_5FdUR_3	35.16
G01	SYBR	A3G		NT_2	30.17		G04	SYBR	A3G		0p1_RTX_3	32.06		G04	SYBR	A3G		0p1_RTX_4	32.9		G01	SYBR	A3G		NT_5	30.5		G11	SYBR	A3G	NTC		38.43		G10	SYBR	A3G	NTC		N/A
G02	SYBR	A3G		NT_2	30.22		G05	SYBR	A3G		0p1_RTX_3	32.21		G05	SYBR	A3G		0p1_RTX_4	33.69		G02	SYBR	A3G		NT_5	31.16		G12	SYBR	CNOT4	IPC	NT_2	30.2		G11	SYBR	A3G	NTC		46.28
G03	SYBR	A3G		NT_2	29.93		G06	SYBR	A3G		0p1_RTX_3	32.47		G06	SYBR	A3G		0p1_RTX_4	34.38		G03	SYBR	A3G		NT_5	30.73		H01	SYBR	A3H		NT_6	32		G12	SYBR	CNOT4	IPC	NT_2	31.95
G04	SYBR	A3G		0p1_RTX_2	31.65		G07	SYBR	A3G		20_5FdUR_3	31.52		G08	SYBR	A3G		20_5FdUR_4	32.16		G05	SYBR	A3G		20_RTX_1	32.69		H02	SYBR	A3H		NT_6	31.93		H01	SYBR	A3H		NT_7	33.48
G05	SYBR	A3G		0p1_RTX_2	32.12		G08	SYBR	A3G		20_5FdUR_3	31.15		G09	SYBR	A3G		20_5FdUR_4	32.45		G06	SYBR	A3G		20_RTX_1	32.82		H03	SYBR	A3H		NT_6	32.11		H02	SYBR	A3H		NT_7	33.19
G06	SYBR	A3G		0p1_RTX_2	32.49		G09	SYBR	A3G		20_5FdUR_3	31.45		G10	SYBR	A3G	NTC		41.06		G07	SYBR	A3G		0p1_5FdUR_1	31.48		H04	SYBR	A3H		20_RTX_2	32.02		H03	SYBR	A3H		NT_7	33.43
G07	SYBR	A3G		20_5FdUR_2	32.2		G10	SYBR	A3G	NTC		N/A		G11	SYBR	A3G	NTC		43.45		G08	SYBR	A3G		0p1_5FdUR_1	32.01		H05	SYBR	A3H		20_RTX_2	32.25		H05	SYBR	A3H		20_RTX_3	33.28
G08	SYBR	A3G		20_5FdUR_2	31.85		G11	SYBR	A3G	NTC		N/A		G12	SYBR	CNOT4	IPC	NT_2	29.39		G09	SYBR	A3G		0p1_5FdUR_1	31.82		H06	SYBR	A3H		20_RTX_2	32.1		H06	SYBR	A3H		20_RTX_3	33.33
G09	SYBR	A3G		20_5FdUR_2	32.5		G12	SYBR	CNOT4	IPC	NT_2	29		H02	SYBR	A3H		NT_4	30.75		G10	SYBR	A3G	NTC		42.64		H07	SYBR	A3H		0p1_5FdUR_2	31.89		H07	SYBR	A3H		0p1_5FdUR_3	32.95
G10	SYBR	A3G	NTC		47.33		H01	SYBR	A3H		NT_3	30.56		H03	SYBR	A3H		NT_4	31.08		G11	SYBR	A3G	NTC		43.02		H08	SYBR	A3H		0p1_5FdUR_2	31.41		H08	SYBR	A3H		0p1_5FdUR_3	32.84
G11	SYBR	A3G	NTC		N/A		H02	SYBR	A3H		NT_3	30.69		H04	SYBR	A3H		0p1_RTX_4	30.35		G12	SYBR	CNOT4	IPC	NT_2	30.24		H09	SYBR	A3H		0p1_5FdUR_2	31.61		H09	SYBR	A3H		0p1_5FdUR_3	32.85
G12	SYBR	A3G	NTC		N/A		H03	SYBR	A3H		NT_3	30.83		H05	SYBR	A3H		0p1_RTX_4	30.46		H01	SYBR	A3H		NT_5	31.88		H10	SYBR	A3H	NTC		43.82		H10	SYBR	A3H	NTC		42.52
H01	SYBR	A3H		NT_2	31.13		H05	SYBR	A3H		0p1_RTX_3	31.18		H06	SYBR	A3H		0p1_RTX_4	30.46		H02	SYBR	A3H		NT_5	31.46		H11	SYBR	A3H	NTC		N/A		H11	SYBR	A3H	NTC		N/A
H02	SYBR	A3H		NT_2	30.89		H06	SYBR	A3H		0p1_RTX_3	31.3		H07	SYBR	A3H		20_5FdUR_4	29.72		H03	SYBR	A3H		NT_5	31.97		H12	SYBR	CNOT4	IPC	NT_2	30.29		H12	SYBR	CNOT4	IPC	NT_2	31.86
H03	SYBR	A3H		NT_2	30.78		H07	SYBR	A3H		20_5FdUR_3	30.44		H08	SYBR	A3H		20_5FdUR_4	29.5		H04	SYBR	A3H		20_RTX_1	31.95
H04	SYBR	A3H		0p1_RTX_2	31.22		H08	SYBR	A3H		20_5FdUR_3	30.33		H09	SYBR	A3H		20_5FdUR_4	29.68		H05	SYBR	A3H		20_RTX_1	32.35
H05	SYBR	A3H		0p1_RTX_2	31.29		H09	SYBR	A3H		20_5FdUR_3	30.58		H10	SYBR	A3H	NTC		45.76		H06	SYBR	A3H		20_RTX_1	32.1
H06	SYBR	A3H		0p1_RTX_2	31.31		H10	SYBR	A3H	NTC		N/A		H11	SYBR	A3H	NTC		40.06		H07	SYBR	A3H		0p1_5FdUR_1	31.06
H07	SYBR	A3H		20_5FdUR_2	30.58		H11	SYBR	A3H	NTC		36.08		H12	SYBR	CNOT4	IPC	NT_2	29.5		H08	SYBR	A3H		0p1_5FdUR_1	31.06
H08	SYBR	A3H		20_5FdUR_2	30.43		H12	SYBR	CNOT4	IPC	NT_2	29.01									H09	SYBR	A3H		0p1_5FdUR_1	31.08
H09	SYBR	A3H		20_5FdUR_2	30.62																H10	SYBR	A3H	NTC		43.68
H10	SYBR	A3H	NTC		N/A																H11	SYBR	A3H	NTC		47.17
H11	SYBR	A3H	NTC		37.26																H12	SYBR	CNOT4	IPC	NT_2	30.16
H12	SYBR	A3H	NTC		N/A

## Sheet: HCT116 MMR Cq detailed
HCT116 UGI MMR+ rep1							HCT116 UGI MMR+ rep2							HCT116 UGI MMR+ rep3							HCT116 UGI MMR+ rep4							HCT116 UGI MMR+ rep5							HCT116 UGI MMR+ rep6
well	fluorophore	target	content	sample	Cq		well	fluorophore	target	content	sample	Cq		well	fluorophore	target	content	sample	Cq		well	fluorophore	target	content	sample	Cq		well	fluorophore	target	content	sample	Cq		well	fluorophore	target	content	sample	Cq
A01	SYBR	CNOT4		NT_MMR_2	28.87		A02	SYBR	CNOT4		NT_MMR_3	28.37		A02	SYBR	CNOT4		NT_MMR_4	28.23		A01	SYBR	CNOT4		NT_MMR_5	29.04		A02	SYBR	CNOT4		NT_MMR_6	28.93		A02	SYBR	CNOT4		NT_MMR_7	28.56
A02	SYBR	CNOT4		NT_MMR_2	28.65		A03	SYBR	CNOT4		NT_MMR_3	28.41		A03	SYBR	CNOT4		NT_MMR_4	28.19		A03	SYBR	CNOT4		NT_MMR_5	28.82		A03	SYBR	CNOT4		NT_MMR_6	28.88		A03	SYBR	CNOT4		NT_MMR_7	28.68
A03	SYBR	CNOT4		NT_MMR_2	28.65		A04	SYBR	CNOT4		0p1_RTX_MMR_3	29.34		A04	SYBR	CNOT4		0p1_RTX_MMR_4	29.11		A04	SYBR	CNOT4		20_RTX_MMR_1	29.08		A05	SYBR	CNOT4		20_RTX_MMR_2	29.36		A05	SYBR	CNOT4		20_RTX_MMR_3	29.16
A04	SYBR	CNOT4		0p1_RTX_MMR_2	28.94		A05	SYBR	CNOT4		0p1_RTX_MMR_3	29.13		A05	SYBR	CNOT4		0p1_RTX_MMR_4	28.99		A06	SYBR	CNOT4		20_RTX_MMR_1	29.33		A06	SYBR	CNOT4		20_RTX_MMR_2	29.28		A06	SYBR	CNOT4		20_RTX_MMR_3	29.24
A05	SYBR	CNOT4		0p1_RTX_MMR_2	29.11		A06	SYBR	CNOT4		0p1_RTX_MMR_3	29.13		A06	SYBR	CNOT4		0p1_RTX_MMR_4	29.06		A08	SYBR	CNOT4		0p1_5FdUR_MMR_1	29.09		A08	SYBR	CNOT4		0p1_5FdUR_MMR_2	29.06		A08	SYBR	CNOT4		0p1_5FdUR_MMR_3	29.12
A06	SYBR	CNOT4		0p1_RTX_MMR_2	29.02		A08	SYBR	CNOT4		20_5FdUR_MMR_3	28.56		A08	SYBR	CNOT4		20_5FdUR_MMR_4	28.5		A09	SYBR	CNOT4		0p1_5FdUR_MMR_1	29.08		A09	SYBR	CNOT4		0p1_5FdUR_MMR_2	29.08		A09	SYBR	CNOT4		0p1_5FdUR_MMR_3	29.05
A08	SYBR	CNOT4		20_5FdUR_MMR_2	28.51		A09	SYBR	CNOT4		20_5FdUR_MMR_3	28.68		A09	SYBR	CNOT4		20_5FdUR_MMR_4	28.51		A10	SYBR	CNOT4	NTC		N/A		A10	SYBR	CNOT4	NTC		N/A		A10	SYBR	CNOT4	NTC		N/A
A09	SYBR	CNOT4		20_5FdUR_MMR_2	28.61		A10	SYBR	CNOT4	NTC		N/A		A10	SYBR	CNOT4	NTC		N/A		A11	SYBR	CNOT4	NTC		N/A		A11	SYBR	CNOT4	NTC		N/A		A11	SYBR	CNOT4	NTC		N/A
A10	SYBR	CNOT4	NTC		N/A		A11	SYBR	CNOT4	NTC		N/A		A11	SYBR	CNOT4	NTC		N/A		A12	SYBR	CNOT4	NTC		N/A		B01	SYBR	A3B		NT_MMR_6	30.51		A12	SYBR	CNOT4	NTC		N/A
A11	SYBR	CNOT4	NTC		N/A		A12	SYBR	CNOT4	NTC		N/A		A12	SYBR	CNOT4	NTC		N/A		B01	SYBR	A3B		NT_MMR_5	29.24		B02	SYBR	A3B		NT_MMR_6	30.36		B01	SYBR	A3B		NT_MMR_7	30.51
A12	SYBR	CNOT4	NTC		N/A		B01	SYBR	A3B		NT_MMR_3	28.51		B01	SYBR	A3B		NT_MMR_4	28.68		B02	SYBR	A3B		NT_MMR_5	29.19		B03	SYBR	A3B		NT_MMR_6	30.45		B02	SYBR	A3B		NT_MMR_7	30.65
B02	SYBR	A3B		NT_MMR_2	29		B02	SYBR	A3B		NT_MMR_3	29.14		B02	SYBR	A3B		NT_MMR_4	29.27		B03	SYBR	A3B		NT_MMR_5	29.25		B04	SYBR	A3B		20_RTX_MMR_2	29.8		B03	SYBR	A3B		NT_MMR_7	30.93
B03	SYBR	A3B		NT_MMR_2	29.19		B03	SYBR	A3B		NT_MMR_3	29.25		B03	SYBR	A3B		NT_MMR_4	29.1		B04	SYBR	A3B		20_RTX_MMR_1	29.29		B05	SYBR	A3B		20_RTX_MMR_2	29.71		B04	SYBR	A3B		20_RTX_MMR_3	29.37
B04	SYBR	A3B		0p1_RTX_MMR_2	27.66		B04	SYBR	A3B		0p1_RTX_MMR_3	27.77		B04	SYBR	A3B		0p1_RTX_MMR_4	27.66		B05	SYBR	A3B		20_RTX_MMR_1	29.37		B06	SYBR	A3B		20_RTX_MMR_2	29.77		B05	SYBR	A3B		20_RTX_MMR_3	29.28
B05	SYBR	A3B		0p1_RTX_MMR_2	27.67		B05	SYBR	A3B		0p1_RTX_MMR_3	27.77		B05	SYBR	A3B		0p1_RTX_MMR_4	28.01		B06	SYBR	A3B		20_RTX_MMR_1	29.37		B07	SYBR	A3B		0p1_5FdUR_MMR_2	28.81		B06	SYBR	A3B		20_RTX_MMR_3	29.28
B06	SYBR	A3B		0p1_RTX_MMR_2	27.5		B06	SYBR	A3B		0p1_RTX_MMR_3	27.46		B06	SYBR	A3B		0p1_RTX_MMR_4	27.96		B07	SYBR	A3B		0p1_5FdUR_MMR_1	29.14		B08	SYBR	A3B		0p1_5FdUR_MMR_2	29.46		B07	SYBR	A3B		0p1_5FdUR_MMR_3	29.13
B07	SYBR	A3B		20_5FdUR_MMR_2	27.87		B07	SYBR	A3B		20_5FdUR_MMR_3	26.97		B07	SYBR	A3B		20_5FdUR_MMR_4	27.41		B08	SYBR	A3B		0p1_5FdUR_MMR_1	29.02		B09	SYBR	A3B		0p1_5FdUR_MMR_2	29.29		B08	SYBR	A3B		0p1_5FdUR_MMR_3	29.28
B09	SYBR	A3B		20_5FdUR_MMR_2	27.81		B08	SYBR	A3B		20_5FdUR_MMR_3	27.12		B08	SYBR	A3B		20_5FdUR_MMR_4	27.59		B09	SYBR	A3B		0p1_5FdUR_MMR_1	29.1		B10	SYBR	A3B	NTC		38.14		B09	SYBR	A3B		0p1_5FdUR_MMR_3	29.56
B10	SYBR	A3B	NTC		46.01		B09	SYBR	A3B		20_5FdUR_MMR_3	27.24		B09	SYBR	A3B		20_5FdUR_MMR_4	27.49		B11	SYBR	A3B	NTC		41.66		B11	SYBR	A3B	NTC		44.32		B10	SYBR	A3B	NTC		48.61
B11	SYBR	A3B	NTC		44.68		B10	SYBR	A3B	NTC		40.13		B10	SYBR	A3B	NTC		44.8		B12	SYBR	A3B	NTC		43.51		C01	SYBR	A3C		NT_MMR_6	26.12		B11	SYBR	A3B	NTC		43.09
B12	SYBR	A3B	NTC		40.56		B11	SYBR	A3B	NTC		46.66		B11	SYBR	A3B	NTC		45.02		C01	SYBR	A3C		NT_MMR_5	26.11		C02	SYBR	A3C		NT_MMR_6	26.04		B12	SYBR	A3B	NTC		N/A
C01	SYBR	A3C		NT_MMR_2	24.4		B12	SYBR	A3B	NTC		41.32		B12	SYBR	A3B	NTC		45.22		C02	SYBR	A3C		NT_MMR_5	25.86		C03	SYBR	A3C		NT_MMR_6	26.03		C01	SYBR	A3C		NT_MMR_7	26
C03	SYBR	A3C		NT_MMR_2	24.62		C01	SYBR	A3C		NT_MMR_3	24.79		C01	SYBR	A3C		NT_MMR_4	24.61		C03	SYBR	A3C		NT_MMR_5	25.9		C04	SYBR	A3C		20_RTX_MMR_2	26.05		C02	SYBR	A3C		NT_MMR_7	26.06
C05	SYBR	A3C		0p1_RTX_MMR_2	24.4		C02	SYBR	A3C		NT_MMR_3	24.43		C02	SYBR	A3C		NT_MMR_4	24.49		C04	SYBR	A3C		20_RTX_MMR_1	25.99		C05	SYBR	A3C		20_RTX_MMR_2	25.94		C03	SYBR	A3C		NT_MMR_7	26.09
C06	SYBR	A3C		0p1_RTX_MMR_2	24.42		C03	SYBR	A3C		NT_MMR_3	24.43		C03	SYBR	A3C		NT_MMR_4	24.64		C05	SYBR	A3C		20_RTX_MMR_1	25.94		C06	SYBR	A3C		20_RTX_MMR_2	25.86		C04	SYBR	A3C		20_RTX_MMR_3	25.83
C07	SYBR	A3C		20_5FdUR_MMR_2	24.23		C04	SYBR	A3C		0p1_RTX_MMR_3	25.09		C04	SYBR	A3C		0p1_RTX_MMR_4	24.66		C06	SYBR	A3C		20_RTX_MMR_1	25.8		C07	SYBR	A3C		0p1_5FdUR_MMR_2	25.24		C05	SYBR	A3C		20_RTX_MMR_3	25.82
C08	SYBR	A3C		20_5FdUR_MMR_2	24.18		C05	SYBR	A3C		0p1_RTX_MMR_3	25.04		C05	SYBR	A3C		0p1_RTX_MMR_4	24.73		C07	SYBR	A3C		0p1_5FdUR_MMR_1	25.65		C08	SYBR	A3C		0p1_5FdUR_MMR_2	25.34		C06	SYBR	A3C		20_RTX_MMR_3	25.84
C09	SYBR	A3C		20_5FdUR_MMR_2	24.13		C06	SYBR	A3C		0p1_RTX_MMR_3	24.87		C06	SYBR	A3C		0p1_RTX_MMR_4	24.57		C08	SYBR	A3C		0p1_5FdUR_MMR_1	25.61		C10	SYBR	A3C	NTC		N/A		C07	SYBR	A3C		0p1_5FdUR_MMR_3	25.31
C10	SYBR	A3C	NTC		N/A		C07	SYBR	A3C		20_5FdUR_MMR_3	24.6		C07	SYBR	A3C		20_5FdUR_MMR_4	24.2		C09	SYBR	A3C		0p1_5FdUR_MMR_1	25.59		C11	SYBR	A3C	NTC		N/A		C08	SYBR	A3C		0p1_5FdUR_MMR_3	25.43
C11	SYBR	A3C	NTC		N/A		C08	SYBR	A3C		20_5FdUR_MMR_3	24.25		C08	SYBR	A3C		20_5FdUR_MMR_4	24.16		C10	SYBR	A3C	NTC		N/A		D02	SYBR	A3D		NT_MMR_6	33.09		C09	SYBR	A3C		0p1_5FdUR_MMR_3	25.43
C12	SYBR	A3C	NTC		N/A		C09	SYBR	A3C		20_5FdUR_MMR_3	24.38		C09	SYBR	A3C		20_5FdUR_MMR_4	24.17		C11	SYBR	A3C	NTC		N/A		D03	SYBR	A3D		NT_MMR_6	32.71		C10	SYBR	A3C	NTC		N/A
D01	SYBR	A3D		NT_MMR_2	31.74		C10	SYBR	A3C	NTC		40.13		C10	SYBR	A3C	NTC		N/A		C12	SYBR	CNOT4		NT_2	30.3		D04	SYBR	A3D		20_RTX_MMR_2	34.06		C11	SYBR	A3C	NTC		N/A
D02	SYBR	A3D		NT_MMR_2	32.01		C11	SYBR	A3C	NTC		N/A		C11	SYBR	A3C	NTC		N/A		D01	SYBR	A3D		NT_MMR_5	32.63		D05	SYBR	A3D		20_RTX_MMR_2	33.77		C12	SYBR	A3C	NTC		N/A
D03	SYBR	A3D		NT_MMR_2	31.57		C12	SYBR	A3C	NTC		N/A		C12	SYBR	A3C	NTC		N/A		D03	SYBR	A3D		NT_MMR_5	32.87		D06	SYBR	A3D		20_RTX_MMR_2	34.01		D01	SYBR	A3D		NT_MMR_7	33.34
D05	SYBR	A3D		0p1_RTX_MMR_2	32.06		D01	SYBR	A3D		NT_MMR_3	31.06		D01	SYBR	A3D		NT_MMR_4	31.15		D04	SYBR	A3D		20_RTX_MMR_1	33.51		D07	SYBR	A3D		0p1_5FdUR_MMR_2	33.37		D02	SYBR	A3D		NT_MMR_7	33.27
D06	SYBR	A3D		0p1_RTX_MMR_2	32.05		D02	SYBR	A3D		NT_MMR_3	31.21		D02	SYBR	A3D		NT_MMR_4	31.26		D05	SYBR	A3D		20_RTX_MMR_1	33.19		D08	SYBR	A3D		0p1_5FdUR_MMR_2	33.29		D03	SYBR	A3D		NT_MMR_7	33.06
D07	SYBR	A3D		20_5FdUR_MMR_2	30.38		D03	SYBR	A3D		NT_MMR_3	31.22		D03	SYBR	A3D		NT_MMR_4	31.21		D07	SYBR	A3D		0p1_5FdUR_MMR_1	33.39		D09	SYBR	A3D		0p1_5FdUR_MMR_2	33.08		D05	SYBR	A3D		20_RTX_MMR_3	33.29
D08	SYBR	A3D		20_5FdUR_MMR_2	30.46		D04	SYBR	A3D		0p1_RTX_MMR_3	31.86		D04	SYBR	A3D		0p1_RTX_MMR_4	31.51		D08	SYBR	A3D		0p1_5FdUR_MMR_1	33.26		D10	SYBR	A3D	NTC		38.22		D06	SYBR	A3D		20_RTX_MMR_3	33.21
D10	SYBR	A3D	NTC		46.21		D05	SYBR	A3D		0p1_RTX_MMR_3	31.87		D05	SYBR	A3D		0p1_RTX_MMR_4	31.8		D09	SYBR	A3D		0p1_5FdUR_MMR_1	33.53		D11	SYBR	A3D	NTC		N/A		D07	SYBR	A3D		0p1_5FdUR_MMR_3	33.15
D11	SYBR	A3D	NTC		N/A		D06	SYBR	A3D		0p1_RTX_MMR_3	31.8		D06	SYBR	A3D		0p1_RTX_MMR_4	31.71		D10	SYBR	A3D	NTC		N/A		D12	SYBR	CNOT4		NT_2	29.75		D08	SYBR	A3D		0p1_5FdUR_MMR_3	32.9
D12	SYBR	A3D	NTC		N/A		D07	SYBR	A3D		20_5FdUR_MMR_3	30.32		D07	SYBR	A3D		20_5FdUR_MMR_4	30.73		D11	SYBR	A3D	NTC		N/A		E01	SYBR	PUM1		NT_MMR_6	26.12		D09	SYBR	A3D		0p1_5FdUR_MMR_3	32.98
E01	SYBR	PUM1		NT_MMR_2	25.53		D08	SYBR	A3D		20_5FdUR_MMR_3	30.22		D08	SYBR	A3D		20_5FdUR_MMR_4	30.54		D12	SYBR	CNOT4		NT_2	30.27		E02	SYBR	PUM1		NT_MMR_6	26.35		D10	SYBR	A3D	NTC		N/A
E02	SYBR	PUM1		NT_MMR_2	26.26		D09	SYBR	A3D		20_5FdUR_MMR_3	30.11		D09	SYBR	A3D		20_5FdUR_MMR_4	30.41		E02	SYBR	PUM1		NT_MMR_5	25.87		E03	SYBR	PUM1		NT_MMR_6	26.16		D11	SYBR	A3D	NTC		N/A
E03	SYBR	PUM1		NT_MMR_2	25.84		D10	SYBR	A3D	NTC		N/A		D10	SYBR	A3D	NTC		N/A		E03	SYBR	PUM1		NT_MMR_5	25.98		E04	SYBR	PUM1		20_RTX_MMR_2	27.48		E01	SYBR	PUM1		NT_MMR_7	26.34
E04	SYBR	PUM1		0p1_RTX_MMR_2	26.49		D11	SYBR	A3D	NTC		N/A		D11	SYBR	A3D	NTC		N/A		E04	SYBR	PUM1		20_RTX_MMR_1	27.36		E05	SYBR	PUM1		20_RTX_MMR_2	27.52		E02	SYBR	PUM1		NT_MMR_7	26.17
E05	SYBR	PUM1		0p1_RTX_MMR_2	26.38		D12	SYBR	A3D	NTC		N/A		D12	SYBR	A3D	NTC		N/A		E05	SYBR	PUM1		20_RTX_MMR_1	27.17		E06	SYBR	PUM1		20_RTX_MMR_2	27.42		E03	SYBR	PUM1		NT_MMR_7	26.26
E06	SYBR	PUM1		0p1_RTX_MMR_2	26.41		E02	SYBR	PUM1		NT_MMR_3	25.72		E01	SYBR	PUM1		NT_MMR_4	25.6		E06	SYBR	PUM1		20_RTX_MMR_1	27.24		E07	SYBR	PUM1		0p1_5FdUR_MMR_2	26.39		E04	SYBR	PUM1		20_RTX_MMR_3	27.43
E07	SYBR	PUM1		20_5FdUR_MMR_2	25.79		E03	SYBR	PUM1		NT_MMR_3	25.79		E02	SYBR	PUM1		NT_MMR_4	25.64		E07	SYBR	PUM1		0p1_5FdUR_MMR_1	26.77		E08	SYBR	PUM1		0p1_5FdUR_MMR_2	26.83		E05	SYBR	PUM1		20_RTX_MMR_3	27.47
E08	SYBR	PUM1		20_5FdUR_MMR_2	26.6		E04	SYBR	PUM1		0p1_RTX_MMR_3	26.93		E03	SYBR	PUM1		NT_MMR_4	25.65		E08	SYBR	PUM1		0p1_5FdUR_MMR_1	26.39		E09	SYBR	PUM1		0p1_5FdUR_MMR_2	26.58		E06	SYBR	PUM1		20_RTX_MMR_3	27.72
E09	SYBR	PUM1		20_5FdUR_MMR_2	26.17		E05	SYBR	PUM1		0p1_RTX_MMR_3	26.68		E04	SYBR	PUM1		0p1_RTX_MMR_4	26.27		E09	SYBR	PUM1		0p1_5FdUR_MMR_1	26.6		E10	SYBR	PUM1	NTC		43.13		E07	SYBR	PUM1		0p1_5FdUR_MMR_3	26.62
E10	SYBR	PUM1	NTC		N/A		E06	SYBR	PUM1		0p1_RTX_MMR_3	26.55		E05	SYBR	PUM1		0p1_RTX_MMR_4	26.33		E10	SYBR	PUM1	NTC		N/A		E11	SYBR	PUM1	NTC		N/A		E08	SYBR	PUM1		0p1_5FdUR_MMR_3	26.51
E11	SYBR	PUM1	NTC		N/A		E08	SYBR	PUM1		20_5FdUR_MMR_3	26.22		E06	SYBR	PUM1		0p1_RTX_MMR_4	26.24		E11	SYBR	PUM1	NTC		N/A		E12	SYBR	CNOT4		NT_2	29.47		E09	SYBR	PUM1		0p1_5FdUR_MMR_3	26.53
E12	SYBR	PUM1	NTC		43.64		E09	SYBR	PUM1		20_5FdUR_MMR_3	26.23		E07	SYBR	PUM1		20_5FdUR_MMR_4	26.04		F01	SYBR	A3F		NT_MMR_5	29.61		F02	SYBR	A3F		NT_MMR_6	29.53		E10	SYBR	PUM1	NTC		N/A
F01	SYBR	A3F		NT_MMR_2	27.36		E10	SYBR	PUM1	NTC		N/A		E08	SYBR	PUM1		20_5FdUR_MMR_4	26.11		F02	SYBR	A3F		NT_MMR_5	29.4		F03	SYBR	A3F		NT_MMR_6	29.84		E11	SYBR	PUM1	NTC		N/A
F02	SYBR	A3F		NT_MMR_2	27.38		E11	SYBR	PUM1	NTC		N/A		E09	SYBR	PUM1		20_5FdUR_MMR_4	26.07		F03	SYBR	A3F		NT_MMR_5	29.49		F05	SYBR	A3F		20_RTX_MMR_2	30.42		E12	SYBR	CNOT4		NT_2	30.25
F03	SYBR	A3F		NT_MMR_2	27.53		E12	SYBR	PUM1	NTC		N/A		E10	SYBR	PUM1	NTC		N/A		F04	SYBR	A3F		20_RTX_MMR_1	30.31		F06	SYBR	A3F		20_RTX_MMR_2	30.43		F01	SYBR	A3F		NT_MMR_7	29.36
F04	SYBR	A3F		0p1_RTX_MMR_2	28.71		F01	SYBR	A3F		NT_MMR_3	27.28		E11	SYBR	PUM1	NTC		46.33		F05	SYBR	A3F		20_RTX_MMR_1	30.37		F07	SYBR	A3F		0p1_5FdUR_MMR_2	30.37		F02	SYBR	A3F		NT_MMR_7	29.52
F05	SYBR	A3F		0p1_RTX_MMR_2	28.81		F02	SYBR	A3F		NT_MMR_3	27.24		E12	SYBR	PUM1	NTC		N/A		F06	SYBR	A3F		20_RTX_MMR_1	30.38		F08	SYBR	A3F		0p1_5FdUR_MMR_2	30.66		F03	SYBR	A3F		NT_MMR_7	29.41
F06	SYBR	A3F		0p1_RTX_MMR_2	28.75		F03	SYBR	A3F		NT_MMR_3	27.26		F01	SYBR	A3F		NT_MMR_4	27.79		F07	SYBR	A3F		0p1_5FdUR_MMR_1	30.17		F09	SYBR	A3F		0p1_5FdUR_MMR_2	30.43		F05	SYBR	A3F		20_RTX_MMR_3	30.36
F07	SYBR	A3F		20_5FdUR_MMR_2	28.02		F04	SYBR	A3F		0p1_RTX_MMR_3	28.49		F02	SYBR	A3F		NT_MMR_4	27.61		F08	SYBR	A3F		0p1_5FdUR_MMR_1	30.15		F10	SYBR	A3F	NTC		45.63		F06	SYBR	A3F		20_RTX_MMR_3	30.38
F08	SYBR	A3F		20_5FdUR_MMR_2	28.26		F05	SYBR	A3F		0p1_RTX_MMR_3	28.33		F03	SYBR	A3F		NT_MMR_4	27.85		F09	SYBR	A3F		0p1_5FdUR_MMR_1	30.04		F11	SYBR	A3F	NTC		N/A		F07	SYBR	A3F		0p1_5FdUR_MMR_3	29.63
F09	SYBR	A3F		20_5FdUR_MMR_2	28.41		F06	SYBR	A3F		0p1_RTX_MMR_3	28.54		F04	SYBR	A3F		0p1_RTX_MMR_4	28.51		F10	SYBR	A3F	NTC		50.38		F12	SYBR	CNOT4	IPC	NT_2	29.39		F09	SYBR	A3F		0p1_5FdUR_MMR_3	30.05
F10	SYBR	A3F	NTC		38.57		F07	SYBR	A3F		20_5FdUR_MMR_3	28.09		F05	SYBR	A3F		0p1_RTX_MMR_4	28.6		F11	SYBR	A3F	NTC		47.83		G01	SYBR	A3G		NT_MMR_6	33.11		F10	SYBR	A3F	NTC		44.78
F11	SYBR	A3F	NTC		45.01		F08	SYBR	A3F		20_5FdUR_MMR_3	28.1		F06	SYBR	A3F		0p1_RTX_MMR_4	28.64		G02	SYBR	A3G		NT_MMR_5	32.58		G02	SYBR	A3G		NT_MMR_6	33.12		F11	SYBR	A3F	NTC		45.69
F12	SYBR	CNOT4	IPC	NT_2	29.97		F09	SYBR	A3F		20_5FdUR_MMR_3	28.13		F07	SYBR	A3F		20_5FdUR_MMR_4	28.39		G03	SYBR	A3G		NT_MMR_5	32.86		G03	SYBR	A3G		NT_MMR_6	33.01		F12	SYBR	CNOT4	IPC	NT_2	30.28
G01	SYBR	A3G		NT_MMR_2	27.71		F10	SYBR	A3F	NTC		38.47		F08	SYBR	A3F		20_5FdUR_MMR_4	28.2		G04	SYBR	A3G		20_RTX_MMR_1	32.67		G04	SYBR	A3G		20_RTX_MMR_2	33.38		G01	SYBR	A3G		NT_MMR_7	31.78
G02	SYBR	A3G		NT_MMR_2	27.54		F11	SYBR	A3F	NTC		N/A		F09	SYBR	A3F		20_5FdUR_MMR_4	28.28		G06	SYBR	A3G		20_RTX_MMR_1	32.42		G05	SYBR	A3G		20_RTX_MMR_2	33.45		G02	SYBR	A3G		NT_MMR_7	31.75
G03	SYBR	A3G		NT_MMR_2	27.71		G01	SYBR	A3G		NT_MMR_3	27.63		F10	SYBR	A3F	NTC		N/A		G07	SYBR	A3G		0p1_5FdUR_MMR_1	32.47		G06	SYBR	A3G		20_RTX_MMR_2	33.64		G03	SYBR	A3G		NT_MMR_7	31.53
G04	SYBR	A3G		0p1_RTX_MMR_2	28.6		G02	SYBR	A3G		NT_MMR_3	27.49		F11	SYBR	A3F	NTC		N/A		G09	SYBR	A3G		0p1_5FdUR_MMR_1	32.53		G07	SYBR	A3G		0p1_5FdUR_MMR_2	32.46		G04	SYBR	A3G		20_RTX_MMR_3	32.73
G05	SYBR	A3G		0p1_RTX_MMR_2	28.55		G03	SYBR	A3G		NT_MMR_3	27.74		F12	SYBR	CNOT4	IPC	NT_2	30.47		G10	SYBR	A3G	NTC		N/A		G09	SYBR	A3G		0p1_5FdUR_MMR_2	32.4		G05	SYBR	A3G		20_RTX_MMR_3	32.51
G06	SYBR	A3G		0p1_RTX_MMR_2	28.47		G04	SYBR	A3G		0p1_RTX_MMR_3	29.07		G01	SYBR	A3G		NT_MMR_4	29.03		G11	SYBR	A3G	NTC		47.33		G10	SYBR	A3G	NTC		42.83		G06	SYBR	A3G		20_RTX_MMR_3	32.89
G07	SYBR	A3G		20_5FdUR_MMR_2	28.04		G05	SYBR	A3G		0p1_RTX_MMR_3	29.05		G02	SYBR	A3G		NT_MMR_4	28.77		G12	SYBR	CNOT4	IPC	NT_2	29.03		G11	SYBR	A3G	NTC		45.58		G07	SYBR	A3G		0p1_5FdUR_MMR_3	32.16
G08	SYBR	A3G		20_5FdUR_MMR_2	27.95		G06	SYBR	A3G		0p1_RTX_MMR_3	29.06		G03	SYBR	A3G		NT_MMR_4	28.87		H01	SYBR	A3H		NT_MMR_5	31.25		G12	SYBR	CNOT4	IPC	NT_2	30		G09	SYBR	A3G		0p1_5FdUR_MMR_3	32.34
G09	SYBR	A3G		20_5FdUR_MMR_2	28.06		G07	SYBR	A3G		20_5FdUR_MMR_3	28.33		G04	SYBR	A3G		0p1_RTX_MMR_4	29.05		H02	SYBR	A3H		NT_MMR_5	31.78		H01	SYBR	A3H		NT_MMR_6	32.08		G10	SYBR	A3G	NTC		N/A
G10	SYBR	A3G	NTC		N/A		G08	SYBR	A3G		20_5FdUR_MMR_3	28.39		G05	SYBR	A3G		0p1_RTX_MMR_4	29.04		H03	SYBR	A3H		NT_MMR_5	32.12		H02	SYBR	A3H		NT_MMR_6	32.05		G11	SYBR	A3G	NTC		N/A
G11	SYBR	A3G	NTC		N/A		G09	SYBR	A3G		20_5FdUR_MMR_3	28.24		G06	SYBR	A3G		0p1_RTX_MMR_4	29.05		H05	SYBR	A3H		20_RTX_MMR_1	31.25		H04	SYBR	A3H		20_RTX_MMR_2	31.94		G12	SYBR	CNOT4	IPC	NT_2	30.08
G12	SYBR	CNOT4	IPC	NT_2	29.47		G10	SYBR	A3G	NTC		N/A		G07	SYBR	A3G		20_5FdUR_MMR_4	28.23		H06	SYBR	A3H		20_RTX_MMR_1	31.23		H05	SYBR	A3H		20_RTX_MMR_2	31.9		H01	SYBR	A3H		NT_MMR_7	32.06
H01	SYBR	A3H		NT_MMR_2	31.49		G11	SYBR	A3G	NTC		37.31		G08	SYBR	A3G		20_5FdUR_MMR_4	28.18		H07	SYBR	A3H		0p1_5FdUR_MMR_1	31.68		H06	SYBR	A3H		20_RTX_MMR_2	31.56		H02	SYBR	A3H		NT_MMR_7	32.28
H02	SYBR	A3H		NT_MMR_2	31.49		G12	SYBR	CNOT4	IPC	NT_2	30.05		G09	SYBR	A3G		20_5FdUR_MMR_4	28.27		H09	SYBR	A3H		0p1_5FdUR_MMR_1	31.43		H07	SYBR	A3H		0p1_5FdUR_MMR_2	31.79		H03	SYBR	A3H		NT_MMR_7	31.9
H03	SYBR	A3H		NT_MMR_2	31.34		H02	SYBR	A3H		NT_MMR_3	31.2		G10	SYBR	A3G	NTC		N/A		H11	SYBR	A3H	NTC		N/A		H08	SYBR	A3H		0p1_5FdUR_MMR_2	31.42		H05	SYBR	A3H		20_RTX_MMR_3	31.52
H04	SYBR	A3H		0p1_RTX_MMR_2	30.84		H03	SYBR	A3H		NT_MMR_3	31.06		G11	SYBR	A3G	NTC		N/A		H12	SYBR	CNOT4	IPC	NT_2	29.06		H09	SYBR	A3H		0p1_5FdUR_MMR_2	31.68		H06	SYBR	A3H		20_RTX_MMR_3	31.39
H05	SYBR	A3H		0p1_RTX_MMR_2	31.02		H04	SYBR	A3H		0p1_RTX_MMR_3	31.08		G12	SYBR	CNOT4	IPC	NT_2	30.24									H10	SYBR	A3H	NTC		38.73		H07	SYBR	A3H		0p1_5FdUR_MMR_3	31.62
H06	SYBR	A3H		0p1_RTX_MMR_2	30.66		H05	SYBR	A3H		0p1_RTX_MMR_3	30.62		H02	SYBR	A3H		NT_MMR_4	31.32									H11	SYBR	A3H	NTC		50.25		H08	SYBR	A3H		0p1_5FdUR_MMR_3	31.7
H07	SYBR	A3H		20_5FdUR_MMR_2	29.54		H06	SYBR	A3H		0p1_RTX_MMR_3	30.86		H03	SYBR	A3H		NT_MMR_4	31.14									H12	SYBR	CNOT4	IPC	NT_2	29.74		H10	SYBR	A3H	NTC		48.62
H08	SYBR	A3H		20_5FdUR_MMR_2	29.4		H08	SYBR	A3H		20_5FdUR_MMR_3	29.12		H04	SYBR	A3H		0p1_RTX_MMR_4	31.18																H11	SYBR	A3H	NTC		46.54
H09	SYBR	A3H		20_5FdUR_MMR_2	29.46		H09	SYBR	A3H		20_5FdUR_MMR_3	29.17		H05	SYBR	A3H		0p1_RTX_MMR_4	31.1																H12	SYBR	CNOT4	IPC	NT_2	29.9
H10	SYBR	A3H	NTC		N/A		H10	SYBR	A3H	NTC		34.76		H06	SYBR	A3H		0p1_RTX_MMR_4	30.92
H11	SYBR	A3H	NTC		N/A		H11	SYBR	A3H	NTC		N/A		H07	SYBR	A3H		20_5FdUR_MMR_4	29.58
H12	SYBR	CNOT4	IPC	NT_2	29.71		H12	SYBR	CNOT4	IPC	NT_2	29.81		H08	SYBR	A3H		20_5FdUR_MMR_4	29.74
														H09	SYBR	A3H		20_5FdUR_MMR_4	29.76
														H10	SYBR	A3H	NTC		40.34
														H11	SYBR	A3H	NTC		N/A
														H12	SYBR	CNOT4	IPC	NT_2	30.15
