# Supplementary material for: Effects of thymidylate synthase inhibitors differ in genomic uracilation and mutagenic potential
Source: Life Sci Alliance. 2026 Feb 6;9(4):e202503352. doi: 10.26508/lsa.202503352 (PMC12881662; doi:10.26508/lsa.202503352)
Supplement: Supplementary file 20 [file LSA-2025-03352_SdataFS12.xlsx]

## Sheet: primer efficiency
primer efficiency APOBEC3B							primer efficiency APOBEC3C							primer efficiency APOBEC3D							primer efficiency APOBEC3F							primer efficiency APOBEC3G							primer efficiency APOBEC3H							primer efficiency CNOT4							primer efficiency PUM1
well	fluorophore	target	content	sample	Cq		well	fluorophore	target	content	sample	Cq		well	fluorophore	target	content	sample	Cq		well	fluorophore	target	content	sample	Cq		well	fluorophore	target	content	sample	Cq		well	fluorophore	target	content	sample	Cq		well	fluorophore	target	content	sample	Cq		well
A04	SYBR	A3B	dil1	4 fg/ul	21.6858		A07	SYBR	A3C	dil1	4 fg/ul	19.3896		A10	SYBR	A3D	dil1	4 fg/ul	20.6134		A01	SYBR	A3F	dil1	4 fg/ul	21.3441		A04	SYBR	A3G	dil1	4 fg/ul	20.7588		A07	SYBR	A3H	dil1	4 fg/ul	20.7902		A01	SYBR	CNOT4	dil1	4 fg/ul	21.04		A04
A05	SYBR	A3B	dil1	4 fg/ul	21.445		A08	SYBR	A3C	dil1	4 fg/ul	21.1029		A11	SYBR	A3D	dil1	4 fg/ul	20.3656		A02	SYBR	A3F	dil1	4 fg/ul	21.1806		A05	SYBR	A3G	dil1	4 fg/ul	20.4919		A08	SYBR	A3H	dil1	4 fg/ul	20.4439		A02	SYBR	CNOT4	dil1	4 fg/ul	20.91		A05
A06	SYBR	A3B	dil1	4 fg/ul	21.9026		A09	SYBR	A3C	dil1	4 fg/ul	19.9969		A12	SYBR	A3D	dil1	4 fg/ul	20.3712		A03	SYBR	A3F	dil1	4 fg/ul	21.2491		A06	SYBR	A3G	dil1	4 fg/ul	20.6217		A09	SYBR	A3H	dil1	4 fg/ul	20.3696		A03	SYBR	CNOT4	dil1	4 fg/ul	20.95		A06
B04	SYBR	A3B	dil2	1 fg/ul	24.1114		B07	SYBR	A3C	dil2	1 fg/ul	21.3968		B10	SYBR	A3D	dil2	1 fg/ul	22.6678		B01	SYBR	A3F	dil2	1 fg/ul	23.575		B04	SYBR	A3G	dil2	1 fg/ul	24.1108		B07	SYBR	A3H	dil2	1 fg/ul	22.519		B01	SYBR	CNOT4	dil2	1 fg/ul	22.74		B04
B05	SYBR	A3B	dil2	1 fg/ul	24.7697		B08	SYBR	A3C	dil2	1 fg/ul	21.9479		B11	SYBR	A3D	dil2	1 fg/ul	22.5145		B02	SYBR	A3F	dil2	1 fg/ul	23.339		B05	SYBR	A3G	dil2	1 fg/ul	23.8565		B08	SYBR	A3H	dil2	1 fg/ul	22.5572		B02	SYBR	CNOT4	dil2	1 fg/ul	22.92		B05
B06	SYBR	A3B	dil2	1 fg/ul	24.2432		B09	SYBR	A3C	dil2	1 fg/ul	21.5132		B12	SYBR	A3D	dil2	1 fg/ul	22.6759		B03	SYBR	A3F	dil2	1 fg/ul	23.7134		B06	SYBR	A3G	dil2	1 fg/ul	23.9224		B09	SYBR	A3H	dil2	1 fg/ul	22.5732		B03	SYBR	CNOT4	dil2	1 fg/ul	23.03		B06
C04	SYBR	A3B	dil3	0.25 fg/ul	26.4488		C07	SYBR	A3C	dil3	0.25 fg/ul	23.7844		C10	SYBR	A3D	dil3	0.25 fg/ul	24.6307		C01	SYBR	A3F	dil3	0.25 fg/ul	25.956		C04	SYBR	A3G	dil3	0.25 fg/ul	25.2904		C07	SYBR	A3H	dil3	0.25 fg/ul	24.5443		C01	SYBR	CNOT4	dil3	0.25 fg/ul	25.24		C04
C05	SYBR	A3B	dil3	0.25 fg/ul	26.3278		C08	SYBR	A3C	dil3	0.25 fg/ul	23.8482		C11	SYBR	A3D	dil3	0.25 fg/ul	24.5959		C02	SYBR	A3F	dil3	0.25 fg/ul	26.0378		C05	SYBR	A3G	dil3	0.25 fg/ul	25.1916		C08	SYBR	A3H	dil3	0.25 fg/ul	24.6619		C02	SYBR	CNOT4	dil3	0.25 fg/ul	25.11		C05
C06	SYBR	A3B	dil3	0.25 fg/ul	26.3649		C09	SYBR	A3C	dil3	0.25 fg/ul	23.4919		C12	SYBR	A3D	dil3	0.25 fg/ul	24.7072		C03	SYBR	A3F	dil3	0.25 fg/ul	26.0916		C06	SYBR	A3G	dil3	0.25 fg/ul	25.1643		C09	SYBR	A3H	dil3	0.25 fg/ul	24.5257		C03	SYBR	CNOT4	dil3	0.25 fg/ul	25.04		C06
D04	SYBR	A3B	dil4	0.0625 fg/ul	28.7761		D07	SYBR	A3C	dil4	0.0625 fg/ul	25.803		D10	SYBR	A3D	dil4	0.0625 fg/ul	26.7894		D01	SYBR	A3F	dil4	0.0625 fg/ul	28.0143		D04	SYBR	A3G	dil4	0.0625 fg/ul	27.1441		D07	SYBR	A3H	dil4	0.0625 fg/ul	26.7151		D01	SYBR	CNOT4	dil4	0.0625 fg/ul	27.24		D04
D05	SYBR	A3B	dil4	0.0625 fg/ul	28.5589		D08	SYBR	A3C	dil4	0.0625 fg/ul	25.9307		D11	SYBR	A3D	dil4	0.0625 fg/ul	26.796		D02	SYBR	A3F	dil4	0.0625 fg/ul	28.2567		D05	SYBR	A3G	dil4	0.0625 fg/ul	27.0833		D08	SYBR	A3H	dil4	0.0625 fg/ul	26.7402		D02	SYBR	CNOT4	dil4	0.0625 fg/ul	27.12		D05
D06	SYBR	A3B	dil4	0.0625 fg/ul	28.4461		D09	SYBR	A3C	dil4	0.0625 fg/ul	25.7163		D12	SYBR	A3D	dil4	0.0625 fg/ul	26.8715		D03	SYBR	A3F	dil4	0.0625 fg/ul	28.27		D06	SYBR	A3G	dil4	0.0625 fg/ul	27.1397		D09	SYBR	A3H	dil4	0.0625 fg/ul	26.7045		D03	SYBR	CNOT4	dil4	0.0625 fg/ul	27.17		D06
E04	SYBR	A3B	dil5	0.0156 fg/ul	30.926		E07	SYBR	A3C	dil5	0.0156 fg/ul	27.6612		E10	SYBR	A3D	dil5	0.0156 fg/ul	28.5872		E01	SYBR	A3F	dil5	0.0156 fg/ul	29.9467		E04	SYBR	A3G	dil5	0.0156 fg/ul	29.3035		E07	SYBR	A3H	dil5	0.0156 fg/ul	28.7919		E01	SYBR	CNOT4	dil5	0.0156 fg/ul	29.65		E04
E05	SYBR	A3B	dil5	0.0156 fg/ul	31.1764		E08	SYBR	A3C	dil5	0.0156 fg/ul	27.6986		E11	SYBR	A3D	dil5	0.0156 fg/ul	28.9998		E02	SYBR	A3F	dil5	0.0156 fg/ul	30.0592		E05	SYBR	A3G	dil5	0.0156 fg/ul	29.3074		E08	SYBR	A3H	dil5	0.0156 fg/ul	29.0196		E02	SYBR	CNOT4	dil5	0.0156 fg/ul	29		E05
E06	SYBR	A3B	dil5	0.0156 fg/ul	30.8939		E09	SYBR	A3C	dil5	0.0156 fg/ul	27.7222		E12	SYBR	A3D	dil5	0.0156 fg/ul	28.8304		E03	SYBR	A3F	dil5	0.0156 fg/ul	30.1776		E06	SYBR	A3G	dil5	0.0156 fg/ul	29.245		E09	SYBR	A3H	dil5	0.0156 fg/ul	28.9037		E03	SYBR	CNOT4	dil5	0.0156 fg/ul	29.02		E06
F04	SYBR	A3B	dil6	0.0039 fg/ul	33.0502		F07	SYBR	A3C	dil6	0.0039 fg/ul	30.3754		F10	SYBR	A3D	dil6	0.0039 fg/ul	30.6787		F01	SYBR	A3F	dil6	0.0039 fg/ul	32.201		F04	SYBR	A3G	dil6	0.0039 fg/ul	31.2972		F07	SYBR	A3H	dil6	0.0039 fg/ul	30.772		F01	SYBR	CNOT4	dil6	0.0039 fg/ul	31.4		F04
F05	SYBR	A3B	dil6	0.0039 fg/ul	32.7875		F08	SYBR	A3C	dil6	0.0039 fg/ul	29.7653		F11	SYBR	A3D	dil6	0.0039 fg/ul	31.2499		F02	SYBR	A3F	dil6	0.0039 fg/ul	32.3275		F05	SYBR	A3G	dil6	0.0039 fg/ul	31.0781		F08	SYBR	A3H	dil6	0.0039 fg/ul	30.9231		F02	SYBR	CNOT4	dil6	0.0039 fg/ul	31.61		F05
F06	SYBR	A3B	dil6	0.0039 fg/ul	32.642		F09	SYBR	A3C	dil6	0.0039 fg/ul	29.8812		F12	SYBR	A3D	dil6	0.0039 fg/ul	30.8052		F03	SYBR	A3F	dil6	0.0039 fg/ul	32.7437		F06	SYBR	A3G	dil6	0.0039 fg/ul	31.2239		F09	SYBR	A3H	dil6	0.0039 fg/ul	30.7416		F03	SYBR	CNOT4	dil6	0.0039 fg/ul	31.54		F06
G04	SYBR	A3B	dil7	0.000976 fg/ul	35.3394		G07	SYBR	A3C	dil7	0.000976 fg/ul	31.9397		G10	SYBR	A3D	dil7	0.000976 fg/ul	32.7639		G01	SYBR	A3F	dil7	0.000976 fg/ul	34.2282		G04	SYBR	A3G	dil7	0.000976 fg/ul	33.4869		G07	SYBR	A3H	dil7	0.000976 fg/ul	33.1436		G01	SYBR	CNOT4	dil7	0.000976 fg/ul	33.62		G04
G05	SYBR	A3B	dil7	0.000976 fg/ul	35.4037		G08	SYBR	A3C	dil7	0.000976 fg/ul	31.6533		G11	SYBR	A3D	dil7	0.000976 fg/ul	33.0044		G02	SYBR	A3F	dil7	0.000976 fg/ul	34.5265		G05	SYBR	A3G	dil7	0.000976 fg/ul	34.006		G08	SYBR	A3H	dil7	0.000976 fg/ul	33.1311		G02	SYBR	CNOT4	dil7	0.000976 fg/ul	34.15		G05
G06	SYBR	A3B	dil7	0.000976 fg/ul	37.5715		G09	SYBR	A3C	dil7	0.000976 fg/ul	32.1423		G12	SYBR	A3D	dil7	0.000976 fg/ul	33.6234		G03	SYBR	A3F	dil7	0.000976 fg/ul	34.2905		G06	SYBR	A3G	dil7	0.000976 fg/ul	33.2723		G09	SYBR	A3H	dil7	0.000976 fg/ul	33.2762		G03	SYBR	CNOT4	dil7	0.000976 fg/ul	33.78		G06
H04	SYBR	A3B	NTC		45.1332		H07	SYBR	A3C	NTC		N/A		H10	SYBR	A3D	NTC		N/A		H01	SYBR	A3F	NTC		N/A		H04	SYBR	A3G	NTC		N/A		H04	SYBR	A3H	NTC		N/A		H01	SYBR	CNOT4			N/A		H04
H05	SYBR	A3B	NTC		46.5414		H08	SYBR	A3C	NTC		N/A		H11	SYBR	A3D	NTC		37.9838		H02	SYBR	A3F	NTC		N/A		H05	SYBR	A3G	NTC		N/A		H05	SYBR	A3H	NTC		N/A		H02	SYBR	CNOT4	NTC		N/A		H05
H06	SYBR	A3B	NTC		38.2897		H09	SYBR	A3C	NTC		37.6207		H12	SYBR	A3D	NTC		37.0205		H03	SYBR	A3F	NTC		N/A		H06	SYBR	A3G	NTC		N/A		H06	SYBR	A3H	NTC		N/A		H03	SYBR	CNOT4	NTC		N/A		H06
dCq	Mean Cq	dil	log10dil				dCq	Mean Cq	dil	log10dil				dCq	Mean Cq	dil	log10dil				dCq	Mean Cq	dil	log10dil				dCq	Mean Cq	dil	log10dil				dCq	Mean Cq	dil	log10dil				dCq	Mean Cq	dil	log10dil				dCq
2.49954	21.6778	1	0				21.455		1	0				2.16934	20.4501	1	0				2.28455	21.2579	1	0				-20.6242	20.6242	1	0				2.14307	20.4068	1	0				1.93	20.9667	1	0				-20.69
2.20314	24.1773	0.25	-0.60206				2.25319	21.455	0.25	-0.60206				2.02519	22.6194	0.25	-0.60206				2.486	23.5425	0.25	-0.60206				25.2154		0.25	-0.60206				2.02745	22.5498	0.25	-0.60206				2.23333	22.8967	0.25	-0.60206				25.41
2.21322	26.3805	0.0625	-1.20412				2.10851	23.7082	0.0625	-1.20412				2.17434	24.6446	0.0625	-1.20412				2.15187	26.0285	0.0625	-1.20412				1.90695	25.2154	0.0625	-1.20412				2.14261	24.5773	0.0625	-1.20412				2.04667	25.13	0.0625	-1.20412				1.50333
2.40506	28.5937	0.015625	-1.80618				1.87732	25.8167	0.015625	-1.80618				1.98687	26.8189	0.015625	-1.80618				1.88082	28.1803	0.015625	-1.80618				2.16292	27.1224	0.015625	-1.80618				2.18518	26.7199	0.015625	-1.80618				1.83333	27.1767	0.015625	-1.80618				2.28667
1.82783	30.9988	0.00390625	-2.40824				2.12925	27.694	0.00390625	-2.40824				1.93615	28.8058	0.00390625	-2.40824				2.3629	30.0612	0.00390625	-2.40824				1.9144	29.2853	0.00390625	-2.40824				1.90714	28.9051	0.00390625	-2.40824				2.50667	29.01	0.00390625	-2.40824				1.735
2.54494	32.8266	0.000976562	-3.0103				2.08853	29.8233	0.000976562	-3.0103				2.14215	30.742	0.000976562	-3.0103				1.92435	32.4241	0.000976562	-3.0103				2.38868	31.1997	0.000976562	-3.0103				2.37143	30.8122	0.000976562	-3.0103				2.33333	31.5167	0.000976562	-3.0103				2.285
	35.3715	0.000244141	-3.61236					31.9118	0.000244141	-3.61236					32.8841	0.000244141	-3.61236					34.3484	0.000244141	-3.61236					33.5884	0.000244141	-3.61236					33.1836	0.000244141	-3.61236					33.85	0.000244141	-3.61236
(10^(-1/The Slope Value)-1)*100							(10^(-1/The Slope Value)-1)*100							(10^(-1/The Slope Value)-1)*100							(10^(-1/The Slope Value)-1)*100							(10^(-1/The Slope Value)-1)*100							(10^(-1/The Slope Value)-1)*100							(10^(-1/The Slope Value)-1)*100							(10^(-1/The Slope Value)-1)*100
slope		-3.737					slope		-3.4409					slope		-3.4233					slope		-3.6225					slope		-3.5367					slope		-3.5108					slope		-3.5456					slope
primer efficiency (%)		85.1801					primer efficiency (%)		95.0591					primer efficiency (%)		95.9367					primer efficiency (%)		88.8219					primer efficiency (%)		91.7562					primer efficiency (%)		92.6794					primer efficiency (%)		91.4431					primer efficiency (%)
[truncated: 5 more columns]

## Sheet: RT efficiency
Reverse transcription (RT) efficiency APOBEC3B								Reverse transcription (RT) efficiency APOBEC3C								Reverse transcription (RT) efficiency APOBEC3D								Reverse transcription (RT) efficiency APOBEC3F								Reverse transcription (RT) efficiency APOBEC3G								Reverse transcription (RT) efficiency APOBEC3H								Reverse transcription (RT) efficiency CNOT4
well	fluorophore	target	content	sample (ng)	Cq	log2(mRNA/100)		well	fluorophore	target	content	sample (ng)	Cq	log2(mRNA/100)		well	fluorophore	target	content	sample (ng)	Cq	log2(mRNA/100)		well	fluorophore	target	content	sample (ng)	Cq	log2(mRNA/100)		well	fluorophore	target	content	sample (ng)	Cq	log2(mRNA/100)		well	fluorophore	target	content	sample (ng)	Cq	log2(mRNA/100)		well	fluorophore
A04	SYBR	A3B	RNA dil1	100	32.67	0		A07	SYBR	A3C	RNA dil1	100	28.31	0		A10	SYBR	A3D	RNA dil1	100	35.94	0		A01	SYBR	A3F	RNA dil1	100	31.03	0		A04	SYBR	A3G	RNA dil1	100	33.13	0		A07	SYBR	A3H	RNA dil1	100	33.44	0		A07	SYBR
A05	SYBR	A3B	RNA dil1	100	33.18	0		A08	SYBR	A3C	RNA dil1	100	28.13	0		A11	SYBR	A3D	RNA dil1	100	35.85	0		A02	SYBR	A3F	RNA dil1	100	31.33	0		A05	SYBR	A3G	RNA dil1	100	33.28	0		A08	SYBR	A3H	RNA dil1	100	33.11	0		A08	SYBR
A06	SYBR	A3B	RNA dil1	100	33.21	0		A09	SYBR	A3C	RNA dil1	100	28.1	0		A12	SYBR	A3D	RNA dil1	100	35.63	0		A03	SYBR	A3F	RNA dil1	100	31.31	0		A06	SYBR	A3G	RNA dil1	100	33.51	0		A09	SYBR	A3H	RNA dil1	100	33.34	0		A09	SYBR
B04	SYBR	A3B	RNA dil2	200	31.48	1		B07	SYBR	A3C	RNA dil2	200	26.15	1		B10	SYBR	A3D	RNA dil2	200	34.08	1		B01	SYBR	A3F	RNA dil2	200	29.71	1		B04	SYBR	A3G	RNA dil2	200	32.2	1		B07	SYBR	A3H	RNA dil2	200	32.18	1		B07	SYBR
B05	SYBR	A3B	RNA dil2	200	32.22	1		B08	SYBR	A3C	RNA dil2	200	27.56	1		B11	SYBR	A3D	RNA dil2	200	34.75	1		B02	SYBR	A3F	RNA dil2	200	30.43	1		B05	SYBR	A3G	RNA dil2	200	32.39	1		B08	SYBR	A3H	RNA dil2	200	32.61	1		B08	SYBR
B06	SYBR	A3B	RNA dil2	200	32.09	1		B09	SYBR	A3C	RNA dil2	200	27.84	1		B12	SYBR	A3D	RNA dil2	200	34.89	1		B03	SYBR	A3F	RNA dil2	200	30.38	1		B06	SYBR	A3G	RNA dil2	200	32.2	1		B09	SYBR	A3H	RNA dil2	200	33	1		B09	SYBR
C04	SYBR	A3B	RNA dil3	400	30.16	2		C07	SYBR	A3C	RNA dil3	400	25.61	2		C10	SYBR	A3D	RNA dil3	400	34.05	2		C01	SYBR	A3F	RNA dil3	400	28.72	2		C04	SYBR	A3G	RNA dil3	400	31.27	2		C07	SYBR	A3H	RNA dil3	400	31.37	2		C07	SYBR
C05	SYBR	A3B	RNA dil3	400	30.6	2		C08	SYBR	A3C	RNA dil3	400	25.79	2		C11	SYBR	A3D	RNA dil3	400	33.54	2		C02	SYBR	A3F	RNA dil3	400	29.28	2		C05	SYBR	A3G	RNA dil3	400	31.13	2		C08	SYBR	A3H	RNA dil3	400	31.03	2		C08	SYBR
C06	SYBR	A3B	RNA dil3	400	30.55	2		C09	SYBR	A3C	RNA dil3	400	25.88	2		C12	SYBR	A3D	RNA dil3	400	33.6	2		C03	SYBR	A3F	RNA dil3	400	29.23	2		C06	SYBR	A3G	RNA dil3	400	31.06	2		C09	SYBR	A3H	RNA dil3	400	31.14	2		C09	SYBR
D04	SYBR	A3B	RNA dil4	600	29.87	2.58496		D07	SYBR	A3C	RNA dil4	600	25.97	2.58496		D10	SYBR	A3D	RNA dil4	600	32.87	2.58496		D01	SYBR	A3F	RNA dil4	600	28.48	2.58496		D04	SYBR	A3G	RNA dil4	600	30.38	2.58496		D07	SYBR	A3H	RNA dil4	600	30.73	2.58496		D07	SYBR
D05	SYBR	A3B	RNA dil4	600	30.15	2.58496		D08	SYBR	A3C	RNA dil4	600	25.8	2.58496		D11	SYBR	A3D	RNA dil4	600	34.05	2.58496		D02	SYBR	A3F	RNA dil4	600	28.49	2.58496		D05	SYBR	A3G	RNA dil4	600	31.04	2.58496		D08	SYBR	A3H	RNA dil4	600	30.9	2.58496		D08	SYBR
D06	SYBR	A3B	RNA dil4	600	30.2	2.58496		D09	SYBR	A3C	RNA dil4	600	25.4	2.58496		D12	SYBR	A3D	RNA dil4	600	34.17	2.58496		D03	SYBR	A3F	RNA dil4	600	28.43	2.58496		D06	SYBR	A3G	RNA dil4	600	30.68	2.58496		D09	SYBR	A3H	RNA dil4	600	30.85	2.58496		D09	SYBR
E04	SYBR	A3B	RNA dil5	800	29.28	3		E07	SYBR	A3C	RNA dil5	800	24.76	3		E10	SYBR	A3D	RNA dil5	800	32.76	3		E01	SYBR	A3F	RNA dil5	800	28	3		E04	SYBR	A3G	RNA dil5	800	30.17	3		E07	SYBR	A3H	RNA dil5	800	30.84	3		E07	SYBR
E05	SYBR	A3B	RNA dil5	800	29.3	3		E08	SYBR	A3C	RNA dil5	800	25.16	3		E11	SYBR	A3D	RNA dil5	800	33	3		E02	SYBR	A3F	RNA dil5	800	28.22	3		E05	SYBR	A3G	RNA dil5	800	30.24	3		E08	SYBR	A3H	RNA dil5	800	30.91	3		E08	SYBR
E06	SYBR	A3B	RNA dil5	800	29.5	3		E09	SYBR	A3C	RNA dil5	800	25.11	3		E12	SYBR	A3D	RNA dil5	800	32.88	3		E03	SYBR	A3F	RNA dil5	800	28.39	3		E06	SYBR	A3G	RNA dil5	800	30.32	3		E09	SYBR	A3H	RNA dil5	800	30.86	3		E09	SYBR
F04	SYBR	A3B	NRT		46.51			F07	SYBR	A3C	NRT		41.83			F10	SYBR	A3D	NRT		N/A			F01	SYBR	A3F	NRT		N/A			F04	SYBR	A3G	NRT		N/A			F07	SYBR	A3H	NRT		45.43			F07	SYBR
F05	SYBR	A3B	NRT		47.75			F08	SYBR	A3C	NRT		N/A			F11	SYBR	A3D	NRT		N/A			F02	SYBR	A3F	NRT		N/A			F05	SYBR	A3G	NRT		N/A			F08	SYBR	A3H	NRT		44.93			F08	SYBR
F06	SYBR	A3B	NRT		39.99			F09	SYBR	A3C	NRT		N/A			F12	SYBR	A3D	NRT		N/A			F03	SYBR	A3F	NRT		N/A			F06	SYBR	A3G	NRT		N/A			F09	SYBR	A3H	NRT		50.25			F09	SYBR
G04	SYBR	A3B	NTC		48.39			G07	SYBR	A3C	NTC		N/A			G10	SYBR	A3D	NTC		N/A			G01	SYBR	A3F	NTC		N/A			G04	SYBR	A3G	NTC		N/A			G07	SYBR	A3H	NTC		49.01			G07	SYBR
G05	SYBR	A3B	NTC		41.62			G08	SYBR	A3C	NTC		N/A			G11	SYBR	A3D	NTC		N/A			G02	SYBR	A3F	NTC		39.7			G05	SYBR	A3G	NTC		48.08			G08	SYBR	A3H	NTC		N/A			G08	SYBR
G06	SYBR	A3B	NTC		40.74			G09	SYBR	A3C	NTC		N/A			G12	SYBR	A3D	NTC		N/A			G03	SYBR	A3F	NTC		N/A			G06	SYBR	A3G	NTC		45.91			G09	SYBR	A3H	NTC		48.55			G09	SYBR
[truncated: 12 more columns]

## Sheet: HCT116_NRTs
HCT116 UGI rep1							HCT116 UGI rep2							HCT116 UGI rep3							HCT116 UGI rep4							HCT116 UGI rep5							HCT116 UGI rep6
well	fluorophore	target	content	sample	Cq		well	fluorophore	target	content	sample	Cq		well	fluorophore	target	content	sample	Cq		well	fluorophore	target	content	sample	Cq		well	fluorophore	target	content	sample	Cq		well	fluorophore	target	content	sample	Cq
A01	SYBR	CNOT4	NRT	NT_2	N/A		A01	SYBR	CNOT4	NRT	NT_3	N/A		A01	SYBR	CNOT4	NRT	NT_4	N/A		A01	SYBR	CNOT4	NRT	NT_5	N/A		A01	SYBR	CNOT4	NRT	NT_6	N/A		A01	SYBR	CNOT4	NRT	NT_7	N/A
A02	SYBR	CNOT4	NRT	NT_2	N/A		A02	SYBR	CNOT4	NRT	NT_3	N/A		A02	SYBR	CNOT4	NRT	NT_4	N/A		A02	SYBR	CNOT4	NRT	NT_5	N/A		A02	SYBR	CNOT4	NRT	NT_6	N/A		A02	SYBR	CNOT4	NRT	NT_7	37.97
A03	SYBR	CNOT4	NRT	NT_2	N/A		A03	SYBR	CNOT4	NRT	NT_3	N/A		A03	SYBR	CNOT4	NRT	NT_4	N/A		A03	SYBR	CNOT4	NRT	NT_5	N/A		A03	SYBR	CNOT4	NRT	NT_6	N/A		A03	SYBR	CNOT4	NRT	NT_7	N/A
A04	SYBR	CNOT4	NRT	0p1_RTX_2	N/A		A04	SYBR	CNOT4	NRT	0p1_RTX_3	N/A		A04	SYBR	CNOT4	NRT	0p1_RTX_4	46.48		A04	SYBR	CNOT4	NRT	20_RTX_1	46.43		A04	SYBR	CNOT4	NRT	20_RTX_2	37.46		A04	SYBR	CNOT4	NRT	20_RTX_3	38.83
A05	SYBR	CNOT4	NRT	0p1_RTX_2	N/A		A05	SYBR	CNOT4	NRT	0p1_RTX_3	N/A		A05	SYBR	CNOT4	NRT	0p1_RTX_4	N/A		A05	SYBR	CNOT4	NRT	20_RTX_1	N/A		A05	SYBR	CNOT4	NRT	20_RTX_2	N/A		A05	SYBR	CNOT4	NRT	20_RTX_3	40.08
A06	SYBR	CNOT4	NRT	0p1_RTX_2	N/A		A06	SYBR	CNOT4	NRT	0p1_RTX_3	41.53		A06	SYBR	CNOT4	NRT	0p1_RTX_4	N/A		A06	SYBR	CNOT4	NRT	20_RTX_1	44.2		A06	SYBR	CNOT4	NRT	20_RTX_2	N/A		A06	SYBR	CNOT4	NRT	20_RTX_3	45.1
A07	SYBR	CNOT4	NRT	20_5FdUR_2	50.86		A07	SYBR	CNOT4	NRT	20_5FdUR_3	N/A		A07	SYBR	CNOT4	NRT	20_5FdUR_4	N/A		A07	SYBR	CNOT4	NRT	0p1_5FdUR_1	N/A		A07	SYBR	CNOT4	NRT	0p1_5FdUR_2	37.12		A07	SYBR	CNOT4	NRT	0p1_5FdUR_3	N/A
A08	SYBR	CNOT4	NRT	20_5FdUR_2	46.67		A08	SYBR	CNOT4	NRT	20_5FdUR_3	N/A		A08	SYBR	CNOT4	NRT	20_5FdUR_4	48.23		A08	SYBR	CNOT4	NRT	0p1_5FdUR_1	N/A		A08	SYBR	CNOT4	NRT	0p1_5FdUR_2	N/A		A08	SYBR	CNOT4	NRT	0p1_5FdUR_3	N/A
A09	SYBR	CNOT4	NRT	20_5FdUR_2	44.48		A09	SYBR	CNOT4	NRT	20_5FdUR_3	N/A		A09	SYBR	CNOT4	NRT	20_5FdUR_4	N/A		A09	SYBR	CNOT4	NRT	0p1_5FdUR_1	50.75		A09	SYBR	CNOT4	NRT	0p1_5FdUR_2	43.18		A09	SYBR	CNOT4	NRT	0p1_5FdUR_3	N/A
A10	SYBR	CNOT4	NTC		40.88		A10	SYBR	CNOT4	NTC		N/A		A10	SYBR	CNOT4	NTC		50.49		A10	SYBR	CNOT4	NTC		N/A		A10	SYBR	CNOT4	NTC		38.17		A10	SYBR	CNOT4	NTC		N/A
A11	SYBR	CNOT4	NTC		N/A		A11	SYBR	CNOT4	NTC		39.42		A11	SYBR	CNOT4	NTC		N/A		A11	SYBR	CNOT4	NTC		40.34		A11	SYBR	CNOT4	NTC		N/A		A11	SYBR	CNOT4	NTC		N/A
A12	SYBR	CNOT4	NTC		N/A		A12	SYBR	CNOT4	NTC		48.82		A12	SYBR	CNOT4	NTC		N/A		A12	SYBR	CNOT4	NTC		N/A		A12	SYBR	CNOT4	NTC		38.69		A12	SYBR	CNOT4	NTC		N/A
B01	SYBR	A3B	NRT	NT_2	46.23		B01	SYBR	A3B	NRT	NT_3	40.11		B01	SYBR	A3B	NRT	NT_4	45.33		B01	SYBR	A3B	NRT	NT_5	43.73		B01	SYBR	A3B	NRT	NT_6	50.81		B01	SYBR	A3B	NRT	NT_7	40.81
B02	SYBR	A3B	NRT	NT_2	45.34		B02	SYBR	A3B	NRT	NT_3	37.81		B02	SYBR	A3B	NRT	NT_4	47.69		B02	SYBR	A3B	NRT	NT_5	41.38		B02	SYBR	A3B	NRT	NT_6	N/A		B02	SYBR	A3B	NRT	NT_7	39.14
B03	SYBR	A3B	NRT	NT_2	43.56		B03	SYBR	A3B	NRT	NT_3	36.72		B03	SYBR	A3B	NRT	NT_4	50.95		B03	SYBR	A3B	NRT	NT_5	41.2		B03	SYBR	A3B	NRT	NT_6	46.91		B03	SYBR	A3B	NRT	NT_7	42.15
B04	SYBR	A3B	NRT	0p1_RTX_2	45.52		B04	SYBR	A3B	NRT	0p1_RTX_3	43.87		B04	SYBR	A3B	NRT	0p1_RTX_4	48.07		B04	SYBR	A3B	NRT	20_RTX_1	41.21		B04	SYBR	A3B	NRT	20_RTX_2	40.39		B04	SYBR	A3B	NRT	20_RTX_3	N/A
B05	SYBR	A3B	NRT	0p1_RTX_2	44.35		B05	SYBR	A3B	NRT	0p1_RTX_3	47.37		B05	SYBR	A3B	NRT	0p1_RTX_4	44.22		B05	SYBR	A3B	NRT	20_RTX_1	43.16		B05	SYBR	A3B	NRT	20_RTX_2	41.98		B05	SYBR	A3B	NRT	20_RTX_3	46.11
B06	SYBR	A3B	NRT	0p1_RTX_2	37.71		B06	SYBR	A3B	NRT	0p1_RTX_3	N/A		B06	SYBR	A3B	NRT	0p1_RTX_4	45.83		B06	SYBR	A3B	NRT	20_RTX_1	45.87		B06	SYBR	A3B	NRT	20_RTX_2	45.01		B06	SYBR	A3B	NRT	20_RTX_3	43.87
B07	SYBR	A3B	NRT	20_5FdUR_2	43.74		B07	SYBR	A3B	NRT	20_5FdUR_3	41.49		B07	SYBR	A3B	NRT	20_5FdUR_4	40.62		B07	SYBR	A3B	NRT	0p1_5FdUR_1	42.11		B07	SYBR	A3B	NRT	0p1_5FdUR_2	41.12		B07	SYBR	A3B	NRT	0p1_5FdUR_3	38.38
B08	SYBR	A3B	NRT	20_5FdUR_2	42.63		B08	SYBR	A3B	NRT	20_5FdUR_3	41.3		B08	SYBR	A3B	NRT	20_5FdUR_4	43.43		B08	SYBR	A3B	NRT	0p1_5FdUR_1	36.01		B08	SYBR	A3B	NRT	0p1_5FdUR_2	46		B08	SYBR	A3B	NRT	0p1_5FdUR_3	41.73
B09	SYBR	A3B	NRT	20_5FdUR_2	47.67		B09	SYBR	A3B	NRT	20_5FdUR_3	38.39		B09	SYBR	A3B	NRT	20_5FdUR_4	45.16		B09	SYBR	A3B	NRT	0p1_5FdUR_1	44.15		B09	SYBR	A3B	NRT	0p1_5FdUR_2	47.99		B09	SYBR	A3B	NRT	0p1_5FdUR_3	42.12
B10	SYBR	A3B	NTC		38.47		B10	SYBR	A3B	NTC		46.17		B10	SYBR	A3B	NTC		49.75		B10	SYBR	A3B	NTC		41.21		B10	SYBR	A3B	NTC		44.94		B10	SYBR	A3B	NTC		38.45
B11	SYBR	A3B	NTC		43.56		B11	SYBR	A3B	NTC		44.64		B11	SYBR	A3B	NTC		37.32		B11	SYBR	A3B	NTC		40.3		B11	SYBR	A3B	NTC		45.24		B11	SYBR	A3B	NTC		47.19
B12	SYBR	A3B	NTC		44.73		B12	SYBR	A3B	NTC		N/A		B12	SYBR	A3B	NTC		44.4		B12	SYBR	A3B	NTC		41.69		B12	SYBR	A3B	NTC		N/A		B12	SYBR	A3B	NTC		45.99
C01	SYBR	A3C	NRT	NT_2	N/A		C01	SYBR	A3C	NRT	NT_3	36.69		C01	SYBR	A3C	NRT	NT_4	37.5		C01	SYBR	A3C	NRT	NT_5	N/A		C01	SYBR	A3C	NRT	NT_6	N/A		C01	SYBR	A3C	NRT	NT_7	N/A
C02	SYBR	A3C	NRT	NT_2	N/A		C02	SYBR	A3C	NRT	NT_3	N/A		C02	SYBR	A3C	NRT	NT_4	36.87		C02	SYBR	A3C	NRT	NT_5	N/A		C02	SYBR	A3C	NRT	NT_6	N/A		C02	SYBR	A3C	NRT	NT_7	N/A
C03	SYBR	A3C	NRT	NT_2	35.61		C03	SYBR	A3C	NRT	NT_3	36.48		C03	SYBR	A3C	NRT	NT_4	N/A		C03	SYBR	A3C	NRT	NT_5	N/A		C03	SYBR	A3C	NRT	NT_6	N/A		C03	SYBR	A3C	NRT	NT_7	N/A
C04	SYBR	A3C	NRT	0p1_RTX_2	N/A		C04	SYBR	A3C	NRT	0p1_RTX_3	N/A		C04	SYBR	A3C	NRT	0p1_RTX_4	46.72		C04	SYBR	A3C	NRT	20_RTX_1	N/A		C04	SYBR	A3C	NRT	20_RTX_2	40.38		C04	SYBR	A3C	NRT	20_RTX_3	N/A
C05	SYBR	A3C	NRT	0p1_RTX_2	35.77		C05	SYBR	A3C	NRT	0p1_RTX_3	N/A		C05	SYBR	A3C	NRT	0p1_RTX_4	N/A		C05	SYBR	A3C	NRT	20_RTX_1	N/A		C05	SYBR	A3C	NRT	20_RTX_2	N/A		C05	SYBR	A3C	NRT	20_RTX_3	N/A
C06	SYBR	A3C	NRT	0p1_RTX_2	N/A		C06	SYBR	A3C	NRT	0p1_RTX_3	34.8		C06	SYBR	A3C	NRT	0p1_RTX_4	N/A		C06	SYBR	A3C	NRT	20_RTX_1	N/A		C06	SYBR	A3C	NRT	20_RTX_2	36.64		C06	SYBR	A3C	NRT	20_RTX_3	N/A
C07	SYBR	A3C	NRT	20_5FdUR_2	49.69		C07	SYBR	A3C	NRT	20_5FdUR_3	36.46		C07	SYBR	A3C	NRT	20_5FdUR_4	37.15		C07	SYBR	A3C	NRT	0p1_5FdUR_1	N/A		C07	SYBR	A3C	NRT	0p1_5FdUR_2	N/A		C07	SYBR	A3C	NRT	0p1_5FdUR_3	N/A
C08	SYBR	A3C	NRT	20_5FdUR_2	N/A		C08	SYBR	A3C	NRT	20_5FdUR_3	N/A		C08	SYBR	A3C	NRT	20_5FdUR_4	N/A		C08	SYBR	A3C	NRT	0p1_5FdUR_1	N/A		C08	SYBR	A3C	NRT	0p1_5FdUR_2	N/A		C08	SYBR	A3C	NRT	0p1_5FdUR_3	N/A
C09	SYBR	A3C	NRT	20_5FdUR_2	N/A		C09	SYBR	A3C	NRT	20_5FdUR_3	36.45		C09	SYBR	A3C	NRT	20_5FdUR_4	N/A		C09	SYBR	A3C	NRT	0p1_5FdUR_1	N/A		C09	SYBR	A3C	NRT	0p1_5FdUR_2	N/A		C09	SYBR	A3C	NRT	0p1_5FdUR_3	N/A
C10	SYBR	A3C	NTC		37.5		C10	SYBR	A3C	NTC		N/A		C10	SYBR	A3C	NTC		N/A		C10	SYBR	A3C	NTC		N/A		C10	SYBR	A3C	NTC		N/A		C10	SYBR	A3C	NTC		N/A
C11	SYBR	A3C	NTC		N/A		C11	SYBR	A3C	NTC		N/A		C11	SYBR	A3C	NTC		36.72		C11	SYBR	A3C	NTC		N/A		C11	SYBR	A3C	NTC		N/A		C11	SYBR	A3C	NTC		N/A
C12	SYBR	A3C	NTC		N/A		C12	SYBR	A3C	NTC		N/A		C12	SYBR	A3C	NTC		N/A		C12	SYBR	A3C	NTC		N/A		C12	SYBR	A3C	NTC		N/A		C12	SYBR	A3C	NTC		N/A
D01	SYBR	A3D	NRT	NT_2	N/A		D01	SYBR	A3D	NRT	NT_3	N/A		D01	SYBR	A3D	NRT	NT_4	N/A		D01	SYBR	A3D	NRT	NT_5	N/A		D01	SYBR	A3D	NRT	NT_6	N/A		D01	SYBR	A3D	NRT	NT_7	48.02
D02	SYBR	A3D	NRT	NT_2	N/A		D02	SYBR	A3D	NRT	NT_3	37.41		D02	SYBR	A3D	NRT	NT_4	N/A		D02	SYBR	A3D	NRT	NT_5	41.71		D02	SYBR	A3D	NRT	NT_6	38.79		D02	SYBR	A3D	NRT	NT_7	41.2
D03	SYBR	A3D	NRT	NT_2	N/A		D03	SYBR	A3D	NRT	NT_3	37.28		D03	SYBR	A3D	NRT	NT_4	47.13		D03	SYBR	A3D	NRT	NT_5	N/A		D03	SYBR	A3D	NRT	NT_6	N/A		D03	SYBR	A3D	NRT	NT_7	N/A
D04	SYBR	A3D	NRT	0p1_RTX_2	N/A		D04	SYBR	A3D	NRT	0p1_RTX_3	38.37		D04	SYBR	A3D	NRT	0p1_RTX_4	N/A		D04	SYBR	A3D	NRT	20_RTX_1	39.12		D04	SYBR	A3D	NRT	20_RTX_2	N/A		D04	SYBR	A3D	NRT	20_RTX_3	N/A
D05	SYBR	A3D	NRT	0p1_RTX_2	N/A		D05	SYBR	A3D	NRT	0p1_RTX_3	37.85		D05	SYBR	A3D	NRT	0p1_RTX_4	N/A		D05	SYBR	A3D	NRT	20_RTX_1	N/A		D05	SYBR	A3D	NRT	20_RTX_2	N/A		D05	SYBR	A3D	NRT	20_RTX_3	N/A
D06	SYBR	A3D	NRT	0p1_RTX_2	N/A		D06	SYBR	A3D	NRT	0p1_RTX_3	39.32		D06	SYBR	A3D	NRT	0p1_RTX_4	N/A		D06	SYBR	A3D	NRT	20_RTX_1	N/A		D06	SYBR	A3D	NRT	20_RTX_2	N/A		D06	SYBR	A3D	NRT	20_RTX_3	N/A
D07	SYBR	A3D	NRT	20_5FdUR_2	N/A		D07	SYBR	A3D	NRT	20_5FdUR_3	N/A		D07	SYBR	A3D	NRT	20_5FdUR_4	N/A		D07	SYBR	A3D	NRT	0p1_5FdUR_1	N/A		D07	SYBR	A3D	NRT	0p1_5FdUR_2	N/A		D07	SYBR	A3D	NRT	0p1_5FdUR_3	N/A
D08	SYBR	A3D	NRT	20_5FdUR_2	N/A		D08	SYBR	A3D	NRT	20_5FdUR_3	37.13		D08	SYBR	A3D	NRT	20_5FdUR_4	42.22		D08	SYBR	A3D	NRT	0p1_5FdUR_1	N/A		D08	SYBR	A3D	NRT	0p1_5FdUR_2	37.83		D08	SYBR	A3D	NRT	0p1_5FdUR_3	N/A
D09	SYBR	A3D	NRT	20_5FdUR_2	N/A		D09	SYBR	A3D	NRT	20_5FdUR_3	N/A		D09	SYBR	A3D	NRT	20_5FdUR_4	N/A		D09	SYBR	A3D	NRT	0p1_5FdUR_1	N/A		D09	SYBR	A3D	NRT	0p1_5FdUR_2	N/A		D09	SYBR	A3D	NRT	0p1_5FdUR_3	N/A
D10	SYBR	A3D	NTC		N/A		D10	SYBR	A3D	NTC		N/A		D10	SYBR	A3D	NTC		46.31		D10	SYBR	A3D	NTC		38.82		D10	SYBR	A3D	NTC		N/A		D10	SYBR	A3D	NTC		N/A
D11	SYBR	A3D	NTC		N/A		D11	SYBR	A3D	NTC		N/A		D11	SYBR	A3D	NTC		N/A		D11	SYBR	A3D	NTC		37.83		D11	SYBR	A3D	NTC		N/A		D11	SYBR	A3D	NTC		N/A
D12	SYBR	A3D	NTC		N/A		D12	SYBR	A3D	NTC		38.11		D12	SYBR	A3D	NTC		31.69		D12	SYBR	A3D	NTC		N/A		D12	SYBR	A3D	NTC		N/A		D12	SYBR	A3D	NTC		N/A
E01	SYBR	PUM1	NRT	NT_2	44.21		E01	SYBR	PUM1	NRT	NT_3	46.11		E01	SYBR	PUM1	NRT	NT_4	47.39		E01	SYBR	PUM1	NRT	NT_5	N/A		E01	SYBR	PUM1	NRT	NT_6	N/A		E01	SYBR	PUM1	NRT	NT_7	44.43
E02	SYBR	PUM1	NRT	NT_2	N/A		E02	SYBR	PUM1	NRT	NT_3	41.16		E02	SYBR	PUM1	NRT	NT_4	46.06		E02	SYBR	PUM1	NRT	NT_5	N/A		E02	SYBR	PUM1	NRT	NT_6	N/A		E02	SYBR	PUM1	NRT	NT_7	N/A
E03	SYBR	PUM1	NRT	NT_2	N/A		E03	SYBR	PUM1	NRT	NT_3	N/A		E03	SYBR	PUM1	NRT	NT_4	N/A		E03	SYBR	PUM1	NRT	NT_5	N/A		E03	SYBR	PUM1	NRT	NT_6	N/A		E03	SYBR	PUM1	NRT	NT_7	N/A
E04	SYBR	PUM1	NRT	0p1_RTX_2	N/A		E04	SYBR	PUM1	NRT	0p1_RTX_3	49.02		E04	SYBR	PUM1	NRT	0p1_RTX_4	N/A		E04	SYBR	PUM1	NRT	20_RTX_1	N/A		E04	SYBR	PUM1	NRT	20_RTX_2	45.35		E04	SYBR	PUM1	NRT	20_RTX_3	50.67
E05	SYBR	PUM1	NRT	0p1_RTX_2	N/A		E05	SYBR	PUM1	NRT	0p1_RTX_3	40.15		E05	SYBR	PUM1	NRT	0p1_RTX_4	40.05		E05	SYBR	PUM1	NRT	20_RTX_1	N/A		E05	SYBR	PUM1	NRT	20_RTX_2	46.38		E05	SYBR	PUM1	NRT	20_RTX_3	36.39
E06	SYBR	PUM1	NRT	0p1_RTX_2	48.33		E06	SYBR	PUM1	NRT	0p1_RTX_3	48.08		E06	SYBR	PUM1	NRT	0p1_RTX_4	47.51		E06	SYBR	PUM1	NRT	20_RTX_1	46.79		E06	SYBR	PUM1	NRT	20_RTX_2	N/A		E06	SYBR	PUM1	NRT	20_RTX_3	47.81
E07	SYBR	PUM1	NRT	20_5FdUR_2	49.04		E07	SYBR	PUM1	NRT	20_5FdUR_3	42.04		E07	SYBR	PUM1	NRT	20_5FdUR_4	40.9		E07	SYBR	PUM1	NRT	0p1_5FdUR_1	42.01		E07	SYBR	PUM1	NRT	0p1_5FdUR_2	50.86		E07	SYBR	PUM1	NRT	0p1_5FdUR_3	N/A
E08	SYBR	PUM1	NRT	20_5FdUR_2	41		E08	SYBR	PUM1	NRT	20_5FdUR_3	42.92		E08	SYBR	PUM1	NRT	20_5FdUR_4	42.37		E08	SYBR	PUM1	NRT	0p1_5FdUR_1	N/A		E08	SYBR	PUM1	NRT	0p1_5FdUR_2	N/A		E08	SYBR	PUM1	NRT	0p1_5FdUR_3	N/A
E09	SYBR	PUM1	NRT	20_5FdUR_2	38.66		E09	SYBR	PUM1	NRT	20_5FdUR_3	41.09		E09	SYBR	PUM1	NRT	20_5FdUR_4	41.39		E09	SYBR	PUM1	NRT	0p1_5FdUR_1	43.17		E09	SYBR	PUM1	NRT	0p1_5FdUR_2	48.83		E09	SYBR	PUM1	NRT	0p1_5FdUR_3	46.31
E10	SYBR	PUM1	NTC		N/A		E10	SYBR	PUM1	NTC		N/A		E10	SYBR	PUM1	NTC		N/A		E10	SYBR	PUM1	NTC		N/A		E10	SYBR	PUM1	NTC		N/A		E10	SYBR	PUM1	NTC		N/A
E11	SYBR	PUM1	NTC		N/A		E11	SYBR	PUM1	NTC		N/A		E11	SYBR	PUM1	NTC		N/A		E11	SYBR	PUM1	NTC		N/A		E11	SYBR	PUM1	NTC		44.77		E11	SYBR	PUM1	NTC		N/A
E12	SYBR	PUM1	NTC		N/A		E12	SYBR	PUM1	NTC		N/A		E12	SYBR	PUM1	NTC		N/A		E12	SYBR	PUM1	NTC		N/A		E12	SYBR	PUM1	NTC		N/A		E12	SYBR	PUM1	NTC		N/A
F01	SYBR	A3F	NRT	NT_2	N/A		F01	SYBR	A3F	NRT	NT_3	N/A		F01	SYBR	A3F	NRT	NT_4	N/A		F01	SYBR	A3F	NRT	NT_5	N/A		F01	SYBR	A3F	NRT	NT_6	N/A		F01	SYBR	A3F	NRT	NT_7	N/A
F02	SYBR	A3F	NRT	NT_2	N/A		F02	SYBR	A3F	NRT	NT_3	N/A		F02	SYBR	A3F	NRT	NT_4	N/A		F02	SYBR	A3F	NRT	NT_5	N/A		F02	SYBR	A3F	NRT	NT_6	N/A		F02	SYBR	A3F	NRT	NT_7	N/A
F03	SYBR	A3F	NRT	NT_2	N/A		F03	SYBR	A3F	NRT	NT_3	N/A		F03	SYBR	A3F	NRT	NT_4	N/A		F03	SYBR	A3F	NRT	NT_5	N/A		F03	SYBR	A3F	NRT	NT_6	N/A		F03	SYBR	A3F	NRT	NT_7	N/A
F04	SYBR	A3F	NRT	0p1_RTX_2	N/A		F04	SYBR	A3F	NRT	0p1_RTX_3	N/A		F04	SYBR	A3F	NRT	0p1_RTX_4	N/A		F04	SYBR	A3F	NRT	20_RTX_1	50.89		F04	SYBR	A3F	NRT	20_RTX_2	N/A		F04	SYBR	A3F	NRT	20_RTX_3	46.04
F05	SYBR	A3F	NRT	0p1_RTX_2	N/A		F05	SYBR	A3F	NRT	0p1_RTX_3	N/A		F05	SYBR	A3F	NRT	0p1_RTX_4	N/A		F05	SYBR	A3F	NRT	20_RTX_1	N/A		F05	SYBR	A3F	NRT	20_RTX_2	N/A		F05	SYBR	A3F	NRT	20_RTX_3	N/A
F06	SYBR	A3F	NRT	0p1_RTX_2	N/A		F06	SYBR	A3F	NRT	0p1_RTX_3	N/A		F06	SYBR	A3F	NRT	0p1_RTX_4	37.62		F06	SYBR	A3F	NRT	20_RTX_1	N/A		F06	SYBR	A3F	NRT	20_RTX_2	45.39		F06	SYBR	A3F	NRT	20_RTX_3	N/A
F07	SYBR	A3F	NRT	20_5FdUR_2	N/A		F07	SYBR	A3F	NRT	20_5FdUR_3	N/A		F07	SYBR	A3F	NRT	20_5FdUR_4	N/A		F07	SYBR	A3F	NRT	0p1_5FdUR_1	45.46		F07	SYBR	A3F	NRT	0p1_5FdUR_2	N/A		F07	SYBR	A3F	NRT	0p1_5FdUR_3	N/A
F08	SYBR	A3F	NRT	20_5FdUR_2	N/A		F08	SYBR	A3F	NRT	20_5FdUR_3	N/A		F08	SYBR	A3F	NRT	20_5FdUR_4	N/A		F08	SYBR	A3F	NRT	0p1_5FdUR_1	47.13		F08	SYBR	A3F	NRT	0p1_5FdUR_2	49.16		F08	SYBR	A3F	NRT	0p1_5FdUR_3	N/A
F09	SYBR	A3F	NRT	20_5FdUR_2	N/A		F09	SYBR	A3F	NRT	20_5FdUR_3	N/A		F09	SYBR	A3F	NRT	20_5FdUR_4	N/A		F09	SYBR	A3F	NRT	0p1_5FdUR_1	N/A		F09	SYBR	A3F	NRT	0p1_5FdUR_2	N/A		F09	SYBR	A3F	NRT	0p1_5FdUR_3	41.68
F10	SYBR	A3F	NTC		N/A		F10	SYBR	A3F	NTC		N/A		F10	SYBR	A3F	NTC		40.45		F10	SYBR	A3F	NTC		N/A		F10	SYBR	A3F	NTC		N/A		F10	SYBR	A3F	NTC		N/A
F11	SYBR	A3F	NTC		N/A		F11	SYBR	A3F	NTC		N/A		F11	SYBR	A3F	NTC		N/A		F11	SYBR	A3F	NTC		N/A		F11	SYBR	A3F	NTC		N/A		F11	SYBR	A3F	NTC		N/A
F12	SYBR	A3F	NTC		N/A		F12	SYBR	A3F	NTC		N/A		F12	SYBR	A3F	NTC		N/A		F12	SYBR	A3F	NTC		N/A		F12	SYBR	A3F	NTC		N/A		F12	SYBR	A3F	NTC		50.58
G01	SYBR	A3G	NRT	NT_2	N/A		G01	SYBR	A3G	NRT	NT_3	35.45		G01	SYBR	A3G	NRT	NT_4	49.88		G01	SYBR	A3G	NRT	NT_5	N/A		G01	SYBR	A3G	NRT	NT_6	41.24		G01	SYBR	A3G	NRT	NT_7	50.88
G02	SYBR	A3G	NRT	NT_2	37.81		G02	SYBR	A3G	NRT	NT_3	36.4		G02	SYBR	A3G	NRT	NT_4	N/A		G02	SYBR	A3G	NRT	NT_5	44.74		G02	SYBR	A3G	NRT	NT_6	41.04		G02	SYBR	A3G	NRT	NT_7	N/A
G03	SYBR	A3G	NRT	NT_2	N/A		G03	SYBR	A3G	NRT	NT_3	N/A		G03	SYBR	A3G	NRT	NT_4	N/A		G03	SYBR	A3G	NRT	NT_5	46.18		G03	SYBR	A3G	NRT	NT_6	42.08		G03	SYBR	A3G	NRT	NT_7	N/A
G04	SYBR	A3G	NRT	0p1_RTX_2	N/A		G04	SYBR	A3G	NRT	0p1_RTX_3	N/A		G04	SYBR	A3G	NRT	0p1_RTX_4	N/A		G04	SYBR	A3G	NRT	20_RTX_1	46.62		G04	SYBR	A3G	NRT	20_RTX_2	47.26		G04	SYBR	A3G	NRT	20_RTX_3	N/A
G05	SYBR	A3G	NRT	0p1_RTX_2	N/A		G05	SYBR	A3G	NRT	0p1_RTX_3	N/A		G05	SYBR	A3G	NRT	0p1_RTX_4	N/A		G05	SYBR	A3G	NRT	20_RTX_1	48.2		G05	SYBR	A3G	NRT	20_RTX_2	N/A		G05	SYBR	A3G	NRT	20_RTX_3	49.44
G06	SYBR	A3G	NRT	0p1_RTX_2	N/A		G06	SYBR	A3G	NRT	0p1_RTX_3	37.49		G06	SYBR	A3G	NRT	0p1_RTX_4	N/A		G06	SYBR	A3G	NRT	20_RTX_1	46.09		G06	SYBR	A3G	NRT	20_RTX_2	N/A		G06	SYBR	A3G	NRT	20_RTX_3	49.07
G07	SYBR	A3G	NRT	20_5FdUR_2	N/A		G07	SYBR	A3G	NRT	20_5FdUR_3	N/A		G07	SYBR	A3G	NRT	20_5FdUR_4	N/A		G07	SYBR	A3G	NRT	0p1_5FdUR_1	49.64		G07	SYBR	A3G	NRT	0p1_5FdUR_2	N/A		G07	SYBR	A3G	NRT	0p1_5FdUR_3	N/A
G08	SYBR	A3G	NRT	20_5FdUR_2	N/A		G08	SYBR	A3G	NRT	20_5FdUR_3	N/A		G08	SYBR	A3G	NRT	20_5FdUR_4	N/A		G08	SYBR	A3G	NRT	0p1_5FdUR_1	48.97		G08	SYBR	A3G	NRT	0p1_5FdUR_2	41.55		G08	SYBR	A3G	NRT	0p1_5FdUR_3	N/A
G09	SYBR	A3G	NRT	20_5FdUR_2	44.97		G09	SYBR	A3G	NRT	20_5FdUR_3	N/A		G09	SYBR	A3G	NRT	20_5FdUR_4	39.17		G09	SYBR	A3G	NRT	0p1_5FdUR_1	41.88		G09	SYBR	A3G	NRT	0p1_5FdUR_2	50.26		G09	SYBR	A3G	NRT	0p1_5FdUR_3	50.67
G10	SYBR	A3G	NTC		N/A		G10	SYBR	A3G	NTC		36.03		G10	SYBR	A3G	NTC		N/A		G10	SYBR	A3G	NTC		N/A		G10	SYBR	A3G	NTC		42.1		G10	SYBR	A3G	NTC		47.14
G11	SYBR	A3G	NTC		N/A		G11	SYBR	A3G	NTC		36.21		G11	SYBR	A3G	NTC		N/A		G11	SYBR	A3G	NTC		38.26		G11	SYBR	A3G	NTC		50.24		G11	SYBR	A3G	NTC		49.62
G12	SYBR	A3G	NTC		N/A		G12	SYBR	A3G	NTC		37.09		G12	SYBR	A3G	NTC		N/A		G12	SYBR	A3G	NTC		40.63		G12	SYBR	A3G	NTC		46.04		G12	SYBR	A3G	NTC		N/A
H01	SYBR	A3H	NRT	NT_2	N/A		H01	SYBR	A3H	NRT	NT_3	N/A		H01	SYBR	A3H	NRT	NT_4	N/A		H01	SYBR	A3H	NRT	NT_5	48.95		H01	SYBR	A3H	NRT	NT_6	N/A		H01	SYBR	A3H	NRT	NT_7	N/A
H02	SYBR	A3H	NRT	NT_2	37.07		H02	SYBR	A3H	NRT	NT_3	44.29		H02	SYBR	A3H	NRT	NT_4	N/A		H02	SYBR	A3H	NRT	NT_5	46.02		H02	SYBR	A3H	NRT	NT_6	N/A		H02	SYBR	A3H	NRT	NT_7	47.44
H03	SYBR	A3H	NRT	NT_2	43.17		H03	SYBR	A3H	NRT	NT_3	36.03		H03	SYBR	A3H	NRT	NT_4	48.47		H03	SYBR	A3H	NRT	NT_5	39.81		H03	SYBR	A3H	NRT	NT_6	N/A		H03	SYBR	A3H	NRT	NT_7	N/A
H04	SYBR	A3H	NRT	0p1_RTX_2	N/A		H04	SYBR	A3H	NRT	0p1_RTX_3	38.13		H04	SYBR	A3H	NRT	0p1_RTX_4	49.51		H04	SYBR	A3H	NRT	20_RTX_1	N/A		H04	SYBR	A3H	NRT	20_RTX_2	46.97		H04	SYBR	A3H	NRT	20_RTX_3	N/A
H05	SYBR	A3H	NRT	0p1_RTX_2	N/A		H05	SYBR	A3H	NRT	0p1_RTX_3	36.46		H05	SYBR	A3H	NRT	0p1_RTX_4	43.19		H05	SYBR	A3H	NRT	20_RTX_1	49.51		H05	SYBR	A3H	NRT	20_RTX_2	46.75		H05	SYBR	A3H	NRT	20_RTX_3	49.46
H06	SYBR	A3H	NRT	0p1_RTX_2	42.99		H06	SYBR	A3H	NRT	0p1_RTX_3	37.64		H06	SYBR	A3H	NRT	0p1_RTX_4	48.54		H06	SYBR	A3H	NRT	20_RTX_1	48.51		H06	SYBR	A3H	NRT	20_RTX_2	40.7		H06	SYBR	A3H	NRT	20_RTX_3	N/A
H07	SYBR	A3H	NRT	20_5FdUR_2	46.06		H07	SYBR	A3H	NRT	20_5FdUR_3	37.84		H07	SYBR	A3H	NRT	20_5FdUR_4	N/A		H07	SYBR	A3H	NRT	0p1_5FdUR_1	45.32		H07	SYBR	A3H	NRT	0p1_5FdUR_2	N/A		H07	SYBR	A3H	NRT	0p1_5FdUR_3	N/A
H08	SYBR	A3H	NRT	20_5FdUR_2	49.88		H08	SYBR	A3H	NRT	20_5FdUR_3	44.02		H08	SYBR	A3H	NRT	20_5FdUR_4	43.34		H08	SYBR	A3H	NRT	0p1_5FdUR_1	44.22		H08	SYBR	A3H	NRT	0p1_5FdUR_2	47.42		H08	SYBR	A3H	NRT	0p1_5FdUR_3	50.6
H09	SYBR	A3H	NRT	20_5FdUR_2	45.03		H09	SYBR	A3H	NRT	20_5FdUR_3	38.79		H09	SYBR	A3H	NRT	20_5FdUR_4	44.63		H09	SYBR	A3H	NRT	0p1_5FdUR_1	43.12		H09	SYBR	A3H	NRT	0p1_5FdUR_2	43.98		H09	SYBR	A3H	NRT	0p1_5FdUR_3	39.77
H10	SYBR	A3H	NTC		N/A		H10	SYBR	A3H	NTC		47.48		H10	SYBR	A3H	NTC		N/A		H10	SYBR	A3H	NTC		42.98		H10	SYBR	A3H	NTC		N/A		H10	SYBR	A3H	NTC		42.41
H11	SYBR	A3H	NTC		N/A		H11	SYBR	A3H	NTC		50.5		H11	SYBR	A3H	NTC		N/A		H11	SYBR	A3H	NTC		48.02		H11	SYBR	A3H	NTC		N/A		H11	SYBR	A3H	NTC		46.53
H12	SYBR	A3H	NTC		N/A		H12	SYBR	A3H	NTC		38.13		H12	SYBR	A3H	NTC		41.56		H12	SYBR	A3H	NTC		50.37		H12	SYBR	A3H	NTC		45.45		H12	SYBR	A3H	NTC		46.93

## Sheet: HCT116MMR_NRTs
HCT116 UGI MMR+ rep1							HCT116 UGI MMR+ rep2							HCT116 UGI MMR+ rep3							HCT116 UGI MMR+ rep4							HCT116 UGI MMR+ rep5							HCT116 UGI MMR+ rep6
well	fluorophore	target	content	sample	Cq		well	fluorophore	target	content	sample	Cq		well	fluorophore	target	content	sample	Cq		well	fluorophore	target	content	sample	Cq		well	fluorophore	target	content	sample	Cq		well	fluorophore	target	content	sample	Cq
A01	SYBR	CNOT4	NRT	NT_MMR_2	N/A		A01	SYBR	CNOT4	NRT	NT_MMR_3	48.7		A01	SYBR	CNOT4	NRT	NT_MMR_4	46.06		A01	SYBR	CNOT4	NRT	NT_MMR_5	N/A		A01	SYBR	CNOT4	NRT	NT_MMR_6	N/A		A01	SYBR	CNOT4	NRT	NT_MMR_7	N/A
A02	SYBR	CNOT4	NRT	NT_MMR_2	N/A		A02	SYBR	CNOT4	NRT	NT_MMR_3	N/A		A02	SYBR	CNOT4	NRT	NT_MMR_4	48.4		A02	SYBR	CNOT4	NRT	NT_MMR_5	N/A		A02	SYBR	CNOT4	NRT	NT_MMR_6	N/A		A02	SYBR	CNOT4	NRT	NT_MMR_7	N/A
A03	SYBR	CNOT4	NRT	NT_MMR_2	50.93		A03	SYBR	CNOT4	NRT	NT_MMR_3	N/A		A03	SYBR	CNOT4	NRT	NT_MMR_4	N/A		A03	SYBR	CNOT4	NRT	NT_MMR_5	N/A		A03	SYBR	CNOT4	NRT	NT_MMR_6	N/A		A03	SYBR	CNOT4	NRT	NT_MMR_7	N/A
A04	SYBR	CNOT4	NRT	0p1_RTX_MMR_2	46.25		A04	SYBR	CNOT4	NRT	0p1_RTX_MMR_3	45.13		A04	SYBR	CNOT4	NRT	0p1_RTX_MMR_4	N/A		A04	SYBR	CNOT4	NRT	20_RTX_MMR_1	41.45		A04	SYBR	CNOT4	NRT	20_RTX_MMR_2	43.8		A04	SYBR	CNOT4	NRT	20_RTX_MMR_3	N/A
A05	SYBR	CNOT4	NRT	0p1_RTX_MMR_2	43.09		A05	SYBR	CNOT4	NRT	0p1_RTX_MMR_3	N/A		A05	SYBR	CNOT4	NRT	0p1_RTX_MMR_4	N/A		A05	SYBR	CNOT4	NRT	20_RTX_MMR_1	N/A		A05	SYBR	CNOT4	NRT	20_RTX_MMR_2	45.66		A05	SYBR	CNOT4	NRT	20_RTX_MMR_3	N/A
A06	SYBR	CNOT4	NRT	0p1_RTX_MMR_2	47.48		A06	SYBR	CNOT4	NRT	0p1_RTX_MMR_3	N/A		A06	SYBR	CNOT4	NRT	0p1_RTX_MMR_4	N/A		A06	SYBR	CNOT4	NRT	20_RTX_MMR_1	N/A		A06	SYBR	CNOT4	NRT	20_RTX_MMR_2	N/A		A06	SYBR	CNOT4	NRT	20_RTX_MMR_3	N/A
A07	SYBR	CNOT4	NRT	20_5FdUR_MMR_2	44.34		A07	SYBR	CNOT4	NRT	20_5FdUR_MMR_3	N/A		A07	SYBR	CNOT4	NRT	20_5FdUR_MMR_4	43.67		A07	SYBR	CNOT4	NRT	0p1_5FdUR_MMR_1	N/A		A07	SYBR	CNOT4	NRT	0p1_5FdUR_MMR_2	47.86		A07	SYBR	CNOT4	NRT	0p1_5FdUR_MMR_3	N/A
A08	SYBR	CNOT4	NRT	20_5FdUR_MMR_2	50.63		A08	SYBR	CNOT4	NRT	20_5FdUR_MMR_3	45.53		A08	SYBR	CNOT4	NRT	20_5FdUR_MMR_4	47.34		A08	SYBR	CNOT4	NRT	0p1_5FdUR_MMR_1	N/A		A08	SYBR	CNOT4	NRT	0p1_5FdUR_MMR_2	N/A		A08	SYBR	CNOT4	NRT	0p1_5FdUR_MMR_3	N/A
A09	SYBR	CNOT4	NRT	20_5FdUR_MMR_2	N/A		A09	SYBR	CNOT4	NRT	20_5FdUR_MMR_3	38.56		A09	SYBR	CNOT4	NRT	20_5FdUR_MMR_4	49.16		A09	SYBR	CNOT4	NRT	0p1_5FdUR_MMR_1	N/A		A09	SYBR	CNOT4	NRT	0p1_5FdUR_MMR_2	N/A		A09	SYBR	CNOT4	NRT	0p1_5FdUR_MMR_3	N/A
A10	SYBR	CNOT4	NTC		N/A		A10	SYBR	CNOT4	NTC		N/A		A10	SYBR	CNOT4	NTC		N/A		A10	SYBR	CNOT4	NTC		N/A		A10	SYBR	CNOT4	NTC		N/A		A10	SYBR	CNOT4	NTC		N/A
A11	SYBR	CNOT4	NTC		44.99		A11	SYBR	CNOT4	NTC		N/A		A11	SYBR	CNOT4	NTC		N/A		A11	SYBR	CNOT4	NTC		N/A		A11	SYBR	CNOT4	NTC		N/A		A11	SYBR	CNOT4	NTC		N/A
A12	SYBR	CNOT4	NTC		47.88		A12	SYBR	CNOT4	NTC		N/A		A12	SYBR	CNOT4	NTC		N/A		A12	SYBR	CNOT4	NTC		N/A		A12	SYBR	CNOT4	NTC		31.05		A12	SYBR	CNOT4	NTC		45.62
B01	SYBR	A3B	NRT	NT_MMR_2	42.29		B01	SYBR	A3B	NRT	NT_MMR_3	44.31		B01	SYBR	A3B	NRT	NT_MMR_4	39.31		B01	SYBR	A3B	NRT	NT_MMR_5	46.32		B01	SYBR	A3B	NRT	NT_MMR_6	47.07		B01	SYBR	A3B	NRT	NT_MMR_7	42.95
B02	SYBR	A3B	NRT	NT_MMR_2	44.32		B02	SYBR	A3B	NRT	NT_MMR_3	41.27		B02	SYBR	A3B	NRT	NT_MMR_4	39.74		B02	SYBR	A3B	NRT	NT_MMR_5	37.54		B02	SYBR	A3B	NRT	NT_MMR_6	38.9		B02	SYBR	A3B	NRT	NT_MMR_7	43.29
B03	SYBR	A3B	NRT	NT_MMR_2	45.95		B03	SYBR	A3B	NRT	NT_MMR_3	37.77		B03	SYBR	A3B	NRT	NT_MMR_4	43.44		B03	SYBR	A3B	NRT	NT_MMR_5	45.27		B03	SYBR	A3B	NRT	NT_MMR_6	43.81		B03	SYBR	A3B	NRT	NT_MMR_7	46.99
B04	SYBR	A3B	NRT	0p1_RTX_MMR_2	N/A		B04	SYBR	A3B	NRT	0p1_RTX_MMR_3	37.09		B04	SYBR	A3B	NRT	0p1_RTX_MMR_4	39.14		B04	SYBR	A3B	NRT	20_RTX_MMR_1	36.91		B04	SYBR	A3B	NRT	20_RTX_MMR_2	40.11		B04	SYBR	A3B	NRT	20_RTX_MMR_3	35.77
B05	SYBR	A3B	NRT	0p1_RTX_MMR_2	45.58		B05	SYBR	A3B	NRT	0p1_RTX_MMR_3	44.94		B05	SYBR	A3B	NRT	0p1_RTX_MMR_4	43.35		B05	SYBR	A3B	NRT	20_RTX_MMR_1	41.37		B05	SYBR	A3B	NRT	20_RTX_MMR_2	44.08		B05	SYBR	A3B	NRT	20_RTX_MMR_3	44.12
B06	SYBR	A3B	NRT	0p1_RTX_MMR_2	46.77		B06	SYBR	A3B	NRT	0p1_RTX_MMR_3	44.49		B06	SYBR	A3B	NRT	0p1_RTX_MMR_4	42.34		B06	SYBR	A3B	NRT	20_RTX_MMR_1	42.07		B06	SYBR	A3B	NRT	20_RTX_MMR_2	44.78		B06	SYBR	A3B	NRT	20_RTX_MMR_3	49.12
B07	SYBR	A3B	NRT	20_5FdUR_MMR_2	41.7		B07	SYBR	A3B	NRT	20_5FdUR_MMR_3	46.88		B07	SYBR	A3B	NRT	20_5FdUR_MMR_4	44.78		B07	SYBR	A3B	NRT	0p1_5FdUR_MMR_1	45.72		B07	SYBR	A3B	NRT	0p1_5FdUR_MMR_2	50.06		B07	SYBR	A3B	NRT	0p1_5FdUR_MMR_3	42.64
B08	SYBR	A3B	NRT	20_5FdUR_MMR_2	31.81		B08	SYBR	A3B	NRT	20_5FdUR_MMR_3	46.63		B08	SYBR	A3B	NRT	20_5FdUR_MMR_4	47.27		B08	SYBR	A3B	NRT	0p1_5FdUR_MMR_1	40.18		B08	SYBR	A3B	NRT	0p1_5FdUR_MMR_2	47.91		B08	SYBR	A3B	NRT	0p1_5FdUR_MMR_3	43.01
B09	SYBR	A3B	NRT	20_5FdUR_MMR_2	43.61		B09	SYBR	A3B	NRT	20_5FdUR_MMR_3	47.06		B09	SYBR	A3B	NRT	20_5FdUR_MMR_4	44.26		B09	SYBR	A3B	NRT	0p1_5FdUR_MMR_1	44.08		B09	SYBR	A3B	NRT	0p1_5FdUR_MMR_2	48.24		B09	SYBR	A3B	NRT	0p1_5FdUR_MMR_3	48.55
B10	SYBR	A3B	NTC		43.06		B10	SYBR	A3B	NTC		41.38		B10	SYBR	A3B	NTC		48.95		B10	SYBR	A3B	NTC		40.42		B10	SYBR	A3B	NTC		45.27		B10	SYBR	A3B	NTC		39.05
B11	SYBR	A3B	NTC		47.91		B11	SYBR	A3B	NTC		N/A		B11	SYBR	A3B	NTC		45.47		B11	SYBR	A3B	NTC		41.14		B11	SYBR	A3B	NTC		N/A		B11	SYBR	A3B	NTC		48.52
B12	SYBR	A3B	NTC		43.67		B12	SYBR	A3B	NTC		48.1		B12	SYBR	A3B	NTC		45.39		B12	SYBR	A3B	NTC		N/A		B12	SYBR	A3B	NTC		30.86		B12	SYBR	A3B	NTC		44.76
C01	SYBR	A3C	NRT	NT_MMR_2	N/A		C01	SYBR	A3C	NRT	NT_MMR_3	N/A		C01	SYBR	A3C	NRT	NT_MMR_4	N/A		C01	SYBR	A3C	NRT	NT_MMR_5	N/A		C01	SYBR	A3C	NRT	NT_MMR_6	40.54		C01	SYBR	A3C	NRT	NT_MMR_7	N/A
C02	SYBR	A3C	NRT	NT_MMR_2	N/A		C02	SYBR	A3C	NRT	NT_MMR_3	N/A		C02	SYBR	A3C	NRT	NT_MMR_4	N/A		C02	SYBR	A3C	NRT	NT_MMR_5	N/A		C02	SYBR	A3C	NRT	NT_MMR_6	N/A		C02	SYBR	A3C	NRT	NT_MMR_7	N/A
C03	SYBR	A3C	NRT	NT_MMR_2	36.02		C03	SYBR	A3C	NRT	NT_MMR_3	N/A		C03	SYBR	A3C	NRT	NT_MMR_4	N/A		C03	SYBR	A3C	NRT	NT_MMR_5	N/A		C03	SYBR	A3C	NRT	NT_MMR_6	N/A		C03	SYBR	A3C	NRT	NT_MMR_7	43.69
C04	SYBR	A3C	NRT	0p1_RTX_MMR_2	N/A		C04	SYBR	A3C	NRT	0p1_RTX_MMR_3	N/A		C04	SYBR	A3C	NRT	0p1_RTX_MMR_4	N/A		C04	SYBR	A3C	NRT	20_RTX_MMR_1	N/A		C04	SYBR	A3C	NRT	20_RTX_MMR_2	N/A		C04	SYBR	A3C	NRT	20_RTX_MMR_3	N/A
C05	SYBR	A3C	NRT	0p1_RTX_MMR_2	N/A		C05	SYBR	A3C	NRT	0p1_RTX_MMR_3	N/A		C05	SYBR	A3C	NRT	0p1_RTX_MMR_4	N/A		C05	SYBR	A3C	NRT	20_RTX_MMR_1	N/A		C05	SYBR	A3C	NRT	20_RTX_MMR_2	N/A		C05	SYBR	A3C	NRT	20_RTX_MMR_3	N/A
C06	SYBR	A3C	NRT	0p1_RTX_MMR_2	35.47		C06	SYBR	A3C	NRT	0p1_RTX_MMR_3	N/A		C06	SYBR	A3C	NRT	0p1_RTX_MMR_4	N/A		C06	SYBR	A3C	NRT	20_RTX_MMR_1	42.34		C06	SYBR	A3C	NRT	20_RTX_MMR_2	48.07		C06	SYBR	A3C	NRT	20_RTX_MMR_3	N/A
C07	SYBR	A3C	NRT	20_5FdUR_MMR_2	36.38		C07	SYBR	A3C	NRT	20_5FdUR_MMR_3	N/A		C07	SYBR	A3C	NRT	20_5FdUR_MMR_4	N/A		C07	SYBR	A3C	NRT	0p1_5FdUR_MMR_1	N/A		C07	SYBR	A3C	NRT	0p1_5FdUR_MMR_2	N/A		C07	SYBR	A3C	NRT	0p1_5FdUR_MMR_3	N/A
C08	SYBR	A3C	NRT	20_5FdUR_MMR_2	N/A		C08	SYBR	A3C	NRT	20_5FdUR_MMR_3	N/A		C08	SYBR	A3C	NRT	20_5FdUR_MMR_4	N/A		C08	SYBR	A3C	NRT	0p1_5FdUR_MMR_1	N/A		C08	SYBR	A3C	NRT	0p1_5FdUR_MMR_2	43.29		C08	SYBR	A3C	NRT	0p1_5FdUR_MMR_3	N/A
C09	SYBR	A3C	NRT	20_5FdUR_MMR_2	40.69		C09	SYBR	A3C	NRT	20_5FdUR_MMR_3	N/A		C09	SYBR	A3C	NRT	20_5FdUR_MMR_4	N/A		C09	SYBR	A3C	NRT	0p1_5FdUR_MMR_1	N/A		C09	SYBR	A3C	NRT	0p1_5FdUR_MMR_2	N/A		C09	SYBR	A3C	NRT	0p1_5FdUR_MMR_3	N/A
C10	SYBR	A3C	NTC		46.8		C10	SYBR	A3C	NTC		45.21		C10	SYBR	A3C	NTC		N/A		C10	SYBR	A3C	NTC		N/A		C10	SYBR	A3C	NTC		N/A		C10	SYBR	A3C	NTC		N/A
C11	SYBR	A3C	NTC		36.97		C11	SYBR	A3C	NTC		N/A		C11	SYBR	A3C	NTC		N/A		C11	SYBR	A3C	NTC		N/A		C11	SYBR	A3C	NTC		42.51		C11	SYBR	A3C	NTC		N/A
C12	SYBR	A3C	NTC		N/A		C12	SYBR	A3C	NTC		N/A		C12	SYBR	A3C	NTC		N/A		C12	SYBR	A3C	NTC		N/A		C12	SYBR	A3C	NTC		31.04		C12	SYBR	A3C	NTC		N/A
D01	SYBR	A3D	NRT	NT_MMR_2	N/A		D01	SYBR	A3D	NRT	NT_MMR_3	N/A		D01	SYBR	A3D	NRT	NT_MMR_4	N/A		D01	SYBR	A3D	NRT	NT_MMR_5	45.22		D01	SYBR	A3D	NRT	NT_MMR_6	N/A		D01	SYBR	A3D	NRT	NT_MMR_7	N/A
D02	SYBR	A3D	NRT	NT_MMR_2	N/A		D02	SYBR	A3D	NRT	NT_MMR_3	N/A		D02	SYBR	A3D	NRT	NT_MMR_4	N/A		D02	SYBR	A3D	NRT	NT_MMR_5	N/A		D02	SYBR	A3D	NRT	NT_MMR_6	38.81		D02	SYBR	A3D	NRT	NT_MMR_7	48.1
D03	SYBR	A3D	NRT	NT_MMR_2	N/A		D03	SYBR	A3D	NRT	NT_MMR_3	38.46		D03	SYBR	A3D	NRT	NT_MMR_4	N/A		D03	SYBR	A3D	NRT	NT_MMR_5	N/A		D03	SYBR	A3D	NRT	NT_MMR_6	N/A		D03	SYBR	A3D	NRT	NT_MMR_7	N/A
D04	SYBR	A3D	NRT	0p1_RTX_MMR_2	38.48		D04	SYBR	A3D	NRT	0p1_RTX_MMR_3	N/A		D04	SYBR	A3D	NRT	0p1_RTX_MMR_4	N/A		D04	SYBR	A3D	NRT	20_RTX_MMR_1	N/A		D04	SYBR	A3D	NRT	20_RTX_MMR_2	N/A		D04	SYBR	A3D	NRT	20_RTX_MMR_3	N/A
D05	SYBR	A3D	NRT	0p1_RTX_MMR_2	N/A		D05	SYBR	A3D	NRT	0p1_RTX_MMR_3	N/A		D05	SYBR	A3D	NRT	0p1_RTX_MMR_4	N/A		D05	SYBR	A3D	NRT	20_RTX_MMR_1	N/A		D05	SYBR	A3D	NRT	20_RTX_MMR_2	N/A		D05	SYBR	A3D	NRT	20_RTX_MMR_3	N/A
D06	SYBR	A3D	NRT	0p1_RTX_MMR_2	N/A		D06	SYBR	A3D	NRT	0p1_RTX_MMR_3	N/A		D06	SYBR	A3D	NRT	0p1_RTX_MMR_4	N/A		D06	SYBR	A3D	NRT	20_RTX_MMR_1	N/A		D06	SYBR	A3D	NRT	20_RTX_MMR_2	N/A		D06	SYBR	A3D	NRT	20_RTX_MMR_3	N/A
D07	SYBR	A3D	NRT	20_5FdUR_MMR_2	N/A		D07	SYBR	A3D	NRT	20_5FdUR_MMR_3	N/A		D07	SYBR	A3D	NRT	20_5FdUR_MMR_4	N/A		D07	SYBR	A3D	NRT	0p1_5FdUR_MMR_1	N/A		D07	SYBR	A3D	NRT	0p1_5FdUR_MMR_2	39.01		D07	SYBR	A3D	NRT	0p1_5FdUR_MMR_3	N/A
D08	SYBR	A3D	NRT	20_5FdUR_MMR_2	N/A		D08	SYBR	A3D	NRT	20_5FdUR_MMR_3	33.09		D08	SYBR	A3D	NRT	20_5FdUR_MMR_4	N/A		D08	SYBR	A3D	NRT	0p1_5FdUR_MMR_1	N/A		D08	SYBR	A3D	NRT	0p1_5FdUR_MMR_2	N/A		D08	SYBR	A3D	NRT	0p1_5FdUR_MMR_3	N/A
D09	SYBR	A3D	NRT	20_5FdUR_MMR_2	38.48		D09	SYBR	A3D	NRT	20_5FdUR_MMR_3	50.08		D09	SYBR	A3D	NRT	20_5FdUR_MMR_4	N/A		D09	SYBR	A3D	NRT	0p1_5FdUR_MMR_1	N/A		D09	SYBR	A3D	NRT	0p1_5FdUR_MMR_2	N/A		D09	SYBR	A3D	NRT	0p1_5FdUR_MMR_3	N/A
D10	SYBR	A3D	NTC		49.32		D10	SYBR	A3D	NTC		39.13		D10	SYBR	A3D	NTC		N/A		D10	SYBR	A3D	NTC		N/A		D10	SYBR	A3D	NTC		N/A		D10	SYBR	A3D	NTC		N/A
D11	SYBR	A3D	NTC		N/A		D11	SYBR	A3D	NTC		N/A		D11	SYBR	A3D	NTC		N/A		D11	SYBR	A3D	NTC		N/A		D11	SYBR	A3D	NTC		N/A		D11	SYBR	A3D	NTC		N/A
D12	SYBR	A3D	NTC		N/A		D12	SYBR	A3D	NTC		N/A		D12	SYBR	A3D	NTC		N/A		D12	SYBR	A3D	NTC		N/A		D12	SYBR	A3D	NTC		29.26		D12	SYBR	A3D	NTC		N/A
E01	SYBR	PUM1	NRT	NT_MMR_2	46.8		E01	SYBR	PUM1	NRT	NT_MMR_3	44.24		E01	SYBR	A3E	NRT	NT_MMR_4	N/A		E01	SYBR	PUM1	NRT	NT_MMR_5	N/A		E01	SYBR	PUM1	NRT	NT_MMR_6	42.21		E01	SYBR	PUM1	NRT	NT_MMR_7	N/A
E02	SYBR	PUM1	NRT	NT_MMR_2	47.33		E02	SYBR	PUM1	NRT	NT_MMR_3	46.26		E02	SYBR	A3E	NRT	NT_MMR_4	N/A		E02	SYBR	PUM1	NRT	NT_MMR_5	N/A		E02	SYBR	PUM1	NRT	NT_MMR_6	N/A		E02	SYBR	PUM1	NRT	NT_MMR_7	N/A
E03	SYBR	PUM1	NRT	NT_MMR_2	44.08		E03	SYBR	PUM1	NRT	NT_MMR_3	40.17		E03	SYBR	A3E	NRT	NT_MMR_4	44.26		E03	SYBR	PUM1	NRT	NT_MMR_5	44.36		E03	SYBR	PUM1	NRT	NT_MMR_6	N/A		E03	SYBR	PUM1	NRT	NT_MMR_7	N/A
E04	SYBR	PUM1	NRT	0p1_RTX_MMR_2	37.67		E04	SYBR	PUM1	NRT	0p1_RTX_MMR_3	41.21		E04	SYBR	A3E	NRT	0p1_RTX_MMR_4	45.43		E04	SYBR	PUM1	NRT	20_RTX_MMR_1	41.09		E04	SYBR	PUM1	NRT	20_RTX_MMR_2	40.93		E04	SYBR	PUM1	NRT	20_RTX_MMR_3	43.97
E05	SYBR	PUM1	NRT	0p1_RTX_MMR_2	44.51		E05	SYBR	PUM1	NRT	0p1_RTX_MMR_3	41.32		E05	SYBR	A3E	NRT	0p1_RTX_MMR_4	38.03		E05	SYBR	PUM1	NRT	20_RTX_MMR_1	40.96		E05	SYBR	PUM1	NRT	20_RTX_MMR_2	41.36		E05	SYBR	PUM1	NRT	20_RTX_MMR_3	42.34
E06	SYBR	PUM1	NRT	0p1_RTX_MMR_2	40.01		E06	SYBR	PUM1	NRT	0p1_RTX_MMR_3	N/A		E06	SYBR	A3E	NRT	0p1_RTX_MMR_4	N/A		E06	SYBR	PUM1	NRT	20_RTX_MMR_1	40.46		E06	SYBR	PUM1	NRT	20_RTX_MMR_2	46.66		E06	SYBR	PUM1	NRT	20_RTX_MMR_3	44.23
E07	SYBR	PUM1	NRT	20_5FdUR_MMR_2	40.92		E07	SYBR	PUM1	NRT	20_5FdUR_MMR_3	39.2		E07	SYBR	A3E	NRT	20_5FdUR_MMR_4	38.64		E07	SYBR	PUM1	NRT	0p1_5FdUR_MMR_1	40.96		E07	SYBR	PUM1	NRT	0p1_5FdUR_MMR_2	50.89		E07	SYBR	PUM1	NRT	0p1_5FdUR_MMR_3	45.03
E08	SYBR	PUM1	NRT	20_5FdUR_MMR_2	43.57		E08	SYBR	PUM1	NRT	20_5FdUR_MMR_3	35.77		E08	SYBR	A3E	NRT	20_5FdUR_MMR_4	38.94		E08	SYBR	PUM1	NRT	0p1_5FdUR_MMR_1	48.74		E08	SYBR	PUM1	NRT	0p1_5FdUR_MMR_2	N/A		E08	SYBR	PUM1	NRT	0p1_5FdUR_MMR_3	37.14
E09	SYBR	PUM1	NRT	20_5FdUR_MMR_2	40.02		E09	SYBR	PUM1	NRT	20_5FdUR_MMR_3	39.75		E09	SYBR	A3E	NRT	20_5FdUR_MMR_4	40.86		E09	SYBR	PUM1	NRT	0p1_5FdUR_MMR_1	43.94		E09	SYBR	PUM1	NRT	0p1_5FdUR_MMR_2	44.41		E09	SYBR	PUM1	NRT	0p1_5FdUR_MMR_3	50.86
E10	SYBR	PUM1	NTC		N/A		E10	SYBR	PUM1	NTC		N/A		E10	SYBR	A3E	NTC		N/A		E10	SYBR	PUM1	NTC		N/A		E10	SYBR	PUM1	NTC		N/A		E10	SYBR	PUM1	NTC		N/A
E11	SYBR	PUM1	NTC		N/A		E11	SYBR	PUM1	NTC		N/A		E11	SYBR	A3E	NTC		N/A		E11	SYBR	PUM1	NTC		N/A		E11	SYBR	PUM1	NTC		N/A		E11	SYBR	PUM1	NTC		N/A
E12	SYBR	PUM1	NTC		N/A		E12	SYBR	PUM1	NTC		37.13		E12	SYBR	A3E	NTC		N/A		E12	SYBR	PUM1	NTC		N/A		E12	SYBR	PUM1	NTC		29.07		E12	SYBR	PUM1	NTC		N/A
F01	SYBR	A3F	NRT	NT_MMR_2	N/A		F01	SYBR	A3F	NRT	NT_MMR_3	41.88		F01	SYBR	A3F	NRT	NT_MMR_4	N/A		F01	SYBR	A3F	NRT	NT_MMR_5	N/A		F01	SYBR	A3F	NRT	NT_MMR_6	N/A		F01	SYBR	A3F	NRT	NT_MMR_7	N/A
F02	SYBR	A3F	NRT	NT_MMR_2	N/A		F02	SYBR	A3F	NRT	NT_MMR_3	N/A		F02	SYBR	A3F	NRT	NT_MMR_4	N/A		F02	SYBR	A3F	NRT	NT_MMR_5	N/A		F02	SYBR	A3F	NRT	NT_MMR_6	N/A		F02	SYBR	A3F	NRT	NT_MMR_7	N/A
F03	SYBR	A3F	NRT	NT_MMR_2	41.82		F03	SYBR	A3F	NRT	NT_MMR_3	N/A		F03	SYBR	A3F	NRT	NT_MMR_4	40.4		F03	SYBR	A3F	NRT	NT_MMR_5	N/A		F03	SYBR	A3F	NRT	NT_MMR_6	40.07		F03	SYBR	A3F	NRT	NT_MMR_7	N/A
F04	SYBR	A3F	NRT	0p1_RTX_MMR_2	N/A		F04	SYBR	A3F	NRT	0p1_RTX_MMR_3	N/A		F04	SYBR	A3F	NRT	0p1_RTX_MMR_4	50.82		F04	SYBR	A3F	NRT	20_RTX_MMR_1	N/A		F04	SYBR	A3F	NRT	20_RTX_MMR_2	N/A		F04	SYBR	A3F	NRT	20_RTX_MMR_3	48.21
F05	SYBR	A3F	NRT	0p1_RTX_MMR_2	N/A		F05	SYBR	A3F	NRT	0p1_RTX_MMR_3	N/A		F05	SYBR	A3F	NRT	0p1_RTX_MMR_4	N/A		F05	SYBR	A3F	NRT	20_RTX_MMR_1	45.33		F05	SYBR	A3F	NRT	20_RTX_MMR_2	N/A		F05	SYBR	A3F	NRT	20_RTX_MMR_3	48.45
F06	SYBR	A3F	NRT	0p1_RTX_MMR_2	42.44		F06	SYBR	A3F	NRT	0p1_RTX_MMR_3	N/A		F06	SYBR	A3F	NRT	0p1_RTX_MMR_4	N/A		F06	SYBR	A3F	NRT	20_RTX_MMR_1	N/A		F06	SYBR	A3F	NRT	20_RTX_MMR_2	50.11		F06	SYBR	A3F	NRT	20_RTX_MMR_3	N/A
F07	SYBR	A3F	NRT	20_5FdUR_MMR_2	N/A		F07	SYBR	A3F	NRT	20_5FdUR_MMR_3	N/A		F07	SYBR	A3F	NRT	20_5FdUR_MMR_4	N/A		F07	SYBR	A3F	NRT	0p1_5FdUR_MMR_1	43.21		F07	SYBR	A3F	NRT	0p1_5FdUR_MMR_2	48.19		F07	SYBR	A3F	NRT	0p1_5FdUR_MMR_3	44
F08	SYBR	A3F	NRT	20_5FdUR_MMR_2	N/A		F08	SYBR	A3F	NRT	20_5FdUR_MMR_3	N/A		F08	SYBR	A3F	NRT	20_5FdUR_MMR_4	N/A		F08	SYBR	A3F	NRT	0p1_5FdUR_MMR_1	42.92		F08	SYBR	A3F	NRT	0p1_5FdUR_MMR_2	N/A		F08	SYBR	A3F	NRT	0p1_5FdUR_MMR_3	N/A
F09	SYBR	A3F	NRT	20_5FdUR_MMR_2	47.07		F09	SYBR	A3F	NRT	20_5FdUR_MMR_3	N/A		F09	SYBR	A3F	NRT	20_5FdUR_MMR_4	N/A		F09	SYBR	A3F	NRT	0p1_5FdUR_MMR_1	N/A		F09	SYBR	A3F	NRT	0p1_5FdUR_MMR_2	N/A		F09	SYBR	A3F	NRT	0p1_5FdUR_MMR_3	N/A
F10	SYBR	A3F	NTC		43.11		F10	SYBR	A3F	NTC		N/A		F10	SYBR	A3F	NTC		47.15		F10	SYBR	A3F	NTC		N/A		F10	SYBR	A3F	NTC		N/A		F10	SYBR	A3F	NTC		N/A
F11	SYBR	A3F	NTC		36.89		F11	SYBR	A3F	NTC		N/A		F11	SYBR	A3F	NTC		N/A		F11	SYBR	A3F	NTC		N/A		F11	SYBR	A3F	NTC		N/A		F11	SYBR	A3F	NTC		N/A
F12	SYBR	A3F	NTC		N/A		F12	SYBR	A3B	NRT	20_5FdUR_MMR_2	37.12		F12	SYBR	A3F	NTC		N/A		F12	SYBR	A3F	NTC		N/A		F12	SYBR	A3F	NTC		29.85		F12	SYBR	A3F	NTC		49.84
G01	SYBR	A3G	NRT	NT_MMR_2	42.06		G01	SYBR	A3G	NRT	NT_MMR_3	N/A		G01	SYBR	A3G	NRT	NT_MMR_4	36.78		G01	SYBR	A3G	NRT	NT_MMR_5	44.36		G01	SYBR	A3G	NRT	NT_MMR_6	N/A		G01	SYBR	A3G	NRT	NT_MMR_7	48.72
G02	SYBR	A3G	NRT	NT_MMR_2	N/A		G02	SYBR	A3G	NRT	NT_MMR_3	N/A		G02	SYBR	A3G	NRT	NT_MMR_4	N/A		G02	SYBR	A3G	NRT	NT_MMR_5	44.41		G02	SYBR	A3G	NRT	NT_MMR_6	48.1		G02	SYBR	A3G	NRT	NT_MMR_7	N/A
G03	SYBR	A3G	NRT	NT_MMR_2	45.07		G03	SYBR	A3G	NRT	NT_MMR_3	N/A		G03	SYBR	A3G	NRT	NT_MMR_4	N/A		G03	SYBR	A3G	NRT	NT_MMR_5	N/A		G03	SYBR	A3G	NRT	NT_MMR_6	45.08		G03	SYBR	A3G	NRT	NT_MMR_7	N/A
G04	SYBR	A3G	NRT	0p1_RTX_MMR_2	N/A		G04	SYBR	A3G	NRT	0p1_RTX_MMR_3	N/A		G04	SYBR	A3G	NRT	0p1_RTX_MMR_4	N/A		G04	SYBR	A3G	NRT	20_RTX_MMR_1	N/A		G04	SYBR	A3G	NRT	20_RTX_MMR_2	42.03		G04	SYBR	A3G	NRT	20_RTX_MMR_3	N/A
G05	SYBR	A3G	NRT	0p1_RTX_MMR_2	N/A		G05	SYBR	A3G	NRT	0p1_RTX_MMR_3	N/A		G05	SYBR	A3G	NRT	0p1_RTX_MMR_4	N/A		G05	SYBR	A3G	NRT	20_RTX_MMR_1	49.11		G05	SYBR	A3G	NRT	20_RTX_MMR_2	N/A		G05	SYBR	A3G	NRT	20_RTX_MMR_3	N/A
G06	SYBR	A3G	NRT	0p1_RTX_MMR_2	40.3		G06	SYBR	A3G	NRT	0p1_RTX_MMR_3	N/A		G06	SYBR	A3G	NRT	0p1_RTX_MMR_4	N/A		G06	SYBR	A3G	NRT	20_RTX_MMR_1	43.09		G06	SYBR	A3G	NRT	20_RTX_MMR_2	42.16		G06	SYBR	A3G	NRT	20_RTX_MMR_3	N/A
G07	SYBR	A3G	NRT	20_5FdUR_MMR_2	N/A		G07	SYBR	A3G	NRT	20_5FdUR_MMR_3	39.2		G07	SYBR	A3G	NRT	20_5FdUR_MMR_4	46.13		G07	SYBR	A3G	NRT	0p1_5FdUR_MMR_1	40.61		G07	SYBR	A3G	NRT	0p1_5FdUR_MMR_2	44.92		G07	SYBR	A3G	NRT	0p1_5FdUR_MMR_3	41.33
G08	SYBR	A3G	NRT	20_5FdUR_MMR_2	N/A		G08	SYBR	A3G	NRT	20_5FdUR_MMR_3	N/A		G08	SYBR	A3G	NRT	20_5FdUR_MMR_4	N/A		G08	SYBR	A3G	NRT	0p1_5FdUR_MMR_1	44.98		G08	SYBR	A3G	NRT	0p1_5FdUR_MMR_2	45.49		G08	SYBR	A3G	NRT	0p1_5FdUR_MMR_3	46.47
G09	SYBR	A3G	NRT	20_5FdUR_MMR_2	36.41		G09	SYBR	A3G	NRT	20_5FdUR_MMR_3	N/A		G09	SYBR	A3G	NRT	20_5FdUR_MMR_4	N/A		G09	SYBR	A3G	NRT	0p1_5FdUR_MMR_1	N/A		G09	SYBR	A3G	NRT	0p1_5FdUR_MMR_2	N/A		G09	SYBR	A3G	NRT	0p1_5FdUR_MMR_3	N/A
G10	SYBR	A3G	NTC		48.18		G10	SYBR	A3G	NTC		N/A		G10	SYBR	A3G	NTC		N/A		G10	SYBR	A3G	NTC		50.86		G10	SYBR	A3G	NTC		45.51		G10	SYBR	A3G	NTC		N/A
G11	SYBR	A3G	NTC		33.54		G11	SYBR	A3G	NTC		N/A		G11	SYBR	A3G	NTC		N/A		G11	SYBR	A3G	NTC		49.65		G11	SYBR	A3G	NTC		45.37		G11	SYBR	A3G	NTC		N/A
G12	SYBR	A3G	NTC		N/A		G12	SYBR	A3B	NRT	20_5FdUR_MMR_2	37.63		G12	SYBR	A3G	NTC		N/A		G12	SYBR	A3G	NTC		N/A		G12	SYBR	A3G	NTC		29.35		G12	SYBR	A3G	NTC		N/A
H01	SYBR	A3H	NRT	NT_MMR_2	41.25		H01	SYBR	A3H	NRT	NT_MMR_3	42.14		H01	SYBR	A3H	NRT	NT_MMR_4	41.56		H01	SYBR	A3H	NRT	NT_MMR_5	N/A		H01	SYBR	A3H	NRT	NT_MMR_6	48.31		H01	SYBR	A3H	NRT	NT_MMR_7	47.05
H02	SYBR	A3H	NRT	NT_MMR_2	39.91		H02	SYBR	A3H	NRT	NT_MMR_3	44.08		H02	SYBR	A3H	NRT	NT_MMR_4	N/A		H02	SYBR	A3H	NRT	NT_MMR_5	N/A		H02	SYBR	A3H	NRT	NT_MMR_6	N/A		H02	SYBR	A3H	NRT	NT_MMR_7	42.25
H03	SYBR	A3H	NRT	NT_MMR_2	40.48		H03	SYBR	A3H	NRT	NT_MMR_3	42.37		H03	SYBR	A3H	NRT	NT_MMR_4	47.42		H03	SYBR	A3H	NRT	NT_MMR_5	50.97		H03	SYBR	A3H	NRT	NT_MMR_6	N/A		H03	SYBR	A3H	NRT	NT_MMR_7	N/A
H04	SYBR	A3H	NRT	0p1_RTX_MMR_2	41.52		H04	SYBR	A3H	NRT	0p1_RTX_MMR_3	42.85		H04	SYBR	A3H	NRT	0p1_RTX_MMR_4	44.56		H04	SYBR	A3H	NRT	20_RTX_MMR_1	47.49		H04	SYBR	A3H	NRT	20_RTX_MMR_2	41.5		H04	SYBR	A3H	NRT	20_RTX_MMR_3	47.51
H05	SYBR	A3H	NRT	0p1_RTX_MMR_2	47.27		H05	SYBR	A3H	NRT	0p1_RTX_MMR_3	35.57		H05	SYBR	A3H	NRT	0p1_RTX_MMR_4	41.65		H05	SYBR	A3H	NRT	20_RTX_MMR_1	38.65		H05	SYBR	A3H	NRT	20_RTX_MMR_2	41.06		H05	SYBR	A3H	NRT	20_RTX_MMR_3	40.53
H06	SYBR	A3H	NRT	0p1_RTX_MMR_2	48.11		H06	SYBR	A3H	NRT	0p1_RTX_MMR_3	46.15		H06	SYBR	A3H	NRT	0p1_RTX_MMR_4	46.1		H06	SYBR	A3H	NRT	20_RTX_MMR_1	N/A		H06	SYBR	A3H	NRT	20_RTX_MMR_2	48.64		H06	SYBR	A3H	NRT	20_RTX_MMR_3	50.31
H07	SYBR	A3H	NRT	20_5FdUR_MMR_2	43.06		H07	SYBR	A3H	NRT	20_5FdUR_MMR_3	47.21		H07	SYBR	A3H	NRT	20_5FdUR_MMR_4	40.49		H07	SYBR	A3H	NRT	0p1_5FdUR_MMR_1	45.29		H07	SYBR	A3H	NRT	0p1_5FdUR_MMR_2	N/A		H07	SYBR	A3H	NRT	0p1_5FdUR_MMR_3	45.28
H08	SYBR	A3H	NRT	20_5FdUR_MMR_2	39.73		H08	SYBR	A3H	NRT	20_5FdUR_MMR_3	47.55		H08	SYBR	A3H	NRT	20_5FdUR_MMR_4	43.24		H08	SYBR	A3H	NRT	0p1_5FdUR_MMR_1	48.61		H08	SYBR	A3H	NRT	0p1_5FdUR_MMR_2	45.87		H08	SYBR	A3H	NRT	0p1_5FdUR_MMR_3	38.78
H09	SYBR	A3H	NRT	20_5FdUR_MMR_2	37.09		H09	SYBR	A3H	NRT	20_5FdUR_MMR_3	45.24		H09	SYBR	A3H	NRT	20_5FdUR_MMR_4	40.69		H09	SYBR	A3H	NRT	0p1_5FdUR_MMR_1	49.15		H09	SYBR	A3H	NRT	0p1_5FdUR_MMR_2	42.92		H09	SYBR	A3H	NRT	0p1_5FdUR_MMR_3	41.6
H10	SYBR	A3H	NTC		46.73		H10	SYBR	A3H	NTC		36.26		H10	SYBR	A3H	NTC		N/A		H10	SYBR	A3H	NTC		39.11		H10	SYBR	A3H	NTC		N/A		H10	SYBR	A3H	NTC		N/A
H11	SYBR	A3H	NTC		N/A		H11	SYBR	A3H	NTC		43.7		H11	SYBR	A3H	NTC		N/A		H11	SYBR	A3H	NTC		N/A		H11	SYBR	A3H	NTC		N/A		H11	SYBR	A3H	NTC		46
H12	SYBR	A3H	NTC		46.02		H12	SYBR	A3B	NRT	20_5FdUR_MMR_2	45.53		H12	SYBR	A3H	NTC		N/A		H12	SYBR	A3H	NTC		N/A		H12	SYBR	A3H	NTC		29.52		H12	SYBR	A3H	NTC		N/A
