# Supplementary material for: Effects of thymidylate synthase inhibitors differ in genomic uracilation and mutagenic potential
Source: Life Sci Alliance. 2026 Feb 6;9(4):e202503352. doi: 10.26508/lsa.202503352 (PMC12881662; doi:10.26508/lsa.202503352)
Supplement: Supplementary file 21 [file LSA-2025-03352_SdataF9.xlsx]

## Sheet: Fig9B
Figure 9					calculation
	meandensity	SD	SE		image	sample	mean density per AU	standard deviation	raw integrated density	min density threshold	max density	integrated density above the threshold	cell number	integrated density per cell
NT 24h	520.56	57.5955	33.2528		1	NT_UGI_24h	31.368	11.751	243244950	20	255	1.05618e+06	2282	462.83
NT 48h	403.35	68.0741	39.3026		2	NT_UGI_24h	30.929	11.34	186044530	20	255	807812	1551	520.833
RTX 24h	780.493	91.8679	53.04		3	NT_UGI_24h	31.582	11.933	300854029	20	255	1.30632e+06	2260	578.017
RTX 48h	1163.58	340.209	170.104		4	NT_UGI_48h	30.507	10.915	195756132	20	255	849980	1800	472.211
5FdUR 24h	858.21	139.259	80.401		5	NT_UGI_48h	30.56	10.992	206332494	20	255	895903	2230	401.75
5FdUR 48h	1009.48	120.004	60.0019		6	NT_UGI_48h	30.019	10.465	150628617	20	255	654035	1946	336.092
					7	RTX_UGI_24h	31.303	11.695	286677770	20	255	1.24476e+06	1406	885.323
					8	RTX_UGI_24h	30.836	11.316	196833892	20	255	854659	1197	714.001
					9	RTX_UGI_24h	30.827	11.307	197417197	20	255	857192	1155	742.158
					10	RTX_UGI_48h	32.2	12.696	289385162	20	255	1.25652e+06	1270	989.386
					11	RTX_UGI_48h	31.994	12.605	188151537	20	255	816960	969	843.096
					12	RTX_UGI_48h	34.238	14.915	386643934	20	255	1.67882e+06	1033	1625.19
					13	RTX_UGI_48h	31.993	12.545	190436318	20	255	826881	691	1196.64
					14	5FdUR_UGI_24h	30.566	11.005	213113626	20	255	925347	1303	710.166
					15	5FdUR_UGI_24h	31.195	11.751	226034366	20	255	981449	1118	877.861
					16	5FdUR_UGI_24h	30.512	11.089	74301382	20	255	322619	327	986.603
					17	5FdUR_UGI_48h	31.794	12.33	164952014	20	255	716227	650	1101.89
					18	5FdUR_UGI_48h	32.483	13.055	193373082	20	255	839633	764	1099
					19	5FdUR_UGI_48h	32.276	12.981	136517834	20	255	592765	599	989.591
					20	5FdUR_UGI_48h	31.512	12.144	138768729	20	255	602539	711	847.452

## Sheet: Fig9C
A3C Western blot: anti-A3C (Proteintech,#10591-1-AP, rabbit polyclonal, 1:750)
A3D Western blot: anti-A3D (Antibodies Online, Abin7238535, rabbit polyclonal, 1:580)
actin Western blot: anti-actin (Sigma 1:2500)

## Sheet: Fig9D
densitometry of APOBEC3D Western blots
subcellular fraction	sample	number of biological replicates	average relative normalised expression	rel. norm. exp. stdev.s	SEM
cytoplasmic	NT	3	1	0	0
	0.1 μM RTX	3	0.918397	0.715423	0.413049
	20 μM RTX	3	0.856521	0.761907	0.439887
	0.1 μM 5FdUR	3	0.846422	0.473877	0.273593
	20 μM 5FdUR	3	0.440703	0.283601	0.163737
nuclear extract	NT	4	1	0	0
	0.1 μM RTX	4	1.31948	0.670228	0.335114
	20 μM RTX	4	1.51963	0.669905	0.334953
	0.1 μM 5FdUR	4	1.70974	0.872066	0.436033
	20 μM 5FdUR	4	1.94155	0.981404	0.490702
chromatin bound	NT	3	1	0	0
	0.1 μM RTX	3	0.794289	0.371424	0.214442
	20 μM RTX	3	0.51468	0.317841	0.183506
	0.1 μM 5FdUR	3	1.57119	0.96229	0.555579
	20 μM 5FdUR	3	1.7689	1.676	0.96764
biological replicate 1
subcellular fraction	sample	density A3D	density actin	normalized expression	relative normalised expression
cytoplasmic	NT	1836850	2790942	0.658147	1
	100 nM RTX	1288069	3010986	0.42779	0.649991
	20 uM RTX	739700	3783032	0.195531	0.297093
	100 nM 5FdUR	1411450	4254885	0.331725	0.504028
	20 uM 5FdUR	983342	4074320	0.241351	0.366713
nuclear extract	NT	745892	3622750	0.205891	1
	100 nM RTX	377545	5777128	0.0653517	0.317409
	20 uM RTX	561160	4808349	0.116705	0.56683
	100 nM 5FdUR	752260	2887152	0.260554	1.2655
	20 uM 5FdUR	1230658	1882584	0.653707	3.17501
biological replicate 2
subcellular fraction	sample	density A3D	density actin	normalized expression	relative normalised expression
cytoplasmic	NT	31349	52192	0.600648	1
	100 nM RTX	458925	441850	1.03864	1.72921
	20 uM RTX	290087	280094	1.03568	1.72427
	100 nM 5FdUR	251836	302232	0.833254	1.38726
	20 uM 5FdUR	915269	2021050	0.452868	0.753966
nuclear extract	NT	6630646	5878785	1.12789	1
	100 nM RTX	7545060	4152792	1.81686	1.61085
	20 uM RTX	7756726	3264256	2.37626	2.10681
	100 nM 5FdUR	6970034	4839034	1.44038	1.27705
	20 uM 5FdUR	6835455	5667188	1.20615	1.06938
chromatin bound	NT	790500	11022219	0.0717188	1
	100 nM RTX	492192	12619776	0.0390016	0.543814
	20 uM RTX	253199	12033070	0.0210419	0.293395
	100 nM 5FdUR	552508	13573524	0.0407048	0.567562
	20 uM 5FdUR	236321	14334918	0.0164857	0.229866
biological replicate 3
subcellular fraction	sample	density A3D	density actin	normalized expression	relative normalised expression
cytoplasmic	NT	8681487	6816876	1.27353	1
	100 nM RTX	3797535	7930768	0.478836	0.375991
	20 uM RTX	4903866	7024060	0.698153	0.548203
	100 nM 5FdUR	4570104	5538052	0.825219	0.647978
	20 uM 5FdUR	1258882	4907385	0.256528	0.201431
nuclear extract	NT	1022400	2040780	0.500985	1
	100 nM RTX	2965890	3422580	0.866566	1.72972
	20 uM RTX	2153475	2363950	0.910965	1.81835
	100 nM 5FdUR	4827825	3193268	1.51188	3.01781
	20 uM 5FdUR	1018647	891200	1.14301	2.28152
chromatin bound	NT	88080	7503025	0.0117393	1
	100 nM RTX	130218	9084576	0.014334	1.22103
	20 uM RTX	76590	7423275	0.0103175	0.878892
	100 nM 5FdUR	283260	9706140	0.0291836	2.48598
	20 uM 5FdUR	131310	7347865	0.0178705	1.52228
biological replicate 4
subcellular fraction	sample	density A3D	density actin	normalized expression	relative normalised expression
nuclear extract	NT	9850372	5866920	1.67897	1
	100 nM RTX	8853376	3255126	2.71983	1.61994
	20 uM RTX	12307185	4620280	2.66373	1.58653
	100 nM 5FdUR	8507254	3962907	2.14672	1.2786
	20 uM 5FdUR	7526452	3614314	2.0824	1.24029
chromatin bound	NT	1252796	7025712	0.178316	1
	100 nM RTX	830578	7536735	0.110204	0.618027
	20 uM RTX	492178	7424688	0.0662894	0.371753
	100 nM 5FdUR	2156493	7285189	0.296011	1.66003
	20 uM 5FdUR	4721835	7449672	0.633831	3.55454

## Sheet: Fig9E
densitometry of APOBEC3C Western blots
subcellular fraction	sample	number of biological replicates	average relative normalised expression	rel. norm. exp. stdev.s	SEM
nuclear extract	NT	3	1	0	0
	0.1 μM RTX	3	0.39763	0.25101	0.144921
	20 μM RTX	3	0.171383	0.124352	0.0717949
	0.1 μM 5FdUR	3	0.61275	0.291498	0.168296
	20 μM 5FdUR	3	0.14047	0.0716571	0.0413713
chromatin bound	NT	3	1	0	0
	0.1 μM RTX	3	0.734668	0.385362	0.222489
	20 μM RTX	3	0.604806	0.314897	0.181806
	0.1 μM 5FdUR	3	1.25106	0.599853	0.346325
	20 μM 5FdUR	3	1.70234	0.635093	0.366671
biological replicate 1
subcellular fraction	sample	density A3C	density actin	normalized expression	relative normalised expression
nuclear extract	NT	10729193	5878785	1.82507	1
	100 nM RTX	4012113	4152792	0.966124	0.529363
	20 uM RTX	1675333	3264256	0.513236	0.281214
	100 nM 5FdUR	3757355	4839034	0.776468	0.425446
	20 uM 5FdUR	1156176	5667188	0.204012	0.111783
chromatin bound	NT	8613924	11022219	0.781505	1
	100 nM RTX	2857146	12619776	0.226402	0.2897
	20 uM RTX	3510850	12033070	0.291767	0.373339
	100 nM 5FdUR	6246801	13573524	0.46022	0.588888
	20 uM 5FdUR	11157895	14334918	0.778372	0.99599
biological replicate 2
subcellular fraction	sample	density A3C	density actin	normalized expression	relative normalised expression
nuclear extract	NT	2387936	2040780	1.17011	1
	100 nM RTX	433225	3422580	0.126578	0.108177
	20 uM RTX	100590	2363950	0.0425517	0.0363655
	100 nM 5FdUR	3544410	3193268	1.10996	0.948598
	20 uM 5FdUR	91350	891200	0.102502	0.0876006
chromatin bound	NT	9630630	7503025	1.28357	1
	100 nM RTX	11190560	9084576	1.23182	0.959685
	20 uM RTX	4551525	7423275	0.613142	0.477687
	100 nM 5FdUR	21903531	9706140	2.25667	1.75812
	20 uM 5FdUR	17776248	7347865	2.41924	1.88478
biological replicate 3
subcellular fraction	sample	density A3C	density actin	normalized expression	relative normalised expression
nuclear extract	NT	15866136	5866920	2.70434	1
	100 nM RTX	4888728	3255126	1.50186	0.55535
	20 uM RTX	2456103	4620280	0.531592	0.19657
	100 nM 5FdUR	4974918	3962907	1.25537	0.464206
	20 uM 5FdUR	2170155	3614314	0.600433	0.222026
chromatin bound	NT	11352396	7025712	1.61584	1
	100 nM RTX	11625460	7536735	1.54251	0.954618
	20 uM RTX	11557890	7424688	1.55668	0.963392
	100 nM 5FdUR	16553108	7285189	2.27216	1.40618
	20 uM 5FdUR	26798256	7449672	3.59724	2.22624
