# Supplementary material for: Effects of thymidylate synthase inhibitors differ in genomic uracilation and mutagenic potential
Source: Life Sci Alliance. 2026 Feb 6;9(4):e202503352. doi: 10.26508/lsa.202503352 (PMC12881662; doi:10.26508/lsa.202503352)
Supplement: Supplementary file 22 [file LSA-2025-03352_SdataFS15.xlsx]

## Sheet: SupFigS15
Kaplan-Meier analysis using TCGA colon adenocarcinoma data by TCGEx online tool, 16th January 2025 filter: 25% of samples show expression of the gene Primary solid tumors Low cutoff: 20% High cutoff: 20%
	A3B	A3C	A3D	A3H
Survival formula:	Surv(meta.days_to_event, meta.vital_status) ~ APOBEC3B	Surv(meta.days_to_event, meta.vital_status) ~ APOBEC3C	Surv(meta.days_to_event, meta.vital_status) ~ APOBEC3D	Surv(meta.days_to_event, meta.vital_status) ~ APOBEC3H
	<environment: 0x56504254cae0>	<environment: 0x5650429949d8>	<environment: 0x5650601c7f98>	<environment: 0x5650601bb0a8>
	Call: survfit(formula = km_form(), data = km_dat())	Call: survfit(formula = km_form(), data = km_dat())	Call: survfit(formula = km_form(), data = km_dat())	Call: survfit(formula = km_form(), data = km_dat())
observations deleted due to missingness	275	276	277	276
n events median	0.95LCL 0.95UCL	0.95LCL 0.95UCL	0.95LCL 0.95UCL	0.95LCL 0.95UCL
	APOBEC3B=high 92 16 3042 1910 NA	APOBEC3C=high 92 31 1381 1162 NA	APOBEC3D=high 91 22 2134 1305 NA	APOBEC3H=high 92 24 3042 1305 NA
	APOBEC3B=low 91 20 2532 1503 NA	APOBEC3C=low 90 21 NA 1711 NA	APOBEC3D=low 90 24 NA 1711 NA	APOBEC3H=low 90 23 2475 1881 NA
Test survival curve differences	Call:	Call:	Call:	Call:
Call:	survdiff(formula = km_form(), data = km_dat())	survdiff(formula = km_form(), data = km_dat())	survdiff(formula = km_form(), data = km_dat())	survdiff(formula = km_form(), data = km_dat())
	N Observed Expected (O-E)^2/E (O-E)^2/V	N Observed Expected (O-E)^2/E (O-E)^2/V	N Observed Expected (O-E)^2/E (O-E)^2/V	N Observed Expected (O-E)^2/E (O-E)^2/V
	APOBEC3B=high 92 16 18.6 0.373 0.78	APOBEC3C=high 92 31 23.8 2.17 4.05	APOBEC3D=high 91 22 20.9 0.0560 0.105	APOBEC3H=high 92 24 21.5 0.283 0.53
	APOBEC3B=low 91 20 17.4 0.401 0.78	APOBEC3C=low 90 21 28.2 1.83 4.05	APOBEC3D=low 90 24 25.1 0.0467 0.105	APOBEC3H=low 90 23 25.5 0.239 0.53
	Chisq= 0.8 on 1 degrees of freedom, p= 0.4	Chisq= 4 on 1 degrees of freedom, p= 0.04	Chisq= 0.1 on 1 degrees of freedom, p= 0.7	Chisq= 0.5 on 1 degrees of freedom, p= 0.5
	[1] "Number of samples with zero counts of the numeric feature: 2"	[1] "Number of samples with zero counts of the numeric feature: 0"	[1] "Number of samples with zero counts of the numeric feature: 26"	[1] "Number of samples with zero counts of the numeric feature: 6"
	[1] "Number of samples lacking information on selected feature: 0"	[1] "Number of samples lacking information on selected feature: 0"	[1] "Number of samples lacking information on selected feature: 0"	[1] "Number of samples lacking information on selected feature: 0"
